# Supplementary material for: Dnmt3a overexpression disrupts skeletal muscle homeostasis, promotes an aging-like phenotype, and reduces metabolic elasticity
Source: iScience. 2025 Mar 3;28(4):112144. doi: 10.1016/j.isci.2025.112144 (PMC11937683; doi:10.1016/j.isci.2025.112144)
Supplement: Table S1. List of the differentially expressed genes (DEGs), the differentially methylated genes (DMGs), and the differentially methylated region-associated genes (DMRGs) in skeletal muscle of young skeletal-muscle-specific Dnmt3a-Tg mice compared to WT mice [file mmc2.xlsx]

## Sheet: Genebody
chr	start	stop	q-value	mean methylation difference	CpGs	p(MWU)	p(2D KS)	mean g1	mean g2	chr_closestGene	start_closestGene	end_closestGene	strand_closestGene	GeneSymbol	distance
chr2	152686678	152686893	1	-0.255685	14	1.9e-06	2.3e-06	0.25603	0.51172	chr2	152669460	152686707	+	H13	0
chr2	152686678	152686893	1	-0.255685	14	1.9e-06	2.3e-06	0.25603	0.51172	chr2	152669460	152708668	+	H13	0
chr19	9753926	9754220	1	-0.226769	10	0.0034	0.027	0.67561	0.90238	chr19	9872296	9899533	-	Incenp	118077
chr2	165757726	165758050	1	-0.216881	10	0.0039	0.012	0.42809	0.64498	chr2	165595027	165771727	+	Eya2	0
chr2	165757726	165758050	1	-0.216881	10	0.0039	0.012	0.42809	0.64498	chr2	165630344	165771727	+	Eya2	0
chr2	165757726	165758050	1	-0.216881	10	0.0039	0.012	0.42809	0.64498	chr2	165655297	165771727	+	Eya2	0
chr7	7278125	7278187	1	-0.207527	10	6.2e-05	0.00019	0.24429	0.45181	chr7	7282308	7298836	-	Clcn4	4122
chr7	7278125	7278187	1	-0.207527	10	6.2e-05	0.00019	0.24429	0.45181	chr7	7282308	7299557	-	Clcn4	4122
chr7	39655458	39655722	1	-0.202545	10	0.0024	0.0081	0.30638	0.50892	chr7	39517765	39540415	+	Zfp619	115044
chr16	94083372	94083569	1	-0.174017	10	7e-05	0.00033	0.25874	0.43276	chr16	94085259	94127032	+	Sim2	1691
chr17	47155813	47156494	1	-0.156174	10	0.02	0.037	0.58673	0.74291	chr17	47140941	47362325	+	Trerf1	0
chr4	55659375	55659644	1	-0.150378	10	0.00098	0.012	0.52794	0.67832	chr4	55527136	55532475	-	Klf4	126901
chr4	147219448	147219860	0.011	-0.146873	37	2.1e-13	1.2e-08	0.64346	0.79033	chr4	147175865	147513420	+	Zfp982	0
chr5	39811839	39811953	1	-0.144995	10	0.0039	0.1	0.69965	0.84464	chr5	39613934	39644631	-	Hs3st1	167209
chr12	71778138	71778411	1	-0.139957	10	0.056	0.071	0.46255	0.6025	chr12	71831067	71992376	+	Daam1	52657
chr2	156762497	156762767	1	-0.138119	10	0.0031	0.012	0.71934	0.85746	chr2	156613696	156764363	+	Dlgap4	0
chr2	156762497	156762767	1	-0.138119	10	0.0031	0.012	0.71934	0.85746	chr2	156720964	156764363	+	Dlgap4	0
chr2	156762497	156762767	1	-0.138119	10	0.0031	0.012	0.71934	0.85746	chr2	156721278	156764363	+	Dlgap4	0
chr18	84725703	84726198	1	-0.137905	10	0.029	0.13	0.55097	0.68888	chr18	84720241	84740436	+	Fam69c	0
chr2	72115984	72116349	1	-0.135935	10	0.065	0.13	0.52257	0.65851	chr2	71981214	72144454	+	Rapgef4	0
chr2	72115984	72116349	1	-0.135935	10	0.065	0.13	0.52257	0.65851	chr2	71981214	72257474	+	Rapgef4	0
chr2	72115984	72116349	1	-0.135935	10	0.065	0.13	0.52257	0.65851	chr2	72054616	72257474	+	Rapgef4	0
chr14	69780475	69780800	1	-0.129085	10	0.027	0.027	0.49433	0.62341	chr14	69767471	69784411	+	Tnfrsf10b	0
chr9	109007063	109007321	1	-0.128645	10	0.04	0.073	0.56588	0.69452	chr9	108991901	109032225	+	Pfkfb4	0
chr9	12409217	12409419	1	-0.127371	10	0.033	0.074	0.66044	0.78781	chr9	13242789	13245741	-	Jrkl	833371
chr8	121023590	121023890	1	-0.124688	10	0.043	0.13	0.26458	0.38927	chr8	121084385	121088154	+	Foxf1	60496
chr4	147738573	147738627	1	-0.119087	10	0.0014	0.0057	0.17972	0.2988	chr4	147753973	147809788	-	Zfp984	15347
chr8	20296979	20297105	1	-0.116356	10	1.4e-07	2e-06	0.017515	0.13387	chr8	20337663	20363202	-	Gm15319	40559
chr4	53476654	53477246	1	-0.115191	10	0.053	0.1	0.69038	0.80558	chr4	53440412	53550164	+	Slc44a1	0
chr4	53476654	53477246	1	-0.115191	10	0.053	0.1	0.69038	0.80558	chr4	53440412	53622478	+	Slc44a1	0
chr4	122035144	122035708	1	-0.114381	12	0.02	0.059	0.6736	0.78798	chr4	121614003	121622125	-	Gm12887	413020
chr3	127705461	127705691	1	-0.111937	10	0.084	0.37	0.28304	0.39498	chr3	127670309	127780527	-	Alpk1	0
chr2	177094219	177094875	1	-0.110419	13	0.0056	0.064	0.66519	0.77561	chr2	176914047	176927813	-	Gm14296	166407
chr2	177094219	177094875	1	-0.110419	13	0.0056	0.064	0.66519	0.77561	chr2	176914047	176927813	-	2210418O10Rik	166407
chr3	92875142	92875351	1	-0.107374	10	0.0034	0.073	0.79507	0.90244	chr3	92868358	92870205	-	2310050C09Rik	4938
chr15	20827654	20827786	1	-0.106758	10	0.017	0.17	0.70632	0.81307	chr15	20665213	20666750	-	Acot10	160905
chr7	103073105	103073817	1	-0.105567	11	0.13	0.52	0.58512	0.69068	chr7	103085519	103086479	+	Olfr584	11703
chr6	145273390	145274362	1	-0.104139	10	0.079	0.17	0.69066	0.7948	chr6	145216698	145250231	-	Kras	23160
chr19	5840778	5841140	1	-0.10231	13	0.024	0.047	0.29156	0.39387	chr19	5850973	5875208	-	Frmd8	9834
chr10	120303952	120304084	1	-0.100439	10	0.15	0.099	0.512	0.61244	chr10	120361267	120476469	-	Hmga2	57184
chr6	50319364	50320085	1	0.100037	10	0.001	0.00035	0.96243	0.86239	chr6	50293326	50382837	-	Osbpl3	0
chr6	50319364	50320085	1	0.100037	10	0.001	0.00035	0.96243	0.86239	chr6	50293326	50456170	-	Osbpl3	0
chr6	50319364	50320085	1	0.100037	10	0.001	0.00035	0.96243	0.86239	chr6	50293326	50456354	-	Osbpl3	0
chr4	141559660	141559848	1	0.100099	10	0.0075	0.027	0.11232	0.012222	chr4	141576061	141606052	-	Fblim1	16214
chr4	141559660	141559848	1	0.100099	10	0.0075	0.027	0.11232	0.012222	chr4	141576061	141599924	-	Fblim1	16214
chr5	115430815	115431093	1	0.100546	10	0.00043	0.00012	0.17383	0.07328	chr5	115429684	115454202	+	Msi1	0
chr13	12830945	12831305	1	0.10056	10	0.0054	0.019	0.90499	0.80443	chr13	12790820	12800079	-	Prl2c3	30867
chr10	80232183	80232690	1	0.100571	12	0.043	0.28	0.87202	0.77145	chr10	80226597	80245144	+	Mum1	0
chr7	139584795	139585049	1	0.100686	13	0.011	0.014	0.12767	0.026984	chr7	139581219	139582797	-	Nkx6-2	1999
chr2	102118933	102119593	1	0.100696	10	0.086	0.1	0.18948	0.088788	chr2	101950200	102186460	-	Ldlrad3	0
chr4	108834465	108835040	1	0.100892	10	0.0023	0.013	0.10623	0.0053419	chr4	108834677	108862119	+	Txndc12	0
chr8	117377096	117377452	1	0.101311	13	0.0082	0.02	0.94687	0.84556	chr8	117257018	117461505	+	Cmip	0
chr8	117377096	117377452	1	0.101311	13	0.0082	0.02	0.94687	0.84556	chr8	117349169	117461505	+	Cmip	0
chr9	107677132	107677491	1	0.101492	10	0.11	0.29	0.30181	0.20032	chr9	107674473	107679592	-	Gnat1	0
chr11	49794600	49794884	1	0.101518	15	8.4e-07	2.3e-06	0.11097	0.0094541	chr11	49794154	49838620	+	Gfpt2	0
chr5	109906860	109906945	1	0.101621	10	0.0028	0.013	0.81866	0.71704	chr5	109996526	110010411	+	Zfp932	89582
chr8	84039002	84039549	1	0.101622	11	0.22	0.53	0.44295	0.34133	chr8	84030285	84042575	-	Il27ra	0
chr4	124575314	124575399	1	0.101624	10	0.00022	0.0015	0.12392	0.022298	chr4	124657645	124660655	+	Pou3f1	82247
chr6	11428567	11428932	1	0.101676	10	0.055	0.17	0.86529	0.76362	chr6	11900372	11907446	-	Ndufa4	471441
chr6	91212813	91212860	1	0.101894	10	0.0013	0.0086	0.12166	0.01977	chr6	91212763	91272540	+	Fbln2	0
chr13	110127430	110127766	1	0.102331	10	0.065	0.074	0.87026	0.76793	chr13	110054186	110280206	-	Rab3c	0
chr15	93276307	93276574	1	0.10249	10	0.0014	0.0086	0.11416	0.011675	chr15	93239729	93275179	-	Gxylt1	1129
chr16	7737738	7738497	1	0.102508	10	0.074	0.098	0.79871	0.6962	chr16	5884792	7412480	+	Rbfox1	325259
chr16	7737738	7738497	1	0.102508	10	0.074	0.098	0.79871	0.6962	chr16	7069834	7412480	+	Rbfox1	325259
chr7	68221403	68222154	1	0.10276	10	0.1	0.094	0.54308	0.44032	chr7	67952256	68233667	+	Igf1r	0
chr2	169600212	169601078	1	0.102886	10	0.13	0.37	0.63673	0.53385	chr2	169633645	169888504	+	Tshz2	32568
chr12	70492548	70493076	1	0.103142	10	0.12	0.13	0.8493	0.74616	chr12	70453153	70467624	+	Tmx1	24925
chr14	56812560	56812737	1	0.103953	11	0.0011	0.0021	0.12213	0.018182	chr14	56790584	56811716	-	Zmym5	845
chr5	123132952	123133612	1	0.104119	16	0.00064	0.002	0.16294	0.058817	chr5	123118179	123132629	-	Rhof	324
chr9	85842335	85842633	1	0.104426	11	0.00087	0.0047	0.12195	0.017527	chr9	85842379	85847055	+	Tpbg	0
chr8	20590523	20591199	1	0.104819	10	0.089	0.18	0.69645	0.59163	chr8	20614926	20640703	+	Gm21119	23728
chr19	59453789	59454557	1	0.104835	15	0.0011	0.0023	0.1558	0.050964	chr19	59458689	59465357	+	Emx2	4133
chr12	110546179	110546801	1	0.104998	10	0.25	0.17	0.859	0.754	chr12	110447178	110571690	+	Ppp2r5c	0
chr12	110546179	110546801	1	0.104998	10	0.25	0.17	0.859	0.754	chr12	110485738	110571690	+	Ppp2r5c	0
chr12	110546179	110546801	1	0.104998	10	0.25	0.17	0.859	0.754	chr12	110485738	110583074	+	Ppp2r5c	0
chr12	83535925	83536681	1	0.105094	10	0.13	0.29	0.80265	0.69755	chr12	83520465	83541992	+	Dcaf4	0
chr12	83535925	83536681	1	0.105094	10	0.13	0.29	0.80265	0.69755	chr12	83526048	83541992	+	Dcaf4	0
chr2	170914051	170914372	1	0.105102	10	0.11	0.099	0.75132	0.64622	chr2	170731806	170879775	+	Dok5	34277
chr4	35145820	35146508	1	0.105716	12	0.044	0.18	0.89107	0.78535	chr4	34949073	35157484	-	Mob3b	0
chr5	67216759	67217103	1	0.105999	10	0.0027	0.0083	0.15978	0.053778	chr5	67260564	67291461	+	Tmem33	43462
chr15	7813231	7813582	1	0.106106	13	7.4e-06	6.3e-06	0.1279	0.021795	chr15	7810047	7837580	+	Gdnf	0
chr11	116455072	116455426	1	0.106378	10	0.14	0.37	0.78033	0.67396	chr11	116441324	116454347	-	Qrich2	726
chr17	13546447	13546939	1	0.10642	10	0.11	0.54	0.67868	0.57226	chr17	13354571	13377223	+	Tcp10c	169225
chr9	94912038	94912572	1	0.10653	10	0.051	0.036	0.75152	0.64499	chr9	94669891	95230452	+	Slc9a9	0
chr5	7960244	7960984	1	0.106768	10	0.053	0.067	0.19558	0.088816	chr5	7960471	7982213	+	Steap4	0
chr12	33968241	33968711	1	0.106772	12	0.009	0.034	0.18225	0.075474	chr12	33957670	33959831	+	Twist1	8411
chr8	19784949	19785084	0.59	0.106773	13	3.4e-09	6.4e-07	0.22928	0.1225	chr8	19729575	20063170	+	Gm21119	0
chr17	39848220	39848276	0.0014	0.106789	10	2.3e-10	1.5e-09	0.23061	0.12382	chr17	39950519	39955287	+	Esp38	102244
chr4	130009078	130009980	1	0.106875	12	0.034	0.061	0.78267	0.67579	chr4	129984869	130022633	+	Adgrb2	0
chr4	130009078	130009980	1	0.106875	12	0.034	0.061	0.78267	0.67579	chr4	129985077	130022633	+	Adgrb2	0
chr4	130009078	130009980	1	0.106875	12	0.034	0.061	0.78267	0.67579	chr4	129992053	130022633	+	Adgrb2	0
chr1	134513230	134513491	1	0.106933	12	1.3e-05	4.4e-05	0.14083	0.033902	chr1	134494659	134507884	+	Rabif	5347
chr15	39077095	39077372	1	0.107061	10	0.00067	0.00093	0.18123	0.074172	chr15	39076931	39087119	+	Cthrc1	0
chr3	99240994	99241566	1	0.107196	18	2.8e-05	0.00015	0.10984	0.0026455	chr3	99253759	99354260	+	Tbx15	12194
chr5	28170939	28171212	1	0.107363	10	0.036	0.074	0.28739	0.18003	chr5	28165695	28172166	+	En2	0
chr1	171064472	171064617	1	0.107421	10	2.7e-05	0.00021	0.13338	0.025962	chr1	171051168	171059403	-	Fcgr3	5070
chr5	128713048	128713993	1	0.107494	10	0.04	0.23	0.77965	0.67215	chr5	128736245	128755474	+	Piwil1	22253
chr8	120489473	120489708	1	0.107798	10	0.0019	1	0.1078	0	chr8	120488865	120581383	+	Gse1	0
chr8	20122507	20122820	1	0.107833	22	1.2e-07	0.0011	0.24391	0.13608	chr8	19729575	20063170	+	Gm21119	59338
chr11	109503963	109504255	1	0.108059	10	0.06	0.29	0.90232	0.79426	chr11	109473373	109573329	+	Arsg	0
chr4	101507578	101508206	1	0.108197	10	0.029	0.046	0.22113	0.11294	chr4	101496647	101642799	+	Dnajc6	0
chr4	101507578	101508206	1	0.108197	10	0.029	0.046	0.22113	0.11294	chr4	101507975	101642799	+	Dnajc6	0
chr9	58201967	58202027	1	0.108241	10	0.003	0.0057	0.13737	0.029127	chr9	58196296	58204319	-	Islr2	0
chr9	58201967	58202027	1	0.108241	10	0.003	0.0057	0.13737	0.029127	chr9	58196296	58202534	-	Islr2	0
chr9	58201967	58202027	1	0.108241	10	0.003	0.0057	0.13737	0.029127	chr9	58196296	58202344	-	Islr2	0
chr9	58201967	58202027	1	0.108241	10	0.003	0.0057	0.13737	0.029127	chr9	58196296	58202285	-	Islr2	0
chr14	104715794	104715887	1	0.108415	10	0.00043	0.0003	0.403	0.29458	chr14	104477533	104522666	-	Rnf219	193129
chr13	52457679	52458220	1	0.108656	10	0.016	0.054	0.50089	0.39224	chr13	52504374	52530836	-	Diras2	46155
chr5	123500994	123501156	1	0.108717	10	0.037	0.13	0.79433	0.68561	chr5	123489324	123508205	+	Lrrc43	0
chr2	168772859	168773352	1	0.108769	10	0.095	0.54	0.85024	0.74147	chr2	168748331	168767201	-	Sall4	5659
chr2	167071574	167071829	1	0.108789	10	3.5e-05	2.2e-05	0.14602	0.037233	chr2	167035796	167063015	-	Znfx1	8560
chr11	43776234	43776431	1	0.109003	10	0.098	0.21	0.3145	0.20549	chr11	43774604	43901237	-	Adra1b	0
chr11	43776234	43776431	1	0.109003	10	0.098	0.21	0.3145	0.20549	chr11	43774604	43836489	-	Adra1b	0
chr17	23245274	23245514	1	0.109019	11	0.021	0.031	0.7087	0.59968	chr17	23290933	23312313	-	Vmn2r114	45420
chr4	9844809	9845620	1	0.109108	10	0.0036	0.0024	0.11327	0.0041667	chr4	9844371	9862345	+	Gdf6	0
chr11	19830517	19830928	1	0.109353	10	0.055	0.025	0.20935	0.1	chr11	19924441	20022597	+	Spred2	93514
chr11	98978418	98978856	1	0.109414	10	0.14	0.12	0.57081	0.46139	chr11	98982179	98983016	-	Gjd3	3324
chr19	3904258	3904532	1	0.109487	10	0.15	0.29	0.64061	0.53112	chr19	3896049	3905230	-	Tcirg1	0
chr19	3904258	3904532	1	0.109487	10	0.15	0.29	0.64061	0.53112	chr19	3896049	3906983	-	Tcirg1	0
chr19	3904258	3904532	1	0.109487	10	0.15	0.29	0.64061	0.53112	chr19	3896049	3907133	-	Tcirg1	0
chr10	95215046	95215417	1	0.109531	10	0.033	0.027	0.97945	0.86992	chr10	95174739	95323709	-	Cradd	0
chr10	95215046	95215417	1	0.109531	10	0.033	0.027	0.97945	0.86992	chr10	95174739	95324137	-	Cradd	0
chr8	124775736	124776117	1	0.109651	14	0.02	0.065	0.2062	0.096547	chr8	124793018	124834704	+	Trim67	16902
chr3	3280189	3280961	1	0.10999	10	0.12	0.37	0.65485	0.54486	chr3	3508029	3659800	+	Hnf4g	227069
chr17	35425345	35425617	1	0.110026	13	0.00027	0.0015	0.15113	0.041101	chr17	35424846	35428361	+	H2-Q8	0
chr17	35425345	35425617	1	0.110026	13	0.00027	0.0015	0.15113	0.041101	chr17	35424876	35428361	+	H2-Q6	0
chr12	25702381	25703004	1	0.110106	11	0.035	0.13	0.25634	0.14623	chr12	26306793	26415262	-	Rnf144a	603790
chr1	79450397	79450758	1	0.110176	10	0.095	0.28	0.28834	0.17817	chr1	79434668	79440090	-	Scg2	10308
chr11	104072996	104073132	1	0.110191	12	0.00062	0.0018	0.3392	0.22901	chr11	104132780	104175523	+	Crhr1	59649
chr12	24357144	24357561	1	0.110207	10	0.0038	0.038	0.21069	0.10048	chr12	24498580	24558571	+	Taf1b	141020
chr8	68061830	68062222	0.25	0.110511	18	1e-07	2.7e-07	0.12615	0.015638	chr8	67689081	67974574	-	Psd3	87257
chr3	152513768	152514465	1	0.110519	10	0.1	0.13	0.69845	0.58793	chr3	152462814	152668140	-	Ak5	0
chr1	167283861	167284269	1	0.110676	10	0.0027	0.0037	0.11822	0.0075397	chr1	167226083	167285127	-	Uck2	0
chr18	84091834	84092023	1	0.110689	12	0.0076	0.018	0.25629	0.14561	chr18	84088157	84097514	+	Zadh2	0
chr11	5262057	5262394	1	0.11114	10	0.011	0.011	0.22415	0.11301	chr11	5191552	5261610	-	Kremen1	448
chr4	156078042	156078501	1	0.111311	10	0.017	0.011	0.17835	0.067037	chr4	156034836	156050817	-	Ttll10	27226
chr12	20234138	20234271	1	0.111346	10	0.00039	0.038	0.72073	0.60939	chr12	21111755	21270171	+	Asap2	877485
chr11	47988361	47988470	1	0.111461	10	0.0016	0.0057	0.13181	0.020346	chr11	46978782	47379302	-	Sgcd	609060
chr2	105224015	105224417	1	0.111476	11	0.021	0.028	0.23901	0.12754	chr2	105224341	105379860	+	Them7	0
chr2	11535631	11536220	1	0.111597	10	0.048	0.16	0.22734	0.11574	chr2	11471430	11553929	-	Pfkfb3	0
chr1	120603622	120603671	1	0.111776	10	0.00075	0.0056	0.12463	0.012857	chr1	120602486	120607991	+	En1	0
chr16	73024188	73024517	1	0.111862	10	0.00098	0.0023	0.97869	0.86682	chr16	72663148	73046100	+	Robo1	0
chr11	76673346	76674215	1	0.111991	10	0.16	0.23	0.60948	0.49749	chr11	76672469	76673676	+	Bhlha9	0
chr8	123459187	123460008	1	0.112138	13	0.015	0.11	0.89812	0.78598	chr8	123442955	123463899	+	Def8	0
chr8	123459187	123460008	1	0.112138	13	0.015	0.11	0.89812	0.78598	chr8	123443258	123463899	+	Def8	0
chr12	31266333	31267044	1	0.112205	18	6.5e-05	0.00065	0.17291	0.0607	chr12	31265293	31329639	+	Lamb1	0
chr5	88629274	88629615	1	0.112261	10	0.22	0.13	0.81973	0.70747	chr5	88565039	88651417	+	Rufy3	0
chr5	88629274	88629615	1	0.112261	10	0.22	0.13	0.81973	0.70747	chr5	88565039	88642704	+	Rufy3	0
chr5	88629274	88629615	1	0.112261	10	0.22	0.13	0.81973	0.70747	chr5	88583512	88642704	+	Rufy3	0
chr17	31772335	31773304	1	0.112326	10	0.13	0.37	0.79133	0.679	chr17	31844247	31855804	-	Sik1	70944
chr16	11144011	11144072	1	0.112578	10	2.7e-07	0.00034	0.27342	0.16084	chr16	11136593	11176393	-	Zc3h7a	0
chr9	62767687	62767907	1	0.113234	10	0.046	0.073	0.86476	0.75152	chr9	62677854	62783979	+	Itga11	0
chr13	54829469	54829815	1	0.113591	10	0.026	0.013	0.25326	0.13967	chr13	54789404	54796775	+	Tspan17	32695
chr8	25768325	25768804	1	0.113603	11	0.052	0.14	0.9506	0.83699	chr8	25764538	25785209	-	Bag4	0
chr2	166324470	166324753	1	0.113693	10	0.051	0.074	0.32415	0.21045	chr2	166073898	166155683	-	Sulf2	168788
chr12	73618679	73619484	1	0.113951	10	0.14	0.36	0.70875	0.5948	chr12	73584795	73778184	+	Prkch	0
chr1	136947435	136947867	1	0.114214	10	0.014	0.053	0.2175	0.10328	chr1	136843583	136953630	-	Nr5a2	0
chr1	136947435	136947867	1	0.114214	10	0.014	0.053	0.2175	0.10328	chr1	136843583	136960448	-	Nr5a2	0
chr4	99660404	99660543	1	0.11426	10	0.0052	0.027	0.17293	0.05867	chr4	99656298	99658671	+	Foxd3	1734
chr2	34645447	34646263	1	0.114383	10	0.016	0.021	0.27502	0.16063	chr2	34406770	34624958	+	Mapkap1	20490
chr2	34645447	34646263	1	0.114383	10	0.016	0.021	0.27502	0.16063	chr2	34406850	34624958	+	Mapkap1	20490
chr4	44374084	44374675	1	0.114564	11	0.014	0.079	0.89624	0.78167	chr4	44300916	44364675	+	Melk	9410
chr1	171070830	171071146	1	0.114581	10	0.011	0.1	0.34078	0.2262	chr1	171051168	171059403	-	Fcgr3	11428
chr14	47366663	47367723	1	0.114897	12	0.077	0.045	0.56628	0.45138	chr14	47373859	47386167	+	Lgals3	6137
chr2	13011233	13011549	1	0.115027	12	1.7e-05	4.7e-05	0.12218	0.0071549	chr2	13001886	13010864	-	C1ql3	370
chr11	115435957	115436502	1	0.115139	10	0.0043	0.035	0.18668	0.071546	chr11	115440544	115448268	+	Trim80	4043
chr13	44318952	44319624	1	0.115349	10	0.11	0.1	0.87379	0.75844	chr13	44730773	44921643	+	Jarid2	411150
chr15	99470485	99470731	1	0.115691	13	0.038	0.084	0.62969	0.514	chr15	99470083	99474730	-	Bcdin3d	0
chr11	118650627	118651444	1	0.115693	10	0.095	0.17	0.69527	0.57958	chr11	118489759	118761041	-	Rbfox3	0
chr11	118650627	118651444	1	0.115693	10	0.095	0.17	0.69527	0.57958	chr11	118489759	118909572	-	Rbfox3	0
chr11	118650627	118651444	1	0.115693	10	0.095	0.17	0.69527	0.57958	chr11	118489759	118911597	-	Rbfox3	0
chr10	47611310	47611760	1	0.115925	10	0.019	0.074	0.85361	0.73768	chr10	49099462	49788754	-	Grik2	1487703
chr2	3713281	3714078	1	0.116055	14	4.3e-05	4.5e-05	0.15028	0.034223	chr2	3713457	3782134	+	Fam107b	0
chr1	74884386	74884519	1	0.116533	10	0.0017	0.0057	0.13153	0.015	chr1	74881508	74885408	-	Fev	0
chr6	3182817	3182964	1	0.116846	11	0.0035	0.043	0.46156	0.34471	chr6	3372257	3399571	-	Samd9l	189294
chr9	115387417	115387840	1	0.116941	10	0.086	0.36	0.72687	0.60993	chr9	115242581	115310421	-	Stt3b	76997
chr1	165816848	165817706	1	0.117016	13	0.083	0.12	0.65629	0.53927	chr1	165788680	165871153	+	Cd247	0
chr1	165816848	165817706	1	0.117016	13	0.083	0.12	0.65629	0.53927	chr1	165788680	165867436	+	Cd247	0
chr1	165816848	165817706	1	0.117016	13	0.083	0.12	0.65629	0.53927	chr1	165788680	165862112	+	Cd247	0
chr6	58700866	58701058	1	0.117053	10	0.13	0.18	0.80069	0.68364	chr6	58596671	58692451	+	Abcg2	8416
chr15	59054563	59055199	1	0.117147	10	0.014	0.0078	0.35615	0.239	chr15	58941233	59082026	-	Mtss1	0
chr9	123461888	123462023	1	0.117457	10	1.3e-06	0.0002	0.30941	0.19196	chr9	123366926	123462675	+	Lars2	0
chr18	33987802	33988453	1	0.11756	10	0.074	0.13	0.88538	0.76782	chr18	33796326	34007206	-	Epb41l4a	0
chr6	3201347	3201587	5.3e-06	0.117594	23	4e-14	5.9e-12	0.26853	0.15093	chr6	3372257	3399571	-	Samd9l	170671
chr9	40972893	40973622	1	0.117647	13	0.031	0.084	0.78125	0.66361	chr9	40972797	41004628	-	Crtam	0
chr7	13897186	13897391	1	0.11793	10	0.017	0.1	0.69654	0.57861	chr7	13909676	13989588	-	Sult2a4	12286
chr10	79997392	79997679	1	0.118057	10	0.0045	0.026	0.16806	0.05	chr10	79997607	80015572	+	Abca7	0
chr10	79997392	79997679	1	0.118057	10	0.0045	0.026	0.16806	0.05	chr10	79997614	80015572	+	Abca7	0
chr9	56223585	56223921	1	0.118238	32	3.4e-12	1.4e-06	0.2901	0.17186	chr9	56201128	56418050	-	Peak1	0
chr17	35575501	35576108	1	0.118371	12	0.073	0.26	0.51611	0.39774	chr17	35567484	35568945	+	2300002M23Rik	6557
chr9	53974251	53974560	1	0.11862	10	0.00023	0.00094	0.15627	0.03765	chr9	53911459	53975301	-	Elmod1	0
chr2	118112985	118113154	1	0.118723	10	0.046	0.17	0.4786	0.35988	chr2	118111875	118127133	+	Thbs1	0
chr8	122369090	122370062	1	0.118857	10	0.11	0.17	0.46346	0.3446	chr8	122376608	122417365	+	Zc3h18	6547
chr5	93268053	93268721	1	0.118965	11	0.0091	0.021	0.13927	0.020302	chr5	93267572	93276231	+	Ccng2	0
chr11	98447255	98447400	1	0.119125	10	5.8e-05	0.00012	0.16619	0.047063	chr11	98446833	98455373	+	Grb7	0
chr12	98616457	98616925	1	0.119153	10	0.015	0.037	0.87479	0.75564	chr12	98628141	98669819	+	Spata7	11217
chr4	151255485	151256069	1	0.119404	10	0.12	0.29	0.65279	0.53338	chr4	151059522	151861768	-	Camta1	0
chr13	107776009	107776587	1	0.119615	10	0.0016	0.0053	0.93688	0.81727	chr13	107724616	107890064	-	Zswim6	0
chr9	108570380	108570481	1	0.119634	10	3.4e-06	3.9e-05	0.1272	0.0075641	chr9	108569891	108572771	+	Dalrd3	0
chr9	48267113	48267457	1	0.119887	12	8.9e-05	0.00032	0.13228	0.012394	chr9	48318003	48340898	-	Nxpe2	50547
chr13	119488332	119488379	1	0.119919	10	0.021	0.00057	0.51665	0.39674	chr13	119488038	119610459	+	Tmem267	0
chr5	142857604	142858396	1	0.120036	10	0.065	0.18	0.59922	0.47918	chr5	142871788	142895238	-	Fbxl18	13393
chr10	79767666	79768047	1	0.120246	10	0.0018	0.011	0.18992	0.069676	chr10	79758514	79766952	-	Rnf126	715
chr5	57719784	57719987	1	0.120319	12	0.00015	0.0008	0.13519	0.014868	chr5	57718080	57729465	+	Pcdh7	0
chr5	57719784	57719987	1	0.120319	12	0.00015	0.0008	0.13519	0.014868	chr5	57718080	58133235	+	Pcdh7	0
chr4	152315938	152316003	1	0.12068	10	9.5e-05	0.00021	0.12306	0.002381	chr4	152307022	152318625	-	Rnf207	0
chr1	88254791	88255385	1	0.120684	11	0.00026	0.015	0.74782	0.62713	chr1	88227019	88262289	+	Mroh2a	0
chr1	190483366	190483788	1	0.120819	11	0.017	0.074	0.88069	0.75987	chr1	190772878	190911770	-	Rps6kc1	289091
chr4	63500251	63501105	1	0.12138	10	0.1	0.13	0.6617	0.54032	chr4	63414909	63495991	-	Whrn	4261
chr4	63500251	63501105	1	0.12138	10	0.1	0.13	0.6617	0.54032	chr4	63460162	63495991	-	Whrn	4261
chr1	171063718	171063964	1	0.121736	10	0.00041	0.026	0.36234	0.2406	chr1	171051168	171059403	-	Fcgr3	4316
chr18	7725244	7725972	1	0.121855	10	0.033	0.29	0.73412	0.61227	chr18	7347961	7626863	-	Mpp7	98382
chr18	7725244	7725972	1	0.121855	10	0.033	0.29	0.73412	0.61227	chr18	7379648	7626863	-	Mpp7	98382
chr9	100377879	100378719	1	0.121955	10	0.1	0.038	0.79789	0.67593	chr9	100457718	100486473	-	Il20rb	79000
chr4	135032403	135032709	1	0.121999	10	0.074	0.17	0.48388	0.36188	chr4	135120644	135177990	+	Runx3	87936
chr17	29189278	29189510	1	0.122048	10	0.04	0.23	0.28255	0.1605	chr17	29156520	29237790	-	Cpne5	0
chr14	63244232	63244794	1	0.122089	16	0.0054	0.052	0.22115	0.099057	chr14	63198913	63245271	-	Gata4	0
chr11	4474090	4474596	1	0.122123	13	0.0098	0.083	0.82554	0.70341	chr11	4480867	4594815	-	Mtmr3	6272
chr19	42325854	42326336	1	0.122164	10	0.084	0.46	0.25306	0.1309	chr19	42283036	42431783	-	Crtac1	0
chr3	129332632	129333147	1	0.122188	10	0.0057	0.012	0.24115	0.11896	chr3	129269176	129332749	-	Enpep	0
chr7	45414288	45414470	1	0.12223	10	6.6e-05	0.00035	0.18929	0.067063	chr7	45413694	45417179	+	Ntf5	0
chr17	76068460	76068942	1	0.122417	10	0.065	0.18	0.66216	0.53975	chr17	75537085	75551946	-	Fam98a	516515
chr12	17036242	17036881	1	0.122767	10	0.067	0.13	0.45218	0.32941	chr12	17004957	17011727	-	2410004P03Rik	24516
chr7	49639254	49640250	1	0.122969	17	0.011	0.13	0.34641	0.22344	chr7	49631498	49636835	-	Dbx1	2420
chr9	63738938	63739766	1	0.123135	10	0.092	0.17	0.80222	0.67909	chr9	63646766	63757994	-	Smad3	0
chr12	24708452	24709218	1	0.123331	10	0.0038	0.0021	0.16791	0.044583	chr12	24708253	24714146	+	Rrm2	0
chr17	53462703	53463178	1	0.12337	10	0.076	0.2	0.42841	0.30504	chr17	53398888	53463321	-	Efhb	0
chr10	127710377	127710932	1	0.123397	10	0.079	0.13	0.79057	0.66717	chr10	127705255	127720940	+	Myo1a	0
chr5	26006894	26007145	1	0.123413	12	0.053	0.26	0.49466	0.37125	chr5	26000171	26004727	-	Gm1979	2168
chr15	88123767	88124349	1	0.123464	10	0.071	0.23	0.59507	0.47161	chr15	87544298	87759364	+	Fam19a5	364404
chr15	88123767	88124349	1	0.123464	10	0.071	0.23	0.59507	0.47161	chr15	87625229	87759364	+	Fam19a5	364404
chr11	119935866	119936509	1	0.123539	10	0.048	0.29	0.78715	0.66361	chr11	119943091	120006782	+	Baiap2	6583
chr11	119935866	119936509	1	0.123539	10	0.048	0.29	0.78715	0.66361	chr11	119943091	120002618	+	Baiap2	6583
chr4	126320946	126321202	1	0.123581	12	0.00011	0.00072	0.13241	0.0088294	chr4	126316350	126321703	-	Adprhl2	0
chr2	122301811	122301909	1	0.123674	11	0.0032	0.011	0.1465	0.022826	chr2	122298899	122302885	+	Duoxa2	0
chr8	33732509	33732772	1	0.123828	11	0.0035	0.015	0.13037	0.0065427	chr8	33731913	33777173	+	Gtf2e2	0
chr8	33732509	33732772	1	0.123828	11	0.0035	0.015	0.13037	0.0065427	chr8	33732066	33777173	+	Gtf2e2	0
chr8	33732509	33732772	1	0.123828	11	0.0035	0.015	0.13037	0.0065427	chr8	33732338	33777173	+	Gtf2e2	0
chr1	156035210	156035722	1	0.123838	10	0.00039	1	0.12384	0	chr1	156004598	156036480	-	Tor1aip1	0
chr1	156035210	156035722	1	0.123838	10	0.00039	1	0.12384	0	chr1	156035663	156068859	+	Tor1aip2	0
chr17	38347196	38347440	1	0.124049	11	0.033	0.23	0.75967	0.63562	chr17	38335158	38336097	+	Olfr136	11100
chr10	59586903	59587363	1	0.124192	10	0.06	0.13	0.86997	0.74578	chr10	59446983	59616692	-	Mcu	0
chr13	70233975	70234637	1	0.124628	10	0.19	0.36	0.37794	0.25331	chr13	70588688	70637634	-	Ice1	354052
chr1	81443998	81444636	1	0.124667	10	0.025	0.038	0.75227	0.6276	chr1	81077316	81271651	+	Nyap2	172348
chr6	136808862	136809321	1	0.124949	12	9.1e-06	1.4e-05	0.14973	0.024777	chr6	136808247	136810074	+	H2afj	0
chr13	31557293	31557883	1	0.125031	10	0.0081	0.073	0.25292	0.12789	chr13	31558169	31560974	+	Foxq1	287
chr11	22857678	22858344	1	0.125173	11	0.012	0.01	0.28989	0.16472	chr11	22834738	22860336	-	B3gnt2	0
chr11	22857678	22858344	1	0.125173	11	0.012	0.01	0.28989	0.16472	chr11	22834738	22859735	-	B3gnt2	0
chr5	48018846	48019146	1	0.125278	10	0.062	0.23	0.8437	0.71843	chr5	47983154	48307736	+	Slit2	0
chr17	51833951	51834387	1	0.125496	10	0.0014	0.037	0.18334	0.057847	chr17	51736186	51833290	-	Satb1	662
chr1	63255152	63256083	1	0.125673	10	0.011	0.038	0.30416	0.17849	chr1	63200357	63314575	+	Zdbf2	0
chr17	39847057	39847353	0.036	0.125819	31	6.4e-12	3.9e-08	0.30817	0.17474	chr17	39950519	39955287	+	Esp38	103167
chr4	73790017	73790686	1	0.125852	10	0.12	0.27	0.30055	0.1747	chr4	73714578	73790602	-	Rasef	0
chr7	35185259	35185646	1	0.126068	16	0.00014	0.00067	0.15598	0.029911	chr7	35186384	35201111	+	Slc7a10	739
chr13	119615881	119616638	1	0.126131	12	0.0017	0.0041	0.76108	0.63494	chr13	119488038	119610459	+	Tmem267	5423
chr13	119615881	119616638	1	0.126131	12	0.0017	0.0041	0.76108	0.63494	chr13	119488859	119610459	+	Tmem267	5423
chr3	97681789	97682230	1	0.126145	10	0.0047	0.0084	0.16922	0.043077	chr3	97689828	97888707	-	Pde4dip	7599
chr7	36829552	36830268	1	0.126282	10	0.071	0.13	0.63584	0.50956	chr7	36698117	36773457	+	Tshz3	56096
chr19	43943037	43943561	1	0.126293	10	0.019	0.074	0.85576	0.72947	chr19	43846814	43940198	-	Dnmbp	2840
chr18	56708482	56708797	1	0.126377	10	9.8e-06	3.9e-05	0.13431	0.0079365	chr18	56707812	56753424	+	Lmnb1	0
chr2	166836325	166836739	1	0.126439	10	0.014	0.013	0.89299	0.76655	chr2	166805580	166898051	+	Arfgef2	0
chr17	32905378	32905795	1	0.126514	12	0.0042	0.0052	0.29768	0.17116	chr17	32905069	32917342	-	Cyp4f14	0
chr17	32905378	32905795	1	0.126514	12	0.0042	0.0052	0.29768	0.17116	chr17	32905069	32917329	-	Cyp4f14	0
chr17	32905378	32905795	1	0.126514	12	0.0042	0.0052	0.29768	0.17116	chr17	32905069	32917087	-	Cyp4f14	0
chr11	30471783	30472502	0.17	0.126568	13	6.6e-08	1.8e-07	0.14476	0.018193	chr11	30426005	30471829	-	4930505A04Rik	0
chr7	126038153	126038607	1	0.126711	11	0.082	0.13	0.60162	0.47491	chr7	125878418	126082411	-	Gsg1l	0
chr8	106430822	106431367	1	0.126754	10	0.12	0.45	0.53718	0.41043	chr8	106415338	106425889	+	Zfp90	4934
chr3	105453222	105453817	1	0.127088	11	6.8e-05	0.00035	0.13402	0.0069321	chr3	105452329	105674002	+	Kcnd3	0
chr14	60654701	60655687	1	0.127263	12	0.012	0.11	0.90618	0.77891	chr14	60634704	60764556	+	Spata13	0
chr5	67099666	67100646	1	0.127517	13	0.013	0.11	0.20984	0.082319	chr5	67094396	67099126	-	Phox2b	541
chr8	94667013	94667340	1	0.128058	10	0.0024	0.0023	0.16283	0.034776	chr8	94666599	94674457	+	Arl2bp	0
chr8	94667013	94667340	1	0.128058	10	0.0024	0.0023	0.16283	0.034776	chr8	94667090	94674457	+	Arl2bp	0
chr15	84714806	84715226	1	0.128125	12	4.1e-06	5e-06	0.14268	0.01455	chr15	84720051	84772207	+	Arhgap8	4826
chr8	47974412	47974936	1	0.128487	10	0.0016	0.018	0.27727	0.14878	chr8	47827605	47990551	-	Wwc2	0
chr2	166564577	166565270	1	0.128626	10	0.17	0.61	0.49699	0.36837	chr2	166566344	166713832	-	Prex1	1075
chr12	112700475	112701156	1	0.128746	10	0.019	0.1	0.21815	0.089399	chr12	112678839	112682747	+	Zbtb42	17729
chr11	65679208	65679701	1	0.129008	10	0.1	0.36	0.60813	0.47912	chr11	65688243	65788359	-	Map2k4	8543
chr15	86194912	86195226	1	0.129045	10	0.16	0.29	0.76597	0.63692	chr15	86139100	86186141	-	Cerk	8772
chr16	85174008	85174281	1	0.129464	10	0.0013	0.013	0.19591	0.066443	chr16	84954435	85173707	-	App	302
chr1	34807111	34807782	1	0.129932	12	0.017	0.024	0.72685	0.59691	chr1	34801721	34812754	+	Arhgef4	0
chr12	20230449	20230744	1	0.130141	14	9.5e-07	0.00016	0.70581	0.57567	chr12	21111755	21270171	+	Asap2	881012
chr19	45737126	45737274	1	0.130158	10	0.0016	0.013	0.24582	0.11566	chr19	45736797	45742884	-	Fgf8	0
chr17	24895672	24896123	1	0.130313	10	0.00028	0.0015	0.1557	0.025389	chr17	24895119	24896273	+	Mrps34	0
chr4	152318632	152319326	1	0.130492	12	0.036	0.21	0.41161	0.28112	chr4	152307022	152318625	-	Rnf207	8
chr2	28917819	28917989	1	0.130517	16	0.0025	0.013	0.14163	0.011111	chr2	28907679	28916440	-	Barhl1	1380
chr16	89919023	89919293	1	0.130595	10	0.069	0.1	0.70718	0.57659	chr16	89787110	89960827	-	Tiam1	0
chr16	89919023	89919293	1	0.130595	10	0.069	0.1	0.70718	0.57659	chr16	89787110	89974699	-	Tiam1	0
chr14	26668334	26668599	1	0.130769	10	8e-06	2.3e-05	0.1675	0.03673	chr14	26664116	26669846	-	Pde12	0
chr11	118729079	118729619	1	0.130784	10	0.1	0.1	0.39015	0.25936	chr11	118489759	118761041	-	Rbfox3	0
chr11	118729079	118729619	1	0.130784	10	0.1	0.1	0.39015	0.25936	chr11	118489759	118909572	-	Rbfox3	0
chr11	118729079	118729619	1	0.130784	10	0.1	0.1	0.39015	0.25936	chr11	118489759	118911597	-	Rbfox3	0
chr4	148646767	148647113	1	0.130857	10	0.0057	0.026	0.33125	0.20039	chr4	148643316	148671572	+	Gm572	0
chr15	101179889	101180553	1	0.130864	10	0.16	0.13	0.62924	0.49838	chr15	101174124	101212601	+	Acvr1b	0
chr17	57087448	57087673	0.0058	0.130872	19	3.1e-10	6.4e-09	0.13926	0.008387	chr17	57080065	57087782	-	Tubb4a	0
chr7	122247549	122248250	1	0.131045	10	0.071	0.18	0.61717	0.48613	chr7	122219495	122222539	+	Chp2	25011
chr2	4338278	4339088	1	0.131311	10	0.02	0.054	0.75287	0.62156	chr2	4017682	4614043	+	Frmd4a	0
chr2	4338278	4339088	1	0.131311	10	0.02	0.054	0.75287	0.62156	chr2	4152862	4614043	+	Frmd4a	0
chr11	76998575	76998914	1	0.131339	12	2.3e-05	0.00019	0.15024	0.018897	chr11	76998596	77032343	+	Slc6a4	0
chr5	124503629	124503820	1	0.13142	10	0.021	0.073	0.84795	0.71653	chr5	124493079	124531391	-	Rilpl1	0
chr4	153206847	153207791	1	0.131456	10	0.044	0.074	0.57995	0.44849	chr4	153373220	153482830	-	Ajap1	165430
chr14	55784100	55784268	1	0.131869	10	0.065	0.22	0.36069	0.22883	chr14	55769091	55784019	-	Adcy4	82
chr14	63543406	63543518	1	0.131955	10	2.9e-05	0.00055	0.14307	0.011111	chr14	63523609	63543953	-	Mtmr9	0
chr1	88259932	88260444	1	0.132108	10	0.00046	0.026	0.7647	0.63259	chr1	88227019	88262289	+	Mroh2a	0
chr1	88259932	88260444	1	0.132108	10	0.00046	0.026	0.7647	0.63259	chr1	88258855	88277579	-	Hjurp	0
chr5	92683524	92683752	1	0.13226	13	1.9e-06	1.1e-05	0.15709	0.024827	chr5	92683434	92965759	+	Shroom3	0
chr15	97408479	97409353	1	0.132459	10	0.0085	0.074	0.75605	0.62359	chr15	97247106	97385691	+	Pced1b	22789
chr17	89199439	89199766	1	0.132557	10	0.005	0.054	0.86485	0.7323	chr17	88984951	89200675	-	Fshr	0
chr5	24750226	24750399	1	0.132563	10	0.0023	0.0085	0.2284	0.095838	chr5	24751001	24757843	-	Crygn	603
chr17	13542782	13543189	1	0.132729	10	0.00083	0.038	0.71945	0.58672	chr17	13354571	13377223	+	Tcp10c	165560
chr2	102549873	102550172	1	0.132817	10	4.8e-05	0.00035	0.17918	0.046362	chr2	102550020	102643040	+	Pamr1	0
chr17	25568264	25569634	1	0.13323	11	0.038	0.078	0.65455	0.52132	chr17	25565892	25570686	-	Sox8	0
chr11	52167389	52167548	1	0.133256	10	0.0013	0.0056	0.15469	0.021431	chr11	52144592	52145528	-	Olfr1373	21862
chr4	44301370	44302059	1	0.133294	10	0.084	0.16	0.35093	0.21764	chr4	44300916	44364675	+	Melk	0
chr19	57411016	57411572	1	0.133517	12	0.042	0.18	0.48744	0.35392	chr19	57361008	57389594	+	Fam160b1	21423
chr7	135652143	135652722	1	0.133648	10	0.023	0.1	0.42745	0.29381	chr7	135537823	135686294	+	Ptpre	0
chr7	135652143	135652722	1	0.133648	10	0.023	0.1	0.42745	0.29381	chr7	135593480	135686294	+	Ptpre	0
chr7	135652143	135652722	1	0.133648	10	0.023	0.1	0.42745	0.29381	chr7	135605827	135686294	+	Ptpre	0
chr7	135652143	135652722	1	0.133648	10	0.023	0.1	0.42745	0.29381	chr7	135651898	135686294	+	Ptpre	0
chr1	88276189	88276823	1	0.133708	10	0.02	0.095	0.41094	0.27723	chr1	88258855	88277579	-	Hjurp	0
chr1	88276189	88276823	1	0.133708	10	0.02	0.095	0.41094	0.27723	chr1	88264827	88277557	-	A730008H23Rik	0
chr9	89600815	89601575	1	0.134056	10	0.035	0.18	0.8702	0.73614	chr9	89590034	89622986	-	AF529169	0
chr11	95024279	95024925	1	0.134057	10	0.035	0.23	0.74474	0.61069	chr11	95009878	95026087	+	Samd14	0
chr8	19707052	19707945	1	0.134098	10	0.003	0.0057	0.74378	0.60968	chr8	19729575	19753602	+	4930467E23Rik	21631
chr8	19707052	19707945	1	0.134098	10	0.003	0.0057	0.74378	0.60968	chr8	19729575	20063170	+	Gm21119	21631
chr17	46498078	46498767	1	0.134295	10	0.076	0.23	0.75744	0.62314	chr17	46496788	46499618	+	Dnph1	0
chr16	17078035	17078345	1	0.134321	10	0.032	0.072	0.89227	0.75795	chr16	17070138	17086736	+	Ypel1	0
chr9	21810202	21811320	1	0.134937	13	0.0019	0.01	0.94897	0.81403	chr9	21800179	21852635	-	Dock6	0
chr2	147593304	147593549	1	0.135036	11	0.013	0.077	0.86202	0.72698	chr2	147364993	147375048	+	Pax1	218257
chr4	147271288	147271948	1	0.135093	10	0.0047	0.0082	0.82012	0.68502	chr4	147175865	147513420	+	Zfp982	0
chr16	44451658	44451991	1	0.135156	12	0.017	0.11	0.47126	0.33611	chr16	44394798	44482428	+	Cfap44	0
chr1	132302944	132303907	1	0.135167	10	0.0047	0.026	0.86886	0.73369	chr1	132298625	132307357	+	Klhdc8a	0
chr12	54833486	54834244	1	0.135184	10	0.095	0.16	0.55203	0.41684	chr12	54858818	54862877	-	Cfl2	24575
chr12	25020996	25021467	1	0.135237	10	0.006	0.012	0.67125	0.53602	chr12	24974931	25059697	+	Kidins220	0
chr1	55160407	55161027	1	0.135257	10	0.12	0.23	0.78523	0.64997	chr1	55131244	55154899	+	Mob4	5509
chr19	45234334	45234954	1	0.135327	10	0.012	0.053	0.16386	0.028536	chr19	45233727	45235236	-	Lbx1	0
chr5	101091537	101091956	1	0.135789	10	0.076	0.45	0.72064	0.58485	chr5	100846228	100899102	+	Gpat3	192436
chr3	69517146	69517311	1	0.135795	10	0.0027	0.0033	0.92219	0.7864	chr3	69316917	69555396	+	Ppm1l	0
chr11	97090581	97091130	1	0.135815	11	0.019	0.058	0.70008	0.56426	chr11	97098006	97115331	-	Tbx21	6877
chr1	21042594	21043241	1	0.136107	10	0.0017	0.0037	0.85673	0.72062	chr1	21001396	21079225	-	Tram2	0
chr7	6826081	6826646	1	0.136299	10	0.01	0.038	0.46926	0.33296	chr7	6730582	6967219	+	Usp29	0
chr16	35154338	35154424	1	0.136337	13	0.00032	0.0016	0.13847	0.0021368	chr16	35155635	35304549	+	Adcy5	1212
chr19	45065446	45065583	1	0.136454	10	0.0013	0.0055	0.15931	0.022857	chr19	45047575	45056383	+	Sfxn3	9064
chr1	190490199	190491334	1	0.136478	10	0.019	0.074	0.78647	0.64999	chr1	190772878	190911770	-	Rps6kc1	281545
chr18	37707232	37707488	1	0.136507	16	0.003	0.03	0.36574	0.22923	chr18	36952647	37841872	+	Gm37013	0
chr18	37707232	37707488	1	0.136507	16	0.003	0.03	0.36574	0.22923	chr18	36967630	37841872	+	Gm38666	0
chr18	37707232	37707488	1	0.136507	16	0.003	0.03	0.36574	0.22923	chr18	36973801	37841872	+	Gm38667	0
chr18	37707232	37707488	1	0.136507	16	0.003	0.03	0.36574	0.22923	chr18	37661944	37841870	+	Pcdhga1	0
chr18	37707232	37707488	1	0.136507	16	0.003	0.03	0.36574	0.22923	chr18	37669104	37841870	+	Pcdhga2	0
chr18	37707232	37707488	1	0.136507	16	0.003	0.03	0.36574	0.22923	chr18	37674334	37841872	+	Pcdhga3	0
chr18	37707232	37707488	1	0.136507	16	0.003	0.03	0.36574	0.22923	chr18	37680457	37841870	+	Pcdhgb1	0
chr18	37707232	37707488	1	0.136507	16	0.003	0.03	0.36574	0.22923	chr18	37685399	37841870	+	Pcdhga4	0
chr18	37707232	37707488	1	0.136507	16	0.003	0.03	0.36574	0.22923	chr18	37689858	37841872	+	Pcdhgb2	0
chr18	37707232	37707488	1	0.136507	16	0.003	0.03	0.36574	0.22923	chr18	37694500	37841870	+	Pcdhga5	0
chr18	37707232	37707488	1	0.136507	16	0.003	0.03	0.36574	0.22923	chr18	37707228	37841870	+	Pcdhga6	0
chr6	51401566	51402000	1	0.136727	12	0.0069	0.061	0.36142	0.22469	chr6	51432669	51458768	+	Nfe2l3	30670
chr10	62405473	62406328	1	0.136822	10	0.033	0.17	0.7636	0.62678	chr10	62383136	62422457	-	Hkdc1	0
chr8	24931306	24931931	1	0.13707	13	0.0031	0.01	0.85568	0.71861	chr8	24836142	24948804	-	Adam32	0
chr4	134983498	134983789	1	0.137094	10	0.067	0.37	0.53506	0.39797	chr4	134930979	134937537	+	Syf2	45962
chr4	147275262	147275383	1	0.138326	10	0.0022	0.025	0.52986	0.39153	chr4	147175865	147513420	+	Zfp982	0
chr1	12865121	12865758	1	0.138337	10	0.024	0.13	0.41856	0.28022	chr1	12866549	12991135	-	Slco5a1	792
chr10	111515959	111516422	1	0.13839	10	0.00033	0.00048	0.18823	0.049841	chr10	111506285	111508649	+	Phlda1	7311
chr17	73886384	73886513	1	0.1384	10	0.0026	0.026	0.89418	0.75578	chr17	73883894	73950196	-	Xdh	0
chr13	60125612	60126143	1	0.138657	10	0.06	0.29	0.4962	0.35754	chr13	60174404	60177535	-	Gas1	48262
chr8	86536153	86536851	1	0.138704	10	0.017	0.0082	0.42916	0.29046	chr8	86504840	86566590	-	Abcc12	0
chr1	135698911	135699824	1	0.138752	12	0.0001	0.00051	0.17883	0.040079	chr1	135729196	135752229	+	Csrp1	29373
chr14	69943791	69944236	1	0.138962	10	0.046	0.22	0.75702	0.61806	chr14	69840406	70059918	+	Pebp4	0
chr13	58094628	58095411	1	0.139617	10	0.027	0.026	0.85489	0.71527	chr13	58004956	58102428	-	Klhl3	0
chr18	82898990	82899420	1	0.139899	10	0.081	0.28	0.65985	0.51995	chr18	82910878	83005314	+	Zfp516	11459
chr11	113326470	113326972	1	0.139911	11	0.045	0.12	0.37528	0.23537	chr11	113244854	113565815	-	Slc39a11	0
chr3	157567739	157568027	1	0.140074	10	0.00016	0.00035	0.16358	0.023511	chr3	157566891	157644758	+	Ptger3	0
chr3	107037415	107037954	1	0.140358	10	0.0089	0.013	0.77204	0.63169	chr3	107036161	107038129	+	Kcna3	0
chr12	109722643	109723619	1	0.140378	11	0.14	0.63	0.807	0.66663	chr12	109590168	109595403	-	Rtl1	127241
chr10	71323739	71324517	1	0.140424	10	0.0024	0.013	0.88517	0.74475	chr10	71330493	71344849	-	Cisd1	5977
chr9	44340680	44341458	1	0.140484	10	0.026	0.18	0.89535	0.75487	chr9	44336347	44342381	-	Hmbs	0
chr9	44340680	44341458	1	0.140484	10	0.026	0.18	0.89535	0.75487	chr9	44336347	44344228	-	Hmbs	0
chr2	18688892	18688966	1	0.140532	10	7e-06	1.3e-05	0.14887	0.0083333	chr2	18677017	18686629	+	Bmi1	2264
chr6	124472290	124473141	1	0.140627	10	0.069	0.094	0.77911	0.63849	chr6	124430755	124464784	-	Clstn3	7507
chr3	79899494	79900192	1	0.140871	12	0.046	0.18	0.54934	0.40847	chr3	79885929	79946278	+	Fam198b	0
chr8	19698047	19698648	1	0.140887	10	0.0038	0.0082	0.72766	0.58677	chr8	19729575	19753602	+	4930467E23Rik	30928
chr8	19698047	19698648	1	0.140887	10	0.0038	0.0082	0.72766	0.58677	chr8	19729575	20063170	+	Gm21119	30928
chr9	47411194	47412075	1	0.141035	10	0.024	0.054	0.82766	0.68663	chr9	47530169	47853391	+	Cadm1	118095
chr3	65493791	65494820	1	0.141101	12	0.046	0.27	0.56168	0.42057	chr3	65528446	65555518	+	Tiparp	33627
chr13	31505085	31505388	1	0.141115	10	0.029	0.1	0.80933	0.66821	chr13	31558169	31560974	+	Foxq1	52782
chr12	102389865	102390124	1	0.141262	12	0.051	0.27	0.71852	0.57726	chr12	102283073	102390854	+	Rin3	0
chr12	102389865	102390124	1	0.141262	12	0.051	0.27	0.71852	0.57726	chr12	102283640	102390854	+	Rin3	0
chr8	87725669	87726248	1	0.141469	10	0.046	0.13	0.67387	0.5324	chr8	87661809	87804439	-	Zfp423	0
chr8	87725669	87726248	1	0.141469	10	0.046	0.13	0.67387	0.5324	chr8	87661809	87959595	-	Zfp423	0
chr2	37477817	37477929	1	0.141597	10	6.2e-05	0.00093	0.92017	0.77857	chr2	37443284	37566437	+	Rabgap1	0
chr2	37477817	37477929	1	0.141597	10	6.2e-05	0.00093	0.92017	0.77857	chr2	37452253	37544962	+	Rabgap1	0
chr9	21164190	21164313	1	0.141707	10	1.8e-05	4.1e-05	0.14448	0.0027778	chr9	21165713	21213248	+	Pde4a	1401
chr4	114909553	114909769	1	0.141781	10	0.0054	0.074	0.16236	0.020576	chr4	114906279	114908898	-	Foxd2	656
chr2	20900118	20900208	1	0.141876	10	3.7e-06	0.0022	0.41817	0.2763	chr2	20847918	20967721	-	Arhgap21	0
chr3	62339918	62340325	1	0.141966	10	0.015	0.091	0.26708	0.12512	chr3	62338776	62462221	+	Arhgef26	0
chr5	109645223	109645738	1	0.142131	10	0.049	0.092	0.55821	0.41608	chr5	109554708	109558993	-	Crlf2	86231
chr18	5163420	5163723	1	0.142503	11	0.00092	0.0068	0.20314	0.060641	chr18	5046588	5119293	+	Svil	44128
chr18	61370056	61370375	1	0.142644	10	0.0075	0.017	0.83637	0.69372	chr18	61298135	61400431	-	Ppargc1b	0
chr10	121642339	121642538	1	0.142694	10	0.00031	0.0024	0.16519	0.0225	chr10	121641700	121693914	+	D930020B18Rik	0
chr13	119488834	119488931	1	0.142754	10	3e-06	7.1e-05	0.5967	0.45395	chr13	119488038	119610459	+	Tmem267	0
chr13	119488834	119488931	1	0.142754	10	3e-06	7.1e-05	0.5967	0.45395	chr13	119488859	119610459	+	Tmem267	0
chr14	55734384	55735007	1	0.143094	10	0.076	0.018	0.77656	0.63347	chr14	55739019	55745684	-	Dhrs1	4013
chr4	152012060	152012663	1	0.143273	10	0.0081	0.054	0.91394	0.77066	chr4	152008890	152017677	+	Klhl21	0
chr6	55512254	55512735	1	0.143433	10	0.081	0.17	0.56528	0.42185	chr6	55451977	55501455	+	Adcyap1r1	10800
chr13	18948177	18948423	1	0.143746	14	8.3e-07	2.3e-06	0.16697	0.023227	chr13	18948350	19150919	+	Amph	0
chr16	17914794	17915277	1	0.144252	16	3.1e-05	0.00021	0.14842	0.0041667	chr16	17913553	17915059	-	Gsc2	0
chr19	29334250	29335045	1	0.145012	10	0.051	0.12	0.32331	0.1783	chr19	29331754	29334670	-	Rln1	0
chr19	24897154	24897317	1	0.145038	10	0.002	0.026	0.26977	0.12473	chr19	24898964	24901309	-	Foxd4	1648
chr7	70365446	70365562	1	0.145053	10	4.9e-06	1.2e-05	0.15339	0.0083333	chr7	70351949	70366746	-	Nr2f2	0
chr19	59344854	59345100	0.24	0.145121	14	1.5e-07	2.6e-07	0.15533	0.010204	chr19	59296083	59345780	-	Pdzd8	0
chr10	122679934	122680203	1	0.145234	11	3.2e-05	0.00033	0.16723	0.021992	chr10	122678761	122921974	+	Ppm1h	0
chr10	122679934	122680203	1	0.145234	11	3.2e-05	0.00033	0.16723	0.021992	chr10	122678761	122945793	+	Ppm1h	0
chr18	41950692	41951027	1	0.145309	12	0.00012	0.00076	0.14957	0.0042614	chr18	41875695	41951194	-	Prelid2	0
chr2	59968543	59969133	1	0.145397	10	0.002	0.013	0.87284	0.72744	chr2	59899362	60125740	-	Baz2b	0
chr13	58415325	58415824	1	0.145613	10	0.053	0.093	0.45539	0.30977	chr13	58402596	58411149	+	Rmi1	4177
chr9	51765849	51766461	1	0.145786	10	0.0019	0.012	0.15907	0.013287	chr9	51765351	51853059	+	Arhgap20	0
chr7	135860518	135861357	1	0.145985	10	0.013	0.026	0.48698	0.34099	chr7	135689787	135716379	-	Mki67	144140
chr13	73828723	73829293	1	0.146458	10	0.017	0.099	0.82184	0.67538	chr13	73818533	73847631	-	Nkd2	0
chr4	133499379	133500065	1	0.146521	10	0.023	0.17	0.40734	0.26082	chr4	133491099	133498550	-	Trnp1	830
chr3	34663277	34663513	1	0.146843	13	0.0023	0.005	0.17805	0.031208	chr3	34649994	34652460	+	Sox2	10818
chr15	96170726	96171265	1	0.146859	13	0.0059	0.016	0.43272	0.28586	chr15	96287521	96405463	+	Arid2	116257
chr1	190992686	190993292	1	0.147184	10	0.0068	0.019	0.88767	0.74049	chr1	191005831	191026190	-	Mfsd7b	12540
chr1	155530476	155531146	1	0.147255	10	0.048	0.097	0.72313	0.57588	chr1	155558119	155572287	+	Acbd6	26974
chr1	155530476	155531146	1	0.147255	10	0.048	0.097	0.72313	0.57588	chr1	155558119	155587794	+	Acbd6	26974
chr1	155530476	155531146	1	0.147255	10	0.048	0.097	0.72313	0.57588	chr1	155558119	155687233	+	Acbd6	26974
chr17	33920223	33920579	1	0.147459	12	0.0079	0.034	0.15301	0.0055556	chr17	33919477	33929290	+	Tapbp	0
chr11	33198977	33199581	1	0.14759	10	0.0036	0.019	0.29231	0.14472	chr11	33200751	33203588	-	Tlx3	1171
chr4	87230359	87230549	1	0.147623	10	0.00064	0.0024	0.15179	0.0041667	chr4	86983125	87230540	-	Slc24a2	0
chr4	84675980	84676487	1	0.147654	10	0.01	0.0031	0.24696	0.099309	chr4	84272541	84675086	-	Bnc2	895
chr15	51634944	51635311	1	0.147699	10	0.0041	0.054	0.32881	0.18111	chr15	51786562	51865461	-	Eif3h	151252
chr14	21990781	21990987	1	0.147764	12	0.0042	0.018	0.57595	0.42818	chr14	21983961	21989601	-	Zfp503	1181
chr16	73279721	73280339	1	0.148047	11	0.038	0.14	0.64072	0.49267	chr16	72663148	73046100	+	Robo1	233622
chr3	156561760	156561820	1	0.148056	10	0.0057	0.026	0.15062	0.0025641	chr3	156561793	157316464	+	Negr1	0
chr3	156561760	156561820	1	0.148056	10	0.0057	0.026	0.15062	0.0025641	chr3	156561793	157171829	+	Negr1	0
chr5	100091432	100092168	1	0.14829	13	0.008	0.019	0.4917	0.34341	chr5	100077872	100159808	-	Tmem150c	0
chr13	31801139	31801341	1	0.149114	10	0.00012	0.00036	0.15245	0.0033333	chr13	31806645	31810635	+	Foxc1	5305
chr10	95610804	95611454	1	0.149128	10	0.013	0.13	0.33882	0.18969	chr10	95547006	95564167	-	Nudt4	46638
chr2	156774550	156775044	1	0.149274	11	0.016	0.012	0.45996	0.31069	chr2	156775463	156781657	+	Myl9	420
chr8	121661846	121662307	1	0.149679	10	0.03	0.025	0.69589	0.54621	chr8	121598702	121651933	-	Zcchc14	9914
chr2	59338669	59338983	1	0.150083	10	0.037	0.22	0.77749	0.6274	chr2	59160849	59355205	+	Pkp4	0
chr4	123677121	123677708	1	0.150095	10	0.003	0.026	0.45814	0.30804	chr4	123349632	123684360	-	Macf1	0
chr10	21380382	21380904	1	0.150221	10	0.0089	0.038	0.77749	0.62727	chr10	21377299	21396578	+	Aldh8a1	0
chr11	112992059	112992926	1	0.150331	11	0.024	0.18	0.6052	0.45487	chr11	112782209	112787757	+	Sox9	204303
chr9	61855036	61855666	1	0.150416	14	0.0022	0.0038	0.86116	0.71074	chr9	61913282	61914510	-	Rplp1	57617
chr8	83862272	83862826	1	0.150689	10	0.00015	0.00094	0.21708	0.066392	chr8	83900097	83941954	+	Adgrl1	37272
chr19	43614335	43614516	1	0.151201	10	0.00031	0.00035	0.17988	0.028678	chr19	43612324	43615892	+	Nkx2-3	0
chr10	111111153	111111899	1	0.151264	10	0.019	0.013	0.85097	0.6997	chr10	111164801	111297247	+	Osbpl8	52903
chr2	122611216	122611581	1	0.151264	16	1.1e-06	1.3e-06	0.17707	0.025801	chr2	122594472	122611277	-	Gatm	0
chr1	91365932	91366907	1	0.151319	15	0.00054	0.00032	0.31147	0.16015	chr1	91366429	91374217	+	Erfe	0
chr5	122263884	122264286	1	0.151434	10	0.00012	0.00011	0.19018	0.038749	chr5	122239494	122264460	-	Tctn1	0
chr2	128123806	128124189	1	0.151617	12	0.0025	0.0027	0.36209	0.21048	chr2	127854627	128123892	+	Acoxl	0
chr12	87199409	87199712	1	0.151922	10	0.00022	0.0085	0.19638	0.044459	chr12	87166241	87200229	-	Tmed8	0
chr1	36308045	36308660	1	0.152043	10	0.0065	0.038	0.18171	0.029667	chr1	36307732	36324029	+	Arid5a	0
chr9	57504494	57504565	1	0.152338	10	0.00028	0.00095	0.15932	0.0069841	chr9	57504101	57505447	+	Rpp25	0
chr7	28268380	28268792	1	0.152413	13	9.9e-05	0.00065	0.21743	0.065012	chr7	28267880	28269168	+	Eid2	0
chr18	60733152	60733469	1	0.152433	10	0.038	0.18	0.54444	0.39201	chr18	60684493	60748665	-	Ndst1	0
chr18	60733152	60733469	1	0.152433	10	0.038	0.18	0.54444	0.39201	chr18	60684493	60748420	-	Ndst1	0
chr18	60733152	60733469	1	0.152433	10	0.038	0.18	0.54444	0.39201	chr18	60684493	60746746	-	Ndst1	0
chr18	60733152	60733469	1	0.152433	10	0.038	0.18	0.54444	0.39201	chr18	60701433	60748665	-	Ndst1	0
chr3	97755502	97755779	1	0.152602	10	0.028	0.074	0.89882	0.74622	chr3	97689828	97888707	-	Pde4dip	0
chr3	97755502	97755779	1	0.152602	10	0.028	0.074	0.89882	0.74622	chr3	97738843	97768014	-	Pde4dip	0
chr1	73862738	73863158	1	0.152622	11	0.00076	0.0071	0.30612	0.1535	chr1	73910230	74124447	-	Tns1	47073
chr1	73862738	73863158	1	0.152622	11	0.00076	0.0071	0.30612	0.1535	chr1	73910230	74124449	-	Tns1	47073
chr2	25577257	25577813	0.34	0.152646	11	7.7e-07	3.7e-07	0.18336	0.030712	chr2	25575415	25580099	-	Gm996	0
chr2	6164735	6165227	1	0.152843	10	0.0081	0.017	0.30267	0.14982	chr2	6188464	6212994	-	Echdc3	23238
chr7	28865892	28866140	1	0.152847	11	0.00043	0.002	0.24712	0.094278	chr7	28864385	28866284	+	Lgals7	0
chr7	29247386	29247549	1	0.152993	10	0.019	0.28	0.39377	0.24078	chr7	29238322	29247532	+	Yif1b	0
chr7	29247386	29247549	1	0.152993	10	0.019	0.28	0.39377	0.24078	chr7	29247520	29248467	-	2200002D01Rik	0
chr7	133775935	133776177	1	0.153203	10	0.017	0.097	0.33013	0.17693	chr7	133720934	133776803	-	Dhx32	0
chr7	133775935	133776177	1	0.153203	10	0.017	0.097	0.33013	0.17693	chr7	133720934	133782785	-	Dhx32	0
chr11	22617374	22617817	1	0.153288	10	0.00029	0.00035	0.18009	0.026797	chr11	22512282	22519231	+	Tmem17	98144
chr17	47545285	47546026	1	0.153338	12	0.0079	0.017	0.76112	0.60778	chr17	47505050	47599688	+	Ccnd3	0
chr7	29224718	29225224	1	0.153455	13	0.035	0.018	0.55763	0.40417	chr7	29221927	29232522	-	Kcnk6	0
chr4	44710676	44711061	1	0.153474	11	0.0027	0.0073	0.22197	0.068495	chr4	44531505	44710440	-	Pax5	237
chr14	57083646	57084327	1	0.153866	11	0.042	0.22	0.75821	0.60434	chr14	57098601	57104702	-	Gjb2	14275
chr13	56221835	56222263	1	0.153932	12	0.00015	0.00079	0.16504	0.011111	chr13	56250497	56252163	-	Neurog1	28235
chr17	34084661	34085192	1	0.15404	10	0.011	0.1	0.8188	0.66476	chr17	34092378	34095234	+	H2-Oa	7187
chr2	172551131	172551420	1	0.154478	10	1.7e-05	0.00011	0.183	0.028519	chr2	172549592	172558621	+	Tfap2c	0
chr2	172551131	172551420	1	0.154478	10	1.7e-05	0.00011	0.183	0.028519	chr2	172550990	172558621	+	Tfap2c	0
chr9	31614484	31615343	1	0.154493	10	0.017	0.17	0.73543	0.58094	chr9	31426195	31464238	-	Tmem45b	150247
chr11	101891326	101891869	1	0.154502	10	0.001	0.012	0.22856	0.07406	chr11	101877509	101894354	-	Meox1	0
chr12	112274776	112275191	1	0.154538	10	0.013	0.018	0.43325	0.27871	chr12	112146207	112181747	+	Kif26a	93030
chr18	37737205	37737380	1	0.154585	11	0.021	0.031	0.54095	0.38636	chr18	36952647	37841872	+	Gm37013	0
chr18	37737205	37737380	1	0.154585	11	0.021	0.031	0.54095	0.38636	chr18	36967630	37841872	+	Gm38666	0
chr18	37737205	37737380	1	0.154585	11	0.021	0.031	0.54095	0.38636	chr18	36973801	37841872	+	Gm38667	0
chr18	37737205	37737380	1	0.154585	11	0.021	0.031	0.54095	0.38636	chr18	37661944	37841870	+	Pcdhga1	0
chr18	37737205	37737380	1	0.154585	11	0.021	0.031	0.54095	0.38636	chr18	37669104	37841870	+	Pcdhga2	0
chr18	37737205	37737380	1	0.154585	11	0.021	0.031	0.54095	0.38636	chr18	37674334	37841872	+	Pcdhga3	0
chr18	37737205	37737380	1	0.154585	11	0.021	0.031	0.54095	0.38636	chr18	37680457	37841870	+	Pcdhgb1	0
chr18	37737205	37737380	1	0.154585	11	0.021	0.031	0.54095	0.38636	chr18	37685399	37841870	+	Pcdhga4	0
chr18	37737205	37737380	1	0.154585	11	0.021	0.031	0.54095	0.38636	chr18	37689858	37841872	+	Pcdhgb2	0
chr18	37737205	37737380	1	0.154585	11	0.021	0.031	0.54095	0.38636	chr18	37694500	37841870	+	Pcdhga5	0
chr18	37737205	37737380	1	0.154585	11	0.021	0.031	0.54095	0.38636	chr18	37707228	37841870	+	Pcdhga6	0
chr18	37737205	37737380	1	0.154585	11	0.021	0.031	0.54095	0.38636	chr18	37714833	37841872	+	Pcdhga7	0
chr18	37737205	37737380	1	0.154585	11	0.021	0.031	0.54095	0.38636	chr18	37720553	37841870	+	Pcdhgb4	0
chr18	37737205	37737380	1	0.154585	11	0.021	0.031	0.54095	0.38636	chr18	37725705	37841872	+	Pcdhga8	0
chr18	37737205	37737380	1	0.154585	11	0.021	0.031	0.54095	0.38636	chr18	37731153	37841870	+	Pcdhgb5	0
chr18	37737205	37737380	1	0.154585	11	0.021	0.031	0.54095	0.38636	chr18	37736935	37841863	+	Pcdhga9	0
chr6	5255730	5256320	1	0.154616	12	6e-06	1.7e-05	0.17592	0.021308	chr6	5220851	5256233	-	Pon3	0
chr19	4172963	4173395	1	0.154661	10	0.0041	0.026	0.80125	0.64659	chr19	4164323	4175479	-	Carns1	0
chr2	155743245	155743724	1	0.154692	10	0.0052	0.013	0.72229	0.5676	chr2	155751216	155755478	+	Procr	7493
chr8	111061808	111062449	0.37	0.15476	11	5.5e-07	4.1e-07	0.16847	0.013709	chr8	111056338	111057664	+	Exosc6	4145
chr5	128815083	128815676	1	0.15479	10	0.015	0.13	0.57063	0.41584	chr5	128757787	128953486	-	Rimbp2	0
chr10	83219711	83220251	1	0.155533	10	0.095	0.17	0.60087	0.44534	chr10	83231138	83337817	-	Slc41a2	10888
chr2	68320513	68320988	1	0.15605	10	0.065	0.34	0.62263	0.46658	chr2	68210446	68471981	-	Stk39	0
chr10	7831847	7832732	1	0.156052	12	0.0028	0.0019	0.34356	0.18751	chr10	7832469	7870397	+	Zc3h12d	0
chr7	126277625	126278087	1	0.156175	10	0.038	0.22	0.67478	0.5186	chr7	126272618	126294999	+	Sbk1	0
chr2	128351413	128351907	1	0.156211	10	0.00083	0.0086	0.90927	0.75306	chr2	128126037	128162547	+	Bcl2l11	188867
chr19	45155826	45156143	1	0.156256	15	0.00036	0.0016	0.40348	0.24723	chr19	45150714	45156943	+	Tlx1	0
chr11	63922630	63922930	1	0.156285	10	0.005	0.037	0.22812	0.071834	chr11	63884692	63922284	-	Hs3st3b1	347
chr6	145932878	145932994	1	0.156347	10	2.1e-07	6.7e-05	0.35768	0.20133	chr6	145931872	145965225	+	Sspn	0
chr11	9119121	9119484	1	0.156414	14	0.00019	0.00053	0.24916	0.092746	chr11	9118007	9136170	+	Upp1	0
chr11	9119121	9119484	1	0.156414	14	0.00019	0.00053	0.24916	0.092746	chr11	9118102	9136170	+	Upp1	0
chr11	9119121	9119484	1	0.156414	14	0.00019	0.00053	0.24916	0.092746	chr11	9118506	9136170	+	Upp1	0
chr11	30197777	30197982	1	0.156416	12	8.5e-05	0.00076	0.27535	0.11893	chr11	30099394	30219772	-	Sptbn1	0
chr11	30197777	30197982	1	0.156416	12	8.5e-05	0.00076	0.27535	0.11893	chr11	30106842	30198257	-	Sptbn1	0
chr9	45039528	45040776	1	0.156672	11	0.019	0.077	0.39438	0.2377	chr9	45042343	45054043	+	Mpzl2	1568
chr14	84447461	84447764	1	0.156996	10	0.00075	0.00059	0.33583	0.17883	chr14	84443562	84537060	+	Pcdh17	0
chr11	88048612	88049212	1	0.157338	12	2.8e-06	5.3e-06	0.17863	0.021296	chr11	88047372	88053757	+	Srsf1	0
chr4	109071357	109072282	1	0.157415	13	0.026	0.08	0.79873	0.64132	chr4	109061144	109202272	-	Osbpl9	0
chr4	109071357	109072282	1	0.157415	13	0.026	0.08	0.79873	0.64132	chr4	109061144	109118036	-	Osbpl9	0
chr4	109071357	109072282	1	0.157415	13	0.026	0.08	0.79873	0.64132	chr4	109061652	109202272	-	Osbpl9	0
chr12	18391099	18391239	1	0.157449	10	0.014	0.05	0.53754	0.3801	chr12	18514509	18535254	+	5730507C01Rik	123271
chr13	51865897	51866909	1	0.15749	10	0.038	0.074	0.63591	0.47842	chr13	51846674	51848474	+	Gadd45g	17424
chr2	145675299	145675962	1	0.157521	11	0.00012	0.00012	0.18566	0.028139	chr2	145242610	145641939	+	Slc24a3	33361
chr1	171078482	171078813	1	0.157569	10	0.0078	0.1	0.35296	0.19539	chr1	171051168	171059403	-	Fcgr3	19080
chr14	118854677	118855070	1	0.157816	10	0.00026	0.00095	0.1794	0.021588	chr14	118787870	118874525	+	Cldn10	0
chr14	118854677	118855070	1	0.157816	10	0.00026	0.00095	0.1794	0.021588	chr14	118854949	118874525	+	Cldn10	0
chr14	63252225	63252695	1	0.158672	10	0.00031	0.0023	0.2053	0.046631	chr14	63198913	63245271	-	Gata4	6955
chr15	101238996	101239452	1	0.158743	10	0.00048	0.0024	0.24407	0.085324	chr15	101224206	101232756	+	Grasp	6241
chr10	117675999	117676228	1	0.158756	10	0.0033	0.0036	0.30862	0.14986	chr10	117629499	117687352	+	Cpm	0
chr2	103439124	103439831	1	0.158894	10	0.0021	0.002	0.79089	0.63199	chr2	103412097	103450988	+	Elf5	0
chr2	103439124	103439831	1	0.158894	10	0.0021	0.002	0.79089	0.63199	chr2	103424067	103450988	+	Elf5	0
chr8	47268301	47268704	1	0.159061	10	0.00079	0.00094	0.36733	0.20827	chr8	47180047	47352348	-	Stox2	0
chr8	47268301	47268704	1	0.159061	10	0.00079	0.00094	0.36733	0.20827	chr8	47180047	47289402	-	Stox2	0
chr1	167690177	167690446	1	0.159198	10	0.0013	0.013	0.35065	0.19145	chr1	167689557	167848733	+	Lmx1a	0
chr5	124967239	124967650	1	0.159419	10	0.0065	0.05	0.55238	0.39296	chr5	125003474	125012547	+	Rflna	35825
chr5	148802778	148803411	1	0.15942	10	0.0016	0.026	0.70903	0.54961	chr5	148871583	148928647	-	Katnal1	68173
chr7	29792906	29793060	1	0.159846	10	0.028	0.29	0.81591	0.65607	chr7	29784789	29794540	+	Zfp30	0
chr16	18249480	18249900	1	0.15996	15	9e-08	3.8e-05	0.19417	0.034206	chr16	18248882	18254772	+	Trmt2a	0
chr5	8367208	8367307	1	0.159971	10	0.00014	0.00034	0.2564	0.096429	chr5	8072346	8368160	-	Adam22	0
chr5	8367208	8367307	1	0.159971	10	0.00014	0.00034	0.2564	0.096429	chr5	8092259	8368160	-	Adam22	0
chr2	30725930	30726213	1	0.160252	10	0.0068	0.017	0.44554	0.28529	chr2	30795562	30801737	-	1700001O22Rik	69350
chr7	24612565	24612933	1	0.160264	12	0.0093	0.024	0.33299	0.17272	chr7	24611327	24629297	+	Phldb3	0
chr4	148107308	148108104	1	0.16055	13	0.0085	0.0058	0.45652	0.29597	chr4	148098436	148130698	-	Draxin	0
chr10	70785037	70785456	1	0.160583	11	0.00052	0.021	0.83024	0.66966	chr10	70922829	71159690	-	Bicc1	137374
chr17	56007893	56008615	1	0.16076	12	0.00031	0.00017	0.24347	0.082713	chr17	56009200	56016783	+	Mpnd	586
chr4	46339663	46340058	1	0.160978	13	1.2e-06	7.7e-05	0.19653	0.035554	chr4	46344193	46345309	+	Foxe1	4136
chr4	124648522	124649604	1	0.161023	13	0.018	0.027	0.77913	0.61811	chr4	124657645	124660655	+	Pou3f1	8042
chr5	135363559	135363956	1	0.161053	10	0.0075	0.037	0.38388	0.22283	chr5	135353294	135367654	+	Trim50	0
chr5	135363559	135363956	1	0.161053	10	0.0075	0.037	0.38388	0.22283	chr5	135353295	135367654	+	Trim50	0
chr14	55595104	55596675	1	0.161165	14	0.01	0.049	0.80617	0.64501	chr14	55591789	55603671	+	Rnf31	0
chr14	27095624	27096511	1	0.161223	10	0.011	0.13	0.75223	0.591	chr14	27039000	27107286	+	Il17rd	0
chr5	125318909	125319386	1	0.161457	10	0.028	0.13	0.52957	0.36811	chr5	125277086	125341094	-	Scarb1	0
chr5	125318909	125319386	1	0.161457	10	0.028	0.13	0.52957	0.36811	chr5	125283319	125341094	-	Scarb1	0
chr4	140220566	140221124	1	0.161636	10	0.018	0.13	0.46809	0.30645	chr4	140026851	140246811	-	Igsf21	0
chr2	158128954	158129452	1	0.161658	10	0.0052	0.0086	0.81199	0.65033	chr2	158116404	158146392	-	Tgm2	0
chr4	134052702	134053263	1	0.161853	10	0.046	0.17	0.46124	0.29939	chr4	134068451	134092504	+	Aim1l	15189
chr11	86893546	86894180	1	0.162284	10	0.0017	0.00068	0.38935	0.22707	chr11	86936424	86993762	-	Ypel2	42245
chr4	117255770	117256073	1	0.16262	10	0.0052	0.018	0.79866	0.63604	chr4	117251950	117268588	+	Tmem53	0
chr4	117255770	117256073	1	0.16262	10	0.0052	0.018	0.79866	0.63604	chr4	117252339	117268588	+	Tmem53	0
chr6	52221794	52222196	1	0.16293	10	0.022	0.09	0.18304	0.020112	chr6	52223096	52227370	-	Hoxa9	901
chr11	120237607	120238321	1	0.163138	10	0.0018	0.012	0.26729	0.10416	chr11	120232946	120292297	+	Bahcc1	0
chr11	121452403	121452724	0.12	0.163164	12	5.7e-08	1.3e-07	0.19178	0.028621	chr11	121451948	121617170	+	Tbcd	0
chr5	120586642	120587037	1	0.163357	10	0.011	0.13	0.4667	0.30334	chr5	120534156	120588613	-	Tpcn1	0
chr17	3273904	3274270	1	0.163768	13	0.009	0.071	0.43841	0.27464	chr17	3326572	3519397	+	Tiam2	52303
chr2	118711142	118711486	1	0.163938	12	4.8e-05	0.0012	0.18588	0.021941	chr2	118707516	118728438	-	Plcb2	0
chr2	5730390	5730726	1	0.164086	10	0.023	0.038	0.59196	0.42787	chr2	5293456	5714762	-	Camk1d	15629
chr6	43265295	43265517	1	0.16513	10	1.2e-05	4e-05	0.20181	0.036681	chr6	43265643	43289320	+	Arhgef5	127
chr1	85651940	85652301	1	0.165238	10	0.0022	0.038	0.57928	0.41405	chr1	85649987	85683118	+	Sp100	0
chr1	85651940	85652301	1	0.165238	10	0.0022	0.038	0.57928	0.41405	chr1	85649987	85701572	+	Sp100	0
chr1	85651940	85652301	1	0.165238	10	0.0022	0.038	0.57928	0.41405	chr1	85649987	85709997	+	Sp100	0
chr11	117062287	117062910	1	0.165363	10	0.029	0.091	0.63737	0.472	chr11	117115171	117159268	+	Sec14l1	52262
chr3	90293869	90294407	1	0.165619	10	0.00088	0.0077	0.23574	0.070119	chr3	90266513	90280665	+	Dennd4b	13205
chr9	37538152	37538922	1	0.165911	10	0.13	0.051	0.73118	0.56527	chr9	37528088	37538319	+	Esam	0
chr3	88607608	88608191	1	0.166084	10	0.015	0.068	0.26792	0.10183	chr3	88616206	88648052	+	Arhgef2	8016
chr18	37756033	37756642	1	0.166296	17	0.0042	0.08	0.49109	0.3248	chr18	36952647	37841872	+	Gm37013	0
chr18	37756033	37756642	1	0.166296	17	0.0042	0.08	0.49109	0.3248	chr18	36967630	37841872	+	Gm38666	0
chr18	37756033	37756642	1	0.166296	17	0.0042	0.08	0.49109	0.3248	chr18	36973801	37841872	+	Gm38667	0
chr18	37756033	37756642	1	0.166296	17	0.0042	0.08	0.49109	0.3248	chr18	37661944	37841870	+	Pcdhga1	0
chr18	37756033	37756642	1	0.166296	17	0.0042	0.08	0.49109	0.3248	chr18	37669104	37841870	+	Pcdhga2	0
chr18	37756033	37756642	1	0.166296	17	0.0042	0.08	0.49109	0.3248	chr18	37674334	37841872	+	Pcdhga3	0
chr18	37756033	37756642	1	0.166296	17	0.0042	0.08	0.49109	0.3248	chr18	37680457	37841870	+	Pcdhgb1	0
chr18	37756033	37756642	1	0.166296	17	0.0042	0.08	0.49109	0.3248	chr18	37685399	37841870	+	Pcdhga4	0
chr18	37756033	37756642	1	0.166296	17	0.0042	0.08	0.49109	0.3248	chr18	37689858	37841872	+	Pcdhgb2	0
chr18	37756033	37756642	1	0.166296	17	0.0042	0.08	0.49109	0.3248	chr18	37694500	37841870	+	Pcdhga5	0
chr18	37756033	37756642	1	0.166296	17	0.0042	0.08	0.49109	0.3248	chr18	37707228	37841870	+	Pcdhga6	0
chr18	37756033	37756642	1	0.166296	17	0.0042	0.08	0.49109	0.3248	chr18	37714833	37841872	+	Pcdhga7	0
chr18	37756033	37756642	1	0.166296	17	0.0042	0.08	0.49109	0.3248	chr18	37720553	37841870	+	Pcdhgb4	0
chr18	37756033	37756642	1	0.166296	17	0.0042	0.08	0.49109	0.3248	chr18	37725705	37841872	+	Pcdhga8	0
chr18	37756033	37756642	1	0.166296	17	0.0042	0.08	0.49109	0.3248	chr18	37731153	37841870	+	Pcdhgb5	0
chr18	37756033	37756642	1	0.166296	17	0.0042	0.08	0.49109	0.3248	chr18	37736935	37841863	+	Pcdhga9	0
chr18	37756033	37756642	1	0.166296	17	0.0042	0.08	0.49109	0.3248	chr18	37742093	37841872	+	Pcdhgb6	0
chr18	37756033	37756642	1	0.166296	17	0.0042	0.08	0.49109	0.3248	chr18	37747187	37841870	+	Pcdhga10	0
chr18	37756033	37756642	1	0.166296	17	0.0042	0.08	0.49109	0.3248	chr18	37751778	37841870	+	Pcdhgb7	0
chr18	37756033	37756642	1	0.166296	17	0.0042	0.08	0.49109	0.3248	chr18	37755772	37841872	+	Pcdhga11	0
chr12	102369452	102369617	1	0.166791	10	0.01	0.037	0.83624	0.66944	chr12	102283073	102390854	+	Rin3	0
chr12	102369452	102369617	1	0.166791	10	0.01	0.037	0.83624	0.66944	chr12	102283640	102390854	+	Rin3	0
chr17	7139122	7139319	1	0.167062	10	0.00039	0.0015	0.83315	0.66609	chr17	7170114	7303316	+	Rps6ka2	30796
chr8	55359960	55360505	1	0.167541	12	0.0012	0.017	0.83527	0.66773	chr8	54779433	55060878	+	Gpm6a	299083
chr8	55359960	55360505	1	0.167541	12	0.0012	0.017	0.83527	0.66773	chr8	54954727	55060878	+	Gpm6a	299083
chr3	101602895	101603673	1	0.167569	10	0.022	0.09	0.45973	0.29216	chr3	101576218	101604707	-	Atp1a1	0
chr4	138725199	138725770	1	0.167759	10	0.00017	0.0053	0.341	0.17324	chr4	138718525	138738438	-	Ubxn10	0
chr4	138725199	138725770	1	0.167759	10	0.00017	0.0053	0.341	0.17324	chr4	138718525	138737167	-	Ubxn10	0
chr4	138725199	138725770	1	0.167759	10	0.00017	0.0053	0.341	0.17324	chr4	138718525	138725265	-	Ubxn10	0
chr4	138725199	138725770	1	0.167759	10	0.00017	0.0053	0.341	0.17324	chr4	138725324	138744575	+	Pla2g2c	0
chr4	141942574	141943041	1	0.168368	11	0.003	0.058	0.82936	0.66099	chr4	141890622	142011651	-	Fhad1	0
chr16	94083617	94083793	1	0.168911	12	0.0016	0.045	0.51963	0.35072	chr16	94085259	94127032	+	Sim2	1467
chr14	20442109	20442599	1	0.168965	10	0.0054	0.013	0.69805	0.52909	chr14	20394189	20452225	-	Cfap70	0
chr7	30232760	30232956	1	0.169232	10	2.4e-05	0.00012	0.18591	0.016674	chr7	30232073	30233387	+	Polr2i	0
chr18	38684343	38684845	1	0.169711	10	0.00054	0.00083	0.35214	0.18243	chr18	38586264	38601268	-	Spry4	83076
chr8	121258617	121259281	1	0.169879	15	0.016	0.15	0.65402	0.48414	chr8	121127684	121130644	+	Foxl1	127974
chr2	127131853	127132502	1	0.170566	10	0.031	0.026	0.67783	0.50726	chr2	127103809	127133954	-	Ncaph	0
chr4	147124800	147124906	0.0031	0.17096	12	3.1e-10	3.4e-09	0.2657	0.094739	chr4	147175865	147513420	+	Zfp982	50960
chr2	74675367	74675515	1	0.170974	10	0.003	0.0083	0.24683	0.075851	chr2	74675012	74677705	+	Hoxd12	0
chr4	146475251	146475395	1	0.171028	15	3.9e-05	0.0046	0.63576	0.46473	chr4	146449029	146469440	+	Zfp992	5812
chr16	35660499	35660599	1	0.171053	10	0.0097	0.038	0.27343	0.10238	chr16	35541361	35664258	+	Sema5b	0
chr7	28070725	28071248	1	0.171441	11	0.011	0.041	0.76197	0.59053	chr7	28071235	28120864	+	Fcgbp	0
chr11	114628426	114628780	1	0.171512	10	0.011	0.1	0.70014	0.52863	chr11	114668542	114672331	+	Rpl38	39763
chr11	65371864	65372554	1	0.171571	10	0.0019	0.018	0.78467	0.6131	chr11	65176570	65269989	-	Myocd	101876
chr3	149354967	149355663	1	0.171853	10	0.035	0.071	0.69956	0.52771	chr3	148815585	148954635	-	Adgrl2	400333
chr9	68109868	68110518	1	0.171857	11	0.012	0.041	0.70708	0.53522	chr9	67840395	67995634	+	Vps13c	114235
chr7	19159637	19160019	1	0.172211	10	7e-05	0.00091	0.23185	0.05964	chr7	19157124	19166127	-	Gipr	0
chr17	14378228	14379211	1	0.172745	11	0.017	0.22	0.57273	0.39998	chr17	14279505	14404790	+	Smoc2	0
chr9	121070928	121071256	1	0.172854	10	0.0024	0.013	0.76615	0.5933	chr9	120964453	121277172	-	Ulk4	0
chr14	52119274	52119668	1	0.172855	10	0.00014	0.00094	0.18924	0.016389	chr14	52110902	52161339	+	Rpgrip1	0
chr3	104758583	104759374	1	0.172916	10	0.06	0.21	0.50195	0.32904	chr3	104767404	104777547	-	Fam19a3	8031
chr4	145585240	145586025	1	0.172943	14	0.00065	0.036	0.4912	0.31826	chr4	145585199	145625343	+	Gm13212	0
chr19	6335695	6335869	1	0.173662	11	2.3e-05	0.00013	0.18151	0.0078431	chr19	6334978	6340894	+	Men1	0
chr19	6335695	6335869	1	0.173662	11	2.3e-05	0.00013	0.18151	0.0078431	chr19	6335012	6340894	+	Men1	0
chr19	6335695	6335869	1	0.173662	11	2.3e-05	0.00013	0.18151	0.0078431	chr19	6335038	6340894	+	Men1	0
chr5	134797715	134798091	1	0.174085	10	0.019	0.018	0.66502	0.49093	chr5	134702594	134747323	-	Eln	50393
chr7	143977993	143978102	1	0.174312	10	4.5e-05	0.00011	0.17848	0.0041667	chr7	143823166	143848410	+	Dhcr7	129584
chr14	34578661	34579863	1	0.174357	11	0.0017	0.015	0.89752	0.72316	chr14	34526698	34588681	-	Ldb3	0
chr14	34578661	34579863	1	0.174357	11	0.0017	0.015	0.89752	0.72316	chr14	34526698	34588607	-	Ldb3	0
chr14	34578661	34579863	1	0.174357	11	0.0017	0.015	0.89752	0.72316	chr14	34561253	34588681	-	Ldb3	0
chr2	167887691	167888188	1	0.174398	10	0.0036	0.038	0.36197	0.18757	chr2	167932326	167979385	+	Ptpn1	44139
chr6	147458665	147459231	1	0.174664	10	0.0023	0.038	0.8451	0.67044	chr6	147475870	147632612	+	Ccdc91	16640
chr15	77763607	77764400	1	0.174937	15	0.00056	0.0023	0.55124	0.3763	chr15	77760584	77842175	-	Myh9	0
chr3	97930310	97930712	1	0.175267	10	0.0071	0.074	0.48828	0.31301	chr3	97930172	97967018	+	Gm5544	0
chr7	46029881	46030602	1	0.175366	10	0.0041	0.0024	0.38907	0.21371	chr7	45976379	46030286	-	Abcc6	0
chr5	24625929	24626382	1	0.175459	10	0.0012	0.026	0.87665	0.70119	chr5	24592621	24602002	-	Smarcd3	23928
chr7	30423177	30423768	1	0.175715	10	0.012	0.035	0.49321	0.3175	chr7	30423303	30428746	+	Nfkbid	0
chr17	66246185	66246631	1	0.175871	12	0.0058	0.024	0.6019	0.42603	chr17	66336981	66449750	-	Mtcl1	90351
chr1	59381177	59381844	1	0.175983	12	0.006	0.059	0.6646	0.48862	chr1	59256906	59352369	+	Cdk15	28809
chr17	87330720	87331009	1	0.176214	10	0.022	0.07	0.53877	0.36256	chr17	87282885	87381770	+	Ttc7	0
chr3	129918547	129918866	1	0.177026	10	0.011	0.049	0.3928	0.21577	chr3	129914959	129970206	-	Mcub	0
chr19	43601007	43601159	1	0.177448	10	0.00022	0.0024	0.21804	0.040587	chr19	43612324	43615892	+	Nkx2-3	11166
chr3	87970495	87971410	0.027	0.177477	15	3.7e-09	2.9e-08	0.19247	0.014991	chr3	87971092	87980451	+	Nes	0
chr8	27058427	27058796	1	0.177637	10	0.00037	0.0056	0.24212	0.064487	chr8	27042554	27056132	+	Prosc	2296
chr1	82634393	82635211	1	0.177662	13	0.0002	0.0092	0.79108	0.61341	chr1	82586920	82722059	+	Col4a3	0
chr7	127944478	127945635	1	0.178056	13	0.0087	0.023	0.53747	0.35941	chr7	127932637	127946725	-	Prss36	0
chr8	83955821	83956165	1	0.17808	10	0.00021	0.00057	0.19131	0.013228	chr8	83955693	83970195	+	Asf1b	0
chr7	24587190	24587641	0.004	0.178816	17	6.1e-10	4.4e-09	0.21654	0.037719	chr7	24583837	24587641	-	Zfp575	0
chr7	24587190	24587641	0.004	0.178816	17	6.1e-10	4.4e-09	0.21654	0.037719	chr7	24587542	24608926	+	Ethe1	0
chr11	115858467	115858790	1	0.178883	17	2.6e-06	0.0015	0.32419	0.1453	chr11	115824057	115855780	+	Llgl2	2688
chr5	150457918	150458875	1	0.178932	10	0.0054	0.052	0.44804	0.26911	chr5	150259929	150497753	+	Fry	0
chr4	147910021	147910586	1	0.17902	10	0.044	0.13	0.89595	0.71693	chr4	147909752	147936776	-	Plod1	0
chr13	23286460	23287128	1	0.179133	13	8.4e-05	0.0003	0.22617	0.047033	chr13	23249237	23250323	+	Vmn1r223	36138
chr10	51742314	51742658	1	0.179193	10	0.0052	0.0083	0.71775	0.53855	chr10	51677759	51730429	+	Rfx6	11886
chr10	51742314	51742658	1	0.179193	10	0.0052	0.0083	0.71775	0.53855	chr10	51685517	51730429	+	Rfx6	11886
chr10	75833977	75834463	1	0.179758	10	4e-05	0.00087	0.32618	0.14643	chr10	75831844	75834881	-	Gstt2	0
chr4	117867216	117867995	1	0.180513	13	0.0082	0.0036	0.44556	0.26505	chr4	117835257	117869305	+	Slc6a9	0
chr11	116523823	116524665	1	0.180905	10	0.0081	0.049	0.54466	0.36376	chr11	116531910	116536675	+	Sphk1	7246
chr16	77400431	77400689	1	0.181027	10	4e-06	0.0002	0.25181	0.070787	chr16	77014068	77116780	+	Usp25	283652
chr13	36731395	36731716	1	0.181616	10	0.00054	0.0056	0.23379	0.052175	chr13	36725621	36734477	-	Nrn1	0
chr6	85386786	85386971	1	0.181732	10	0.028	0.1	0.47336	0.29163	chr6	85334961	85374634	-	Rab11fip5	12153
chr18	69806304	69806883	1	0.181828	10	0.01	0.038	0.52051	0.33868	chr18	69344491	69687967	+	Tcf4	118338
chr18	69806304	69806883	1	0.181828	10	0.01	0.038	0.52051	0.33868	chr18	69345720	69687967	+	Tcf4	118338
chr7	44816762	44816867	1	0.182106	10	2.5e-05	1	0.18211	0	chr7	44816087	44831836	+	Nup62	0
chr7	44816762	44816867	1	0.182106	10	2.5e-05	1	0.18211	0	chr7	44816369	44840803	+	Gm21948	0
chr2	76784145	76784483	1	0.182149	10	5.4e-05	0.00012	0.91535	0.7332	chr2	76703983	76982547	-	Ttn	0
chr4	137083764	137084193	1	0.182262	10	0.016	0.034	0.55504	0.37278	chr4	136979731	137048695	-	Zbtb40	35070
chr4	115063804	115064196	1	0.182276	10	0.0047	0.037	0.33874	0.15647	chr4	115056425	115071755	+	Tal1	0
chr4	115063804	115064196	1	0.182276	10	0.0047	0.037	0.33874	0.15647	chr4	115057810	115071755	+	Tal1	0
chr4	46774623	46774882	1	0.182828	10	0.0031	0.025	0.31448	0.13165	chr4	46663897	46991714	-	Gabbr2	0
chr10	76583800	76584120	1	0.183385	10	0.014	0.026	0.52408	0.3407	chr10	76575647	76590338	+	Ftcd	0
chr12	106081070	106081315	1	0.183475	10	0.003	0.0083	0.61001	0.42654	chr12	106010262	106077410	+	Vrk1	3661
chr10	61625512	61625977	1.6e-07	0.183691	17	3.7e-13	1.7e-13	0.20068	0.016993	chr10	61595483	61626385	+	Npffr1	0
chr1	9546376	9546871	1	0.183961	10	0.0065	0.026	0.32517	0.14121	chr1	9545407	9547455	+	Rrs1	0
chr14	45220578	45221231	0.089	0.184091	16	4.2e-08	9.7e-08	0.20061	0.016519	chr14	45219716	45280976	+	Gpr137c	0
chr4	128617680	128618287	1	0.184438	10	0.0036	0.054	0.78438	0.59994	chr4	128615445	128618619	-	Tlr12	0
chr7	16416269	16417093	1	0.185461	10	0.029	0.07	0.78265	0.59719	chr7	16401195	16437696	+	Zc3h4	0
chr8	105254563	105254668	3.9e-07	0.185614	14	4e-13	4.3e-13	0.18859	0.0029762	chr8	105252637	105255153	-	B3gnt9	0
chr1	181555141	181555391	1	0.185678	10	6.2e-05	0.00035	0.90039	0.71471	chr1	181509632	181511451	-	Ccdc121	43691
chr1	109251380	109251819	1	0.18576	10	0.0068	0.052	0.77056	0.5848	chr1	109982899	110139903	+	Cdh7	731081
chr2	76932451	76932757	1	0.186712	11	0.0006	0.0021	0.90956	0.72285	chr2	76703983	76982547	-	Ttn	0
chr6	90422648	90423053	1	0.18683	10	0.00017	0.002	0.25236	0.06553	chr6	90403735	90428480	-	Cfap100	0
chr18	47646261	47646695	1	0.18709	10	0.024	0.05	0.58617	0.39908	chr18	47245253	47368870	-	Sema6a	277392
chr9	20694614	20694989	1	0.18731	10	0.0097	0.051	0.33459	0.14728	chr9	20667985	20728214	-	Olfm2	0
chr9	21248424	21249474	1	0.18765	15	0.00045	0.00031	0.39096	0.20331	chr9	21242916	21248443	-	S1pr5	0
chr10	125845119	125845423	1	0.188332	10	1.5e-05	0.00095	0.28836	0.10003	chr10	125966218	126015359	+	Lrig3	120796
chr17	28133055	28133517	1	0.188443	10	0.0019	0.0052	0.29688	0.10844	chr17	28142525	28171345	+	Scube3	9009
chr4	108032379	108033159	1	0.189183	12	0.0017	0.022	0.50342	0.31424	chr4	108014792	108032090	-	Podn	290
chr6	136857389	136858098	1	0.189431	10	0.015	0.025	0.44876	0.25933	chr6	136848450	136857600	-	Art4	0
chr5	66312279	66313244	1	0.1899	10	0.012	0.13	0.85612	0.66622	chr5	66298724	66618817	-	Apbb2	0
chr5	66312279	66313244	1	0.1899	10	0.012	0.13	0.85612	0.66622	chr5	66298724	66337665	-	Apbb2	0
chr7	127213618	127214159	1	0.189988	12	0.014	0.11	0.62639	0.4364	chr7	127208898	127214287	+	Mylpf	0
chr7	127213618	127214159	1	0.189988	12	0.014	0.11	0.62639	0.4364	chr7	127211607	127214287	+	Mylpf	0
chr4	153542116	153542726	1	0.190149	10	0.006	0.012	0.66271	0.47256	chr4	153373220	153482830	-	Ajap1	59287
chr18	14261293	14262182	1	0.190618	10	0.036	0.13	0.66642	0.47581	chr18	13687013	13972733	-	Zfp521	288561
chr17	30944421	30945088	1	0.190861	10	0.0023	0.0056	0.78224	0.59138	chr17	30901866	30936510	+	Glp1r	7912
chr12	26336479	26336919	1	0.191095	10	0.00019	0.0024	0.58583	0.39474	chr12	26306793	26415262	-	Rnf144a	0
chr5	124218860	124219651	1	0.191103	10	0.022	0.23	0.53702	0.34592	chr5	124118688	124249760	-	Pitpnm2	0
chr5	97192985	97193647	1	0.191127	10	0.0036	0.092	0.81423	0.6231	chr5	97082328	97111596	-	Paqr3	81390
chr9	64930200	64931435	1	0.191208	10	0.0057	0.036	0.59307	0.40186	chr9	64922860	64951607	-	Slc24a1	0
chr13	24280050	24280273	1	0.191232	10	0.00035	0.0086	0.27745	0.086223	chr13	24012480	24280790	-	Carmil1	0
chr13	24280050	24280273	1	0.191232	10	0.00035	0.0086	0.27745	0.086223	chr13	24012483	24280790	-	Carmil1	0
chr2	128428231	128429112	1	0.191365	11	3.3e-06	4.4e-05	0.26806	0.076696	chr2	128592340	128596843	+	Spdye4c	163229
chr6	90619130	90619862	1	0.191635	10	0.011	0.053	0.67066	0.47903	chr6	90604879	90646412	+	Slc41a3	0
chr6	90619130	90619862	1	0.191635	10	0.011	0.053	0.67066	0.47903	chr6	90619245	90646412	+	Slc41a3	0
chr11	75651901	75652019	1	0.191717	10	0.00014	0.00058	0.21148	0.019762	chr11	75651508	75674634	+	Myo1c	0
chr2	18698734	18699063	0.069	0.192076	23	2.4e-10	7.6e-08	0.21761	0.025536	chr2	18699021	18749605	+	Spag6	0
chr7	139683644	139684138	1	0.192085	10	0.028	0.047	0.41957	0.22748	chr7	139600914	139683815	-	Cfap46	0
chr3	27258361	27258882	1	0.192411	10	0.0011	0.038	0.88474	0.69233	chr3	27183003	27244911	+	Nceh1	13451
chr5	114937191	114937838	1	0.193961	12	0.0017	0.012	0.76037	0.56641	chr5	114923239	114937911	+	Oasl1	0
chr6	83038783	83038924	1	0.19398	11	2.8e-05	4.4e-05	0.26475	0.070773	chr6	83034223	83052564	+	Loxl3	0
chr11	102062061	102062361	1	0.19435	10	0.0039	0.0086	0.70203	0.50768	chr11	102057016	102088515	-	Mpp2	0
chr5	37336415	37337313	1	0.194424	14	7.2e-07	2.3e-06	0.23773	0.043302	chr5	37299170	37336881	-	Evc	0
chr17	84183236	84183649	1	0.194695	10	7.4e-05	0.00011	0.26419	0.069499	chr17	84183927	84187947	-	Zfp36l2	279
chr10	26337782	26338612	1	0.194953	10	0.0024	0.0085	0.76731	0.57236	chr10	26274467	26374034	-	L3mbtl3	0
chr10	26337782	26338612	1	0.194953	10	0.0024	0.0085	0.76731	0.57236	chr10	26274467	26375219	-	L3mbtl3	0
chr15	27476115	27476496	1	0.195215	14	1.8e-05	0.00036	0.66919	0.47397	chr15	27466676	27594907	+	Ank	0
chr17	32189211	32189951	1	0.195726	10	0.00041	0.0056	0.26995	0.074224	chr17	32183769	32189463	-	Ephx3	0
chr17	32189211	32189951	1	0.195726	10	0.00041	0.0056	0.26995	0.074224	chr17	32183769	32189549	-	Ephx3	0
chr6	149409322	149409652	1	0.195964	10	1.8e-05	0.00035	0.23587	0.039907	chr6	149408983	149563326	+	Bicd1	0
chr8	27124226	27124686	1	0.196114	12	0.0002	0.024	0.70911	0.51299	chr8	27123831	27128632	-	Brf2	0
chr1	177636975	177637455	1	0.196576	11	0.00017	0.0072	0.7363	0.53973	chr1	177729813	177753305	+	1700016C15Rik	92359
chr9	20642172	20642449	1	0.197115	10	0.00083	0.0085	0.22414	0.027027	chr9	20637748	20642806	-	Fbxl12	0
chr9	20642172	20642449	1	0.197115	10	0.00083	0.0085	0.22414	0.027027	chr9	20637748	20644767	-	Fbxl12	0
chr15	77857565	77857944	1	0.197526	10	0.01	0.051	0.65626	0.45874	chr15	77760584	77842175	-	Myh9	15391
chr14	122105230	122105507	1	0.197977	10	0.0036	0.052	0.4063	0.20832	chr14	122107081	122159603	+	Tm9sf2	1575
chr2	84506501	84506600	1	0.198108	10	0.00026	0.013	0.64856	0.45045	chr2	84440722	84476775	-	Tfpi	29727
chr12	54064237	54065197	1	0.19816	10	0.0026	0.0086	0.73124	0.53308	chr12	53248676	54072175	+	Npas3	0
chr9	106243217	106243503	1	0.198584	10	0.0016	0.0023	0.44899	0.2504	chr9	106233454	106247730	-	Alas1	0
chr9	106243217	106243503	1	0.198584	10	0.0016	0.0023	0.44899	0.2504	chr9	106233454	106247954	-	Alas1	0
chr8	121454890	121455088	1	0.198686	10	0.0016	0.0054	0.87375	0.67506	chr8	121530783	121541954	-	1700018B08Rik	75696
chr14	55781322	55781950	1	0.198982	11	0.00024	0.00032	0.33272	0.13374	chr14	55769091	55784019	-	Adcy4	0
chr18	10608921	10609323	1	0.199001	10	0.0033	0.001	0.38701	0.188	chr18	10566511	10610352	-	Esco1	0
chr19	57295400	57295808	1	0.199011	11	0.0038	0.042	0.52591	0.3269	chr19	57361008	57389594	+	Fam160b1	65201
chr3	38456799	38457589	1	0.199023	10	0.012	0.027	0.94755	0.74852	chr3	38449260	38484816	-	Ankrd50	0
chr2	26351233	26351692	1	0.200128	10	0.00033	0.0035	0.25695	0.056822	chr2	26348117	26352110	-	Dnlz	0
chr12	54162785	54163318	1	0.200228	10	3.2e-06	1.3e-05	0.21166	0.011429	chr12	54178980	54203874	-	Egln3	15663
chr16	87689164	87689605	1	0.20024	11	0.0014	0.015	0.54237	0.34213	chr16	87698953	87733346	+	Bach1	9349
chr14	32165573	32165806	1	0.200313	10	7.9e-05	0.00034	0.20591	0.0055944	chr14	32159886	32179855	+	Ncoa4	0
chr14	32165573	32165806	1	0.200313	10	7.9e-05	0.00034	0.20591	0.0055944	chr14	32165585	32179855	+	Ncoa4	0
chr14	32165573	32165806	1	0.200313	10	7.9e-05	0.00034	0.20591	0.0055944	chr14	32165788	32179855	+	Ncoa4	0
chr5	52817499	52817830	1	0.200373	10	0.00031	0.00051	0.89726	0.69689	chr5	52775408	52824665	+	Zcchc4	0
chr5	52817499	52817830	1	0.200373	10	0.00031	0.00051	0.89726	0.69689	chr5	52783054	52823571	+	Zcchc4	0
chr5	52817499	52817830	1	0.200373	10	0.00031	0.00051	0.89726	0.69689	chr5	52783054	52824665	+	Zcchc4	0
chr14	54417521	54417835	1	0.200402	10	0.00019	0.00057	0.31333	0.11293	chr14	54369441	54417679	-	Slc7a7	0
chr14	54417521	54417835	1	0.200402	10	0.00019	0.00057	0.31333	0.11293	chr14	54369441	54417702	-	Slc7a7	0
chr11	60140272	60140761	1	0.201301	11	0.00032	0.0047	0.24161	0.040308	chr11	60105012	60199195	+	Rai1	0
chr11	60140272	60140761	1	0.201301	11	0.00032	0.0047	0.24161	0.040308	chr11	60140081	60199195	+	Rai1	0
chr4	155150902	155151250	1	0.202059	10	1.8e-06	3.6e-06	0.21238	0.010317	chr4	155154074	155222535	-	Ski	2825
chr11	43776018	43776232	1	0.202079	10	1.9e-06	4.1e-05	0.2296	0.02752	chr11	43774604	43901237	-	Adra1b	0
chr11	43776018	43776232	1	0.202079	10	1.9e-06	4.1e-05	0.2296	0.02752	chr11	43774604	43836489	-	Adra1b	0
chr18	34883581	34884685	1	0.202504	14	0.0043	0.1	0.53682	0.33431	chr18	34902784	34932003	-	Etf1	18100
chr18	43581629	43582390	1	0.202569	13	0.00013	0.01	0.38615	0.18358	chr18	43531407	43687773	-	Jakmip2	0
chr2	121358693	121358950	1	0.203206	10	0.0001	0.00033	0.22548	0.022271	chr2	121358640	121363737	+	Ckmt1	0
chr6	60521184	60521436	1	0.203218	10	0.011	0.054	0.78927	0.58605	chr6	60731572	60829004	-	Snca	210137
chr6	60521184	60521436	1	0.203218	10	0.011	0.054	0.78927	0.58605	chr6	60731572	60829855	-	Snca	210137
chr2	156460499	156460917	1	0.203873	12	0.0014	0.0086	0.48263	0.27876	chr2	156420908	156543214	+	Epb41l1	0
chr8	78063687	78064409	1	0.203901	10	0.00093	0.0023	0.39097	0.18707	chr8	78213341	78394326	+	Ttc29	148933
chr18	20609769	20610432	1	0.204362	11	0.00055	0.00089	0.59857	0.39421	chr18	20558073	20604526	+	Dsg2	5244
chr14	56366871	56367206	1	0.204717	10	0.005	0.049	0.38499	0.18028	chr14	56365067	56388551	+	Atp12a	0
chr5	136810452	136811025	1	0.204956	10	0.00057	0.0035	0.43829	0.23333	chr5	136741759	136883215	-	Col26a1	0
chr5	136810452	136811025	1	0.204956	10	0.00057	0.0035	0.43829	0.23333	chr5	136741763	136883107	-	Col26a1	0
chr17	56627634	56628150	1	0.205492	13	4.3e-05	0.0047	0.33982	0.13433	chr17	56628142	56664456	+	Catsperd	0
chr2	9877618	9878118	1	0.20591	19	1.7e-07	5.2e-06	0.22288	0.016968	chr2	9857077	9878600	-	Gata3	0
chr9	72663245	72663670	1	0.206158	10	1.4e-05	4.1e-05	0.22203	0.015873	chr9	72662346	72749848	+	Nedd4	0
chr13	74121925	74122404	1	0.206322	11	0.00031	0.03	0.5667	0.36038	chr13	74121514	74166064	+	Slc9a3	0
chr2	92055588	92056274	1	0.206672	10	2.4e-05	0.00019	0.27576	0.069091	chr2	91982327	92024170	-	Creb3l1	31419
chr13	31820791	31820905	1	0.207406	10	1.2e-05	0.00087	0.37255	0.16515	chr13	31819585	32338544	-	Gmds	0
chr18	52331673	52332302	1	0.207631	10	0.00039	0.0085	0.89622	0.68859	chr18	52331535	52332996	+	Ftmt	0
chr11	102155564	102155818	1	0.20777	10	0.00016	0.0009	0.27297	0.065199	chr11	102152546	102156407	-	Tmem101	0
chr18	64531166	64531479	1	0.20823	12	0.00016	0.00052	0.39888	0.19065	chr18	64528978	64661000	-	Atp8b1	0
chr7	19420974	19421638	1	0.208243	12	1.6e-05	0.00075	0.31543	0.10719	chr7	19411093	19421583	+	Ckm	0
chr11	75450902	75451373	1	0.208291	10	0.00083	0.012	0.9445	0.73621	chr11	75440942	75454717	-	Wdr81	0
chr11	98329590	98330084	1	0.208301	10	0.00022	0.0037	0.2555	0.047196	chr11	98325416	98329645	-	Neurod2	0
chr11	119408861	119409642	1	0.208339	10	0.0041	0.018	0.8659	0.65756	chr11	119355556	119381076	+	Slc26a11	27786
chr11	99466109	99466630	1	0.208427	11	4.2e-05	0.0014	0.40836	0.19993	chr11	99477972	99493110	-	Krt23	11343
chr8	84012215	84012845	1	0.209162	10	0.00035	0.011	0.26643	0.057271	chr8	84010227	84011720	-	2210011C24Rik	496
chr13	43603772	43604157	1	0.209583	10	0.02	0.091	0.75074	0.54115	chr13	43615796	43670944	+	Rnf182	11640
chr4	154641212	154641921	1	0.210042	10	0.0016	0.0034	0.41313	0.20309	chr4	154316124	154636873	-	Prdm16	4340
chr18	65693049	65693796	1	0.210784	10	0.024	0.22	0.62183	0.41105	chr18	65580229	65689436	+	Zfp532	3614
chr14	100286434	100287003	1	0.210813	13	5.8e-05	0.0023	0.32523	0.11442	chr14	99870639	100149796	-	Klf12	136639
chr16	18617556	18617822	1	0.211182	11	0.00034	0.013	0.28858	0.077403	chr16	18620318	18622403	-	Gp1bb	2497
chr12	85475615	85476293	1	0.211446	10	0.0031	0.013	0.66689	0.45544	chr12	85473900	85477270	+	Fos	0
chr17	48408505	48408758	1	0.211581	10	3.4e-07	1	0.21158	0	chr17	48386884	48409820	-	Nfya	0
chr9	65128613	65128967	1	0.212161	11	0.0043	0.1	0.66971	0.45755	chr9	65101485	65137947	+	Igdcc4	0
chr9	95407568	95408169	1	0.212609	10	8.4e-05	0.00033	0.2577	0.045094	chr9	95400925	95407270	-	Chst2	299
chr5	76857490	76858091	1	0.212667	16	2.2e-05	0.00064	0.52518	0.31252	chr5	76840598	76873554	+	C530008M17Rik	0
chr10	45048227	45048712	1	0.213566	12	0.00046	0.032	0.60393	0.39036	chr10	45067213	45158995	+	Prep	18502
chr2	152413861	152414165	4.2e-08	0.214175	22	3.1e-13	4.6e-14	0.27164	0.057468	chr2	152411955	152415044	-	Zcchc3	0
chr8	110950291	110950728	1	0.214407	10	0.00022	0.00089	0.38583	0.17143	chr8	110919864	110972497	+	St3gal2	0
chr13	23459282	23459832	1	0.215728	12	0.00013	0.0028	0.59758	0.38185	chr13	23456992	23465901	-	Btn1a1	0
chr7	145030584	145031285	0.025	0.216263	15	7.6e-10	2.8e-08	0.25851	0.042248	chr7	144929930	144939925	-	Ccnd1	90660
chr1	155742823	155742947	1	0.21707	10	0.0078	0.038	0.2356	0.018526	chr1	155701693	155742027	-	Lhx4	797
chr9	72189604	72190320	1	0.217617	10	0.0027	0.0034	0.61498	0.39736	chr9	71844251	72111819	-	Tcf12	77786
chr17	47395884	47396365	1	0.218998	10	0.0057	0.034	0.60836	0.38936	chr17	47394556	47400606	-	Guca1a	0
chr3	88440496	88441073	1	0.219174	12	1e-07	2.7e-06	0.30296	0.083787	chr3	88435961	88461182	-	Sema4a	0
chr3	88440496	88441073	1	0.219174	12	1e-07	2.7e-06	0.30296	0.083787	chr3	88435961	88459101	-	Sema4a	0
chr3	88440496	88441073	1	0.219174	12	1e-07	2.7e-06	0.30296	0.083787	chr3	88435961	88458884	-	Sema4a	0
chr3	88440496	88441073	1	0.219174	12	1e-07	2.7e-06	0.30296	0.083787	chr3	88435961	88455761	-	Sema4a	0
chr13	97239533	97240379	0.089	0.219358	15	1.6e-09	9.8e-08	0.28316	0.063806	chr13	97241104	97253040	+	Enc1	726
chr13	46571087	46571576	1	0.219917	11	0.0015	0.014	0.56355	0.34364	chr13	46501902	46650281	+	Cap2	0
chr15	59680252	59680805	1	0.220159	10	3.4e-06	3.1e-06	0.26259	0.04243	chr15	59648653	59657099	+	Trib1	23154
chr18	66457455	66457956	1	0.220934	11	0.0057	0.14	0.43745	0.21652	chr18	66458603	66465558	+	Pmaip1	648
chr17	65643094	65643876	1	0.221743	11	0.015	0.054	0.53055	0.3088	chr17	65637504	65642204	-	Txndc2	891
chr7	137309201	137309416	1	0.221891	10	2.6e-06	0.00012	0.31022	0.088333	chr7	137193670	137314445	-	Ebf3	0
chr6	124663242	124663919	1	0.22249	11	0.00041	0.0017	0.3051	0.082612	chr6	124663103	124704716	+	Lpcat3	0
chr6	113605130	113605600	1	0.223153	10	6.6e-05	0.00019	0.33223	0.10908	chr6	113604771	113616951	+	Brk1	0
chr7	80295008	80295361	1	0.223233	10	7.9e-05	0.00032	0.23397	0.010741	chr7	80294450	80316259	+	Prc1	0
chr1	184793166	184794010	1	0.223346	11	0.0021	0.028	0.53255	0.30921	chr1	184786766	184811300	-	Marc1	0
chr8	70631102	70631382	1	0.223369	10	0.0033	0.038	0.46377	0.2404	chr8	70629392	70632095	-	Gdf15	0
chr8	70631102	70631382	1	0.223369	10	0.0033	0.038	0.46377	0.2404	chr8	70629392	70632456	-	Gdf15	0
chr8	61590986	61591172	1	0.223627	11	4e-05	0.0002	0.26032	0.036696	chr8	61511428	61591169	-	Palld	0
chr8	61590986	61591172	1	0.223627	11	4e-05	0.0002	0.26032	0.036696	chr8	61511428	61760098	-	Palld	0
chr8	61590986	61591172	1	0.223627	11	4e-05	0.0002	0.26032	0.036696	chr8	61511428	61902694	-	Palld	0
chr8	61590986	61591172	1	0.223627	11	4e-05	0.0002	0.26032	0.036696	chr8	61515020	61902690	-	Palld	0
chr1	104993858	104994172	1	0.2242	10	0.0085	0.037	0.44158	0.21738	chr1	104768818	104995481	+	Cdh20	0
chr1	78218210	78218649	1	0.224429	10	6.5e-06	0.00011	0.27618	0.051751	chr1	78101266	78197136	-	Pax3	21075
chr4	9083648	9084083	1	0.224881	10	0.0011	0.037	0.74876	0.52388	chr4	9269316	9451691	+	Clvs1	185234
chr14	70888985	70889365	1	0.225043	10	1.8e-07	3.8e-06	0.25234	0.027302	chr14	70890106	70979840	+	Gfra2	742
chr6	17170320	17171033	1	0.22517	12	6.1e-07	1.6e-06	0.31751	0.092343	chr6	17065148	17105825	+	Tes	64496
chr8	70730236	70730298	0.46	0.225346	10	1.5e-09	5e-07	0.27544	0.050097	chr8	70724063	70751176	+	Pde4c	0
chr18	78047064	78047393	1	0.227217	15	5.2e-08	1.4e-06	0.32304	0.095823	chr18	78043613	78057268	-	Siglec15	0
chr9	118936083	118936412	1	0.22743	10	0.00011	0.0037	0.43425	0.20682	chr9	118926535	119044119	+	Ctdspl	0
chr4	107126631	107127196	1	0.22763	10	0.001	0.0037	0.65399	0.42636	chr4	107134161	107178366	-	Tceanc2	6966
chr5	124478129	124478397	0.38	0.227689	11	1.7e-07	4.1e-07	0.23934	0.011655	chr5	124463264	124478235	-	Rilpl2	0
chr16	93422502	93423166	1	0.228088	10	0.00054	0.0037	0.66797	0.43988	chr16	93583460	93603815	-	Setd4	160295
chr3	122763659	122763949	1	0.228612	10	1.1e-05	0.00057	0.33308	0.10447	chr3	122729157	122859374	+	Pde5a	0
chr4	136070107	136070317	3.3e-05	0.230357	12	1.8e-11	3.6e-11	0.23543	0.0050705	chr4	136049947	136053371	-	Rpl11	16737
chr3	30599812	30600106	1	0.230389	10	1.2e-08	3.8e-06	0.27569	0.045297	chr3	30597072	30599870	-	Actrt3	0
chr17	35161046	35161693	1	0.230446	10	0.0036	0.027	0.66691	0.43646	chr17	35149085	35164877	-	Prrc2a	0
chr9	121384916	121385432	1	0.23072	10	0.012	0.036	0.59064	0.35992	chr9	121366957	121474918	+	Trak1	0
chr10	94427001	94427183	1	0.230737	10	0.00043	0.0022	0.71423	0.48349	chr10	94514856	94590954	+	Tmcc3	87674
chr1	71837218	71838119	1	0.230805	10	0.005	0.027	0.61765	0.38684	chr1	71585472	71653234	-	Fn1	183985
chr17	46896945	46897535	1	0.23093	10	0.011	0.12	0.66574	0.43481	chr17	46890620	46892463	+	Tbcc	4483
chr3	90136192	90136928	1	0.2317	10	0.0078	0.002	0.67122	0.43952	chr3	90104131	90212017	+	Nup210l	0
chr1	165840958	165841265	1	0.231725	12	0.00015	0.017	0.42262	0.19089	chr1	165788680	165871153	+	Cd247	0
chr1	165840958	165841265	1	0.231725	12	0.00015	0.017	0.42262	0.19089	chr1	165788680	165867436	+	Cd247	0
chr1	165840958	165841265	1	0.231725	12	0.00015	0.017	0.42262	0.19089	chr1	165788680	165862112	+	Cd247	0
chr1	151036422	151037433	1	0.232083	10	0.0018	0.073	0.67938	0.4473	chr1	150562501	150993435	-	Hmcn1	42988
chr16	20630016	20630424	1	0.232457	10	0.0062	0.13	0.36873	0.13627	chr16	20611600	20645915	+	Ece2	0
chr16	20630016	20630424	1	0.232457	10	0.0062	0.13	0.36873	0.13627	chr16	20629850	20645915	+	Ece2	0
chr14	54464754	54464942	1	0.232474	10	0.00057	0.0024	0.24331	0.010833	chr14	54464146	54470291	+	Lrp10	0
chr17	71598973	71599270	1	0.232534	10	2.9e-05	0.00011	0.30304	0.070502	chr17	71552060	71589533	+	Spdya	9441
chr3	57294945	57295578	1	0.234026	10	5.1e-05	0.00012	0.24117	0.0071429	chr3	57287063	57301919	-	Tm4sf1	0
chr2	74659608	74659844	1	0.234216	10	0.0026	0.053	0.38212	0.1479	chr2	74652990	74659557	-	Evx2	52
chr17	3102346	3102686	1	0.234367	10	1.1e-06	2.3e-05	0.25497	0.020603	chr17	3114971	3198859	+	Scaf8	12286
chr8	121433579	121433718	1	0.2344	10	1.2e-05	0.00021	0.41819	0.18379	chr8	121530783	121541954	-	1700018B08Rik	97066
chr7	116137223	116137788	1	0.235929	11	0.00055	0.0013	0.70662	0.47069	chr7	116123484	116189841	-	Plekha7	0
chr7	116137223	116137788	1	0.235929	11	0.00055	0.0013	0.70662	0.47069	chr7	116123484	116237776	-	Plekha7	0
chr7	116137223	116137788	1	0.235929	11	0.00055	0.0013	0.70662	0.47069	chr7	116123484	116308376	-	Plekha7	0
chr7	116137223	116137788	1	0.235929	11	0.00055	0.0013	0.70662	0.47069	chr7	116133790	116189604	-	Plekha7	0
chr7	116137223	116137788	1	0.235929	11	0.00055	0.0013	0.70662	0.47069	chr7	116133790	116198561	-	Plekha7	0
chr6	116415300	116415701	1	0.235993	10	0.00016	0.00055	0.83608	0.60009	chr6	116410070	116461178	-	Alox5	0
chr14	61273874	61274819	1	0.236038	15	3.5e-05	0.0021	0.38706	0.15102	chr14	61219114	61258490	-	Sgcg	15385
chr2	158539663	158539960	1	0.237393	13	1.3e-05	1.7e-05	0.5137	0.27631	chr2	158512795	158550628	+	Arhgap40	0
chr4	150235001	150235765	1	0.238166	10	0.0013	0.016	0.7511	0.51293	chr4	150237196	150248873	+	Eno1	1432
chr2	50175548	50176340	1	0.238633	10	0.00071	0.0055	0.71936	0.48073	chr2	50066428	50193569	+	Lypd6	0
chr5	24525167	24526055	1	0.238692	12	1.2e-07	9.9e-06	0.30288	0.064187	chr5	24504425	24526848	-	Gbx1	0
chr5	122042910	122043723	1	0.239094	10	0.0036	0.0085	0.77801	0.53892	chr5	121860215	122047825	-	Cux2	0
chr5	122042910	122043723	1	0.239094	10	0.0036	0.0085	0.77801	0.53892	chr5	121860215	122049851	-	Cux2	0
chr16	33381649	33382347	1	0.239229	10	6.8e-07	1.3e-05	0.26427	0.025039	chr16	33380774	33503903	+	Zfp148	0
chr7	80044419	80045629	1	0.239535	10	0.0027	0.052	0.78298	0.54345	chr7	80024813	80092751	+	Zfp710	0
chr7	80044419	80045629	1	0.239535	10	0.0027	0.052	0.78298	0.54345	chr7	80026227	80092751	+	Zfp710	0
chr6	144256097	144256656	1	0.24011	10	0.0012	0.013	0.55267	0.31256	chr6	143828424	144209568	-	Sox5	46530
chr16	78264675	78265004	1	0.241143	10	1.4e-05	0.00049	0.36108	0.11994	chr16	78301670	78359785	+	Cxadr	36667
chr16	78264675	78265004	1	0.241143	10	1.4e-05	0.00049	0.36108	0.11994	chr16	78301670	78340759	+	Cxadr	36667
chr16	78264675	78265004	1	0.241143	10	1.4e-05	0.00049	0.36108	0.11994	chr16	78301670	78329968	+	Cxadr	36667
chr8	89185079	89185614	1	0.241248	11	0.00039	0.0045	0.52956	0.28831	chr8	89027242	89044162	-	Sall1	140918
chr9	72421356	72422562	1	0.241339	10	0.0021	0.012	0.47873	0.23739	chr9	72438528	72458576	+	Mns1	15967
chr10	24447157	24447990	1	0.241505	10	0.0024	0.037	0.61919	0.37768	chr10	24223516	24302783	+	Moxd1	144375
chr18	80101168	80101926	1	0.241723	10	0.0012	0.0086	0.65282	0.4111	chr18	80046894	80119640	+	Pard6g	0
chr13	119488977	119489107	1	0.243139	10	1.1e-08	5.2e-06	0.79698	0.55384	chr13	119488038	119610459	+	Tmem267	0
chr13	119488977	119489107	1	0.243139	10	1.1e-08	5.2e-06	0.79698	0.55384	chr13	119488859	119610459	+	Tmem267	0
chr10	12911553	12911884	1	0.243758	10	0.0013	0.0048	0.71457	0.47081	chr10	12939982	12964259	-	Stx11	28099
chr4	155757014	155757366	1	0.244369	10	4e-05	0.00054	0.79395	0.54958	chr4	155740639	155761098	-	Atad3a	0
chr11	55313976	55314680	1	0.244423	11	0.00017	0.0047	0.48602	0.2416	chr11	55250609	55312257	-	Fat2	1720
chr6	39243811	39244470	1	0.244586	10	0.00051	0.0056	0.53271	0.28813	chr6	39136619	39206773	-	Kdm7a	37039
chr6	140682889	140683125	1	0.245254	10	0.00014	0.00021	0.60843	0.36318	chr6	140623501	140678472	+	Aebp2	4418
chr7	49400787	49401087	1	0.24528	10	1.4e-05	0.00094	0.90026	0.65498	chr7	48959072	49610088	+	Nav2	0
chr7	49400787	49401087	1	0.24528	10	1.4e-05	0.00094	0.90026	0.65498	chr7	49246188	49610088	+	Nav2	0
chr5	120103268	120103749	1	0.245468	12	5.3e-05	0.0087	0.53605	0.29058	chr5	120116512	120198971	+	Rbm19	12764
chr7	110003015	110003560	1	0.24587	11	7e-06	8.1e-06	0.32656	0.080688	chr7	110018424	110055114	+	Ipo7	14865
chr4	45640617	45640988	1	0.246168	10	0.00064	0.0036	0.59745	0.35129	chr4	45683588	45723706	+	Gm829	42601
chr2	10213009	10213711	1	0.24689	13	0.00015	0.00062	0.78631	0.53942	chr2	10153542	10256529	+	Itih5	0
chr2	152049607	152050425	1	0.247092	14	8.7e-06	0.00011	0.47988	0.23278	chr2	152081528	152095802	+	Scrt2	31104
chr1	87258581	87258883	1	0.248148	14	2.4e-07	0.0004	0.36157	0.11342	chr1	87264363	87310791	+	Efhd1	5481
chr19	36926743	36927273	1	0.249517	10	4.9e-06	6.5e-05	0.33409	0.084571	chr19	36926078	37014057	+	Btaf1	0
chr8	91358419	91358875	1	0.253774	10	0.00043	0.00051	0.80786	0.55409	chr8	91313524	91668433	+	Fto	0
chr17	28375569	28376265	1	0.25382	10	0.00033	0.005	0.42622	0.1724	chr17	28351514	28365216	-	Tulp1	10354
chr4	133243197	133243724	1	0.254685	12	1.5e-05	0.0015	0.70029	0.4456	chr4	133240817	133252928	+	Map3k6	0
chr13	60497713	60498018	1	0.254835	10	2.2e-06	4.1e-05	0.40932	0.15449	chr13	60601946	60763191	+	Dapk1	103929
chr13	43171753	43172148	1	0.255541	10	5.4e-05	0.00052	0.28665	0.031108	chr13	43151741	43171501	-	Tbc1d7	253
chr7	24531366	24531649	0.014	0.25593	10	7.4e-09	1.5e-08	0.27113	0.0152	chr7	24530647	24538600	+	Irgq	0
chr4	137578256	137578448	1	0.256014	15	6.7e-09	2.3e-06	0.29503	0.03902	chr4	137570875	137575180	-	Ldlrad2	3077
chr11	87444991	87445476	1	0.257154	10	1.7e-06	0.00012	0.37182	0.11467	chr11	87405064	87555823	+	Tex14	0
chr11	87444991	87445476	1	0.257154	10	1.7e-06	0.00012	0.37182	0.11467	chr11	87427590	87555823	+	Tex14	0
chr3	51358538	51359322	0.044	0.257333	22	6.3e-11	4.8e-08	0.29988	0.042548	chr3	51252719	51340644	-	Elf2	17895
chr7	122512645	122513237	1	0.257576	10	0.0017	0.0021	0.68484	0.42727	chr7	122289124	122634401	+	Prkcb	0
chr11	117091963	117092472	0.065	0.2585	16	5.7e-11	7.2e-08	0.34005	0.08155	chr11	117115171	117159268	+	Sec14l1	22700
chr6	52232045	52233132	0.0018	0.260451	18	2.8e-11	1.9e-09	0.30029	0.039836	chr6	52231196	52240854	-	Hoxa10	0
chr6	52232045	52233132	0.0018	0.260451	18	2.8e-11	1.9e-09	0.30029	0.039836	chr6	52231196	52234939	-	Hoxa10	0
chr16	30186514	30186851	1	0.260553	10	7e-06	2.2e-05	0.433	0.17245	chr16	30256378	30267532	-	Cpn2	69528
chr5	125404713	125405411	0.19	0.262457	11	2e-08	2e-07	0.2841	0.021639	chr5	125414403	125434048	-	Dhx37	8993
chr4	135856936	135857400	1	0.263331	12	2.1e-05	0.00027	0.30375	0.040418	chr4	135856070	135865818	+	Srsf10	0
chr4	135856936	135857400	1	0.263331	12	2.1e-05	0.00027	0.30375	0.040418	chr4	135856070	135869899	+	Srsf10	0
chr11	89124450	89124800	1	0.263367	10	9.8e-06	3.8e-05	0.42768	0.16432	chr11	89073840	89093064	+	Gm525	31387
chr18	9708261	9708799	0.012	0.264135	11	6e-09	1.4e-08	0.28636	0.022222	chr18	9707647	9877995	+	Colec12	0
chr8	25353786	25354115	1	0.264923	10	1.8e-06	4.1e-05	0.42452	0.1596	chr8	25154551	25201542	-	Tacc1	152245
chr17	15577119	15577576	1	0.266773	10	4e-05	3.7e-05	0.39203	0.12526	chr17	15543078	15563323	-	Prdm9	13797
chr15	98634049	98634334	0.014	0.268764	10	3.3e-09	1.5e-08	0.28269	0.013922	chr15	98632327	98644536	+	Cacnb3	0
chr19	46646536	46646747	1	0.268899	10	6.2e-05	0.0052	0.88506	0.61616	chr19	46599105	46657389	+	Wbp1l	0
chr19	46646536	46646747	1	0.268899	10	6.2e-05	0.0052	0.88506	0.61616	chr19	46623400	46657389	+	Wbp1l	0
chr7	89470434	89471118	1	0.26894	10	0.00093	0.0036	0.68228	0.41334	chr7	89507784	89517586	-	Prss23	36667
chr3	97298232	97298589	0.047	0.269624	10	8.7e-08	5.2e-08	0.31955	0.049924	chr3	97203661	97227364	-	Bcl9	70869
chr1	75209022	75209125	1	0.270251	10	5.3e-08	6.9e-06	0.31457	0.044318	chr1	75198234	75210778	-	Glb1l	0
chr16	90389340	90389842	1	0.270941	11	0.0001	0.0031	0.64014	0.3692	chr16	90386396	90499553	+	Hunk	0
chr18	75519683	75519820	1	0.271805	10	5.8e-05	0.0009	0.87023	0.59842	chr18	75431220	75697696	-	Ctif	0
chr12	59040064	59040242	1	0.274349	12	2.6e-07	0.00012	0.4135	0.13915	chr12	59043091	59061472	-	Trappc6b	2850
chr11	119237908	119238239	0.037	0.274803	12	6.4e-07	4.1e-08	0.41132	0.13652	chr11	119228571	119265212	+	Ccdc40	0
chr2	35637941	35638496	1	0.274809	10	0.00039	0.013	0.74197	0.46716	chr2	35558457	35730994	+	Dab2ip	0
chr2	35637941	35638496	1	0.274809	10	0.00039	0.013	0.74197	0.46716	chr2	35582839	35730994	+	Dab2ip	0
chr2	35637941	35638496	1	0.274809	10	0.00039	0.013	0.74197	0.46716	chr2	35621980	35730994	+	Dab2ip	0
chr1	72593086	72593862	1	0.276194	10	2.1e-05	0.00012	0.55848	0.28229	chr1	72583250	72636790	+	Smarcal1	0
chr9	121838954	121839151	1	0.279174	10	0.00071	0.074	0.53753	0.25836	chr9	121797626	121839461	-	Ccdc13	0
chr2	153830904	153831502	1	0.281325	10	0.00017	0.0023	0.79797	0.51664	chr2	153856187	153871084	-	Sun5	24686
chr5	135404779	135405220	1	0.283495	10	4.5e-05	0.00058	0.48613	0.20263	chr5	135406518	135545122	-	Hip1	1299
chr1	39761168	39761420	1	0.283995	11	2.3e-05	0.00054	0.3652	0.081207	chr1	39665300	39720989	-	Rfx8	40180
chr12	108436282	108437132	1	0.285163	12	5.4e-06	0.0001	0.67333	0.38817	chr12	108371152	108539564	+	Eml1	0
chr12	108436282	108437132	1	0.285163	12	5.4e-06	0.0001	0.67333	0.38817	chr12	108410632	108539564	+	Eml1	0
chr12	108436282	108437132	1	0.285163	12	5.4e-06	0.0001	0.67333	0.38817	chr12	108422815	108539564	+	Eml1	0
chr8	34809541	34809677	0.0084	0.286395	15	3.3e-10	9.2e-09	0.30511	0.018713	chr8	34807609	34819894	+	Dusp4	0
chr16	45724234	45724625	0.086	0.286697	13	4.7e-11	9.5e-08	0.32544	0.03874	chr16	45711229	45724531	-	Tagln3	0
chr18	82856316	82856851	0.94	0.287899	12	3.2e-08	1e-06	0.40098	0.11309	chr18	82910878	83005314	+	Zfp516	54028
chr5	25101212	25101566	1	0.288678	10	0.00022	0.0024	0.36617	0.077493	chr5	24862734	25100642	-	Prkag2	571
chr6	83716111	83716347	1	0.28871	10	6.1e-06	0.00012	0.57744	0.28873	chr6	83711263	83738304	+	Vax2	0
chr14	79300522	79300804	0.43	0.289173	14	2.3e-09	4.7e-07	0.33078	0.041611	chr14	79288749	79301635	-	Rgcc	0
chr12	101011910	101013181	1	0.289345	15	5.4e-06	0.00034	0.54318	0.25384	chr12	100912699	101028983	-	Ccdc88c	0
chr18	78458706	78459115	1	0.289429	10	0.00017	0.019	0.84775	0.55832	chr18	78146143	78596950	-	Slc14a2	0
chr18	78458706	78459115	1	0.289429	10	0.00017	0.019	0.84775	0.55832	chr18	78183240	78596950	-	Slc14a2	0
chr9	92249991	92250449	0.0028	0.290019	15	3.3e-10	3e-09	0.3078	0.017778	chr9	92250193	92272561	+	Plscr1	0
chr9	69290716	69291201	1	0.291514	11	1.2e-05	0.00021	0.34783	0.056313	chr9	68653785	69388246	+	Rora	0
chr9	69290716	69291201	1	0.291514	11	1.2e-05	0.00021	0.34783	0.056313	chr9	69289840	69388246	+	Rora	0
chr10	44527002	44527177	1	0.291663	10	6.5e-06	0.00021	0.39228	0.10061	chr10	44437173	44458748	-	Prdm1	68255
chr17	46628588	46628883	4e-05	0.294388	20	4.7e-14	4.4e-11	0.33614	0.041752	chr17	46564450	46629504	-	Ptk7	0
chr11	59471549	59471982	1	0.29476	10	2.5e-08	1.9e-06	0.32174	0.026976	chr11	59461196	59472474	-	Zfp867	0
chr7	25367592	25367997	1	0.29477	10	1.4e-05	2.1e-05	0.40251	0.10774	chr7	25367615	25369724	-	Cnfn	0
chr5	149259115	149259565	1	0.296663	11	7e-06	0.00013	0.64217	0.34551	chr5	149265003	149288153	+	Alox5ap	5439
chr11	97151884	97152316	0.47	0.297796	10	8.7e-08	5.1e-07	0.31601	0.018209	chr11	97136170	97149712	-	Tbkbp1	2173
chr3	97312122	97312318	0.042	0.300242	10	6.4e-10	4.7e-08	0.39061	0.090366	chr3	97203661	97227364	-	Bcl9	84759
chr2	167899954	167900477	1	0.300721	10	2.1e-05	0.0023	0.57947	0.27875	chr2	167932326	167979385	+	Ptpn1	31850
chr1	168391748	168392472	0.73	0.300728	14	2.6e-09	8e-07	0.44101	0.14029	chr1	168119363	168432169	-	Pbx1	0
chr1	168391748	168392472	0.73	0.300728	14	2.6e-09	8e-07	0.44101	0.14029	chr1	168153526	168432169	-	Pbx1	0
chr19	53500554	53500940	1	0.302936	11	5.2e-05	0.00056	0.73349	0.43055	chr19	53529317	53541322	+	Dusp5	28378
chr8	84737544	84738153	1	0.303155	10	5e-07	2.2e-05	0.39548	0.092323	chr8	84704711	84774369	-	Nfix	0
chr8	84737544	84738153	1	0.303155	10	5e-07	2.2e-05	0.39548	0.092323	chr8	84704711	84800338	-	Nfix	0
chr8	108797813	108798318	1	0.305517	10	1.4e-05	5.9e-05	0.54288	0.23737	chr8	108714643	108961636	+	Zfhx3	0
chr18	24654191	24654504	0.43	0.307794	10	1.7e-07	4.7e-07	0.31184	0.0040476	chr18	24653690	24701556	+	Mocos	0
chr5	142814562	142815016	8.2e-07	0.308736	16	7.9e-14	9e-13	0.32074	0.012004	chr5	142724604	142817387	-	Tnrc18	0
chr5	142814562	142815016	8.2e-07	0.308736	16	7.9e-14	9e-13	0.32074	0.012004	chr5	142754793	142817387	-	Tnrc18	0
chr11	67072570	67072917	1	0.310007	10	7e-05	0.0037	0.84817	0.53816	chr11	67052669	67067440	+	Sco1	5131
chr13	55825457	55825671	1	0.310458	14	4.6e-09	2.3e-06	0.36889	0.058435	chr13	55825053	55831425	-	Pitx1	0
chr12	108276053	108276677	0.0098	0.310491	12	3.6e-09	1.1e-08	0.31875	0.0082621	chr12	108206344	108275417	-	Ccdc85c	637
chr11	62966853	62967906	1	0.311395	10	5e-07	3.7e-06	0.42506	0.11367	chr11	62951192	62993095	+	Cdrt4	0
chr19	46599575	46600104	0.0059	0.312444	10	1.3e-09	6.5e-09	0.37823	0.065783	chr19	46599105	46657389	+	Wbp1l	0
chr8	107586095	107586821	1	0.314115	10	2.8e-06	6.9e-05	0.82431	0.5102	chr8	107580379	107588482	-	Psmd7	0
chr6	72747743	72748311	1	0.317034	10	0.00088	0.0045	0.6925	0.37547	chr6	72626370	72789045	-	Tcf7l1	0
chr7	143106806	143107088	1	0.326212	10	2.1e-05	0.00033	0.44851	0.1223	chr7	143107253	143427042	+	Kcnq1	166
chr13	43907299	43908420	1	0.329746	11	1.3e-05	7.8e-05	0.56822	0.23847	chr13	43785111	43803133	+	Cd83	104167
chr2	173585754	173586642	5e-05	0.329907	22	6.6e-14	5.5e-11	0.46661	0.1367	chr2	173568660	173578341	-	Ankrd60	7414
chr2	173585754	173586642	5e-05	0.329907	22	6.6e-14	5.5e-11	0.46661	0.1367	chr2	173572389	173578341	-	Ankrd60	7414
chr8	64983069	64983733	1	0.337533	10	5.3e-06	6.7e-05	0.75121	0.41368	chr8	64981650	64987644	-	Trim75	0
chr13	112537325	112537725	1	0.339456	10	2.5e-07	3.6e-06	0.94409	0.60464	chr13	112522806	112580662	-	Il31ra	0
chr10	85540684	85540904	1	0.34125	10	6.1e-06	0.00058	0.85243	0.51118	chr10	85386813	85660292	+	Btbd11	0
chr9	65102853	65103538	1	0.346242	12	7.6e-07	4.2e-05	0.52443	0.17818	chr9	65101485	65137947	+	Igdcc4	0
chr9	108478929	108479296	1	0.351933	10	4e-05	0.00017	0.42052	0.068591	chr9	108479861	108490530	+	Lamb2	566
chr1	72870209	72870541	1	0.352667	10	6.8e-07	1.3e-05	0.47512	0.12245	chr1	72858064	72874865	-	Igfbp5	0
chr3	145987353	145987566	0.023	0.369342	11	3e-09	2.5e-08	0.38699	0.017644	chr3	145987869	146021720	+	Syde2	304
chr7	68263905	68264207	0.0051	0.392123	10	6.4e-10	5.6e-09	0.41635	0.024226	chr7	68236607	68264233	-	Pgpep1l	0
chr8	120505184	120505676	0.029	0.396705	10	5.2e-09	3.2e-08	0.49026	0.093556	chr8	120488865	120581383	+	Gse1	0
chr14	50904023	50904447	7.5e-06	0.39698	14	9.4e-14	8.3e-12	0.43105	0.03407	chr14	50891388	50893255	-	Klhl33	10769
chr12	105605349	105605800	1	0.39755	10	5.8e-07	1.2e-05	0.72116	0.32361	chr12	105604090	105605511	+	Bdkrb1	0
chr2	75999742	76000160	0.094	0.401684	11	4.8e-09	1e-07	0.76387	0.36218	chr2	75991131	76338653	-	Pde11a	0
chr6	58906820	58906961	1	0.411133	10	2.1e-06	0.00021	0.78345	0.37231	chr6	58833699	58920396	+	Herc3	0
chr6	58906820	58906961	1	0.411133	10	2.1e-06	0.00021	0.78345	0.37231	chr6	58905232	58907126	-	Nap1l5	0
chr7	30327229	30327573	1	0.423322	12	2.1e-07	0.00012	0.72783	0.30451	chr7	30321408	30322375	-	Sdhaf1	4855
chr9	22131330	22131792	0.24	0.449258	10	4.4e-10	2.6e-07	0.49196	0.0427	chr9	22126726	22131865	-	Acp5	0
chr9	22131330	22131792	0.24	0.449258	10	4.4e-10	2.6e-07	0.49196	0.0427	chr9	22126726	22135746	-	Acp5	0

## Sheet: Promoter
chr	start	stop	q-value	mean methylation difference	CpGs	p(MWU)	p(2D KS)	mean g1	mean g2	chr_closestGene	start_closestGene	end_closestGene	strand_closestGene	GeneSymbol	distance
chr2	152686678	152686893	1	-0.255685	14	1.9e-06	2.3e-06	0.25603	0.51172	chr2	152685147	152687146	+	Mcts2	0
chr19	9753926	9754220	1	-0.226769	10	0.0034	0.027	0.67561	0.90238	chr19	9899534	9901533	-	Incenp	145315
chr2	165757726	165758050	1	-0.216881	10	0.0039	0.012	0.42809	0.64498	chr2	165858174	165860173	-	Zmynd8	100125
chr7	7278125	7278187	1	-0.207527	10	6.2e-05	0.00019	0.24429	0.45181	chr7	7298837	7300836	-	Clcn4	20651
chr7	39655458	39655722	1	-0.202545	10	0.0024	0.0081	0.30638	0.50892	chr7	39515765	39517764	+	Zfp619	137695
chr16	94083372	94083569	1	-0.174017	10	7e-05	0.00033	0.25874	0.43276	chr16	94083259	94085258	+	Sim2	0
chr17	47155813	47156494	1	-0.156174	10	0.02	0.037	0.58673	0.74291	chr17	47138941	47140940	+	Trerf1	14874
chr4	55659375	55659644	1	-0.150378	10	0.00098	0.012	0.52794	0.67832	chr4	55532476	55534475	-	Klf4	124901
chr4	147219448	147219860	0.011	-0.146873	37	2.1e-13	1.2e-08	0.64346	0.79033	chr4	147173865	147175864	+	Zfp982	43585
chr5	39811839	39811953	1	-0.144995	10	0.0039	0.1	0.69965	0.84464	chr5	39644632	39646631	-	Hs3st1	165209
chr12	71778138	71778411	1	-0.139957	10	0.056	0.071	0.46255	0.6025	chr12	71829067	71831066	+	Daam1	50657
chr2	156762497	156762767	1	-0.138119	10	0.0031	0.012	0.71934	0.85746	chr2	156773463	156775462	+	Myl9	10697
chr18	84725703	84726198	1	-0.137905	10	0.029	0.13	0.55097	0.68888	chr18	84718241	84720240	+	Fam69c	5464
chr2	72115984	72116349	1	-0.135935	10	0.065	0.13	0.52257	0.65851	chr2	72052616	72054615	+	Rapgef4	61370
chr14	69780475	69780800	1	-0.129085	10	0.027	0.027	0.49433	0.62341	chr14	69765471	69767470	+	Tnfrsf10b	13006
chr9	109007063	109007321	1	-0.128645	10	0.04	0.073	0.56588	0.69452	chr9	108989901	108991900	+	Pfkfb4	15164
chr9	12409217	12409419	1	-0.127371	10	0.033	0.074	0.66044	0.78781	chr9	13244955	13246954	+	Ccdc82	835537
chr8	121023590	121023890	1	-0.124688	10	0.043	0.13	0.26458	0.38927	chr8	121082385	121084384	+	Foxf1	58496
chr4	147738573	147738627	1	-0.119087	10	0.0014	0.0057	0.17972	0.2988	chr4	147702632	147704631	-	Zfp534	33943
chr8	20296979	20297105	1	-0.116356	10	1.4e-07	2e-06	0.017515	0.13387	chr8	20363203	20365202	-	Gm15319	66099
chr4	53476654	53477246	1	-0.115191	10	0.053	0.1	0.69038	0.80558	chr4	53438412	53440411	+	Slc44a1	36244
chr4	122035144	122035708	1	-0.114381	12	0.02	0.059	0.6736	0.78798	chr4	121622126	121624125	-	Gm12887	411020
chr3	127705461	127705691	1	-0.111937	10	0.084	0.37	0.28304	0.39498	chr3	127631144	127633143	+	Neurog2	72319
chr2	177094219	177094875	1	-0.110419	13	0.0056	0.064	0.66519	0.77561	chr2	176927814	176929813	-	2210418O10Rik	164407
chr2	177094219	177094875	1	-0.110419	13	0.0056	0.064	0.66519	0.77561	chr2	176927814	176929813	-	Gm14296	164407
chr3	92875142	92875351	1	-0.107374	10	0.0034	0.073	0.79507	0.90244	chr3	92870206	92872205	-	2310050C09Rik	2938
chr15	20827654	20827786	1	-0.106758	10	0.017	0.17	0.70632	0.81307	chr15	20666751	20668750	-	Acot10	158905
chr7	103073105	103073817	1	-0.105567	11	0.13	0.52	0.58512	0.69068	chr7	103083519	103085518	+	Olfr584	9703
chr6	145273390	145274362	1	-0.104139	10	0.079	0.17	0.69066	0.7948	chr6	145250232	145252231	-	Kras	21160
chr19	5840778	5841140	1	-0.10231	13	0.024	0.047	0.29156	0.39387	chr19	5875209	5877208	-	Frmd8	34070
chr10	120303952	120304084	1	-0.100439	10	0.15	0.099	0.512	0.61244	chr10	120225059	120227058	+	Llph	76895
chr6	50319364	50320085	1	0.100037	10	0.001	0.00035	0.96243	0.86239	chr6	50261770	50263769	-	Dfna5	55596
chr4	141559660	141559848	1	0.100099	10	0.0075	0.027	0.11232	0.012222	chr4	141538598	141540597	-	Spen	19064
chr5	115430815	115431093	1	0.100546	10	0.00043	0.00012	0.17383	0.07328	chr5	115427684	115429683	+	Msi1	1133
chr13	12830945	12831305	1	0.10056	10	0.0054	0.019	0.90499	0.80443	chr13	12800080	12802079	-	Prl2c3	28867
chr10	80232183	80232690	1	0.100571	12	0.043	0.28	0.87202	0.77145	chr10	80224597	80226596	+	Mum1	5588
chr7	139584795	139585049	1	0.100686	13	0.011	0.014	0.12767	0.026984	chr7	139582798	139584797	-	Nkx6-2	0
chr2	102118933	102119593	1	0.100696	10	0.086	0.1	0.18948	0.088788	chr2	102186461	102188460	-	Ldlrad3	66869
chr4	108834465	108835040	1	0.100892	10	0.0023	0.013	0.10623	0.0053419	chr4	108832677	108834676	+	Txndc12	0
chr4	108834465	108835040	1	0.100892	10	0.0023	0.013	0.10623	0.0053419	chr4	108833585	108835584	-	Btf3l4	0
chr8	117377096	117377452	1	0.101311	13	0.0082	0.02	0.94687	0.84556	chr8	117347169	117349168	+	Cmip	27929
chr9	107677132	107677491	1	0.101492	10	0.11	0.29	0.30181	0.20032	chr9	107679593	107681592	-	Gnat1	2103
chr11	49794600	49794884	1	0.101518	15	8.4e-07	2.3e-06	0.11097	0.0094541	chr11	49792154	49794153	+	Gfpt2	448
chr5	109906860	109906945	1	0.101621	10	0.0028	0.013	0.81866	0.71704	chr5	109994526	109996525	+	Zfp932	87582
chr8	84039002	84039549	1	0.101622	11	0.22	0.53	0.44295	0.34133	chr8	84042576	84044575	-	Il27ra	3028
chr4	124575314	124575399	1	0.101624	10	0.00022	0.0015	0.12392	0.022298	chr4	124655645	124657644	+	Pou3f1	80247
chr6	11428567	11428932	1	0.101676	10	0.055	0.17	0.86529	0.76362	chr6	11907447	11909446	-	Ndufa4	478516
chr6	91212813	91212860	1	0.101894	10	0.0013	0.0086	0.12166	0.01977	chr6	91210763	91212762	+	Fbln2	52
chr13	110127430	110127766	1	0.102331	10	0.065	0.074	0.87026	0.76793	chr13	110280207	110282206	-	Rab3c	152442
chr15	93276307	93276574	1	0.10249	10	0.0014	0.0086	0.11416	0.011675	chr15	93275085	93277084	-	Gxylt1	0
chr15	93276307	93276574	1	0.10249	10	0.0014	0.0086	0.11416	0.011675	chr15	93275180	93277179	-	Gxylt1	0
chr16	7737738	7738497	1	0.102508	10	0.074	0.098	0.79871	0.6962	chr16	7067834	7069833	+	Rbfox1	667906
chr7	68221403	68222154	1	0.10276	10	0.1	0.094	0.54308	0.44032	chr7	68264234	68266233	-	Pgpep1l	42081
chr2	169600212	169601078	1	0.102886	10	0.13	0.37	0.63673	0.53385	chr2	169631645	169633644	+	Tshz2	30568
chr12	70492548	70493076	1	0.103142	10	0.12	0.13	0.8493	0.74616	chr12	70451153	70453152	+	Tmx1	39397
chr14	56812560	56812737	1	0.103953	11	0.0011	0.0021	0.12213	0.018182	chr14	56811465	56813464	-	Zmym5	0
chr14	56812560	56812737	1	0.103953	11	0.0011	0.0021	0.12213	0.018182	chr14	56811717	56813716	-	Zmym5	0
chr5	123132952	123133612	1	0.104119	16	0.00064	0.002	0.16294	0.058817	chr5	123132630	123134629	-	Rhof	0
chr9	85842335	85842633	1	0.104426	11	0.00087	0.0047	0.12195	0.017527	chr9	85840379	85842378	+	Tpbg	0
chr9	85842335	85842633	1	0.104426	11	0.00087	0.0047	0.12195	0.017527	chr9	85840851	85842850	+	Tpbg	0
chr8	20590523	20591199	1	0.104819	10	0.089	0.18	0.69645	0.59163	chr8	20612926	20614925	+	Gm21119	21728
chr19	59453789	59454557	1	0.104835	15	0.0011	0.0023	0.1558	0.050964	chr19	59456689	59458688	+	Emx2	2133
chr12	110546179	110546801	1	0.104998	10	0.25	0.17	0.859	0.754	chr12	110599394	110601393	+	Dync1h1	52594
chr12	83535925	83536681	1	0.105094	10	0.13	0.29	0.80265	0.69755	chr12	83524048	83526047	+	Dcaf4	9879
chr2	170914051	170914372	1	0.105102	10	0.11	0.099	0.75132	0.64622	chr2	170729806	170731805	+	Dok5	182247
chr4	35145820	35146508	1	0.105716	12	0.044	0.18	0.89107	0.78535	chr4	35150054	35152053	+	Ifnk	3547
chr5	67216759	67217103	1	0.105999	10	0.0027	0.0083	0.15978	0.053778	chr5	67258564	67260563	+	Tmem33	41462
chr15	7813231	7813582	1	0.106106	13	7.4e-06	6.3e-06	0.1279	0.021795	chr15	7811726	7813725	+	Gdnf	0
chr15	7813231	7813582	1	0.106106	13	7.4e-06	6.3e-06	0.1279	0.021795	chr15	7813549	7815548	+	Gdnf	0
chr11	116455072	116455426	1	0.106378	10	0.14	0.37	0.78033	0.67396	chr11	116454348	116456347	-	Qrich2	0
chr17	13546447	13546939	1	0.10642	10	0.11	0.54	0.67868	0.57226	chr17	13352571	13354570	+	Tcp10c	191878
chr9	94912038	94912572	1	0.10653	10	0.051	0.036	0.75152	0.64499	chr9	94667891	94669890	+	Slc9a9	242149
chr5	7960244	7960984	1	0.106768	10	0.053	0.067	0.19558	0.088816	chr5	7958471	7960470	+	Steap4	0
chr12	33968241	33968711	1	0.106772	12	0.009	0.034	0.18225	0.075474	chr12	33955670	33957669	+	Twist1	10573
chr8	19784949	19785084	0.59	0.106773	13	3.4e-09	6.4e-07	0.22928	0.1225	chr8	19727575	19729574	+	4930467E23Rik	55376
chr8	19784949	19785084	0.59	0.106773	13	3.4e-09	6.4e-07	0.22928	0.1225	chr8	19727575	19729574	+	Gm21119	55376
chr17	39848220	39848276	0.0014	0.106789	10	2.3e-10	1.5e-09	0.23061	0.12382	chr17	39948519	39950518	+	Esp38	100244
chr4	130009078	130009980	1	0.106875	12	0.034	0.061	0.78267	0.67579	chr4	129990053	129992052	+	Adgrb2	17027
chr1	134513230	134513491	1	0.106933	12	1.3e-05	4.4e-05	0.14083	0.033902	chr1	134492659	134494658	+	Rabif	18573
chr15	39077095	39077372	1	0.107061	10	0.00067	0.00093	0.18123	0.074172	chr15	39074931	39076930	+	Cthrc1	166
chr3	99240994	99241566	1	0.107196	18	2.8e-05	0.00015	0.10984	0.0026455	chr3	99251759	99253758	+	Tbx15	10194
chr5	28170939	28171212	1	0.107363	10	0.036	0.074	0.28739	0.18003	chr5	28163695	28165694	+	En2	5246
chr1	171064472	171064617	1	0.107421	10	2.7e-05	0.00021	0.13338	0.025962	chr1	171059404	171061403	-	Fcgr3	3070
chr5	128713048	128713993	1	0.107494	10	0.04	0.23	0.77965	0.67215	chr5	128734245	128736244	+	Piwil1	20253
chr8	120489473	120489708	1	0.107798	10	0.0019	1	0.1078	0	chr8	120486865	120488864	+	Gse1	610
chr8	20122507	20122820	1	0.107833	22	1.2e-07	0.0011	0.24391	0.13608	chr8	20363203	20365202	-	Gm15319	240384
chr11	109503963	109504255	1	0.108059	10	0.06	0.29	0.90232	0.79426	chr11	109473597	109475596	-	Slc16a6	28368
chr4	101507578	101508206	1	0.108197	10	0.029	0.046	0.22113	0.11294	chr4	101505975	101507974	+	Dnajc6	0
chr9	58201967	58202027	1	0.108241	10	0.003	0.0057	0.13737	0.029127	chr9	58201716	58203715	-	Islr2	0
chr9	58201967	58202027	1	0.108241	10	0.003	0.0057	0.13737	0.029127	chr9	58201800	58203799	-	Islr2	0
chr14	104715794	104715887	1	0.108415	10	0.00043	0.0003	0.403	0.29458	chr14	104522667	104524666	-	Rnf219	191129
chr13	52457679	52458220	1	0.108656	10	0.016	0.054	0.50089	0.39224	chr13	52530837	52532836	-	Diras2	72618
chr5	123500994	123501156	1	0.108717	10	0.037	0.13	0.79433	0.68561	chr5	123508459	123510458	+	B3gnt4	7304
chr2	168772859	168773352	1	0.108769	10	0.095	0.54	0.85024	0.74147	chr2	168767202	168769201	-	Sall4	3659
chr2	167071574	167071829	1	0.108789	10	3.5e-05	2.2e-05	0.14602	0.037233	chr2	167063016	167065015	-	Znfx1	6560
chr11	43776234	43776431	1	0.109003	10	0.098	0.21	0.3145	0.20549	chr11	43747974	43749973	-	Ttc1	26262
chr17	23245274	23245514	1	0.109019	11	0.021	0.031	0.7087	0.59968	chr17	23193229	23195228	-	Zfp40	50047
chr4	9844809	9845620	1	0.109108	10	0.0036	0.0024	0.11327	0.0041667	chr4	9842371	9844370	+	Gdf6	440
chr11	19830517	19830928	1	0.109353	10	0.055	0.025	0.20935	0.1	chr11	19922441	19924440	+	Spred2	91514
chr11	98978418	98978856	1	0.109414	10	0.14	0.12	0.57081	0.46139	chr11	98983017	98985016	-	Gjd3	4162
chr19	3904258	3904532	1	0.109487	10	0.15	0.29	0.64061	0.53112	chr19	3905231	3907230	-	Tcirg1	700
chr10	95215046	95215417	1	0.109531	10	0.033	0.027	0.97945	0.86992	chr10	95323710	95325709	-	Cradd	108294
chr8	124775736	124776117	1	0.109651	14	0.02	0.065	0.2062	0.096547	chr8	124791018	124793017	+	Trim67	14902
chr3	3280189	3280961	1	0.10999	10	0.12	0.37	0.65485	0.54486	chr3	3506029	3508028	+	Hnf4g	225069
chr17	35425345	35425617	1	0.110026	13	0.00027	0.0015	0.15113	0.041101	chr17	35422876	35424875	+	H2-Q6	471
chr12	25702381	25703004	1	0.110106	11	0.035	0.13	0.25634	0.14623	chr12	25096093	25098092	-	Id2	604290
chr1	79450397	79450758	1	0.110176	10	0.095	0.28	0.28834	0.17817	chr1	79440091	79442090	-	Scg2	8308
chr11	104072996	104073132	1	0.110191	12	0.00062	0.0018	0.3392	0.22901	chr11	104130780	104132779	+	Crhr1	57649
chr12	24357144	24357561	1	0.110207	10	0.0038	0.038	0.21069	0.10048	chr12	24496580	24498579	+	Taf1b	139020
chr8	68061830	68062222	0.25	0.110511	18	1e-07	2.7e-07	0.12615	0.015638	chr8	67974575	67976574	-	Psd3	85257
chr3	152513768	152514465	1	0.110519	10	0.1	0.13	0.69845	0.58793	chr3	152394683	152396682	+	Zzz3	117087
chr1	167283861	167284269	1	0.110676	10	0.0027	0.0037	0.11822	0.0075397	chr1	167285128	167287127	-	Uck2	860
chr18	84091834	84092023	1	0.110689	12	0.0076	0.018	0.25629	0.14561	chr18	84086563	84088562	-	Tshz1	3273
chr11	5262057	5262394	1	0.11114	10	0.011	0.011	0.22415	0.11301	chr11	5261611	5263610	-	Kremen1	0
chr4	156078042	156078501	1	0.111311	10	0.017	0.011	0.17835	0.067037	chr4	156050818	156052817	-	Ttll10	25226
chr12	20234138	20234271	1	0.111346	10	0.00039	0.038	0.72073	0.60939	chr12	21109755	21111754	+	Asap2	875485
chr11	47988361	47988470	1	0.111461	10	0.0016	0.0057	0.13181	0.020346	chr11	47379303	47381302	-	Sgcd	607060
chr2	105224015	105224417	1	0.111476	11	0.021	0.028	0.23901	0.12754	chr2	105222341	105224340	+	Them7	0
chr2	11535631	11536220	1	0.111597	10	0.048	0.16	0.22734	0.11574	chr2	11553930	11555929	-	Pfkfb3	17711
chr1	120603622	120603671	1	0.111776	10	0.00075	0.0056	0.12463	0.012857	chr1	120600486	120602485	+	En1	1138
chr16	73024188	73024517	1	0.111862	10	0.00098	0.0023	0.97869	0.86682	chr16	72661148	72663147	+	Robo1	361042
chr11	76673346	76674215	1	0.111991	10	0.16	0.23	0.60948	0.49749	chr11	76670469	76672468	+	Bhlha9	879
chr8	123459187	123460008	1	0.112138	13	0.015	0.11	0.89812	0.78598	chr8	123475861	123477860	+	Afg3l1	15854
chr12	31266333	31267044	1	0.112205	18	6.5e-05	0.00065	0.17291	0.0607	chr12	31263293	31265292	+	Lamb1	1042
chr5	88629274	88629615	1	0.112261	10	0.22	0.13	0.81973	0.70747	chr5	88581512	88583511	+	Rufy3	45764
chr17	31772335	31773304	1	0.112326	10	0.13	0.37	0.79133	0.679	chr17	31855805	31857804	-	Sik1	82502
chr16	11144011	11144072	1	0.112578	10	2.7e-07	0.00034	0.27342	0.16084	chr16	11134533	11136532	-	Txndc11	7480
chr9	62767687	62767907	1	0.113234	10	0.046	0.073	0.86476	0.75152	chr9	62811649	62813648	-	Fem1b	43743
chr13	54829469	54829815	1	0.113591	10	0.026	0.013	0.25326	0.13967	chr13	54787404	54789403	+	Tspan17	40067
chr8	25768325	25768804	1	0.113603	11	0.052	0.14	0.9506	0.83699	chr8	25754281	25756280	-	Ddhd2	12046
chr2	166324470	166324753	1	0.113693	10	0.051	0.074	0.32415	0.21045	chr2	166155684	166157683	-	Sulf2	166788
chr12	73618679	73619484	1	0.113951	10	0.14	0.36	0.70875	0.5948	chr12	73582795	73584794	+	Prkch	33886
chr1	136947435	136947867	1	0.114214	10	0.014	0.053	0.2175	0.10328	chr1	136953631	136955630	-	Nr5a2	5765
chr4	99660404	99660543	1	0.11426	10	0.0052	0.027	0.17293	0.05867	chr4	99654298	99656297	+	Foxd3	4108
chr2	34645447	34646263	1	0.114383	10	0.016	0.021	0.27502	0.16063	chr2	34755233	34757232	-	Gapvd1	108971
chr4	44374084	44374675	1	0.114564	11	0.014	0.079	0.89624	0.78167	chr4	44298916	44300915	+	Melk	73170
chr1	171070830	171071146	1	0.114581	10	0.011	0.1	0.34078	0.2262	chr1	171059404	171061403	-	Fcgr3	9428
chr14	47366663	47367723	1	0.114897	12	0.077	0.045	0.56628	0.45138	chr14	47371859	47373858	+	Lgals3	4137
chr2	13011233	13011549	1	0.115027	12	1.7e-05	4.7e-05	0.12218	0.0071549	chr2	13010865	13012864	-	C1ql3	0
chr11	115435957	115436502	1	0.115139	10	0.0043	0.035	0.18668	0.071546	chr11	115438544	115440543	+	Trim80	2043
chr13	44318952	44319624	1	0.115349	10	0.11	0.1	0.87379	0.75844	chr13	44728773	44730772	+	Jarid2	409150
chr15	99470485	99470731	1	0.115691	13	0.038	0.084	0.62969	0.514	chr15	99474731	99476730	-	Bcdin3d	4001
chr11	118650627	118651444	1	0.115693	10	0.095	0.17	0.69527	0.57958	chr11	118761042	118763041	-	Rbfox3	109599
chr10	47611310	47611760	1	0.115925	10	0.019	0.074	0.85361	0.73768	chr10	45575828	45577827	+	Hace1	2033484
chr2	3713281	3714078	1	0.116055	14	4.3e-05	4.5e-05	0.15028	0.034223	chr2	3711457	3713456	+	Fam107b	0
chr1	74884386	74884519	1	0.116533	10	0.0017	0.0057	0.13153	0.015	chr1	74885409	74887408	-	Fev	891
chr6	3182817	3182964	1	0.116846	11	0.0035	0.043	0.46156	0.34471	chr6	3399572	3401571	-	Samd9l	216609
chr9	115387417	115387840	1	0.116941	10	0.086	0.36	0.72687	0.60993	chr9	115310422	115312421	-	Stt3b	74997
chr1	165816848	165817706	1	0.117016	13	0.083	0.12	0.65629	0.53927	chr1	165786680	165788679	+	Cd247	28170
chr6	58700866	58701058	1	0.117053	10	0.13	0.18	0.80069	0.68364	chr6	58594671	58596670	+	Abcg2	104197
chr15	59054563	59055199	1	0.117147	10	0.014	0.0078	0.35615	0.239	chr15	59082027	59084026	-	Mtss1	26829
chr9	123461888	123462023	1	0.117457	10	1.3e-06	0.0002	0.30941	0.19196	chr9	123476700	123478699	+	Limd1	14678
chr18	33987802	33988453	1	0.11756	10	0.074	0.13	0.88538	0.76782	chr18	34007207	34009206	-	Epb41l4a	18755
chr6	3201347	3201587	5.3e-06	0.117594	23	4e-14	5.9e-12	0.26853	0.15093	chr6	3399572	3401571	-	Samd9l	197986
chr9	40972893	40973622	1	0.117647	13	0.031	0.084	0.78125	0.66361	chr9	40964113	40966112	-	Jhy	6782
chr7	13897186	13897391	1	0.11793	10	0.017	0.1	0.69654	0.57861	chr7	13837411	13839410	-	Sult2a1	57777
chr10	79997392	79997679	1	0.118057	10	0.0045	0.026	0.16806	0.05	chr10	79995607	79997606	+	Abca7	0
chr10	79997392	79997679	1	0.118057	10	0.0045	0.026	0.16806	0.05	chr10	79995614	79997613	+	Abca7	0
chr9	56223585	56223921	1	0.118238	32	3.4e-12	1.4e-06	0.2901	0.17186	chr9	56161071	56163070	-	Tspan3	60516
chr17	35575501	35576108	1	0.118371	12	0.073	0.26	0.51611	0.39774	chr17	35565484	35567483	+	2300002M23Rik	8019
chr9	53974251	53974560	1	0.11862	10	0.00023	0.00094	0.15627	0.03765	chr9	53975302	53977301	-	Elmod1	743
chr2	118112985	118113154	1	0.118723	10	0.046	0.17	0.4786	0.35988	chr2	118109875	118111874	+	Thbs1	1112
chr8	122369090	122370062	1	0.118857	10	0.11	0.17	0.46346	0.3446	chr8	122374608	122376607	+	Zc3h18	4547
chr5	93268053	93268721	1	0.118965	11	0.0091	0.021	0.13927	0.020302	chr5	93265572	93267571	+	Ccng2	483
chr11	98447255	98447400	1	0.119125	10	5.8e-05	0.00012	0.16619	0.047063	chr11	98444833	98446832	+	Grb7	424
chr12	98616457	98616925	1	0.119153	10	0.015	0.037	0.87479	0.75564	chr12	98626141	98628140	+	Spata7	9217
chr4	151255485	151256069	1	0.119404	10	0.12	0.29	0.65279	0.53338	chr4	151087569	151089568	+	Gm13090	165918
chr13	107776009	107776587	1	0.119615	10	0.0016	0.0053	0.93688	0.81727	chr13	107890065	107892064	-	Zswim6	113479
chr9	108570380	108570481	1	0.119634	10	3.4e-06	3.9e-05	0.1272	0.0075641	chr9	108567891	108569890	+	Dalrd3	491
chr9	48267113	48267457	1	0.119887	12	8.9e-05	0.00032	0.13228	0.012394	chr9	48340899	48342898	-	Nxpe2	73443
chr13	119488332	119488379	1	0.119919	10	0.021	0.00057	0.51665	0.39674	chr13	119486859	119488858	+	Tmem267	0
chr5	142857604	142858396	1	0.120036	10	0.065	0.18	0.59922	0.47918	chr5	142895239	142897238	-	Fbxl18	36844
chr10	79767666	79768047	1	0.120246	10	0.0018	0.011	0.18992	0.069676	chr10	79766953	79768952	-	Rnf126	0
chr5	57719784	57719987	1	0.120319	12	0.00015	0.0008	0.13519	0.014868	chr5	57716080	57718079	+	Pcdh7	1706
chr4	152315938	152316003	1	0.12068	10	9.5e-05	0.00021	0.12306	0.002381	chr4	152318626	152320625	-	Rnf207	2624
chr1	88254791	88255385	1	0.120684	11	0.00026	0.015	0.74782	0.62713	chr1	88277558	88279557	-	A730008H23Rik	22174
chr1	190483366	190483788	1	0.120819	11	0.017	0.074	0.88069	0.75987	chr1	190170681	190172680	-	Prox1	310687
chr4	63500251	63501105	1	0.12138	10	0.1	0.13	0.6617	0.54032	chr4	63495992	63497991	-	Whrn	2261
chr1	171063718	171063964	1	0.121736	10	0.00041	0.026	0.36234	0.2406	chr1	171059404	171061403	-	Fcgr3	2316
chr18	7725244	7725972	1	0.121855	10	0.033	0.29	0.73412	0.61227	chr18	7626864	7628863	-	Mpp7	96382
chr9	100377879	100378719	1	0.121955	10	0.1	0.038	0.79789	0.67593	chr9	100486474	100488473	-	Il20rb	107756
chr4	135032403	135032709	1	0.121999	10	0.074	0.17	0.48388	0.36188	chr4	135118644	135120643	+	Runx3	85936
chr17	29189278	29189510	1	0.122048	10	0.04	0.23	0.28255	0.1605	chr17	29237791	29239790	-	Cpne5	48282
chr14	63244232	63244794	1	0.122089	16	0.0054	0.052	0.22115	0.099057	chr14	63245272	63247271	-	Gata4	479
chr11	4474090	4474596	1	0.122123	13	0.0098	0.083	0.82554	0.70341	chr11	4441083	4443082	-	Hormad2	31009
chr19	42325854	42326336	1	0.122164	10	0.084	0.46	0.25306	0.1309	chr19	42253738	42255737	+	Golga7b	70118
chr3	129332632	129333147	1	0.122188	10	0.0057	0.012	0.24115	0.11896	chr3	129332750	129334749	-	Enpep	0
chr7	45414288	45414470	1	0.12223	10	6.6e-05	0.00035	0.18929	0.067063	chr7	45411694	45413693	+	Ntf5	596
chr17	76068460	76068942	1	0.122417	10	0.065	0.18	0.66216	0.53975	chr17	75551947	75553946	-	Fam98a	514515
chr12	17036242	17036881	1	0.122767	10	0.067	0.13	0.45218	0.32941	chr12	17011728	17013727	-	2410004P03Rik	22516
chr7	49639254	49640250	1	0.122969	17	0.011	0.13	0.34641	0.22344	chr7	49636836	49638835	-	Dbx1	420
chr9	63738938	63739766	1	0.123135	10	0.092	0.17	0.80222	0.67909	chr9	63757995	63759994	-	Smad3	18230
chr12	24708452	24709218	1	0.123331	10	0.0038	0.0021	0.16791	0.044583	chr12	24706253	24708252	+	Rrm2	201
chr17	53462703	53463178	1	0.12337	10	0.076	0.2	0.42841	0.30504	chr17	53463322	53465321	-	Efhb	145
chr10	127710377	127710932	1	0.123397	10	0.079	0.13	0.79057	0.66717	chr10	127703255	127705254	+	Myo1a	5124
chr5	26006894	26007145	1	0.123413	12	0.053	0.26	0.49466	0.37125	chr5	26004728	26006727	-	Gm1979	168
chr15	88123767	88124349	1	0.123464	10	0.071	0.23	0.59507	0.47161	chr15	88598301	88600300	+	Zdhhc25	473953
chr11	119935866	119936509	1	0.123539	10	0.048	0.29	0.78715	0.66361	chr11	119941091	119943090	+	Baiap2	4583
chr4	126320946	126321202	1	0.123581	12	0.00011	0.00072	0.13241	0.0088294	chr4	126321704	126323703	-	Adprhl2	503
chr2	122301811	122301909	1	0.123674	11	0.0032	0.011	0.1465	0.022826	chr2	122298166	122300165	-	Duox2	1647
chr8	33732509	33732772	1	0.123828	11	0.0035	0.015	0.13037	0.0065427	chr8	33730338	33732337	+	Gtf2e2	173
chr1	156035210	156035722	1	0.123838	10	0.00039	1	0.12384	0	chr1	156033663	156035662	+	Tor1aip2	0
chr1	156035210	156035722	1	0.123838	10	0.00039	1	0.12384	0	chr1	156033726	156035725	+	Tor1aip2	0
chr1	156035210	156035722	1	0.123838	10	0.00039	1	0.12384	0	chr1	156034035	156036034	+	Tor1aip2	0
chr1	156035210	156035722	1	0.123838	10	0.00039	1	0.12384	0	chr1	156034818	156036817	-	Tor1aip1	0
chr17	38347196	38347440	1	0.124049	11	0.033	0.23	0.75967	0.63562	chr17	38333158	38335157	+	Olfr136	12040
chr10	59586903	59587363	1	0.124192	10	0.06	0.13	0.86997	0.74578	chr10	59616693	59618692	-	Mcu	29331
chr13	70233975	70234637	1	0.124628	10	0.19	0.36	0.37794	0.25331	chr13	70637635	70639634	-	Ice1	402999
chr1	81443998	81444636	1	0.124667	10	0.025	0.038	0.75227	0.6276	chr1	81075316	81077315	+	Nyap2	366684
chr6	136808862	136809321	1	0.124949	12	9.1e-06	1.4e-05	0.14973	0.024777	chr6	136806247	136808246	+	H2afj	617
chr13	31557293	31557883	1	0.125031	10	0.0081	0.073	0.25292	0.12789	chr13	31556169	31558168	+	Foxq1	0
chr11	22857678	22858344	1	0.125173	11	0.012	0.01	0.28989	0.16472	chr11	22859736	22861735	-	B3gnt2	1393
chr5	48018846	48019146	1	0.125278	10	0.062	0.23	0.8437	0.71843	chr5	47981154	47983153	+	Slit2	35694
chr17	51833951	51834387	1	0.125496	10	0.0014	0.037	0.18334	0.057847	chr17	51832648	51834647	-	Satb1	0
chr17	51833951	51834387	1	0.125496	10	0.0014	0.037	0.18334	0.057847	chr17	51833291	51835290	-	Satb1	0
chr1	63255152	63256083	1	0.125673	10	0.011	0.038	0.30416	0.17849	chr1	63271268	63273267	+	Zdbf2	15186
chr17	39847057	39847353	0.036	0.125819	31	6.4e-12	3.9e-08	0.30817	0.17474	chr17	39948519	39950518	+	Esp38	101167
chr4	73790017	73790686	1	0.125852	10	0.12	0.27	0.30055	0.1747	chr4	73790603	73792602	-	Rasef	0
chr7	35185259	35185646	1	0.126068	16	0.00014	0.00067	0.15598	0.029911	chr7	35184384	35186383	+	Slc7a10	0
chr13	119615881	119616638	1	0.126131	12	0.0017	0.0041	0.76108	0.63494	chr13	119621818	119623817	+	Ccl28	5181
chr3	97681789	97682230	1	0.126145	10	0.0047	0.0084	0.16922	0.043077	chr3	97656211	97658210	+	Prkab2	23580
chr7	36829552	36830268	1	0.126282	10	0.071	0.13	0.63584	0.50956	chr7	36696117	36698116	+	Tshz3	131437
chr19	43943037	43943561	1	0.126293	10	0.019	0.074	0.85576	0.72947	chr19	43940199	43942198	-	Dnmbp	840
chr18	56708482	56708797	1	0.126377	10	9.8e-06	3.9e-05	0.13431	0.0079365	chr18	56705812	56707811	+	Lmnb1	672
chr2	166836325	166836739	1	0.126439	10	0.014	0.013	0.89299	0.76655	chr2	166803580	166805579	+	Arfgef2	30747
chr17	32905378	32905795	1	0.126514	12	0.0042	0.0052	0.29768	0.17116	chr17	32917088	32919087	-	Cyp4f14	11294
chr11	30471783	30472502	0.17	0.126568	13	6.6e-08	1.8e-07	0.14476	0.018193	chr11	30471830	30473829	-	4930505A04Rik	0
chr7	126038153	126038607	1	0.126711	11	0.082	0.13	0.60162	0.47491	chr7	126082412	126084411	-	Gsg1l	43806
chr8	106430822	106431367	1	0.126754	10	0.12	0.45	0.53718	0.41043	chr8	106413338	106415337	+	Zfp90	15486
chr3	105453222	105453817	1	0.127088	11	6.8e-05	0.00035	0.13402	0.0069321	chr3	105450329	105452328	+	Kcnd3	895
chr14	60654701	60655687	1	0.127263	12	0.012	0.11	0.90618	0.77891	chr14	60632704	60634703	+	Spata13	19999
chr5	67099666	67100646	1	0.127517	13	0.013	0.11	0.20984	0.082319	chr5	67099127	67101126	-	Phox2b	0
chr8	94667013	94667340	1	0.128058	10	0.0024	0.0023	0.16283	0.034776	chr8	94665090	94667089	+	Arl2bp	0
chr15	84714806	84715226	1	0.128125	12	4.1e-06	5e-06	0.14268	0.01455	chr15	84718051	84720050	+	Arhgap8	2826
chr8	47974412	47974936	1	0.128487	10	0.0016	0.018	0.27727	0.14878	chr8	47990552	47992551	-	Wwc2	15617
chr2	166564577	166565270	1	0.128626	10	0.17	0.61	0.49699	0.36837	chr2	166713833	166715832	-	Prex1	148564
chr12	112700475	112701156	1	0.128746	10	0.019	0.1	0.21815	0.089399	chr12	112720173	112722172	+	Cep170b	19018
chr11	65679208	65679701	1	0.129008	10	0.1	0.36	0.60813	0.47912	chr11	65788360	65790359	-	Map2k4	108660
chr15	86194912	86195226	1	0.129045	10	0.16	0.29	0.76597	0.63692	chr15	86186142	86188141	-	Cerk	6772
chr16	85174008	85174281	1	0.129464	10	0.0013	0.013	0.19591	0.066443	chr16	85173708	85175707	-	App	0
chr1	34807111	34807782	1	0.129932	12	0.017	0.024	0.72685	0.59691	chr1	34799721	34801720	+	Arhgef4	5392
chr12	20230449	20230744	1	0.130141	14	9.5e-07	0.00016	0.70581	0.57567	chr12	21109755	21111754	+	Asap2	879012
chr19	45737126	45737274	1	0.130158	10	0.0016	0.013	0.24582	0.11566	chr19	45742885	45744884	-	Fgf8	5612
chr17	24895672	24896123	1	0.130313	10	0.00028	0.0015	0.1557	0.025389	chr17	24894499	24896498	+	Nme3	0
chr17	24895672	24896123	1	0.130313	10	0.00028	0.0015	0.1557	0.025389	chr17	24895088	24897087	-	Eme2	0
chr4	152318632	152319326	1	0.130492	12	0.036	0.21	0.41161	0.28112	chr4	152318626	152320625	-	Rnf207	0
chr2	28917819	28917989	1	0.130517	16	0.0025	0.013	0.14163	0.011111	chr2	28916422	28918421	-	Barhl1	0
chr2	28917819	28917989	1	0.130517	16	0.0025	0.013	0.14163	0.011111	chr2	28916441	28918440	-	Barhl1	0
chr16	89919023	89919293	1	0.130595	10	0.069	0.1	0.70718	0.57659	chr16	89960828	89962827	-	Tiam1	41536
chr14	26668334	26668599	1	0.130769	10	8e-06	2.3e-05	0.1675	0.03673	chr14	26669847	26671846	-	Pde12	1249
chr11	118729079	118729619	1	0.130784	10	0.1	0.1	0.39015	0.25936	chr11	118761042	118763041	-	Rbfox3	31424
chr4	148646767	148647113	1	0.130857	10	0.0057	0.026	0.33125	0.20039	chr4	148641316	148643315	+	Gm572	3453
chr15	101179889	101180553	1	0.130864	10	0.16	0.13	0.62924	0.49838	chr15	101172124	101174123	+	Acvr1b	5767
chr17	57087448	57087673	0.0058	0.130872	19	3.1e-10	6.4e-09	0.13926	0.008387	chr17	57087783	57089782	-	Tubb4a	111
chr7	122247549	122248250	1	0.131045	10	0.071	0.18	0.61717	0.48613	chr7	122217495	122219494	+	Chp2	28056
chr2	4338278	4339088	1	0.131311	10	0.02	0.054	0.75287	0.62156	chr2	4398975	4400974	+	Frmd4a	59888
chr11	76998575	76998914	1	0.131339	12	2.3e-05	0.00019	0.15024	0.018897	chr11	76996596	76998595	+	Slc6a4	0
chr5	124503629	124503820	1	0.13142	10	0.021	0.073	0.84795	0.71653	chr5	124481154	124483153	+	Snrnp35	20477
chr4	153206847	153207791	1	0.131456	10	0.044	0.074	0.57995	0.44849	chr4	153482831	153484830	-	Ajap1	275041
chr14	55784100	55784268	1	0.131869	10	0.065	0.22	0.36069	0.22883	chr14	55784020	55786019	-	Adcy4	0
chr14	63543406	63543518	1	0.131955	10	2.9e-05	0.00055	0.14307	0.011111	chr14	63543954	63545953	-	Mtmr9	437
chr1	88259932	88260444	1	0.132108	10	0.00046	0.026	0.7647	0.63259	chr1	88277558	88279557	-	A730008H23Rik	17115
chr5	92683524	92683752	1	0.13226	13	1.9e-06	1.1e-05	0.15709	0.024827	chr5	92681434	92683433	+	Shroom3	92
chr15	97408479	97409353	1	0.132459	10	0.0085	0.074	0.75605	0.62359	chr15	97247288	97249287	-	Amigo2	159193
chr17	89199439	89199766	1	0.132557	10	0.005	0.054	0.86485	0.7323	chr17	89200676	89202675	-	Fshr	911
chr5	24750226	24750399	1	0.132563	10	0.0023	0.0085	0.2284	0.095838	chr5	24757844	24759843	-	Crygn	7446
chr17	13542782	13543189	1	0.132729	10	0.00083	0.038	0.71945	0.58672	chr17	13352571	13354570	+	Tcp10c	188213
chr2	102549873	102550172	1	0.132817	10	4.8e-05	0.00035	0.17918	0.046362	chr2	102548020	102550019	+	Pamr1	0
chr17	25568264	25569634	1	0.13323	11	0.038	0.078	0.65455	0.52132	chr17	25570687	25572686	-	Sox8	1054
chr11	52167389	52167548	1	0.133256	10	0.0013	0.0056	0.15469	0.021431	chr11	52145529	52147528	-	Olfr1373	19862
chr4	44301370	44302059	1	0.133294	10	0.084	0.16	0.35093	0.21764	chr4	44298916	44300915	+	Melk	456
chr19	57411016	57411572	1	0.133517	12	0.042	0.18	0.48744	0.35392	chr19	57450905	57452904	+	Trub1	39334
chr7	135652143	135652722	1	0.133648	10	0.023	0.1	0.42745	0.29381	chr7	135649898	135651897	+	Ptpre	247
chr1	88276189	88276823	1	0.133708	10	0.02	0.095	0.41094	0.27723	chr1	88277558	88279557	-	A730008H23Rik	736
chr9	89600815	89601575	1	0.134056	10	0.035	0.18	0.8702	0.73614	chr9	89622987	89624986	-	AF529169	21413
chr11	95024279	95024925	1	0.134057	10	0.035	0.23	0.74474	0.61069	chr11	95007878	95009877	+	Samd14	14403
chr8	19707052	19707945	1	0.134098	10	0.003	0.0057	0.74378	0.60968	chr8	19727575	19729574	+	4930467E23Rik	19631
chr8	19707052	19707945	1	0.134098	10	0.003	0.0057	0.74378	0.60968	chr8	19727575	19729574	+	Gm21119	19631
chr17	46498078	46498767	1	0.134295	10	0.076	0.23	0.75744	0.62314	chr17	46494788	46496787	+	Dnph1	1292
chr16	17078035	17078345	1	0.134321	10	0.032	0.072	0.89227	0.75795	chr16	17068138	17070137	+	Ypel1	7899
chr9	21810202	21811320	1	0.134937	13	0.0019	0.01	0.94897	0.81403	chr9	21798547	21800546	-	Kank2	9657
chr2	147593304	147593549	1	0.135036	11	0.013	0.077	0.86202	0.72698	chr2	147362993	147364992	+	Pax1	228313
chr4	147271288	147271948	1	0.135093	10	0.0047	0.0082	0.82012	0.68502	chr4	147173865	147175864	+	Zfp982	95425
chr16	44451658	44451991	1	0.135156	12	0.017	0.11	0.47126	0.33611	chr16	44392798	44394797	+	Cfap44	56862
chr1	132302944	132303907	1	0.135167	10	0.0047	0.026	0.86886	0.73369	chr1	132296625	132298624	+	Klhdc8a	4321
chr12	54833486	54834244	1	0.135184	10	0.095	0.16	0.55203	0.41684	chr12	54862878	54864877	-	Cfl2	28635
chr12	25020996	25021467	1	0.135237	10	0.006	0.012	0.67125	0.53602	chr12	24972931	24974930	+	Kidins220	46067
chr1	55160407	55161027	1	0.135257	10	0.12	0.23	0.78523	0.64997	chr1	55129244	55131243	+	Mob4	29165
chr19	45234334	45234954	1	0.135327	10	0.012	0.053	0.16386	0.028536	chr19	45235237	45237236	-	Lbx1	284
chr5	101091537	101091956	1	0.135789	10	0.076	0.45	0.72064	0.58485	chr5	100844228	100846227	+	Gpat3	245311
chr3	69517146	69517311	1	0.135795	10	0.0027	0.0033	0.92219	0.7864	chr3	69598961	69600960	-	B3galnt1	81651
chr11	97090581	97091130	1	0.135815	11	0.019	0.058	0.70008	0.56426	chr11	97115332	97117331	-	Tbx21	24203
chr1	21042594	21043241	1	0.136107	10	0.0017	0.0037	0.85673	0.72062	chr1	21079226	21081225	-	Tram2	35986
chr7	6826081	6826646	1	0.136299	10	0.01	0.038	0.46926	0.33296	chr7	6730420	6732419	-	Peg3	93663
chr16	35154338	35154424	1	0.136337	13	0.00032	0.0016	0.13847	0.0021368	chr16	35153635	35155634	+	Adcy5	0
chr19	45065446	45065583	1	0.136454	10	0.0013	0.0055	0.15931	0.022857	chr19	45074138	45076137	+	Kazald1	8556
chr1	190490199	190491334	1	0.136478	10	0.019	0.074	0.78647	0.64999	chr1	190170681	190172680	-	Prox1	317520
chr18	37707232	37707488	1	0.136507	16	0.003	0.03	0.36574	0.22923	chr18	37705228	37707227	+	Pcdhga6	6
chr6	51401566	51402000	1	0.136727	12	0.0069	0.061	0.36142	0.22469	chr6	51430669	51432668	+	Nfe2l3	28670
chr10	62405473	62406328	1	0.136822	10	0.033	0.17	0.7636	0.62678	chr10	62422458	62424457	-	Hkdc1	16131
chr8	24931306	24931931	1	0.13707	13	0.0031	0.01	0.85568	0.71861	chr8	24948805	24950804	-	Adam32	16875
chr4	134983498	134983789	1	0.137094	10	0.067	0.37	0.53506	0.39797	chr4	134928979	134930978	+	Syf2	52521
chr4	147275262	147275383	1	0.138326	10	0.0022	0.025	0.52986	0.39153	chr4	147173865	147175864	+	Zfp982	99399
chr1	12865121	12865758	1	0.138337	10	0.024	0.13	0.41856	0.28022	chr1	12991136	12993135	-	Slco5a1	125379
chr10	111515959	111516422	1	0.13839	10	0.00033	0.00048	0.18823	0.049841	chr10	111504285	111506284	+	Phlda1	9676
chr17	73886384	73886513	1	0.1384	10	0.0026	0.026	0.89418	0.75578	chr17	73950197	73952196	-	Xdh	63685
chr13	60125612	60126143	1	0.138657	10	0.06	0.29	0.4962	0.35754	chr13	60177536	60179535	-	Gas1	51394
chr8	86536153	86536851	1	0.138704	10	0.017	0.0082	0.42916	0.29046	chr8	86566591	86568590	-	Abcc12	29741
chr1	135698911	135699824	1	0.138752	12	0.0001	0.00051	0.17883	0.040079	chr1	135727196	135729195	+	Csrp1	27373
chr14	69943791	69944236	1	0.138962	10	0.046	0.22	0.75702	0.61806	chr14	69838406	69840405	+	Pebp4	103387
chr13	58094628	58095411	1	0.139617	10	0.027	0.026	0.85489	0.71527	chr13	58102429	58104428	-	Klhl3	7019
chr18	82898990	82899420	1	0.139899	10	0.081	0.28	0.65985	0.51995	chr18	82908878	82910877	+	Zfp516	9459
chr11	113326470	113326972	1	0.139911	11	0.045	0.12	0.37528	0.23537	chr11	113565816	113567815	-	Slc39a11	238845
chr3	157567739	157568027	1	0.140074	10	0.00016	0.00035	0.16358	0.023511	chr3	157564891	157566890	+	Ptger3	850
chr3	107037415	107037954	1	0.140358	10	0.0089	0.013	0.77204	0.63169	chr3	107034161	107036160	+	Kcna3	1256
chr12	109722643	109723619	1	0.140378	11	0.14	0.63	0.807	0.66663	chr12	109595404	109597403	-	Rtl1	125241
chr10	71323739	71324517	1	0.140424	10	0.0024	0.013	0.88517	0.74475	chr10	71344850	71346849	-	Cisd1	20334
chr9	44340680	44341458	1	0.140484	10	0.026	0.18	0.89535	0.75487	chr9	44342382	44344381	-	Hmbs	925
chr2	18688892	18688966	1	0.140532	10	7e-06	1.3e-05	0.14887	0.0083333	chr2	18697021	18699020	+	Spag6	8056
chr6	124472290	124473141	1	0.140627	10	0.069	0.094	0.77911	0.63849	chr6	124464785	124466784	-	Clstn3	5507
chr3	79899494	79900192	1	0.140871	12	0.046	0.18	0.54934	0.40847	chr3	79883929	79885928	+	Fam198b	13567
chr8	19698047	19698648	1	0.140887	10	0.0038	0.0082	0.72766	0.58677	chr8	19727575	19729574	+	4930467E23Rik	28928
chr8	19698047	19698648	1	0.140887	10	0.0038	0.0082	0.72766	0.58677	chr8	19727575	19729574	+	Gm21119	28928
chr9	47411194	47412075	1	0.141035	10	0.024	0.054	0.82766	0.68663	chr9	47528169	47530168	+	Cadm1	116095
chr3	65493791	65494820	1	0.141101	12	0.046	0.27	0.56168	0.42057	chr3	65526446	65528445	+	Tiparp	31627
chr13	31505085	31505388	1	0.141115	10	0.029	0.1	0.80933	0.66821	chr13	31556169	31558168	+	Foxq1	50782
chr12	102389865	102390124	1	0.141262	12	0.051	0.27	0.71852	0.57726	chr12	102439814	102441813	-	Lgmn	49691
chr8	87725669	87726248	1	0.141469	10	0.046	0.13	0.67387	0.5324	chr8	87804440	87806439	-	Zfp423	78193
chr2	37477817	37477929	1	0.141597	10	6.2e-05	0.00093	0.92017	0.77857	chr2	37450253	37452252	+	Rabgap1	25566
chr9	21164190	21164313	1	0.141707	10	1.8e-05	4.1e-05	0.14448	0.0027778	chr9	21163713	21165712	+	Pde4a	0
chr4	114909553	114909769	1	0.141781	10	0.0054	0.074	0.16236	0.020576	chr4	114908899	114910898	-	Foxd2	0
chr2	20900118	20900208	1	0.141876	10	3.7e-06	0.0022	0.41817	0.2763	chr2	20967722	20969721	-	Arhgap21	67515
chr3	62339918	62340325	1	0.141966	10	0.015	0.091	0.26708	0.12512	chr3	62336776	62338775	+	Arhgef26	1144
chr5	109645223	109645738	1	0.142131	10	0.049	0.092	0.55821	0.41608	chr5	109558994	109560993	-	Crlf2	84231
chr18	5163420	5163723	1	0.142503	11	0.00092	0.0068	0.20314	0.060641	chr18	5044588	5046587	+	Svil	116834
chr18	61370056	61370375	1	0.142644	10	0.0075	0.017	0.83637	0.69372	chr18	61400432	61402431	-	Ppargc1b	30058
chr10	121642339	121642538	1	0.142694	10	0.00031	0.0024	0.16519	0.0225	chr10	121639700	121641699	+	D930020B18Rik	641
chr13	119488834	119488931	1	0.142754	10	3e-06	7.1e-05	0.5967	0.45395	chr13	119486859	119488858	+	Tmem267	0
chr14	55734384	55735007	1	0.143094	10	0.076	0.018	0.77656	0.63347	chr14	55743692	55745691	+	Nop9	8686
chr4	152012060	152012663	1	0.143273	10	0.0081	0.054	0.91394	0.77066	chr4	152006890	152008889	+	Klhl21	3172
chr6	55512254	55512735	1	0.143433	10	0.081	0.17	0.56528	0.42185	chr6	55449977	55451976	+	Adcyap1r1	60279
chr13	18948177	18948423	1	0.143746	14	8.3e-07	2.3e-06	0.16697	0.023227	chr13	18946350	18948349	+	Amph	0
chr16	17914794	17915277	1	0.144252	16	3.1e-05	0.00021	0.14842	0.0041667	chr16	17915060	17917059	-	Gsc2	0
chr19	29334250	29335045	1	0.145012	10	0.051	0.12	0.32331	0.1783	chr19	29334671	29336670	-	Rln1	0
chr19	24897154	24897317	1	0.145038	10	0.002	0.026	0.26977	0.12473	chr19	24901310	24903309	-	Foxd4	3994
chr7	70365446	70365562	1	0.145053	10	4.9e-06	1.2e-05	0.15339	0.0083333	chr7	70366747	70368746	-	Nr2f2	1186
chr19	59344854	59345100	0.24	0.145121	14	1.5e-07	2.6e-07	0.15533	0.010204	chr19	59345781	59347780	-	Pdzd8	682
chr10	122679934	122680203	1	0.145234	11	3.2e-05	0.00033	0.16723	0.021992	chr10	122676761	122678760	+	Ppm1h	1175
chr18	41950692	41951027	1	0.145309	12	0.00012	0.00076	0.14957	0.0042614	chr18	41951195	41953194	-	Prelid2	169
chr2	59968543	59969133	1	0.145397	10	0.002	0.013	0.87284	0.72744	chr2	59882607	59884606	-	Wdsub1	83938
chr13	58415325	58415824	1	0.145613	10	0.053	0.093	0.45539	0.30977	chr13	58403344	58405343	-	Hnrnpk	9983
chr9	51765849	51766461	1	0.145786	10	0.0019	0.012	0.15907	0.013287	chr9	51763351	51765350	+	Arhgap20	500
chr7	135860518	135861357	1	0.145985	10	0.013	0.026	0.48698	0.34099	chr7	135716380	135718379	-	Mki67	142140
chr13	73828723	73829293	1	0.146458	10	0.017	0.099	0.82184	0.67538	chr13	73847632	73849631	-	Nkd2	18340
chr4	133499379	133500065	1	0.146521	10	0.023	0.17	0.40734	0.26082	chr4	133498551	133500550	-	Trnp1	0
chr3	34663277	34663513	1	0.146843	13	0.0023	0.005	0.17805	0.031208	chr3	34647994	34649993	+	Sox2	13285
chr15	96170726	96171265	1	0.146859	13	0.0059	0.016	0.43272	0.28586	chr15	96285521	96287520	+	Arid2	114257
chr1	190992686	190993292	1	0.147184	10	0.0068	0.019	0.88767	0.74049	chr1	190978999	190980998	-	Vash2	11689
chr1	155530476	155531146	1	0.147255	10	0.048	0.097	0.72313	0.57588	chr1	155556119	155558118	+	Acbd6	24974
chr17	33920223	33920579	1	0.147459	12	0.0079	0.034	0.15301	0.0055556	chr17	33917477	33919476	+	Tapbp	748
chr11	33198977	33199581	1	0.14759	10	0.0036	0.019	0.29231	0.14472	chr11	33203589	33205588	-	Tlx3	4009
chr4	87230359	87230549	1	0.147623	10	0.00064	0.0024	0.15179	0.0041667	chr4	87230541	87232540	-	Slc24a2	0
chr4	84675980	84676487	1	0.147654	10	0.01	0.0031	0.24696	0.099309	chr4	84675087	84677086	-	Bnc2	0
chr15	51634944	51635311	1	0.147699	10	0.0041	0.054	0.32881	0.18111	chr15	51865462	51867461	-	Eif3h	230152
chr14	21990781	21990987	1	0.147764	12	0.0042	0.018	0.57595	0.42818	chr14	21989602	21991601	-	Zfp503	0
chr16	73279721	73280339	1	0.148047	11	0.038	0.14	0.64072	0.49267	chr16	72661148	72663147	+	Robo1	616575
chr3	156561760	156561820	1	0.148056	10	0.0057	0.026	0.15062	0.0025641	chr3	156559793	156561792	+	Negr1	0
chr5	100091432	100092168	1	0.14829	13	0.008	0.019	0.4917	0.34341	chr5	100039223	100041222	-	Hnrnpdl	50211
chr13	31801139	31801341	1	0.149114	10	0.00012	0.00036	0.15245	0.0033333	chr13	31804645	31806644	+	Foxc1	3305
chr10	95610804	95611454	1	0.149128	10	0.013	0.13	0.33882	0.18969	chr10	95564168	95566167	-	Nudt4	44638
chr2	156774550	156775044	1	0.149274	11	0.016	0.012	0.45996	0.31069	chr2	156773463	156775462	+	Myl9	0
chr8	121661846	121662307	1	0.149679	10	0.03	0.025	0.69589	0.54621	chr8	121651934	121653933	-	Zcchc14	7914
chr2	59338669	59338983	1	0.150083	10	0.037	0.22	0.77749	0.6274	chr2	59482652	59484651	+	Dapl1	143670
chr4	123677121	123677708	1	0.150095	10	0.003	0.026	0.45814	0.30804	chr4	123684361	123686360	-	Macf1	6654
chr10	21380382	21380904	1	0.150221	10	0.0089	0.038	0.77749	0.62727	chr10	21375299	21377298	+	Aldh8a1	3085
chr11	112992059	112992926	1	0.150331	11	0.024	0.18	0.6052	0.45487	chr11	112780209	112782208	+	Sox9	209852
chr9	61855036	61855666	1	0.150416	14	0.0022	0.0038	0.86116	0.71074	chr9	61914511	61916510	-	Rplp1	58846
chr8	83862272	83862826	1	0.150689	10	0.00015	0.00094	0.21708	0.066392	chr8	83898097	83900096	+	Adgrl1	35272
chr19	43614335	43614516	1	0.151201	10	0.00031	0.00035	0.17988	0.028678	chr19	43610324	43612323	+	Nkx2-3	2013
chr10	111111153	111111899	1	0.151264	10	0.019	0.013	0.85097	0.6997	chr10	111162801	111164800	+	Osbpl8	50903
chr2	122611216	122611581	1	0.151264	16	1.1e-06	1.3e-06	0.17707	0.025801	chr2	122611278	122613277	-	Gatm	0
chr1	91365932	91366907	1	0.151319	15	0.00054	0.00032	0.31147	0.16015	chr1	91364429	91366428	+	Erfe	0
chr5	122263884	122264286	1	0.151434	10	0.00012	0.00011	0.19018	0.038749	chr5	122264461	122266460	-	Tctn1	176
chr2	128123806	128124189	1	0.151617	12	0.0025	0.0027	0.36209	0.21048	chr2	128124037	128126036	+	Bcl2l11	0
chr12	87199409	87199712	1	0.151922	10	0.00022	0.0085	0.19638	0.044459	chr12	87198542	87200541	+	Samd15	0
chr1	36308045	36308660	1	0.152043	10	0.0065	0.038	0.18171	0.029667	chr1	36305732	36307731	+	Arid5a	315
chr9	57504494	57504565	1	0.152338	10	0.00028	0.00095	0.15932	0.0069841	chr9	57502101	57504100	+	Rpp25	395
chr7	28268380	28268792	1	0.152413	13	9.9e-05	0.00065	0.21743	0.065012	chr7	28265880	28267879	+	Eid2	502
chr18	60733152	60733469	1	0.152433	10	0.038	0.18	0.54444	0.39201	chr18	60733142	60735141	-	Ndst1	0
chr3	97755502	97755779	1	0.152602	10	0.028	0.074	0.89882	0.74622	chr3	97768015	97770014	-	Pde4dip	12237
chr1	73862738	73863158	1	0.152622	11	0.00076	0.0071	0.30612	0.1535	chr1	74123540	74125539	+	Rufy4	260383
chr2	25577257	25577813	0.34	0.152646	11	7.7e-07	3.7e-07	0.18336	0.030712	chr2	25574872	25576871	-	Phpt1	387
chr2	6164735	6165227	1	0.152843	10	0.0081	0.017	0.30267	0.14982	chr2	6130186	6132185	-	Proser2	32551
chr7	28865892	28866140	1	0.152847	11	0.00043	0.002	0.24712	0.094278	chr7	28862385	28864384	+	Lgals7	1509
chr7	29247386	29247549	1	0.152993	10	0.019	0.28	0.39377	0.24078	chr7	29248468	29250467	-	2200002D01Rik	920
chr7	133775935	133776177	1	0.153203	10	0.017	0.097	0.33013	0.17693	chr7	133774890	133776889	+	Fank1	0
chr11	22617374	22617817	1	0.153288	10	0.00029	0.00035	0.18009	0.026797	chr11	22510282	22512281	+	Tmem17	105094
chr17	47545285	47546026	1	0.153338	12	0.0079	0.017	0.76112	0.60778	chr17	47503050	47505049	+	Ccnd3	40237
chr7	29224718	29225224	1	0.153455	13	0.035	0.018	0.55763	0.40417	chr7	29232523	29234522	-	Kcnk6	7300
chr4	44710676	44711061	1	0.153474	11	0.0027	0.0073	0.22197	0.068495	chr4	44710441	44712440	-	Pax5	0
chr14	57083646	57084327	1	0.153866	11	0.042	0.22	0.75821	0.60434	chr14	57104703	57106702	-	Gjb2	20377
chr13	56221835	56222263	1	0.153932	12	0.00015	0.00079	0.16504	0.011111	chr13	56252164	56254163	-	Neurog1	29902
chr17	34084661	34085192	1	0.15404	10	0.011	0.1	0.8188	0.66476	chr17	34090378	34092377	+	H2-Oa	5187
chr2	172551131	172551420	1	0.154478	10	1.7e-05	0.00011	0.183	0.028519	chr2	172548990	172550989	+	Tfap2c	143
chr9	31614484	31615343	1	0.154493	10	0.017	0.17	0.73543	0.58094	chr9	31464239	31466238	-	Tmem45b	148247
chr11	101891326	101891869	1	0.154502	10	0.001	0.012	0.22856	0.07406	chr11	101894355	101896354	-	Meox1	2487
chr12	112274776	112275191	1	0.154538	10	0.013	0.018	0.43325	0.27871	chr12	112144207	112146206	+	Kif26a	128571
chr18	37737205	37737380	1	0.154585	11	0.021	0.031	0.54095	0.38636	chr18	37734935	37736934	+	Pcdhga9	272
chr6	5255730	5256320	1	0.154616	12	6e-06	1.7e-05	0.17592	0.021308	chr6	5256234	5258233	-	Pon3	0
chr19	4172963	4173395	1	0.154661	10	0.0041	0.026	0.80125	0.64659	chr19	4175480	4177479	-	Carns1	2086
chr2	155743245	155743724	1	0.154692	10	0.0052	0.013	0.72229	0.5676	chr2	155749216	155751215	+	Procr	5493
chr8	111061808	111062449	0.37	0.15476	11	5.5e-07	4.1e-07	0.16847	0.013709	chr8	111054338	111056337	+	Exosc6	5472
chr5	128815083	128815676	1	0.15479	10	0.015	0.13	0.57063	0.41584	chr5	128734245	128736244	+	Piwil1	78840
chr10	83219711	83220251	1	0.155533	10	0.095	0.17	0.60087	0.44534	chr10	83337818	83339817	-	Slc41a2	117568
chr2	68320513	68320988	1	0.15605	10	0.065	0.34	0.62263	0.46658	chr2	68471982	68473981	-	Stk39	150995
chr10	7831847	7832732	1	0.156052	12	0.0028	0.0019	0.34356	0.18751	chr10	7830469	7832468	+	Zc3h12d	0
chr7	126277625	126278087	1	0.156175	10	0.038	0.22	0.67478	0.5186	chr7	126270618	126272617	+	Sbk1	5009
chr2	128351413	128351907	1	0.156211	10	0.00083	0.0086	0.90927	0.75306	chr2	128125574	128127573	+	Bcl2l11	223841
chr19	45155826	45156143	1	0.156256	15	0.00036	0.0016	0.40348	0.24723	chr19	45148714	45150713	+	Tlx1	5114
chr11	63922630	63922930	1	0.156285	10	0.005	0.037	0.22812	0.071834	chr11	63922285	63924284	-	Hs3st3b1	0
chr6	145932878	145932994	1	0.156347	10	2.1e-07	6.7e-05	0.35768	0.20133	chr6	145932146	145934145	+	Sspn	0
chr11	9119121	9119484	1	0.156414	14	0.00019	0.00053	0.24916	0.092746	chr11	9116506	9118505	+	Upp1	617
chr11	30197777	30197982	1	0.156416	12	8.5e-05	0.00076	0.27535	0.11893	chr11	30198258	30200257	-	Sptbn1	277
chr9	45039528	45040776	1	0.156672	11	0.019	0.077	0.39438	0.2377	chr9	45040343	45042342	+	Mpzl2	0
chr14	84447461	84447764	1	0.156996	10	0.00075	0.00059	0.33583	0.17883	chr14	84441562	84443561	+	Pcdh17	3901
chr11	88048612	88049212	1	0.157338	12	2.8e-06	5.3e-06	0.17863	0.021296	chr11	88045372	88047371	+	Srsf1	1242
chr4	109071357	109072282	1	0.157415	13	0.026	0.08	0.79873	0.64132	chr4	109118037	109120036	-	Osbpl9	45756
chr12	18391099	18391239	1	0.157449	10	0.014	0.05	0.53754	0.3801	chr12	18512509	18514508	+	5730507C01Rik	121271
chr13	51865897	51866909	1	0.15749	10	0.038	0.074	0.63591	0.47842	chr13	51844674	51846673	+	Gadd45g	19225
chr2	145675299	145675962	1	0.157521	11	0.00012	0.00012	0.18566	0.028139	chr2	145784115	145786114	+	Rin2	108154
chr1	171078482	171078813	1	0.157569	10	0.0078	0.1	0.35296	0.19539	chr1	171059404	171061403	-	Fcgr3	17080
chr14	118854677	118855070	1	0.157816	10	0.00026	0.00095	0.1794	0.021588	chr14	118852949	118854948	+	Cldn10	0
chr14	63252225	63252695	1	0.158672	10	0.00031	0.0023	0.2053	0.046631	chr14	63245272	63247271	-	Gata4	4955
chr15	101238996	101239452	1	0.158743	10	0.00048	0.0024	0.24407	0.085324	chr15	101222206	101224205	+	Grasp	14792
chr10	117675999	117676228	1	0.158756	10	0.0033	0.0036	0.30862	0.14986	chr10	117710759	117712758	-	Mdm2	34532
chr2	103439124	103439831	1	0.158894	10	0.0021	0.002	0.79089	0.63199	chr2	103422067	103424066	+	Elf5	15059
chr8	47268301	47268704	1	0.159061	10	0.00079	0.00094	0.36733	0.20827	chr8	47289403	47291402	-	Stox2	20700
chr1	167690177	167690446	1	0.159198	10	0.0013	0.013	0.35065	0.19145	chr1	167687557	167689556	+	Lmx1a	622
chr5	124967239	124967650	1	0.159419	10	0.0065	0.05	0.55238	0.39296	chr5	125001474	125003473	+	Rflna	33825
chr5	148802778	148803411	1	0.15942	10	0.0016	0.026	0.70903	0.54961	chr5	148928648	148930647	-	Katnal1	125238
chr7	29792906	29793060	1	0.159846	10	0.028	0.29	0.81591	0.65607	chr7	29782789	29784788	+	Zfp30	8119
chr16	18249480	18249900	1	0.15996	15	9e-08	3.8e-05	0.19417	0.034206	chr16	18248695	18250694	-	Ranbp1	0
chr5	8367208	8367307	1	0.159971	10	0.00014	0.00034	0.2564	0.096429	chr5	8368161	8370160	-	Adam22	855
chr2	30725930	30726213	1	0.160252	10	0.0068	0.017	0.44554	0.28529	chr2	30801738	30803737	-	1700001O22Rik	75526
chr7	24612565	24612933	1	0.160264	12	0.0093	0.024	0.33299	0.17272	chr7	24609327	24611326	+	Phldb3	1240
chr4	148107308	148108104	1	0.16055	13	0.0085	0.0058	0.45652	0.29597	chr4	148088065	148090064	-	Agtrap	17245
chr10	70785037	70785456	1	0.160583	11	0.00052	0.021	0.83024	0.66966	chr10	70599292	70601291	-	Phyhipl	183747
chr17	56007893	56008615	1	0.16076	12	0.00031	0.00017	0.24347	0.082713	chr17	56007200	56009199	+	Mpnd	0
chr4	46339663	46340058	1	0.160978	13	1.2e-06	7.7e-05	0.19653	0.035554	chr4	46342193	46344192	+	Foxe1	2136
chr4	124648522	124649604	1	0.161023	13	0.018	0.027	0.77913	0.61811	chr4	124655645	124657644	+	Pou3f1	6042
chr5	135363559	135363956	1	0.161053	10	0.0075	0.037	0.38388	0.22283	chr5	135367952	135369951	+	Nsun5	3997
chr14	55595104	55596675	1	0.161165	14	0.01	0.049	0.80617	0.64501	chr14	55591102	55593101	-	Psme2	2004
chr14	27095624	27096511	1	0.161223	10	0.011	0.13	0.75223	0.591	chr14	27141992	27143991	+	Arhgef3	45482
chr5	125318909	125319386	1	0.161457	10	0.028	0.13	0.52957	0.36811	chr5	125341095	125343094	-	Scarb1	21710
chr4	140220566	140221124	1	0.161636	10	0.018	0.13	0.46809	0.30645	chr4	140246812	140248811	-	Igsf21	25689
chr2	158128954	158129452	1	0.161658	10	0.0052	0.0086	0.81199	0.65033	chr2	158146393	158148392	-	Tgm2	16942
chr4	134052702	134053263	1	0.161853	10	0.046	0.17	0.46124	0.29939	chr4	134066451	134068450	+	Aim1l	13189
chr11	86893546	86894180	1	0.162284	10	0.0017	0.00068	0.38935	0.22707	chr11	86807661	86809660	-	Dhx40	83887
chr4	117255770	117256073	1	0.16262	10	0.0052	0.018	0.79866	0.63604	chr4	117251918	117253917	-	Gm1661	1854
chr6	52221794	52222196	1	0.16293	10	0.022	0.09	0.18304	0.020112	chr6	52218574	52220573	-	Hoxa7	1222
chr11	120237607	120238321	1	0.163138	10	0.0018	0.012	0.26729	0.10416	chr11	120230946	120232945	+	Bahcc1	4663
chr11	121452403	121452724	0.12	0.163164	12	5.7e-08	1.3e-07	0.19178	0.028621	chr11	121449948	121451947	+	Tbcd	457
chr5	120586642	120587037	1	0.163357	10	0.011	0.13	0.4667	0.30334	chr5	120587022	120589021	+	Iqcd	0
chr17	3273904	3274270	1	0.163768	13	0.009	0.071	0.43841	0.27464	chr17	3324572	3326571	+	Tiam2	50303
chr2	118711142	118711486	1	0.163938	12	4.8e-05	0.0012	0.18588	0.021941	chr2	118703964	118705963	-	Ankrd63	5180
chr2	5730390	5730726	1	0.164086	10	0.023	0.038	0.59196	0.42787	chr2	5714763	5716762	-	Camk1d	13629
chr6	43265295	43265517	1	0.16513	10	1.2e-05	4e-05	0.20181	0.036681	chr6	43263643	43265642	+	Arhgef5	0
chr1	85651940	85652301	1	0.165238	10	0.0022	0.038	0.57928	0.41405	chr1	85647987	85649986	+	Sp100	1955
chr11	117062287	117062910	1	0.165363	10	0.029	0.091	0.63737	0.472	chr11	117113171	117115170	+	Sec14l1	50262
chr3	90293869	90294407	1	0.165619	10	0.00088	0.0077	0.23574	0.070119	chr3	90264513	90266512	+	Dennd4b	27358
chr9	37538152	37538922	1	0.165911	10	0.13	0.051	0.73118	0.56527	chr9	37537254	37539253	+	Vsig2	0
chr3	88607608	88608191	1	0.166084	10	0.015	0.068	0.26792	0.10183	chr3	88614206	88616205	+	Arhgef2	6016
chr18	37756033	37756642	1	0.166296	17	0.0042	0.08	0.49109	0.3248	chr18	37753772	37755771	+	Pcdhga11	263
chr12	102369452	102369617	1	0.166791	10	0.01	0.037	0.83624	0.66944	chr12	102439814	102441813	-	Lgmn	70198
chr17	7139122	7139319	1	0.167062	10	0.00039	0.0015	0.83315	0.66609	chr17	7168114	7170113	+	Rps6ka2	28796
chr8	55359960	55360505	1	0.167541	12	0.0012	0.017	0.83527	0.66773	chr8	54952727	54954726	+	Gpm6a	405235
chr3	101602895	101603673	1	0.167569	10	0.022	0.09	0.45973	0.29216	chr3	101604708	101606707	-	Atp1a1	1036
chr4	138725199	138725770	1	0.167759	10	0.00017	0.0053	0.341	0.17324	chr4	138723324	138725323	+	Pla2g2c	0
chr4	138725199	138725770	1	0.167759	10	0.00017	0.0053	0.341	0.17324	chr4	138724857	138726856	-	Ubxn10	0
chr4	138725199	138725770	1	0.167759	10	0.00017	0.0053	0.341	0.17324	chr4	138725266	138727265	-	Ubxn10	0
chr4	141942574	141943041	1	0.168368	11	0.003	0.058	0.82936	0.66099	chr4	141874921	141876920	-	Efhd2	65655
chr16	94083617	94083793	1	0.168911	12	0.0016	0.045	0.51963	0.35072	chr16	94083259	94085258	+	Sim2	0
chr14	20442109	20442599	1	0.168965	10	0.0054	0.013	0.69805	0.52909	chr14	20452226	20454225	-	Cfap70	9628
chr7	30232760	30232956	1	0.169232	10	2.4e-05	0.00012	0.18591	0.016674	chr7	30232030	30234029	-	Tbcb	0
chr18	38684343	38684845	1	0.169711	10	0.00054	0.00083	0.35214	0.18243	chr18	38601269	38603268	-	Spry4	81076
chr8	121258617	121259281	1	0.169879	15	0.016	0.15	0.65402	0.48414	chr8	121125684	121127683	+	Foxl1	130935
chr2	127131853	127132502	1	0.170566	10	0.031	0.026	0.67783	0.50726	chr2	127133955	127135954	-	Ncaph	1454
chr4	147124800	147124906	0.0031	0.17096	12	3.1e-10	3.4e-09	0.2657	0.094739	chr4	147173865	147175864	+	Zfp982	48960
chr2	74675367	74675515	1	0.170974	10	0.003	0.0083	0.24683	0.075851	chr2	74673012	74675011	+	Hoxd12	357
chr4	146475251	146475395	1	0.171028	15	3.9e-05	0.0046	0.63576	0.46473	chr4	146499999	146501998	+	Zfp981	24605
chr16	35660499	35660599	1	0.171053	10	0.0097	0.038	0.27343	0.10238	chr16	35768385	35770384	+	Hspbap1	107787
chr7	28070725	28071248	1	0.171441	11	0.011	0.041	0.76197	0.59053	chr7	28069235	28071234	+	Fcgbp	0
chr11	114628426	114628780	1	0.171512	10	0.011	0.1	0.70014	0.52863	chr11	114666542	114668541	+	Rpl38	37763
chr11	65371864	65372554	1	0.171571	10	0.0019	0.018	0.78467	0.6131	chr11	65269990	65271989	-	Myocd	99876
chr3	149354967	149355663	1	0.171853	10	0.035	0.071	0.69956	0.52771	chr3	148954636	148956635	-	Adgrl2	398333
chr9	68109868	68110518	1	0.171857	11	0.012	0.041	0.70708	0.53522	chr9	67838395	67840394	+	Vps13c	269475
chr7	19159637	19160019	1	0.172211	10	7e-05	0.00091	0.23185	0.05964	chr7	19166128	19168127	-	Gipr	6110
chr17	14378228	14379211	1	0.172745	11	0.017	0.22	0.57273	0.39998	chr17	14277505	14279504	+	Smoc2	98725
chr9	121070928	121071256	1	0.172854	10	0.0024	0.013	0.76615	0.5933	chr9	120931577	120933576	+	Ctnnb1	137353
chr14	52119274	52119668	1	0.172855	10	0.00014	0.00094	0.18924	0.016389	chr14	52108902	52110901	+	Rpgrip1	8374
chr3	104758583	104759374	1	0.172916	10	0.06	0.21	0.50195	0.32904	chr3	104777548	104779547	-	Fam19a3	18175
chr4	145585240	145586025	1	0.172943	14	0.00065	0.036	0.4912	0.31826	chr4	145583199	145585198	+	Gm13212	43
chr19	6335695	6335869	1	0.173662	11	2.3e-05	0.00013	0.18151	0.0078431	chr19	6333038	6335037	+	Men1	659
chr5	134797715	134798091	1	0.174085	10	0.019	0.018	0.66502	0.49093	chr5	134747324	134749323	-	Eln	48393
chr7	143977993	143978102	1	0.174312	10	4.5e-05	0.00011	0.17848	0.0041667	chr7	143822853	143824852	-	Nadsyn1	153142
chr14	34578661	34579863	1	0.174357	11	0.0017	0.015	0.89752	0.72316	chr14	34588608	34590607	-	Ldb3	8746
chr2	167887691	167888188	1	0.174398	10	0.0036	0.038	0.36197	0.18757	chr2	167930326	167932325	+	Ptpn1	42139
chr6	147458665	147459231	1	0.174664	10	0.0023	0.038	0.8451	0.67044	chr6	147473870	147475869	+	Ccdc91	14640
chr15	77763607	77764400	1	0.174937	15	0.00056	0.0023	0.55124	0.3763	chr15	77755230	77757229	-	Apol8	6379
chr3	97930310	97930712	1	0.175267	10	0.0071	0.074	0.48828	0.31301	chr3	97928172	97930171	+	Gm5544	140
chr7	46029881	46030602	1	0.175366	10	0.0041	0.0024	0.38907	0.21371	chr7	46030287	46032286	-	Abcc6	0
chr5	24625929	24626382	1	0.175459	10	0.0012	0.026	0.87665	0.70119	chr5	24602003	24604002	-	Smarcd3	21928
chr7	30423177	30423768	1	0.175715	10	0.012	0.035	0.49321	0.3175	chr7	30421303	30423302	+	Nfkbid	0
chr17	66246185	66246631	1	0.175871	12	0.0058	0.024	0.6019	0.42603	chr17	66121519	66123518	+	Ddx11	122668
chr1	59381177	59381844	1	0.175983	12	0.006	0.059	0.6646	0.48862	chr1	59480146	59482145	+	Fzd7	98303
chr17	87330720	87331009	1	0.176214	10	0.022	0.07	0.53877	0.36256	chr17	87280885	87282884	+	Ttc7	47837
chr3	129918547	129918866	1	0.177026	10	0.011	0.049	0.3928	0.21577	chr3	129899414	129901413	+	Casp6	17135
chr19	43601007	43601159	1	0.177448	10	0.00022	0.0024	0.21804	0.040587	chr19	43610324	43612323	+	Nkx2-3	9166
chr3	87970495	87971410	0.027	0.177477	15	3.7e-09	2.9e-08	0.19247	0.014991	chr3	87969092	87971091	+	Nes	0
chr8	27058427	27058796	1	0.177637	10	0.00037	0.0056	0.24212	0.064487	chr8	27040554	27042553	+	Prosc	15875
chr1	82634393	82635211	1	0.177662	13	0.0002	0.0092	0.79108	0.61341	chr1	82586850	82588849	-	Col4a4	45545
chr7	127944478	127945635	1	0.178056	13	0.0087	0.023	0.53747	0.35941	chr7	127946726	127948725	-	Prss36	1092
chr8	83955821	83956165	1	0.17808	10	0.00021	0.00057	0.19131	0.013228	chr8	83953693	83955692	+	Asf1b	130
chr7	24587190	24587641	0.004	0.178816	17	6.1e-10	4.4e-09	0.21654	0.037719	chr7	24585542	24587541	+	Ethe1	0
chr11	115858467	115858790	1	0.178883	17	2.6e-06	0.0015	0.32419	0.1453	chr11	115822057	115824056	+	Llgl2	34412
chr5	150457918	150458875	1	0.178932	10	0.0054	0.052	0.44804	0.26911	chr5	150518160	150520159	-	Zar1l	59286
chr4	147910021	147910586	1	0.17902	10	0.044	0.13	0.89595	0.71693	chr4	147904910	147906909	-	Mfn2	3113
chr13	23286460	23287128	1	0.179133	13	8.4e-05	0.0003	0.22617	0.047033	chr13	23247237	23249236	+	Vmn1r223	37225
chr10	51742314	51742658	1	0.179193	10	0.0052	0.0083	0.71775	0.53855	chr10	51683517	51685516	+	Rfx6	56799
chr10	75833977	75834463	1	0.179758	10	4e-05	0.00087	0.32618	0.14643	chr10	75834882	75836881	-	Gstt2	420
chr4	117867216	117867995	1	0.180513	13	0.0082	0.0036	0.44556	0.26505	chr4	117872471	117874470	-	Ccdc24	4477
chr11	116523823	116524665	1	0.180905	10	0.0081	0.049	0.54466	0.36376	chr11	116529910	116531909	+	Sphk1	5246
chr16	77400431	77400689	1	0.181027	10	4e-06	0.0002	0.25181	0.070787	chr16	77012068	77014067	+	Usp25	386365
chr13	36731395	36731716	1	0.181616	10	0.00054	0.0056	0.23379	0.052175	chr13	36734478	36736477	-	Nrn1	2763
chr6	85386786	85386971	1	0.181732	10	0.028	0.1	0.47336	0.29163	chr6	85374635	85376634	-	Rab11fip5	10153
chr18	69806304	69806883	1	0.181828	10	0.01	0.038	0.52051	0.33868	chr18	69923558	69925557	+	Ccdc68	116676
chr7	44816762	44816867	1	0.182106	10	2.5e-05	1	0.18211	0	chr7	44815659	44817658	-	Atf5	0
chr2	76784145	76784483	1	0.182149	10	5.4e-05	0.00012	0.91535	0.7332	chr2	76673314	76675313	+	Plekha3	108833
chr4	137083764	137084193	1	0.182262	10	0.016	0.034	0.55504	0.37278	chr4	137048696	137050695	-	Zbtb40	33070
chr4	115063804	115064196	1	0.182276	10	0.0047	0.037	0.33874	0.15647	chr4	115055810	115057809	+	Tal1	5996
chr4	46774623	46774882	1	0.182828	10	0.0031	0.025	0.31448	0.13165	chr4	46650200	46652199	-	Tbc1d2	122425
chr10	76583800	76584120	1	0.183385	10	0.014	0.026	0.52408	0.3407	chr10	76573647	76575646	+	Ftcd	8155
chr12	106081070	106081315	1	0.183475	10	0.003	0.0083	0.61001	0.42654	chr12	106008262	106010261	+	Vrk1	70810
chr10	61625512	61625977	1.6e-07	0.183691	17	3.7e-13	1.7e-13	0.20068	0.016993	chr10	61646620	61648619	+	Ppa1	20644
chr1	9546376	9546871	1	0.183961	10	0.0065	0.026	0.32517	0.14121	chr1	9546045	9548044	+	Adhfe1	0
chr14	45220578	45221231	0.089	0.184091	16	4.2e-08	9.7e-08	0.20061	0.016519	chr14	45219426	45221425	-	Txndc16	0
chr4	128617680	128618287	1	0.184438	10	0.0036	0.054	0.78438	0.59994	chr4	128618620	128620619	-	Tlr12	334
chr7	16416269	16417093	1	0.185461	10	0.029	0.07	0.78265	0.59719	chr7	16399195	16401194	+	Zc3h4	15076
chr8	105254563	105254668	3.9e-07	0.185614	14	4e-13	4.3e-13	0.18859	0.0029762	chr8	105255154	105257153	-	B3gnt9	487
chr1	181555141	181555391	1	0.185678	10	6.2e-05	0.00035	0.90039	0.71471	chr1	181511452	181513451	-	Ccdc121	41691
chr1	109251380	109251819	1	0.18576	10	0.0068	0.052	0.77056	0.5848	chr1	109980899	109982898	+	Cdh7	729081
chr2	76932451	76932757	1	0.186712	11	0.0006	0.0021	0.90956	0.72285	chr2	76982548	76984547	-	Ttn	49792
chr6	90422648	90423053	1	0.18683	10	0.00017	0.002	0.25236	0.06553	chr6	90428481	90430480	-	Cfap100	5429
chr18	47646261	47646695	1	0.18709	10	0.024	0.05	0.58617	0.39908	chr18	47368871	47370870	-	Sema6a	275392
chr9	20694614	20694989	1	0.18731	10	0.0097	0.051	0.33459	0.14728	chr9	20728215	20730214	-	Olfm2	33227
chr9	21248424	21249474	1	0.18765	15	0.00045	0.00031	0.39096	0.20331	chr9	21248444	21250443	-	S1pr5	0
chr10	125845119	125845423	1	0.188332	10	1.5e-05	0.00095	0.28836	0.10003	chr10	125964218	125966217	+	Lrig3	118796
chr17	28133055	28133517	1	0.188443	10	0.0019	0.0052	0.29688	0.10844	chr17	28140525	28142524	+	Scube3	7009
chr4	108032379	108033159	1	0.189183	12	0.0017	0.022	0.50342	0.31424	chr4	108030987	108032986	-	Podn	0
chr4	108032379	108033159	1	0.189183	12	0.0017	0.022	0.50342	0.31424	chr4	108032091	108034090	-	Podn	0
chr6	136857389	136858098	1	0.189431	10	0.015	0.025	0.44876	0.25933	chr6	136857601	136859600	-	Art4	0
chr5	66312279	66313244	1	0.1899	10	0.012	0.13	0.85612	0.66622	chr5	66337666	66339665	-	Apbb2	24423
chr7	127213618	127214159	1	0.189988	12	0.014	0.11	0.62639	0.4364	chr7	127209607	127211606	+	Mylpf	2013
chr4	153542116	153542726	1	0.190149	10	0.006	0.012	0.66271	0.47256	chr4	153482831	153484830	-	Ajap1	57287
chr18	14261293	14262182	1	0.190618	10	0.036	0.13	0.66642	0.47581	chr18	13972734	13974733	-	Zfp521	286561
chr17	30944421	30945088	1	0.190861	10	0.0023	0.0056	0.78224	0.59138	chr17	30952682	30954681	+	Umodl1	7595
chr12	26336479	26336919	1	0.191095	10	0.00019	0.0024	0.58583	0.39474	chr12	26415263	26417262	-	Rnf144a	78345
chr5	124218860	124219651	1	0.191103	10	0.022	0.23	0.53702	0.34592	chr5	124187183	124189182	-	Pitpnm2	29679
chr5	97192985	97193647	1	0.191127	10	0.0036	0.092	0.81423	0.6231	chr5	97111597	97113596	-	Paqr3	79390
chr9	64930200	64931435	1	0.191208	10	0.0057	0.036	0.59307	0.40186	chr9	64951608	64953607	-	Slc24a1	20174
chr13	24280050	24280273	1	0.191232	10	0.00035	0.0086	0.27745	0.086223	chr13	24280791	24282790	-	Carmil1	519
chr2	128428231	128429112	1	0.191365	11	3.3e-06	4.4e-05	0.26806	0.076696	chr2	128590340	128592339	+	Spdye4c	161229
chr6	90619130	90619862	1	0.191635	10	0.011	0.053	0.67066	0.47903	chr6	90617245	90619244	+	Slc41a3	0
chr11	75651901	75652019	1	0.191717	10	0.00014	0.00058	0.21148	0.019762	chr11	75650149	75652148	+	Myo1c	0
chr2	18698734	18699063	0.069	0.192076	23	2.4e-10	7.6e-08	0.21761	0.025536	chr2	18697021	18699020	+	Spag6	0
chr7	139683644	139684138	1	0.192085	10	0.028	0.047	0.41957	0.22748	chr7	139683816	139685815	-	Cfap46	0
chr3	27258361	27258882	1	0.192411	10	0.0011	0.038	0.88474	0.69233	chr3	27315076	27317075	+	Tnfsf10	56195
chr5	114937191	114937838	1	0.193961	12	0.0017	0.012	0.76037	0.56641	chr5	114940201	114942200	+	2210016L21Rik	2364
chr6	83038783	83038924	1	0.19398	11	2.8e-05	4.4e-05	0.26475	0.070773	chr6	83033472	83035471	-	Dok1	3313
chr11	102062061	102062361	1	0.19435	10	0.0039	0.0086	0.70203	0.50768	chr11	102039510	102041509	+	Cd300lg	20553
chr5	37336415	37337313	1	0.194424	14	7.2e-07	2.3e-06	0.23773	0.043302	chr5	37336477	37338476	+	Evc2	0
chr5	37336415	37337313	1	0.194424	14	7.2e-07	2.3e-06	0.23773	0.043302	chr5	37336882	37338881	-	Evc	0
chr17	84183236	84183649	1	0.194695	10	7.4e-05	0.00011	0.26419	0.069499	chr17	84187948	84189947	-	Zfp36l2	4300
chr10	26337782	26338612	1	0.194953	10	0.0024	0.0085	0.76731	0.57236	chr10	26374035	26376034	-	L3mbtl3	35424
chr15	27476115	27476496	1	0.195215	14	1.8e-05	0.00036	0.66919	0.47397	chr15	27464676	27466675	+	Ank	9441
chr17	32189211	32189951	1	0.195726	10	0.00041	0.0056	0.26995	0.074224	chr17	32189464	32191463	-	Ephx3	0
chr17	32189211	32189951	1	0.195726	10	0.00041	0.0056	0.26995	0.074224	chr17	32189550	32191549	-	Ephx3	0
chr6	149409322	149409652	1	0.195964	10	1.8e-05	0.00035	0.23587	0.039907	chr6	149406983	149408982	+	Bicd1	341
chr8	27124226	27124686	1	0.196114	12	0.0002	0.024	0.70911	0.51299	chr8	27128633	27130632	-	Brf2	3948
chr1	177636975	177637455	1	0.196576	11	0.00017	0.0072	0.7363	0.53973	chr1	177727813	177729812	+	1700016C15Rik	90359
chr9	20642172	20642449	1	0.197115	10	0.00083	0.0085	0.22414	0.027027	chr9	20641317	20643316	+	Ubl5	0
chr15	77857565	77857944	1	0.197526	10	0.01	0.051	0.65626	0.45874	chr15	77842176	77844175	-	Myh9	13391
chr14	122105230	122105507	1	0.197977	10	0.0036	0.052	0.4063	0.20832	chr14	122105081	122107080	+	Tm9sf2	0
chr2	84506501	84506600	1	0.198108	10	0.00026	0.013	0.64856	0.45045	chr2	84476776	84478775	-	Tfpi	27727
chr12	54064237	54065197	1	0.19816	10	0.0026	0.0086	0.73124	0.53308	chr12	54203875	54205874	-	Egln3	138679
chr9	106243217	106243503	1	0.198584	10	0.0016	0.0023	0.44899	0.2504	chr9	106247731	106249730	-	Alas1	4229
chr8	121454890	121455088	1	0.198686	10	0.0016	0.0054	0.87375	0.67506	chr8	121541955	121543954	-	1700018B08Rik	86868
chr14	55781322	55781950	1	0.198982	11	0.00024	0.00032	0.33272	0.13374	chr14	55784020	55786019	-	Adcy4	2071
chr18	10608921	10609323	1	0.199001	10	0.0033	0.001	0.38701	0.188	chr18	10610353	10612352	-	Esco1	1031
chr19	57295400	57295808	1	0.199011	11	0.0038	0.042	0.52591	0.3269	chr19	57359008	57361007	+	Fam160b1	63201
chr3	38456799	38457589	1	0.199023	10	0.012	0.027	0.94755	0.74852	chr3	38484817	38486816	-	Ankrd50	27229
chr2	26351233	26351692	1	0.200128	10	0.00033	0.0035	0.25695	0.056822	chr2	26352111	26354110	-	Dnlz	420
chr12	54162785	54163318	1	0.200228	10	3.2e-06	1.3e-05	0.21166	0.011429	chr12	54203875	54205874	-	Egln3	40558
chr16	87689164	87689605	1	0.20024	11	0.0014	0.015	0.54237	0.34213	chr16	87696953	87698952	+	Bach1	7349
chr14	32165573	32165806	1	0.200313	10	7.9e-05	0.00034	0.20591	0.0055944	chr14	32163585	32165584	+	Ncoa4	0
chr14	32165573	32165806	1	0.200313	10	7.9e-05	0.00034	0.20591	0.0055944	chr14	32163788	32165787	+	Ncoa4	0
chr5	52817499	52817830	1	0.200373	10	0.00031	0.00051	0.89726	0.69689	chr5	52832134	52834133	+	Anapc4	14305
chr14	54417521	54417835	1	0.200402	10	0.00019	0.00057	0.31333	0.11293	chr14	54417680	54419679	-	Slc7a7	0
chr14	54417521	54417835	1	0.200402	10	0.00019	0.00057	0.31333	0.11293	chr14	54417703	54419702	-	Slc7a7	0
chr11	60140272	60140761	1	0.201301	11	0.00032	0.0047	0.24161	0.040308	chr11	60138081	60140080	+	Rai1	193
chr4	155150902	155151250	1	0.202059	10	1.8e-06	3.6e-06	0.21238	0.010317	chr4	155086298	155088297	-	Rer1	62606
chr11	43776018	43776232	1	0.202079	10	1.9e-06	4.1e-05	0.2296	0.02752	chr11	43747974	43749973	-	Ttc1	26046
chr18	34883581	34884685	1	0.202504	14	0.0043	0.1	0.53682	0.33431	chr18	34859206	34861205	+	Egr1	22377
chr18	43581629	43582390	1	0.202569	13	0.00013	0.01	0.38615	0.18358	chr18	43687774	43689773	-	Jakmip2	105385
chr2	121358693	121358950	1	0.203206	10	0.0001	0.00033	0.22548	0.022271	chr2	121356640	121358639	+	Ckmt1	55
chr6	60521184	60521436	1	0.203218	10	0.011	0.054	0.78927	0.58605	chr6	60829005	60831004	-	Snca	307570
chr2	156460499	156460917	1	0.203873	12	0.0014	0.0086	0.48263	0.27876	chr2	156473533	156475532	+	Epb41l1	12617
chr8	78063687	78064409	1	0.203901	10	0.00093	0.0023	0.39097	0.18707	chr8	78211341	78213340	+	Ttc29	146933
chr18	20609769	20610432	1	0.204362	11	0.00055	0.00089	0.59857	0.39421	chr18	20556073	20558072	+	Dsg2	51698
chr14	56366871	56367206	1	0.204717	10	0.005	0.049	0.38499	0.18028	chr14	56363067	56365066	+	Atp12a	1806
chr5	136810452	136811025	1	0.204956	10	0.00057	0.0035	0.43829	0.23333	chr5	136883108	136885107	-	Col26a1	72084
chr17	56627634	56628150	1	0.205492	13	4.3e-05	0.0047	0.33982	0.13433	chr17	56626142	56628141	+	Catsperd	0
chr17	56627634	56628150	1	0.205492	13	4.3e-05	0.0047	0.33982	0.13433	chr17	56626904	56628903	-	Lonp1	0
chr2	9877618	9878118	1	0.20591	19	1.7e-07	5.2e-06	0.22288	0.016968	chr2	9878601	9880600	-	Gata3	484
chr9	72663245	72663670	1	0.206158	10	1.4e-05	4.1e-05	0.22203	0.015873	chr9	72660346	72662345	+	Nedd4	901
chr13	74121925	74122404	1	0.206322	11	0.00031	0.03	0.5667	0.36038	chr13	74119514	74121513	+	Slc9a3	413
chr2	92055588	92056274	1	0.206672	10	2.4e-05	0.00019	0.27576	0.069091	chr2	92024171	92026170	-	Creb3l1	29419
chr13	31820791	31820905	1	0.207406	10	1.2e-05	0.00087	0.37255	0.16515	chr13	31804645	31806644	+	Foxc1	14148
chr18	52331673	52332302	1	0.207631	10	0.00039	0.0085	0.89622	0.68859	chr18	52329535	52331534	+	Ftmt	140
chr11	102155564	102155818	1	0.20777	10	0.00016	0.0009	0.27297	0.065199	chr11	102156408	102158407	-	Tmem101	591
chr18	64531166	64531479	1	0.20823	12	0.00016	0.00052	0.39888	0.19065	chr18	64516558	64518557	-	Nars	12610
chr7	19420974	19421638	1	0.208243	12	1.6e-05	0.00075	0.31543	0.10719	chr7	19409093	19411092	+	Ckm	9883
chr11	75450902	75451373	1	0.208291	10	0.00083	0.012	0.9445	0.73621	chr11	75454718	75456717	-	Wdr81	3346
chr11	98329590	98330084	1	0.208301	10	0.00022	0.0037	0.2555	0.047196	chr11	98329646	98331645	-	Neurod2	0
chr11	119408861	119409642	1	0.208339	10	0.0041	0.018	0.8659	0.65756	chr11	119355511	119357510	-	Sgsh	51352
chr11	99466109	99466630	1	0.208427	11	4.2e-05	0.0014	0.40836	0.19993	chr11	99438154	99440153	-	Krt20	25957
chr8	84012215	84012845	1	0.209162	10	0.00035	0.011	0.26643	0.057271	chr8	84011721	84013720	-	2210011C24Rik	0
chr13	43603772	43604157	1	0.209583	10	0.02	0.091	0.75074	0.54115	chr13	43613796	43615795	+	Rnf182	9640
chr4	154641212	154641921	1	0.210042	10	0.0016	0.0034	0.41313	0.20309	chr4	154636874	154638873	-	Prdm16	2340
chr18	65693049	65693796	1	0.210784	10	0.024	0.22	0.62183	0.41105	chr18	65696267	65698266	+	Oacyl	2472
chr14	100286434	100287003	1	0.210813	13	5.8e-05	0.0023	0.32523	0.11442	chr14	100149797	100151796	-	Klf12	134639
chr16	18617556	18617822	1	0.211182	11	0.00034	0.013	0.28858	0.077403	chr16	18622404	18624403	-	Gp1bb	4583
chr12	85475615	85476293	1	0.211446	10	0.0031	0.013	0.66689	0.45544	chr12	85471900	85473899	+	Fos	1717
chr17	48408505	48408758	1	0.211581	10	3.4e-07	1	0.21158	0	chr17	48407999	48409998	+	Oard1	0
chr9	65128613	65128967	1	0.212161	11	0.0043	0.1	0.66971	0.45755	chr9	65139188	65141187	+	Igdcc3	10222
chr9	95407568	95408169	1	0.212609	10	8.4e-05	0.00033	0.2577	0.045094	chr9	95407271	95409270	-	Chst2	0
chr5	76857490	76858091	1	0.212667	16	2.2e-05	0.00064	0.52518	0.31252	chr5	76838598	76840597	+	C530008M17Rik	16894
chr10	45048227	45048712	1	0.213566	12	0.00046	0.032	0.60393	0.39036	chr10	45065213	45067212	+	Prep	16502
chr2	152413861	152414165	4.2e-08	0.214175	22	3.1e-13	4.6e-14	0.27164	0.057468	chr2	152413586	152415585	+	6820408C15Rik	0
chr8	110950291	110950728	1	0.214407	10	0.00022	0.00089	0.38583	0.17143	chr8	110917864	110919863	+	St3gal2	30429
chr13	23459282	23459832	1	0.215728	12	0.00013	0.0028	0.59758	0.38185	chr13	23465902	23467901	-	Btn1a1	6071
chr7	145030584	145031285	0.025	0.216263	15	7.6e-10	2.8e-08	0.25851	0.042248	chr7	144939926	144941925	-	Ccnd1	88660
chr1	155742823	155742947	1	0.21707	10	0.0078	0.038	0.2356	0.018526	chr1	155742028	155744027	-	Lhx4	0
chr9	72189604	72190320	1	0.217617	10	0.0027	0.0034	0.61498	0.39736	chr9	72111820	72113819	-	Tcf12	75786
chr17	47395884	47396365	1	0.218998	10	0.0057	0.034	0.60836	0.38936	chr17	47400607	47402606	-	Guca1a	4243
chr3	88440496	88441073	1	0.219174	12	1e-07	2.7e-06	0.30296	0.083787	chr3	88425142	88427141	-	Slc25a44	13356
chr13	97239533	97240379	0.089	0.219358	15	1.6e-09	9.8e-08	0.28316	0.063806	chr13	97239104	97241103	+	Enc1	0
chr13	46571087	46571576	1	0.219917	11	0.0015	0.014	0.56355	0.34364	chr13	46499902	46501901	+	Cap2	69187
chr15	59680252	59680805	1	0.220159	10	3.4e-06	3.1e-06	0.26259	0.04243	chr15	59646653	59648652	+	Trib1	31601
chr18	66457455	66457956	1	0.220934	11	0.0057	0.14	0.43745	0.21652	chr18	66456603	66458602	+	Pmaip1	0
chr17	65643094	65643876	1	0.221743	11	0.015	0.054	0.53055	0.3088	chr17	65642205	65644204	-	Txndc2	0
chr7	137309201	137309416	1	0.221891	10	2.6e-06	0.00012	0.31022	0.088333	chr7	137314446	137316445	-	Ebf3	5031
chr6	124663242	124663919	1	0.22249	11	0.00041	0.0017	0.3051	0.082612	chr6	124661103	124663102	+	Lpcat3	141
chr6	113605130	113605600	1	0.223153	10	6.6e-05	0.00019	0.33223	0.10908	chr6	113602771	113604770	+	Brk1	361
chr7	80295008	80295361	1	0.223233	10	7.9e-05	0.00032	0.23397	0.010741	chr7	80292450	80294449	+	Prc1	560
chr1	184793166	184794010	1	0.223346	11	0.0021	0.028	0.53255	0.30921	chr1	184811301	184813300	-	Marc1	17292
chr8	70631102	70631382	1	0.223369	10	0.0033	0.038	0.46377	0.2404	chr8	70632096	70634095	-	Gdf15	715
chr8	61590986	61591172	1	0.223627	11	4e-05	0.0002	0.26032	0.036696	chr8	61591170	61593169	-	Palld	0
chr1	104993858	104994172	1	0.2242	10	0.0085	0.037	0.44158	0.21738	chr1	104766818	104768817	+	Cdh20	225042
chr1	78218210	78218649	1	0.224429	10	6.5e-06	0.00011	0.27618	0.051751	chr1	78197137	78199136	-	Pax3	19075
chr4	9083648	9084083	1	0.224881	10	0.0011	0.037	0.74876	0.52388	chr4	9267316	9269315	+	Clvs1	183234
chr14	70888985	70889365	1	0.225043	10	1.8e-07	3.8e-06	0.25234	0.027302	chr14	70888106	70890105	+	Gfra2	0
chr6	17170320	17171033	1	0.22517	12	6.1e-07	1.6e-06	0.31751	0.092343	chr6	17063148	17065147	+	Tes	105174
chr8	70730236	70730298	0.46	0.225346	10	1.5e-09	5e-07	0.27544	0.050097	chr8	70722063	70724062	+	Pde4c	6175
chr18	78047064	78047393	1	0.227217	15	5.2e-08	1.4e-06	0.32304	0.095823	chr18	78057269	78059268	-	Siglec15	9877
chr9	118936083	118936412	1	0.22743	10	0.00011	0.0037	0.43425	0.20682	chr9	118924535	118926534	+	Ctdspl	9550
chr4	107126631	107127196	1	0.22763	10	0.001	0.0037	0.65399	0.42636	chr4	107094890	107096889	+	Cdcp2	29743
chr5	124478129	124478397	0.38	0.227689	11	1.7e-07	4.1e-07	0.23934	0.011655	chr5	124478236	124480235	-	Rilpl2	0
chr16	93422502	93423166	1	0.228088	10	0.00054	0.0037	0.66797	0.43988	chr16	93603816	93605815	-	Setd4	180651
chr3	122763659	122763949	1	0.228612	10	1.1e-05	0.00057	0.33308	0.10447	chr3	122727157	122729156	+	Pde5a	34504
chr4	136070107	136070317	3.3e-05	0.230357	12	1.8e-11	3.6e-11	0.23543	0.0050705	chr4	136053372	136055371	-	Rpl11	14737
chr3	30599812	30600106	1	0.230389	10	1.2e-08	3.8e-06	0.27569	0.045297	chr3	30599871	30601870	-	Actrt3	0
chr3	30599812	30600106	1	0.230389	10	1.2e-08	3.8e-06	0.27569	0.045297	chr3	30600086	30602085	+	Mynn	0
chr17	35161046	35161693	1	0.230446	10	0.0036	0.027	0.66691	0.43646	chr17	35164878	35166877	-	Prrc2a	3186
chr9	121384916	121385432	1	0.23072	10	0.012	0.036	0.59064	0.35992	chr9	121364957	121366956	+	Trak1	17961
chr10	94427001	94427183	1	0.230737	10	0.00043	0.0022	0.71423	0.48349	chr10	94512856	94514855	+	Tmcc3	85674
chr1	71837218	71838119	1	0.230805	10	0.005	0.027	0.61765	0.38684	chr1	71653235	71655234	-	Fn1	181985
chr17	46896945	46897535	1	0.23093	10	0.011	0.12	0.66574	0.43481	chr17	46888620	46890619	+	Tbcc	6327
chr3	90136192	90136928	1	0.2317	10	0.0078	0.002	0.67122	0.43952	chr3	90102131	90104130	+	Nup210l	32063
chr1	165840958	165841265	1	0.231725	12	0.00015	0.017	0.42262	0.19089	chr1	165786680	165788679	+	Cd247	52280
chr1	151036422	151037433	1	0.232083	10	0.0018	0.073	0.67938	0.4473	chr1	150993436	150995435	-	Hmcn1	40988
chr16	20630016	20630424	1	0.232457	10	0.0062	0.13	0.36873	0.13627	chr16	20627850	20629849	+	Ece2	168
chr14	54464754	54464942	1	0.232474	10	0.00057	0.0024	0.24331	0.010833	chr14	54462146	54464145	+	Lrp10	610
chr17	71598973	71599270	1	0.232534	10	2.9e-05	0.00011	0.30304	0.070502	chr17	71614214	71616213	+	Wdr43	14945
chr3	57294945	57295578	1	0.234026	10	5.1e-05	0.00012	0.24117	0.0071429	chr3	57301920	57303919	-	Tm4sf1	6343
chr2	74659608	74659844	1	0.234216	10	0.0026	0.053	0.38212	0.1479	chr2	74659558	74661557	-	Evx2	0
chr17	3102346	3102686	1	0.234367	10	1.1e-06	2.3e-05	0.25497	0.020603	chr17	3112971	3114970	+	Scaf8	10286
chr8	121433579	121433718	1	0.2344	10	1.2e-05	0.00021	0.41819	0.18379	chr8	121541955	121543954	-	1700018B08Rik	108238
chr7	116137223	116137788	1	0.235929	11	0.00055	0.0013	0.70662	0.47069	chr7	116091379	116093378	+	1110004F10Rik	43846
chr6	116415300	116415701	1	0.235993	10	0.00016	0.00055	0.83608	0.60009	chr6	116461179	116463178	-	Alox5	45479
chr14	61273874	61274819	1	0.236038	15	3.5e-05	0.0021	0.38706	0.15102	chr14	61258491	61260490	-	Sgcg	13385
chr2	158539663	158539960	1	0.237393	13	1.3e-05	1.7e-05	0.5137	0.27631	chr2	158510795	158512794	+	Arhgap40	26870
chr4	150235001	150235765	1	0.238166	10	0.0013	0.016	0.7511	0.51293	chr4	150235196	150237195	+	Eno1	0
chr4	150235001	150235765	1	0.238166	10	0.0013	0.016	0.7511	0.51293	chr4	150235323	150237322	+	Eno1b	0
chr2	50175548	50176340	1	0.238633	10	0.00071	0.0055	0.71936	0.48073	chr2	50064428	50066427	+	Lypd6	109122
chr5	24525167	24526055	1	0.238692	12	1.2e-07	9.9e-06	0.30288	0.064187	chr5	24526849	24528848	-	Gbx1	795
chr5	122042910	122043723	1	0.239094	10	0.0036	0.0085	0.77801	0.53892	chr5	122047826	122049825	-	Cux2	4104
chr16	33381649	33382347	1	0.239229	10	6.8e-07	1.3e-05	0.26427	0.025039	chr16	33378774	33380773	+	Zfp148	877
chr7	80044419	80045629	1	0.239535	10	0.0027	0.052	0.78298	0.54345	chr7	80024227	80026226	+	Zfp710	18194
chr6	144256097	144256656	1	0.24011	10	0.0012	0.013	0.55267	0.31256	chr6	144209569	144211568	-	Sox5	44530
chr16	78264675	78265004	1	0.241143	10	1.4e-05	0.00049	0.36108	0.11994	chr16	78299670	78301669	+	Cxadr	34667
chr8	89185079	89185614	1	0.241248	11	0.00039	0.0045	0.52956	0.28831	chr8	89044163	89046162	-	Sall1	138918
chr9	72421356	72422562	1	0.241339	10	0.0021	0.012	0.47873	0.23739	chr9	72436528	72438527	+	Mns1	13967
chr10	24447157	24447990	1	0.241505	10	0.0024	0.037	0.61919	0.37768	chr10	24593441	24595440	+	Ctgf	145452
chr18	80101168	80101926	1	0.241723	10	0.0012	0.0086	0.65282	0.4111	chr18	80151483	80153482	-	Adnp2	49558
chr13	119488977	119489107	1	0.243139	10	1.1e-08	5.2e-06	0.79698	0.55384	chr13	119486859	119488858	+	Tmem267	120
chr10	12911553	12911884	1	0.243758	10	0.0013	0.0048	0.71457	0.47081	chr10	12861736	12863735	-	Utrn	47819
chr4	155757014	155757366	1	0.244369	10	4e-05	0.00054	0.79395	0.54958	chr4	155761099	155763098	-	Atad3a	3734
chr11	55313976	55314680	1	0.244423	11	0.00017	0.0047	0.48602	0.2416	chr11	55312258	55314257	-	Fat2	0
chr6	39243811	39244470	1	0.244586	10	0.00051	0.0056	0.53271	0.28813	chr6	39206774	39208773	-	Kdm7a	35039
chr6	140682889	140683125	1	0.245254	10	0.00014	0.00021	0.60843	0.36318	chr6	140624884	140626883	+	Aebp2	56007
chr7	49400787	49401087	1	0.24528	10	1.4e-05	0.00094	0.90026	0.65498	chr7	49244188	49246187	+	Nav2	154601
chr5	120103268	120103749	1	0.245468	12	5.3e-05	0.0087	0.53605	0.29058	chr5	120114512	120116511	+	Rbm19	10764
chr7	110003015	110003560	1	0.24587	11	7e-06	8.1e-06	0.32656	0.080688	chr7	110016424	110018423	+	Ipo7	12865
chr4	45640617	45640988	1	0.246168	10	0.00064	0.0036	0.59745	0.35129	chr4	45681588	45683587	+	Gm829	40601
chr2	10213009	10213711	1	0.24689	13	0.00015	0.00062	0.78631	0.53942	chr2	10151542	10153541	+	Itih5	59469
chr2	152049607	152050425	1	0.247092	14	8.7e-06	0.00011	0.47988	0.23278	chr2	152079528	152081527	+	Scrt2	29104
chr1	87258581	87258883	1	0.248148	14	2.4e-07	0.0004	0.36157	0.11342	chr1	87262363	87264362	+	Efhd1	3481
chr19	36926743	36927273	1	0.249517	10	4.9e-06	6.5e-05	0.33409	0.084571	chr19	36924078	36926077	+	Btaf1	667
chr8	91358419	91358875	1	0.253774	10	0.00043	0.00051	0.80786	0.55409	chr8	91313223	91315222	-	Rpgrip1l	43198
chr17	28375569	28376265	1	0.25382	10	0.00033	0.005	0.42622	0.1724	chr17	28365217	28367216	-	Tulp1	8354
chr4	133243197	133243724	1	0.254685	12	1.5e-05	0.0015	0.70029	0.4456	chr4	133238817	133240816	+	Map3k6	2382
chr13	60497713	60498018	1	0.254835	10	2.2e-06	4.1e-05	0.40932	0.15449	chr13	60599946	60601945	+	Dapk1	101929
chr13	43171753	43172148	1	0.255541	10	5.4e-05	0.00052	0.28665	0.031108	chr13	43171502	43173501	-	Tbc1d7	0
chr7	24531366	24531649	0.014	0.25593	10	7.4e-09	1.5e-08	0.27113	0.0152	chr7	24528647	24530646	+	Irgq	721
chr4	137578256	137578448	1	0.256014	15	6.7e-09	2.3e-06	0.29503	0.03902	chr4	137575181	137577180	-	Ldlrad2	1077
chr11	87444991	87445476	1	0.257154	10	1.7e-06	0.00012	0.37182	0.11467	chr11	87425590	87427589	+	Tex14	17403
chr3	51358538	51359322	0.044	0.257333	22	6.3e-11	4.8e-08	0.29988	0.042548	chr3	51340645	51342644	-	Elf2	15895
chr7	122512645	122513237	1	0.257576	10	0.0017	0.0021	0.68484	0.42727	chr7	122669743	122671742	+	Cacng3	156507
chr11	117091963	117092472	0.065	0.2585	16	5.7e-11	7.2e-08	0.34005	0.08155	chr11	117113171	117115170	+	Sec14l1	20700
chr6	52232045	52233132	0.0018	0.260451	18	2.8e-11	1.9e-09	0.30029	0.039836	chr6	52234940	52236939	-	Hoxa10	1809
chr16	30186514	30186851	1	0.260553	10	7e-06	2.2e-05	0.433	0.17245	chr16	30267533	30269532	-	Cpn2	80683
chr5	125404713	125405411	0.19	0.262457	11	2e-08	2e-07	0.2841	0.021639	chr5	125390018	125392017	-	Ubc	12697
chr4	135856936	135857400	1	0.263331	12	2.1e-05	0.00027	0.30375	0.040418	chr4	135854070	135856069	+	Srsf10	868
chr11	89124450	89124800	1	0.263367	10	9.8e-06	3.8e-05	0.42768	0.16432	chr11	89071840	89073839	+	Gm525	50612
chr18	9708261	9708799	0.012	0.264135	11	6e-09	1.4e-08	0.28636	0.022222	chr18	9705647	9707646	+	Colec12	616
chr8	25353786	25354115	1	0.264923	10	1.8e-06	4.1e-05	0.42452	0.1596	chr8	25201543	25203542	-	Tacc1	150245
chr17	15577119	15577576	1	0.266773	10	4e-05	3.7e-05	0.39203	0.12526	chr17	15563324	15565323	-	Prdm9	11797
chr15	98634049	98634334	0.014	0.268764	10	3.3e-09	1.5e-08	0.28269	0.013922	chr15	98632766	98634765	+	Cacnb3	0
chr19	46646536	46646747	1	0.268899	10	6.2e-05	0.0052	0.88506	0.61616	chr19	46621400	46623399	+	Wbp1l	23138
chr7	89470434	89471118	1	0.26894	10	0.00093	0.0036	0.68228	0.41334	chr7	89517587	89519586	-	Prss23	46470
chr3	97298232	97298589	0.047	0.269624	10	8.7e-08	5.2e-08	0.31955	0.049924	chr3	97227365	97229364	-	Bcl9	68869
chr1	75209022	75209125	1	0.270251	10	5.3e-08	6.9e-06	0.31457	0.044318	chr1	75208828	75210827	+	Stk16	0
chr16	90389340	90389842	1	0.270941	11	0.0001	0.0031	0.64014	0.3692	chr16	90384396	90386395	+	Hunk	2946
chr18	75519683	75519820	1	0.271805	10	5.8e-05	0.0009	0.87023	0.59842	chr18	75365364	75367363	+	Smad7	152321
chr12	59040064	59040242	1	0.274349	12	2.6e-07	0.00012	0.4135	0.13915	chr12	59061473	59063472	-	Trappc6b	21232
chr11	119237908	119238239	0.037	0.274803	12	6.4e-07	4.1e-08	0.41132	0.13652	chr11	119228500	119230499	-	Tbc1d16	7410
chr2	35637941	35638496	1	0.274809	10	0.00039	0.013	0.74197	0.46716	chr2	35619980	35621979	+	Dab2ip	15963
chr1	72593086	72593862	1	0.276194	10	2.1e-05	0.00012	0.55848	0.28229	chr1	72581250	72583249	+	Smarcal1	9838
chr9	121838954	121839151	1	0.279174	10	0.00071	0.074	0.53753	0.25836	chr9	121839462	121841461	-	Ccdc13	312
chr2	153830904	153831502	1	0.281325	10	0.00017	0.0023	0.79797	0.51664	chr2	153871085	153873084	-	Sun5	39584
chr5	135404779	135405220	1	0.283495	10	4.5e-05	0.00058	0.48613	0.20263	chr5	135394547	135396546	-	Pom121	8234
chr1	39761168	39761420	1	0.283995	11	2.3e-05	0.00054	0.3652	0.081207	chr1	39720990	39722989	-	Rfx8	38180
chr12	108436282	108437132	1	0.285163	12	5.4e-06	0.0001	0.67333	0.38817	chr12	108420815	108422814	+	Eml1	13469
chr8	34809541	34809677	0.0084	0.286395	15	3.3e-10	9.2e-09	0.30511	0.018713	chr8	34805609	34807608	+	Dusp4	1934
chr16	45724234	45724625	0.086	0.286697	13	4.7e-11	9.5e-08	0.32544	0.03874	chr16	45724532	45726531	-	Tagln3	0
chr18	82856316	82856851	0.94	0.287899	12	3.2e-08	1e-06	0.40098	0.11309	chr18	82908878	82910877	+	Zfp516	52028
chr5	25101212	25101566	1	0.288678	10	0.00022	0.0024	0.36617	0.077493	chr5	25100643	25102642	-	Prkag2	0
chr6	83716111	83716347	1	0.28871	10	6.1e-06	0.00012	0.57744	0.28873	chr6	83709263	83711262	+	Vax2	4850
chr14	79300522	79300804	0.43	0.289173	14	2.3e-09	4.7e-07	0.33078	0.041611	chr14	79301636	79303635	-	Rgcc	833
chr12	101011910	101013181	1	0.289345	15	5.4e-06	0.00034	0.54318	0.25384	chr12	101028984	101030983	-	Ccdc88c	15804
chr18	78458706	78459115	1	0.289429	10	0.00017	0.019	0.84775	0.55832	chr18	78596951	78598950	-	Slc14a2	137837
chr9	92249991	92250449	0.0028	0.290019	15	3.3e-10	3e-09	0.3078	0.017778	chr9	92248193	92250192	+	Plscr1	0
chr9	69290716	69291201	1	0.291514	11	1.2e-05	0.00021	0.34783	0.056313	chr9	69287840	69289839	+	Rora	878
chr10	44527002	44527177	1	0.291663	10	6.5e-06	0.00021	0.39228	0.10061	chr10	44458749	44460748	-	Prdm1	66255
chr17	46628588	46628883	4e-05	0.294388	20	4.7e-14	4.4e-11	0.33614	0.041752	chr17	46629505	46631504	-	Ptk7	623
chr11	59471549	59471982	1	0.29476	10	2.5e-08	1.9e-06	0.32174	0.026976	chr11	59472475	59474474	-	Zfp867	494
chr7	25367592	25367997	1	0.29477	10	1.4e-05	2.1e-05	0.40251	0.10774	chr7	25369725	25371724	-	Cnfn	1729
chr5	149259115	149259565	1	0.296663	11	7e-06	0.00013	0.64217	0.34551	chr5	149263003	149265002	+	Alox5ap	3439
chr11	97151884	97152316	0.47	0.297796	10	8.7e-08	5.1e-07	0.31601	0.018209	chr11	97149713	97151712	-	Tbkbp1	173
chr3	97312122	97312318	0.042	0.300242	10	6.4e-10	4.7e-08	0.39061	0.090366	chr3	97227365	97229364	-	Bcl9	82759
chr2	167899954	167900477	1	0.300721	10	2.1e-05	0.0023	0.57947	0.27875	chr2	167930326	167932325	+	Ptpn1	29850
chr1	168391748	168392472	0.73	0.300728	14	2.6e-09	8e-07	0.44101	0.14029	chr1	168432170	168434169	-	Pbx1	39699
chr19	53500554	53500940	1	0.302936	11	5.2e-05	0.00056	0.73349	0.43055	chr19	53527317	53529316	+	Dusp5	26378
chr8	84737544	84738153	1	0.303155	10	5e-07	2.2e-05	0.39548	0.092323	chr8	84699456	84701455	+	Lyl1	36090
chr8	108797813	108798318	1	0.305517	10	1.4e-05	5.9e-05	0.54288	0.23737	chr8	108712643	108714642	+	Zfhx3	83172
chr18	24654191	24654504	0.43	0.307794	10	1.7e-07	4.7e-07	0.31184	0.0040476	chr18	24651690	24653689	+	Mocos	503
chr5	142814562	142815016	8.2e-07	0.308736	16	7.9e-14	9e-13	0.32074	0.012004	chr5	142817388	142819387	-	Tnrc18	2373
chr11	67072570	67072917	1	0.310007	10	7e-05	0.0037	0.84817	0.53816	chr11	67076299	67078298	+	Myh3	3383
chr13	55825457	55825671	1	0.310458	14	4.6e-09	2.3e-06	0.36889	0.058435	chr13	55831426	55833425	-	Pitx1	5756
chr12	108276053	108276677	0.0098	0.310491	12	3.6e-09	1.1e-08	0.31875	0.0082621	chr12	108275418	108277417	-	Ccdc85c	0
chr11	62966853	62967906	1	0.311395	10	5e-07	3.7e-06	0.42506	0.11367	chr11	62949192	62951191	+	Cdrt4	15663
chr19	46599575	46600104	0.0059	0.312444	10	1.3e-09	6.5e-09	0.37823	0.065783	chr19	46597105	46599104	+	Wbp1l	472
chr8	107586095	107586821	1	0.314115	10	2.8e-06	6.9e-05	0.82431	0.5102	chr8	107588483	107590482	-	Psmd7	1663
chr6	72747743	72748311	1	0.317034	10	0.00088	0.0045	0.6925	0.37547	chr6	72789046	72791045	-	Tcf7l1	40736
chr7	143106806	143107088	1	0.326212	10	2.1e-05	0.00033	0.44851	0.1223	chr7	143105253	143107252	+	Kcnq1	0
chr13	43907299	43908420	1	0.329746	11	1.3e-05	7.8e-05	0.56822	0.23847	chr13	43783111	43785110	+	Cd83	122190
chr2	173585754	173586642	5e-05	0.329907	22	6.6e-14	5.5e-11	0.46661	0.1367	chr2	173578342	173580341	-	Ankrd60	5414
chr8	64983069	64983733	1	0.337533	10	5.3e-06	6.7e-05	0.75121	0.41368	chr8	64987645	64989644	-	Trim75	3913
chr13	112537325	112537725	1	0.339456	10	2.5e-07	3.6e-06	0.94409	0.60464	chr13	112580663	112582662	-	Il31ra	42939
chr10	85540684	85540904	1	0.34125	10	6.1e-06	0.00058	0.85243	0.51118	chr10	85596410	85598409	+	Btbd11	55507
chr9	65102853	65103538	1	0.346242	12	7.6e-07	4.2e-05	0.52443	0.17818	chr9	65099485	65101484	+	Igdcc4	1370
chr9	108478929	108479296	1	0.351933	10	4e-05	0.00017	0.42052	0.068591	chr9	108477861	108479860	+	Lamb2	0
chr1	72870209	72870541	1	0.352667	10	6.8e-07	1.3e-05	0.47512	0.12245	chr1	72874866	72876865	-	Igfbp5	4326
chr3	145987353	145987566	0.023	0.369342	11	3e-09	2.5e-08	0.38699	0.017644	chr3	145985869	145987868	+	Syde2	0
chr7	68263905	68264207	0.0051	0.392123	10	6.4e-10	5.6e-09	0.41635	0.024226	chr7	68264234	68266233	-	Pgpep1l	28
chr8	120505184	120505676	0.029	0.396705	10	5.2e-09	3.2e-08	0.49026	0.093556	chr8	120486865	120488864	+	Gse1	16321
chr14	50904023	50904447	7.5e-06	0.39698	14	9.4e-14	8.3e-12	0.43105	0.03407	chr14	50893256	50895255	-	Klhl33	8769
chr12	105605349	105605800	1	0.39755	10	5.8e-07	1.2e-05	0.72116	0.32361	chr12	105602090	105604089	+	Bdkrb1	1261
chr2	75999742	76000160	0.094	0.401684	11	4.8e-09	1e-07	0.76387	0.36218	chr2	75981968	75983967	-	Ttc30a1	15776
chr6	58906820	58906961	1	0.411133	10	2.1e-06	0.00021	0.78345	0.37231	chr6	58907127	58909126	-	Nap1l5	167
chr7	30327229	30327573	1	0.423322	12	2.1e-07	0.00012	0.72783	0.30451	chr7	30322376	30324375	-	Sdhaf1	2855
chr9	22131330	22131792	0.24	0.449258	10	4.4e-10	2.6e-07	0.49196	0.0427	chr9	22130599	22132598	-	Acp5	0

## Sheet: CGI
chr	start	stop	q-value	mean methylation difference	CpGs	p(MWU)	p(2D KS)	mean g1	mean g2	chr_closestGene	start_closestGene	end_closestGene	CGI#	distance
chr2	152686678	152686893	1	-0.255685	14	1.9e-06	2.3e-06	0.25603	0.51172	chr2	152686809	152687230	CpG8679	0
chr19	9753926	9754220	1	-0.226769	10	0.0034	0.027	0.67561	0.90238	chr19	9899272	9899823	CpG7340	145053
chr2	165757726	165758050	1	-0.216881	10	0.0039	0.012	0.42809	0.64498	chr2	165796193	165796571	CpG8859	38144
chr7	7278125	7278187	1	-0.207527	10	6.2e-05	0.00019	0.24429	0.45181	chr7	7277784	7278551	CpG12654	0
chr7	39655458	39655722	1	-0.202545	10	0.0024	0.0081	0.30638	0.50892	chr7	39588632	39588865	CpG13040	66594
chr16	94083372	94083569	1	-0.174017	10	7e-05	0.00033	0.25874	0.43276	chr16	94083472	94086127	CpG5885	0
chr17	47155813	47156494	1	-0.156174	10	0.02	0.037	0.58673	0.74291	chr17	47140270	47140611	CpG6427	15203
chr4	55659375	55659644	1	-0.150378	10	0.00098	0.012	0.52794	0.67832	chr4	55651120	55651739	CpG9939	7637
chr4	147219448	147219860	0.011	-0.146873	37	2.1e-13	1.2e-08	0.64346	0.79033	chr4	147187275	147187953	CpG10638	31496
chr5	39811839	39811953	1	-0.144995	10	0.0039	0.1	0.69965	0.84464	chr5	39644402	39644902	CpG11050	166938
chr12	71778138	71778411	1	-0.139957	10	0.056	0.071	0.46255	0.6025	chr12	71831095	71831860	CpG3257	52685
chr2	156762497	156762767	1	-0.138119	10	0.0031	0.012	0.71934	0.85746	chr2	156747990	156748239	CpG8748	14259
chr18	84725703	84726198	1	-0.137905	10	0.029	0.13	0.55097	0.68888	chr18	84720052	84720470	CpG7154	5234
chr2	72115984	72116349	1	-0.135935	10	0.065	0.13	0.52257	0.65851	chr2	71981291	71981507	CpG8167	134478
chr14	69780475	69780800	1	-0.129085	10	0.027	0.027	0.49433	0.62341	chr14	69767480	69767936	CpG4622	12540
chr9	109007063	109007321	1	-0.128645	10	0.04	0.073	0.56588	0.69452	chr9	109073765	109074323	CpG15417	66445
chr9	12409217	12409419	1	-0.127371	10	0.033	0.074	0.66044	0.78781	chr9	11277646	11277855	CpG14704	1131363
chr8	121023590	121023890	1	-0.124688	10	0.043	0.13	0.26458	0.38927	chr8	121073543	121073839	CpG14585	49654
chr4	147738573	147738627	1	-0.119087	10	0.0014	0.0057	0.17972	0.2988	chr4	147738466	147739154	CpG10642	0
chr8	20296979	20297105	1	-0.116356	10	1.4e-07	2e-06	0.017515	0.13387	chr8	20296932	20297602	CpG13875	0
chr4	53476654	53477246	1	-0.115191	10	0.053	0.1	0.69038	0.80558	chr4	53440003	53441019	CpG9929	35636
chr4	122035144	122035708	1	-0.114381	12	0.02	0.059	0.6736	0.78798	chr4	121214641	121215273	CpG10258	819872
chr3	127705461	127705691	1	-0.111937	10	0.084	0.37	0.28304	0.39498	chr3	127695407	127695763	CpG9582	9699
chr2	177094219	177094875	1	-0.110419	13	0.0056	0.064	0.66519	0.77561	chr2	178119043	178119439	CpG8950	1024169
chr3	92875142	92875351	1	-0.107374	10	0.0034	0.073	0.79507	0.90244	chr3	93443613	93447951	CpG9350	568263
chr15	20827654	20827786	1	-0.106758	10	0.017	0.17	0.70632	0.81307	chr15	25364175	25364865	CpG4802	4536390
chr7	103073105	103073817	1	-0.105567	11	0.13	0.52	0.58512	0.69068	chr7	102512907	102513374	CpG13434	559732
chr6	145273390	145274362	1	-0.104139	10	0.079	0.17	0.69066	0.7948	chr6	145249372	145250626	CpG12565	22765
chr19	5840778	5841140	1	-0.10231	13	0.024	0.047	0.29156	0.39387	chr19	5845806	5846028	CpG7254	4667
chr10	120303952	120304084	1	-0.100439	10	0.15	0.099	0.512	0.61244	chr10	120226998	120227574	CpG1541	76379
chr6	50319364	50320085	1	0.100037	10	0.001	0.00035	0.96243	0.86239	chr6	50196936	50197226	CpG12047	122139
chr4	141559660	141559848	1	0.100099	10	0.0075	0.027	0.11232	0.012222	chr4	141545530	141547131	CpG10599	12530
chr5	115430815	115431093	1	0.100546	10	0.00043	0.00012	0.17383	0.07328	chr5	115429295	115430967	CpG11404	0
chr13	12830945	12831305	1	0.10056	10	0.0054	0.019	0.90499	0.80443	chr13	12702081	12702878	CpG3627	128068
chr10	80232183	80232690	1	0.100571	12	0.043	0.28	0.87202	0.77145	chr10	80226336	80226932	CpG1270	5252
chr7	139584795	139585049	1	0.100686	13	0.011	0.014	0.12767	0.026984	chr7	139584527	139585213	CpG13694	0
chr2	102118933	102119593	1	0.100696	10	0.086	0.1	0.18948	0.088788	chr2	102058557	102058767	CpG8319	60167
chr4	108834465	108835040	1	0.100892	10	0.0023	0.013	0.10623	0.0053419	chr4	108833263	108833800	CpG10132	666
chr8	117377096	117377452	1	0.101311	13	0.0082	0.02	0.94687	0.84556	chr8	117436558	117436900	CpG14547	59107
chr9	107677132	107677491	1	0.101492	10	0.11	0.29	0.30181	0.20032	chr9	107675931	107676718	CpG15374	415
chr11	49794600	49794884	1	0.101518	15	8.4e-07	2.3e-06	0.11097	0.0094541	chr11	49794161	49794992	CpG1889	0
chr5	109906860	109906945	1	0.101621	10	0.0028	0.013	0.81866	0.71704	chr5	110101341	110101919	CpG11315	194397
chr8	84039002	84039549	1	0.101622	11	0.22	0.53	0.44295	0.34133	chr8	84042309	84042653	CpG14254	2761
chr4	124575314	124575399	1	0.101624	10	0.00022	0.0015	0.12392	0.022298	chr4	124575210	124575876	CpG10282	0
chr6	11428567	11428932	1	0.101676	10	0.055	0.17	0.86529	0.76362	chr6	11907682	11907955	CpG11867	478751
chr6	91212813	91212860	1	0.101894	10	0.0013	0.0086	0.12166	0.01977	chr6	91212723	91212972	CpG12300	0
chr13	110127430	110127766	1	0.102331	10	0.065	0.074	0.87026	0.76793	chr13	109902499	109903358	CpG4166	224073
chr15	93276307	93276574	1	0.10249	10	0.0014	0.0086	0.11416	0.011675	chr15	93274814	93275775	CpG5263	533
chr16	7737738	7738497	1	0.102508	10	0.074	0.098	0.79871	0.6962	chr16	8424540	8425107	CpG5485	686044
chr7	68221403	68222154	1	0.10276	10	0.1	0.094	0.54308	0.44032	chr7	68165008	68165253	CpG13222	56151
chr2	169600212	169601078	1	0.102886	10	0.13	0.37	0.63673	0.53385	chr2	169633588	169633907	CpG8914	32511
chr12	70492548	70493076	1	0.103142	10	0.12	0.13	0.8493	0.74616	chr12	70452890	70453367	CpG3246	39182
chr14	56812560	56812737	1	0.103953	11	0.0011	0.0021	0.12213	0.018182	chr14	56811083	56812806	CpG4517	0
chr5	123132952	123133612	1	0.104119	16	0.00064	0.002	0.16294	0.058817	chr5	123132273	123132486	CpG11507	467
chr9	85842335	85842633	1	0.104426	11	0.00087	0.0047	0.12195	0.017527	chr9	85842773	85844489	CpG15217	141
chr8	20590523	20591199	1	0.104819	10	0.089	0.18	0.69645	0.59163	chr8	20557688	20557946	CpG13878	32578
chr19	59453789	59454557	1	0.104835	15	0.0011	0.0023	0.1558	0.050964	chr19	59451480	59451824	CpG7682	1966
chr12	110546179	110546801	1	0.104998	10	0.25	0.17	0.859	0.754	chr12	110591276	110591938	CpG3515	44476
chr12	83535925	83536681	1	0.105094	10	0.13	0.29	0.80265	0.69755	chr12	83520350	83520776	CpG3340	15150
chr2	170914051	170914372	1	0.105102	10	0.11	0.099	0.75132	0.64622	chr2	170511377	170511886	CpG8919	402166
chr4	35145820	35146508	1	0.105716	12	0.044	0.18	0.89107	0.78535	chr4	35157038	35157498	CpG9796	10531
chr5	67216759	67217103	1	0.105999	10	0.0027	0.0083	0.15978	0.053778	chr5	67216474	67216709	CpG11121	51
chr15	7813231	7813582	1	0.106106	13	7.4e-06	6.3e-06	0.1279	0.021795	chr15	7812910	7814065	CpG4772	0
chr11	116455072	116455426	1	0.106378	10	0.14	0.37	0.78033	0.67396	chr11	116433881	116434818	CpG2855	20255
chr17	13546447	13546939	1	0.10642	10	0.11	0.54	0.67868	0.57226	chr17	13759926	13761710	CpG5971	212988
chr9	94912038	94912572	1	0.10653	10	0.051	0.036	0.75152	0.64499	chr9	94537088	94539070	CpG15256	372969
chr5	7960244	7960984	1	0.106768	10	0.053	0.067	0.19558	0.088816	chr5	8056390	8056751	CpG10825	95407
chr12	33968241	33968711	1	0.106772	12	0.009	0.034	0.18225	0.075474	chr12	33968482	33968740	CpG3130	0
chr8	19784949	19785084	0.59	0.106773	13	3.4e-09	6.4e-07	0.22928	0.1225	chr8	19784572	19785241	CpG13872	0
chr17	39848220	39848276	0.0014	0.106789	10	2.3e-10	1.5e-09	0.23061	0.12382	chr17	39848220	39848823	CpG6367	0
chr4	130009078	130009980	1	0.106875	12	0.034	0.061	0.78267	0.67579	chr4	130006650	130006973	CpG10383	2106
chr1	134513230	134513491	1	0.106933	12	1.3e-05	4.4e-05	0.14083	0.033902	chr1	134513328	134513584	CpG543	0
chr15	39077095	39077372	1	0.107061	10	0.00067	0.00093	0.18123	0.074172	chr15	39076767	39077097	CpG4868	0
chr3	99240994	99241566	1	0.107196	18	2.8e-05	0.00015	0.10984	0.0026455	chr3	99240888	99241581	CpG9442	0
chr5	28170939	28171212	1	0.107363	10	0.036	0.074	0.28739	0.18003	chr5	28165340	28167239	CpG10907	3701
chr1	171064472	171064617	1	0.107421	10	2.7e-05	0.00021	0.13338	0.025962	chr1	171063939	171065960	CpG699	0
chr5	128713048	128713993	1	0.107494	10	0.04	0.23	0.77965	0.67215	chr5	128736036	128736348	CpG11566	22044
chr8	120489473	120489708	1	0.107798	10	0.0019	1	0.1078	0	chr8	120487474	120489709	CpG14576	0
chr8	20122507	20122820	1	0.107833	22	1.2e-07	0.0011	0.24391	0.13608	chr8	20122209	20122868	CpG13874	0
chr11	109503963	109504255	1	0.108059	10	0.06	0.29	0.90232	0.79426	chr11	109473121	109474103	CpG2774	29861
chr4	101507578	101508206	1	0.108197	10	0.029	0.046	0.22113	0.11294	chr4	101508849	101509063	CpG10079	644
chr9	58201967	58202027	1	0.108241	10	0.003	0.0057	0.13737	0.029127	chr9	58201822	58202028	CpG15028	0
chr14	104715794	104715887	1	0.108415	10	0.00043	0.0003	0.403	0.29458	chr14	104522150	104522767	CpG4710	193028
chr13	52457679	52458220	1	0.108656	10	0.016	0.054	0.50089	0.39224	chr13	52530361	52530803	CpG3859	72142
chr5	123500994	123501156	1	0.108717	10	0.037	0.13	0.79433	0.68561	chr5	123508235	123508934	CpG11519	7080
chr2	168772859	168773352	1	0.108769	10	0.095	0.54	0.85024	0.74147	chr2	168765751	168767131	CpG8907	5729
chr2	167071574	167071829	1	0.108789	10	3.5e-05	2.2e-05	0.14602	0.037233	chr2	167062517	167063280	CpG8872	8295
chr11	43776234	43776431	1	0.109003	10	0.098	0.21	0.3145	0.20549	chr11	43775819	43776340	CpG1861	0
chr17	23245274	23245514	1	0.109019	11	0.021	0.031	0.7087	0.59968	chr17	23546654	23547146	CpG6014	301141
chr4	9844809	9845620	1	0.109108	10	0.0036	0.0024	0.11327	0.0041667	chr4	9843944	9844772	CpG9715	38
chr11	19830517	19830928	1	0.109353	10	0.055	0.025	0.20935	0.1	chr11	19919955	19920594	CpG1749	89028
chr11	98978418	98978856	1	0.109414	10	0.14	0.12	0.57081	0.46139	chr11	98982168	98983029	CpG2590	3313
chr19	3904258	3904532	1	0.109487	10	0.15	0.29	0.64061	0.53112	chr19	3907032	3907265	CpG7174	2501
chr10	95215046	95215417	1	0.109531	10	0.033	0.027	0.97945	0.86992	chr10	95323488	95324002	CpG1474	108072
chr8	124775736	124776117	1	0.109651	14	0.02	0.065	0.2062	0.096547	chr8	124792292	124794928	CpG14658	16176
chr3	3280189	3280961	1	0.10999	10	0.12	0.37	0.65485	0.54486	chr3	3309040	3309248	CpG9007	28080
chr17	35425345	35425617	1	0.110026	13	0.00027	0.0015	0.15113	0.041101	chr17	35424788	35425860	CpG6322	0
chr12	25702381	25703004	1	0.110106	11	0.035	0.13	0.25634	0.14623	chr12	25100522	25101183	CpG3098	601199
chr1	79450397	79450758	1	0.110176	10	0.095	0.28	0.28834	0.17817	chr1	79671574	79671937	CpG339	220817
chr11	104072996	104073132	1	0.110191	12	0.00062	0.0018	0.3392	0.22901	chr11	104132524	104133862	CpG2718	59393
chr12	24357144	24357561	1	0.110207	10	0.0038	0.038	0.21069	0.10048	chr12	24251936	24252731	CpG3087	104414
chr8	68061830	68062222	0.25	0.110511	18	1e-07	2.7e-07	0.12615	0.015638	chr8	68062073	68062697	CpG14045	0
chr3	152513768	152514465	1	0.110519	10	0.1	0.13	0.69845	0.58793	chr3	152486104	152486705	CpG9673	27064
chr1	167283861	167284269	1	0.110676	10	0.0027	0.0037	0.11822	0.0075397	chr1	167283764	167285152	CpG678	0
chr18	84091834	84092023	1	0.110689	12	0.0076	0.018	0.25629	0.14561	chr18	84092107	84092337	CpG7150	85
chr11	5262057	5262394	1	0.11114	10	0.011	0.011	0.22415	0.11301	chr11	5261162	5262087	CpG1691	0
chr4	156078042	156078501	1	0.111311	10	0.017	0.011	0.17835	0.067037	chr4	156077750	156078203	CpG10788	0
chr12	20234138	20234271	1	0.111346	10	0.00039	0.038	0.72073	0.60939	chr12	20196366	20197474	CpG3056	36665
chr11	47988361	47988470	1	0.111461	10	0.0016	0.0057	0.13181	0.020346	chr11	47988408	47989172	CpG1875	0
chr2	105224015	105224417	1	0.111476	11	0.021	0.028	0.23901	0.12754	chr2	105224327	105224568	CpG8345	0
chr2	11535631	11536220	1	0.111597	10	0.048	0.16	0.22734	0.11574	chr2	11535349	11535765	CpG7736	0
chr1	120603622	120603671	1	0.111776	10	0.00075	0.0056	0.12463	0.012857	chr1	120602843	120603990	CpG475	0
chr16	73024188	73024517	1	0.111862	10	0.00098	0.0023	0.97869	0.86682	chr16	72663079	72663798	CpG5812	360391
chr11	76673346	76674215	1	0.111991	10	0.16	0.23	0.60948	0.49749	chr11	76672704	76673210	CpG2259	137
chr8	123459187	123460008	1	0.112138	13	0.015	0.11	0.89812	0.78598	chr8	123442953	123443317	CpG14641	15871
chr12	31266333	31267044	1	0.112205	18	6.5e-05	0.00065	0.17291	0.0607	chr12	31264945	31266363	CpG3116	0
chr5	88629274	88629615	1	0.112261	10	0.22	0.13	0.81973	0.70747	chr5	88675095	88676468	CpG11192	45481
chr17	31772335	31773304	1	0.112326	10	0.13	0.37	0.79133	0.679	chr17	31849937	31850142	CpG6227	76634
chr16	11144011	11144072	1	0.112578	10	2.7e-07	0.00034	0.27342	0.16084	chr16	11134076	11134968	CpG5505	9044
chr9	62767687	62767907	1	0.113234	10	0.046	0.073	0.86476	0.75152	chr9	62811017	62812030	CpG15064	43111
chr13	54829469	54829815	1	0.113591	10	0.026	0.013	0.25326	0.13967	chr13	54789073	54790023	CpG3888	39447
chr8	25768325	25768804	1	0.113603	11	0.052	0.14	0.9506	0.83699	chr8	25753778	25754553	CpG13914	13773
chr2	166324470	166324753	1	0.113693	10	0.051	0.074	0.32415	0.21045	chr2	166154259	166155588	CpG8864	168883
chr12	73618679	73619484	1	0.113951	10	0.14	0.36	0.70875	0.5948	chr12	73584451	73585703	CpG3275	32977
chr1	136947435	136947867	1	0.114214	10	0.014	0.053	0.2175	0.10328	chr1	136948567	136949197	CpG577	701
chr4	99660404	99660543	1	0.11426	10	0.0052	0.027	0.17293	0.05867	chr4	99655945	99658098	CpG10066	2307
chr2	34645447	34646263	1	0.114383	10	0.016	0.021	0.27502	0.16063	chr2	34753853	34754548	CpG8024	107591
chr4	44374084	44374675	1	0.114564	11	0.014	0.079	0.89624	0.78167	chr4	44425180	44425727	CpG9869	50506
chr1	171070830	171071146	1	0.114581	10	0.011	0.1	0.34078	0.2262	chr1	171070327	171070786	CpG700	45
chr14	47366663	47367723	1	0.114897	12	0.077	0.045	0.56628	0.45138	chr14	47373718	47374202	CpG4431	5996
chr2	13011233	13011549	1	0.115027	12	1.7e-05	4.7e-05	0.12218	0.0071549	chr2	13009969	13011291	CpG7744	0
chr2	13011233	13011549	1	0.115027	12	1.7e-05	4.7e-05	0.12218	0.0071549	chr2	13011487	13011698	CpG7745	0
chr11	115435957	115436502	1	0.115139	10	0.0043	0.035	0.18668	0.071546	chr11	115447896	115448233	CpG2817	11395
chr13	44318952	44319624	1	0.115349	10	0.11	0.1	0.87379	0.75844	chr13	44729660	44731359	CpG3803	410037
chr15	99470485	99470731	1	0.115691	13	0.038	0.084	0.62969	0.514	chr15	99470393	99470792	CpG5342	0
chr11	118650627	118651444	1	0.115693	10	0.095	0.17	0.69527	0.57958	chr11	118569079	118570409	CpG2894	80219
chr10	47611310	47611760	1	0.115925	10	0.019	0.074	0.85361	0.73768	chr10	45577766	45578454	CpG1037	2032857
chr2	3713281	3714078	1	0.116055	14	4.3e-05	4.5e-05	0.15028	0.034223	chr2	3713363	3713799	CpG7704	0
chr1	74884386	74884519	1	0.116533	10	0.0017	0.0057	0.13153	0.015	chr1	74884301	74885613	CpG298	0
chr6	3182817	3182964	1	0.116846	11	0.0035	0.043	0.46156	0.34471	chr6	3763576	3763862	CpG11840	580613
chr9	115387417	115387840	1	0.116941	10	0.086	0.36	0.72687	0.60993	chr9	115309501	115310991	CpG15467	76427
chr1	165816848	165817706	1	0.117016	13	0.083	0.12	0.65629	0.53927	chr1	165845013	165845260	CpG668	27308
chr6	58700866	58701058	1	0.117053	10	0.13	0.18	0.80069	0.68364	chr6	58640332	58640723	CpG12119	60144
chr15	59054563	59055199	1	0.117147	10	0.014	0.0078	0.35615	0.239	chr15	59081277	59082537	CpG4918	26079
chr9	123461888	123462023	1	0.117457	10	1.3e-06	0.0002	0.30941	0.19196	chr9	123529580	123530197	CpG15543	67558
chr18	33987802	33988453	1	0.11756	10	0.074	0.13	0.88538	0.76782	chr18	34005895	34007537	CpG6813	17443
chr6	3201347	3201587	5.3e-06	0.117594	23	4e-14	5.9e-12	0.26853	0.15093	chr6	3763576	3763862	CpG11840	561990
chr9	40972893	40973622	1	0.117647	13	0.031	0.084	0.78125	0.66361	chr9	40963918	40964231	CpG14876	8663
chr7	13897186	13897391	1	0.11793	10	0.017	0.1	0.69654	0.57861	chr7	13278477	13279091	CpG12678	618096
chr10	79997392	79997679	1	0.118057	10	0.0045	0.026	0.16806	0.05	chr10	79988381	79988831	CpG1249	8562
chr9	56223585	56223921	1	0.118238	32	3.4e-12	1.4e-06	0.2901	0.17186	chr9	56160397	56161143	CpG15000	62443
chr17	35575501	35576108	1	0.118371	12	0.073	0.26	0.51611	0.39774	chr17	35516658	35517295	CpG6325	58207
chr9	53974251	53974560	1	0.11862	10	0.00023	0.00094	0.15627	0.03765	chr9	53974755	53975354	CpG14976	196
chr2	118112985	118113154	1	0.118723	10	0.046	0.17	0.4786	0.35988	chr2	118256769	118257007	CpG8393	143616
chr8	122369090	122370062	1	0.118857	10	0.11	0.17	0.46346	0.3446	chr8	122376387	122377141	CpG14613	6326
chr5	93268053	93268721	1	0.118965	11	0.0091	0.021	0.13927	0.020302	chr5	93267493	93268606	CpG11224	0
chr11	98447255	98447400	1	0.119125	10	5.8e-05	0.00012	0.16619	0.047063	chr11	98438655	98439061	CpG2572	8195
chr12	98616457	98616925	1	0.119153	10	0.015	0.037	0.87479	0.75564	chr12	98628037	98628349	CpG3423	11113
chr4	151255485	151256069	1	0.119404	10	0.12	0.29	0.65279	0.53338	chr4	151128692	151129563	CpG10700	125923
chr13	107776009	107776587	1	0.119615	10	0.0016	0.0053	0.93688	0.81727	chr13	107888547	107891460	CpG4160	111961
chr9	108570380	108570481	1	0.119634	10	3.4e-06	3.9e-05	0.1272	0.0075641	chr9	108569794	108570460	CpG15402	0
chr9	48267113	48267457	1	0.119887	12	8.9e-05	0.00032	0.13228	0.012394	chr9	48480343	48480713	CpG14945	212887
chr13	119488332	119488379	1	0.119919	10	0.021	0.00057	0.51665	0.39674	chr13	119487972	119489121	CpG4204	0
chr5	142857604	142858396	1	0.120036	10	0.065	0.18	0.59922	0.47918	chr5	142886677	142886922	CpG11749	28282
chr10	79767666	79768047	1	0.120246	10	0.0018	0.011	0.18992	0.069676	chr10	79766462	79767766	CpG1230	0
chr5	57719784	57719987	1	0.120319	12	0.00015	0.0008	0.13519	0.014868	chr5	57717239	57720500	CpG11092	0
chr4	152315938	152316003	1	0.12068	10	9.5e-05	0.00021	0.12306	0.002381	chr4	152315762	152316101	CpG10728	0
chr1	88254791	88255385	1	0.120684	11	0.00026	0.015	0.74782	0.62713	chr1	88277213	88277704	CpG383	21829
chr1	190483366	190483788	1	0.120819	11	0.017	0.074	0.88069	0.75987	chr1	190682137	190682339	CpG827	198350
chr4	63500251	63501105	1	0.12138	10	0.1	0.13	0.6617	0.54032	chr4	63494624	63496133	CpG9978	4119
chr1	171063718	171063964	1	0.121736	10	0.00041	0.026	0.36234	0.2406	chr1	171063939	171065960	CpG699	0
chr18	7725244	7725972	1	0.121855	10	0.033	0.29	0.73412	0.61227	chr18	7692915	7693417	CpG6722	31828
chr9	100377879	100378719	1	0.121955	10	0.1	0.038	0.79789	0.67593	chr9	100545348	100546343	CpG15303	166630
chr4	135032403	135032709	1	0.121999	10	0.074	0.17	0.48388	0.36188	chr4	134930835	134931469	CpG10479	100935
chr17	29189278	29189510	1	0.122048	10	0.04	0.23	0.28255	0.1605	chr17	29237439	29238470	CpG6196	47930
chr14	63244232	63244794	1	0.122089	16	0.0054	0.052	0.22115	0.099057	chr14	63245177	63245911	CpG4570	384
chr11	4474090	4474596	1	0.122123	13	0.0098	0.083	0.82554	0.70341	chr11	4594212	4594952	CpG1677	119617
chr19	42325854	42326336	1	0.122164	10	0.084	0.46	0.25306	0.1309	chr19	42255730	42256114	CpG7521	69741
chr3	129332632	129333147	1	0.122188	10	0.0057	0.012	0.24115	0.11896	chr3	129218629	129218932	CpG9590	113701
chr7	45414288	45414470	1	0.12223	10	6.6e-05	0.00035	0.18929	0.067063	chr7	45413570	45413889	CpG13118	400
chr17	76068460	76068942	1	0.122417	10	0.065	0.18	0.66216	0.53975	chr17	75551494	75552006	CpG6606	516455
chr12	17036242	17036881	1	0.122767	10	0.067	0.13	0.45218	0.32941	chr12	16999720	17000078	CpG3032	36165
chr7	49639254	49640250	1	0.122969	17	0.011	0.13	0.34641	0.22344	chr7	49636312	49636892	CpG13168	2363
chr9	63738938	63739766	1	0.123135	10	0.092	0.17	0.80222	0.67909	chr9	63757114	63758550	CpG15074	17349
chr12	24708452	24709218	1	0.123331	10	0.0038	0.0021	0.16791	0.044583	chr12	24707882	24708702	CpG3093	0
chr17	53462703	53463178	1	0.12337	10	0.076	0.2	0.42841	0.30504	chr17	53479000	53479942	CpG6469	15823
chr10	127710377	127710932	1	0.123397	10	0.079	0.13	0.79057	0.66717	chr10	127739625	127740040	CpG1608	28694
chr5	26006894	26007145	1	0.123413	12	0.053	0.26	0.49466	0.37125	chr5	25956754	25957214	CpG10900	49681
chr15	88123767	88124349	1	0.123464	10	0.071	0.23	0.59507	0.47161	chr15	87624070	87625706	CpG5219	498062
chr11	119935866	119936509	1	0.123539	10	0.048	0.29	0.78715	0.66361	chr11	119942284	119943638	CpG2922	5776
chr4	126320946	126321202	1	0.123581	12	0.00011	0.00072	0.13241	0.0088294	chr4	126321141	126321606	CpG10321	0
chr2	122301811	122301909	1	0.123674	11	0.0032	0.011	0.1465	0.022826	chr2	122301684	122301888	CpG8475	0
chr8	33732509	33732772	1	0.123828	11	0.0035	0.015	0.13037	0.0065427	chr8	33731779	33732587	CpG13945	0
chr1	156035210	156035722	1	0.123838	10	0.00039	1	0.12384	0	chr1	156035532	156036386	CpG624	0
chr17	38347196	38347440	1	0.124049	11	0.033	0.23	0.75967	0.63562	chr17	37197000	37197632	CpG6365	1149565
chr10	59586903	59587363	1	0.124192	10	0.06	0.13	0.86997	0.74578	chr10	59616123	59616735	CpG1072	28761
chr13	70233975	70234637	1	0.124628	10	0.19	0.36	0.37794	0.25331	chr13	70637317	70637905	CpG3994	402681
chr1	81443998	81444636	1	0.124667	10	0.025	0.038	0.75227	0.6276	chr1	80758071	80758785	CpG343	685214
chr6	136808862	136809321	1	0.124949	12	9.1e-06	1.4e-05	0.14973	0.024777	chr6	136808190	136808958	CpG12539	0
chr13	31557293	31557883	1	0.125031	10	0.0081	0.073	0.25292	0.12789	chr13	31557823	31560098	CpG3729	0
chr11	22857678	22858344	1	0.125173	11	0.012	0.01	0.28989	0.16472	chr11	22858860	22859999	CpG1773	517
chr5	48018846	48019146	1	0.125278	10	0.062	0.23	0.8437	0.71843	chr5	47986121	47986390	CpG11067	32457
chr17	51833951	51834387	1	0.125496	10	0.0014	0.037	0.18334	0.057847	chr17	51831760	51833245	CpG6467	707
chr1	63255152	63256083	1	0.125673	10	0.011	0.038	0.30416	0.17849	chr1	63248289	63248615	CpG233	6538
chr17	39847057	39847353	0.036	0.125819	31	6.4e-12	3.9e-08	0.30817	0.17474	chr17	39843168	39846346	CpG6366	712
chr4	73790017	73790686	1	0.125852	10	0.12	0.27	0.30055	0.1747	chr4	73790554	73791142	CpG9991	0
chr7	35185259	35185646	1	0.126068	16	0.00014	0.00067	0.15598	0.029911	chr7	35185306	35185532	CpG13007	0
chr13	119615881	119616638	1	0.126131	12	0.0017	0.0041	0.76108	0.63494	chr13	119631620	119632022	CpG4205	14983
chr3	97681789	97682230	1	0.126145	10	0.0047	0.0084	0.16922	0.043077	chr3	97658047	97658795	CpG9431	22995
chr7	36829552	36830268	1	0.126282	10	0.071	0.13	0.63584	0.50956	chr7	36769133	36769366	CpG13021	60187
chr19	43943037	43943561	1	0.126293	10	0.019	0.074	0.85576	0.72947	chr19	43939867	43940479	CpG7540	2559
chr18	56708482	56708797	1	0.126377	10	9.8e-06	3.9e-05	0.13431	0.0079365	chr18	56707292	56709053	CpG6986	0
chr2	166836325	166836739	1	0.126439	10	0.014	0.013	0.89299	0.76655	chr2	166805343	166805987	CpG8868	30339
chr17	32905378	32905795	1	0.126514	12	0.0042	0.0052	0.29768	0.17116	chr17	32924784	32924988	CpG6246	18990
chr11	30471783	30472502	0.17	0.126568	13	6.6e-08	1.8e-07	0.14476	0.018193	chr11	30649110	30649612	CpG1809	176609
chr7	126038153	126038607	1	0.126711	11	0.082	0.13	0.60162	0.47491	chr7	126081563	126082475	CpG13553	42957
chr8	106430822	106431367	1	0.126754	10	0.12	0.45	0.53718	0.41043	chr8	106415255	106415558	CpG14457	15265
chr3	105453222	105453817	1	0.127088	11	6.8e-05	0.00035	0.13402	0.0069321	chr3	105452012	105453070	CpG9484	153
chr14	60654701	60655687	1	0.127263	12	0.012	0.11	0.90618	0.77891	chr14	60634605	60635216	CpG4548	19486
chr5	67099666	67100646	1	0.127517	13	0.013	0.11	0.20984	0.082319	chr5	67097560	67097844	CpG11120	1823
chr8	94667013	94667340	1	0.128058	10	0.0024	0.0023	0.16283	0.034776	chr8	94666588	94667259	CpG14374	0
chr15	84714806	84715226	1	0.128125	12	4.1e-06	5e-06	0.14268	0.01455	chr15	84680904	84681714	CpG5188	33093
chr8	47974412	47974936	1	0.128487	10	0.0016	0.018	0.27727	0.14878	chr8	47989883	47991323	CpG14010	14948
chr2	166564577	166565270	1	0.128626	10	0.17	0.61	0.49699	0.36837	chr2	166713474	166714348	CpG8865	148205
chr12	112700475	112701156	1	0.128746	10	0.019	0.1	0.21815	0.089399	chr12	112693471	112693788	CpG3562	6688
chr11	65679208	65679701	1	0.129008	10	0.1	0.36	0.60813	0.47912	chr11	65787616	65788397	CpG2086	107916
chr15	86194912	86195226	1	0.129045	10	0.16	0.29	0.76597	0.63692	chr15	86185289	86185821	CpG5216	9092
chr16	85174008	85174281	1	0.129464	10	0.0013	0.013	0.19591	0.066443	chr16	85172583	85174130	CpG5827	0
chr1	34807111	34807782	1	0.129932	12	0.017	0.024	0.72685	0.59691	chr1	34801701	34802059	CpG99	5053
chr12	20230449	20230744	1	0.130141	14	9.5e-07	0.00016	0.70581	0.57567	chr12	20196366	20197474	CpG3056	32976
chr19	45737126	45737274	1	0.130158	10	0.0016	0.013	0.24582	0.11566	chr19	45736932	45737257	CpG7589	0
chr17	24895672	24896123	1	0.130313	10	0.00028	0.0015	0.1557	0.025389	chr17	24895802	24896019	CpG6074	0
chr4	152318632	152319326	1	0.130492	12	0.036	0.21	0.41161	0.28112	chr4	152315762	152316101	CpG10728	2532
chr2	28917819	28917989	1	0.130517	16	0.0025	0.013	0.14163	0.011111	chr2	28917678	28918145	CpG7894	0
chr16	89919023	89919293	1	0.130595	10	0.069	0.1	0.70718	0.57659	chr16	89884771	89885231	CpG5838	33793
chr14	26668334	26668599	1	0.130769	10	8e-06	2.3e-05	0.1675	0.03673	chr14	26668417	26670139	CpG4341	0
chr11	118729079	118729619	1	0.130784	10	0.1	0.1	0.39015	0.25936	chr11	118569079	118570409	CpG2894	158671
chr4	148646767	148647113	1	0.130857	10	0.0057	0.026	0.33125	0.20039	chr4	148626273	148627156	CpG10661	19612
chr15	101179889	101180553	1	0.130864	10	0.16	0.13	0.62924	0.49838	chr15	101173640	101174647	CpG5377	5243
chr17	57087448	57087673	0.0058	0.130872	19	3.1e-10	6.4e-09	0.13926	0.008387	chr17	57087448	57087687	CpG6529	0
chr7	122247549	122248250	1	0.131045	10	0.071	0.18	0.61717	0.48613	chr7	122288861	122289880	CpG13539	40612
chr2	4338278	4339088	1	0.131311	10	0.02	0.054	0.75287	0.62156	chr2	4401153	4401634	CpG7705	62066
chr11	76998575	76998914	1	0.131339	12	2.3e-05	0.00019	0.15024	0.018897	chr11	76998402	76998840	CpG2263	0
chr5	124503629	124503820	1	0.13142	10	0.021	0.073	0.84795	0.71653	chr5	124483109	124483613	CpG11542	20017
chr4	153206847	153207791	1	0.131456	10	0.044	0.074	0.57995	0.44849	chr4	153373924	153374147	CpG10733	166134
chr14	55784100	55784268	1	0.131869	10	0.065	0.22	0.36069	0.22883	chr14	55767855	55768193	CpG4505	15908
chr14	63543406	63543518	1	0.131955	10	2.9e-05	0.00055	0.14307	0.011111	chr14	63543406	63544048	CpG4577	0
chr1	88259932	88260444	1	0.132108	10	0.00046	0.026	0.7647	0.63259	chr1	88277213	88277704	CpG383	16770
chr5	92683524	92683752	1	0.13226	13	1.9e-06	1.1e-05	0.15709	0.024827	chr5	92683396	92683753	CpG11218	0
chr15	97408479	97409353	1	0.132459	10	0.0085	0.074	0.75605	0.62359	chr15	97323527	97323768	CpG5287	84712
chr17	89199439	89199766	1	0.132557	10	0.005	0.054	0.86485	0.7323	chr17	88529888	88530150	CpG6695	669290
chr5	24750226	24750399	1	0.132563	10	0.0023	0.0085	0.2284	0.095838	chr5	24750762	24751161	CpG10891	364
chr17	13542782	13543189	1	0.132729	10	0.00083	0.038	0.71945	0.58672	chr17	13759926	13761710	CpG5971	216738
chr2	102549873	102550172	1	0.132817	10	4.8e-05	0.00035	0.17918	0.046362	chr2	102450282	102451858	CpG8322	98016
chr17	25568264	25569634	1	0.13323	11	0.038	0.078	0.65455	0.52132	chr17	25570143	25571451	CpG6092	510
chr11	52167389	52167548	1	0.133256	10	0.0013	0.0056	0.15469	0.021431	chr11	52167784	52168135	CpG1927	237
chr4	44301370	44302059	1	0.133294	10	0.084	0.16	0.35093	0.21764	chr4	44233352	44234284	CpG9868	67087
chr19	57411016	57411572	1	0.133517	12	0.042	0.18	0.48744	0.35392	chr19	57360622	57361710	CpG7667	49307
chr7	135652143	135652722	1	0.133648	10	0.023	0.1	0.42745	0.29381	chr7	135715839	135716715	CpG13672	63118
chr1	88276189	88276823	1	0.133708	10	0.02	0.095	0.41094	0.27723	chr1	88277213	88277704	CpG383	391
chr9	89600815	89601575	1	0.134056	10	0.035	0.18	0.8702	0.73614	chr9	89622411	89622666	CpG15238	20837
chr11	95024279	95024925	1	0.134057	10	0.035	0.23	0.74474	0.61069	chr11	95019904	95020272	CpG2462	4008
chr8	19707052	19707945	1	0.134098	10	0.003	0.0057	0.74378	0.60968	chr8	19784572	19785241	CpG13872	76628
chr17	46498078	46498767	1	0.134295	10	0.076	0.23	0.75744	0.62314	chr17	46496688	46496998	CpG6406	1081
chr16	17078035	17078345	1	0.134321	10	0.032	0.072	0.89227	0.75795	chr16	17070149	17070427	CpG5543	7609
chr9	21810202	21811320	1	0.134937	13	0.0019	0.01	0.94897	0.81403	chr9	21798440	21798914	CpG14778	11289
chr2	147593304	147593549	1	0.135036	11	0.013	0.077	0.86202	0.72698	chr2	147364897	147366395	CpG8631	226910
chr4	147271288	147271948	1	0.135093	10	0.0047	0.0082	0.82012	0.68502	chr4	147275137	147276116	CpG10639	3190
chr16	44451658	44451991	1	0.135156	12	0.017	0.11	0.47126	0.33611	chr16	44347322	44347812	CpG5753	103847
chr1	132302944	132303907	1	0.135167	10	0.0047	0.026	0.86886	0.73369	chr1	132298558	132299269	CpG516	3676
chr12	54833486	54834244	1	0.135184	10	0.095	0.16	0.55203	0.41684	chr12	54862297	54863200	CpG3177	28054
chr12	25020996	25021467	1	0.135237	10	0.006	0.012	0.67125	0.53602	chr12	24974896	24975271	CpG3095	45726
chr1	55160407	55161027	1	0.135257	10	0.12	0.23	0.78523	0.64997	chr1	55131057	55131773	CpG193	28635
chr19	45234334	45234954	1	0.135327	10	0.012	0.053	0.16386	0.028536	chr19	45233499	45235664	CpG7582	0
chr5	101091537	101091956	1	0.135789	10	0.076	0.45	0.72064	0.58485	chr5	100845961	100846892	CpG11254	244646
chr3	69517146	69517311	1	0.135795	10	0.0027	0.0033	0.92219	0.7864	chr3	69598350	69599035	CpG9221	81040
chr11	97090581	97091130	1	0.135815	11	0.019	0.058	0.70008	0.56426	chr11	97114566	97115340	CpG2527	23437
chr1	21042594	21043241	1	0.136107	10	0.0017	0.0037	0.85673	0.72062	chr1	21078869	21079694	CpG65	35629
chr7	6826081	6826646	1	0.136299	10	0.01	0.038	0.46926	0.33296	chr7	6730062	6730398	CpG12651	95684
chr16	35154338	35154424	1	0.136337	13	0.00032	0.0016	0.13847	0.0021368	chr16	35154338	35156977	CpG5704	0
chr19	45065446	45065583	1	0.136454	10	0.0013	0.0055	0.15931	0.022857	chr19	45065418	45065678	CpG7571	0
chr1	190490199	190491334	1	0.136478	10	0.019	0.074	0.78647	0.64999	chr1	190682137	190682339	CpG827	190804
chr18	37707232	37707488	1	0.136507	16	0.003	0.03	0.36574	0.22923	chr18	37694513	37694761	CpG6902	12472
chr6	51401566	51402000	1	0.136727	12	0.0069	0.061	0.36142	0.22469	chr6	51379738	51379944	CpG12056	21623
chr10	62405473	62406328	1	0.136822	10	0.033	0.17	0.7636	0.62678	chr10	62449428	62450006	CpG1110	43101
chr8	24931306	24931931	1	0.13707	13	0.0031	0.01	0.85568	0.71861	chr8	25016510	25017634	CpG13903	84580
chr4	134983498	134983789	1	0.137094	10	0.067	0.37	0.53506	0.39797	chr4	134930835	134931469	CpG10479	52030
chr4	147275262	147275383	1	0.138326	10	0.0022	0.025	0.52986	0.39153	chr4	147275137	147276116	CpG10639	0
chr1	12865121	12865758	1	0.138337	10	0.024	0.13	0.41856	0.28022	chr1	12990718	12991200	CpG34	124961
chr10	111515959	111516422	1	0.13839	10	0.00033	0.00048	0.18823	0.049841	chr10	111506137	111506897	CpG1504	9063
chr17	73886384	73886513	1	0.1384	10	0.0026	0.026	0.89418	0.75578	chr17	73804744	73804964	CpG6597	81421
chr13	60125612	60126143	1	0.138657	10	0.06	0.29	0.4962	0.35754	chr13	60175837	60177591	CpG3948	49695
chr8	86536153	86536851	1	0.138704	10	0.017	0.0082	0.42916	0.29046	chr8	86624084	86624579	CpG14318	87234
chr1	135698911	135699824	1	0.138752	12	0.0001	0.00051	0.17883	0.040079	chr1	135687731	135688484	CpG561	10428
chr14	69943791	69944236	1	0.138962	10	0.046	0.22	0.75702	0.61806	chr14	70074548	70075804	CpG4625	130313
chr13	58094628	58095411	1	0.139617	10	0.027	0.026	0.85489	0.71527	chr13	58127275	58129475	CpG3936	31865
chr18	82898990	82899420	1	0.139899	10	0.081	0.28	0.65985	0.51995	chr18	82909533	82911550	CpG7144	10114
chr11	113326470	113326972	1	0.139911	11	0.045	0.12	0.37528	0.23537	chr11	113201433	113201928	CpG2783	124543
chr3	157567739	157568027	1	0.140074	10	0.00016	0.00035	0.16358	0.023511	chr3	157566761	157567839	CpG9688	0
chr3	107037415	107037954	1	0.140358	10	0.0089	0.013	0.77204	0.63169	chr3	107035842	107037127	CpG9494	289
chr12	109722643	109723619	1	0.140378	11	0.14	0.63	0.807	0.66663	chr12	109528252	109528472	CpG3508	194172
chr10	71323739	71324517	1	0.140424	10	0.0024	0.013	0.88517	0.74475	chr10	71344489	71345106	CpG1152	19973
chr9	44340680	44341458	1	0.140484	10	0.026	0.18	0.89535	0.75487	chr9	44343911	44344249	CpG14909	2454
chr2	18688892	18688966	1	0.140532	10	7e-06	1.3e-05	0.14887	0.0083333	chr2	18688720	18690513	CpG7767	0
chr6	124472290	124473141	1	0.140627	10	0.069	0.094	0.77911	0.63849	chr6	124414623	124415193	CpG12453	57098
chr3	79899494	79900192	1	0.140871	12	0.046	0.18	0.54934	0.40847	chr3	79628595	79629374	CpG9231	270121
chr8	19698047	19698648	1	0.140887	10	0.0038	0.0082	0.72766	0.58677	chr8	19784572	19785241	CpG13872	85925
chr9	47411194	47412075	1	0.141035	10	0.024	0.054	0.82766	0.68663	chr9	47529731	47531874	CpG14944	117657
chr3	65493791	65494820	1	0.141101	12	0.046	0.27	0.56168	0.42057	chr3	65527714	65529467	CpG9197	32895
chr13	31505085	31505388	1	0.141115	10	0.029	0.1	0.80933	0.66821	chr13	31557823	31560098	CpG3729	52436
chr12	102389865	102390124	1	0.141262	12	0.051	0.27	0.71852	0.57726	chr12	102439601	102439896	CpG3452	49478
chr8	87725669	87726248	1	0.141469	10	0.046	0.13	0.67387	0.5324	chr8	87780764	87781212	CpG14327	54517
chr2	37477817	37477929	1	0.141597	10	6.2e-05	0.00093	0.92017	0.77857	chr2	37452056	37452530	CpG8057	25288
chr9	21164190	21164313	1	0.141707	10	1.8e-05	4.1e-05	0.14448	0.0027778	chr9	21165043	21166340	CpG14755	731
chr4	114909553	114909769	1	0.141781	10	0.0054	0.074	0.16236	0.020576	chr4	114907118	114909560	CpG10158	0
chr2	20900118	20900208	1	0.141876	10	3.7e-06	0.0022	0.41817	0.2763	chr2	20968017	20969691	CpG7780	67810
chr3	62339918	62340325	1	0.141966	10	0.015	0.091	0.26708	0.12512	chr3	62338718	62339974	CpG9187	0
chr5	109645223	109645738	1	0.142131	10	0.049	0.092	0.55821	0.41608	chr5	109558579	109559201	CpG11314	86023
chr18	5163420	5163723	1	0.142503	11	0.00092	0.0068	0.20314	0.060641	chr18	5163121	5163619	CpG6711	0
chr18	61370056	61370375	1	0.142644	10	0.0075	0.017	0.83637	0.69372	chr18	61398498	61400742	CpG7009	28124
chr10	121642339	121642538	1	0.142694	10	0.00031	0.0024	0.16519	0.0225	chr10	121641588	121642085	CpG1557	255
chr13	119488834	119488931	1	0.142754	10	3e-06	7.1e-05	0.5967	0.45395	chr13	119487972	119489121	CpG4204	0
chr14	55734384	55735007	1	0.143094	10	0.076	0.018	0.77656	0.63347	chr14	55745623	55746066	CpG4503	10617
chr4	152012060	152012663	1	0.143273	10	0.0081	0.054	0.91394	0.77066	chr4	152008622	152009962	CpG10706	2099
chr6	55512254	55512735	1	0.143433	10	0.081	0.17	0.56528	0.42185	chr6	55451841	55452596	CpG12107	59659
chr13	18948177	18948423	1	0.143746	14	8.3e-07	2.3e-06	0.16697	0.023227	chr13	18948372	18949027	CpG3642	0
chr16	17914794	17915277	1	0.144252	16	3.1e-05	0.00021	0.14842	0.0041667	chr16	17914207	17915177	CpG5570	0
chr19	29334250	29335045	1	0.145012	10	0.051	0.12	0.32331	0.1783	chr19	29361736	29362043	CpG7440	26692
chr19	24897154	24897317	1	0.145038	10	0.002	0.026	0.26977	0.12473	chr19	24897236	24897571	CpG7412	0
chr7	70365446	70365562	1	0.145053	10	4.9e-06	1.2e-05	0.15339	0.0083333	chr7	70369308	70370330	CpG13229	3747
chr19	59344854	59345100	0.24	0.145121	14	1.5e-07	2.6e-07	0.15533	0.010204	chr19	59344805	59346356	CpG7681	0
chr10	122679934	122680203	1	0.145234	11	3.2e-05	0.00033	0.16723	0.021992	chr10	122678629	122679478	CpG1562	457
chr18	41950692	41951027	1	0.145309	12	0.00012	0.00076	0.14957	0.0042614	chr18	41950867	41951237	CpG6934	0
chr2	59968543	59969133	1	0.145397	10	0.002	0.013	0.87284	0.72744	chr2	59882216	59882700	CpG8112	85844
chr13	58415325	58415824	1	0.145613	10	0.053	0.093	0.45539	0.30977	chr13	58401244	58403342	CpG3941	11984
chr9	51765849	51766461	1	0.145786	10	0.0019	0.012	0.15907	0.013287	chr9	51764861	51766217	CpG14965	0
chr7	135860518	135861357	1	0.145985	10	0.013	0.026	0.48698	0.34099	chr7	135715839	135716715	CpG13672	143804
chr13	73828723	73829293	1	0.146458	10	0.017	0.099	0.82184	0.67538	chr13	73846882	73847698	CpG4010	17590
chr4	133499379	133500065	1	0.146521	10	0.023	0.17	0.40734	0.26082	chr4	133497674	133498596	CpG10443	784
chr3	34663277	34663513	1	0.146843	13	0.0023	0.005	0.17805	0.031208	chr3	34663378	34664473	CpG9096	0
chr15	96170726	96171265	1	0.146859	13	0.0059	0.016	0.43272	0.28586	chr15	96284886	96288510	CpG5279	113622
chr1	190992686	190993292	1	0.147184	10	0.0068	0.019	0.88767	0.74049	chr1	190978248	190979451	CpG830	13236
chr1	155530476	155531146	1	0.147255	10	0.048	0.097	0.72313	0.57588	chr1	155558147	155558794	CpG619	27002
chr17	33920223	33920579	1	0.147459	12	0.0079	0.034	0.15301	0.0055556	chr17	33919793	33920580	CpG6264	0
chr11	33198977	33199581	1	0.14759	10	0.0036	0.019	0.29231	0.14472	chr11	33200452	33204334	CpG1833	872
chr4	87230359	87230549	1	0.147623	10	0.00064	0.0024	0.15179	0.0041667	chr4	87230147	87230588	CpG10017	0
chr4	84675980	84676487	1	0.147654	10	0.01	0.0031	0.24696	0.099309	chr4	84674411	84676066	CpG10008	0
chr15	51634944	51635311	1	0.147699	10	0.0041	0.054	0.32881	0.18111	chr15	51865129	51865666	CpG4887	229819
chr14	21990781	21990987	1	0.147764	12	0.0042	0.018	0.57595	0.42818	chr14	21989043	21989725	CpG4315	1057
chr16	73279721	73280339	1	0.148047	11	0.038	0.14	0.64072	0.49267	chr16	72663079	72663798	CpG5812	615924
chr3	156561760	156561820	1	0.148056	10	0.0057	0.026	0.15062	0.0025641	chr3	156561486	156562366	CpG9686	0
chr5	100091432	100092168	1	0.14829	13	0.008	0.019	0.4917	0.34341	chr5	100038372	100040322	CpG11243	51111
chr13	31801139	31801341	1	0.149114	10	0.00012	0.00036	0.15245	0.0033333	chr13	31806191	31806991	CpG3734	4851
chr10	95610804	95611454	1	0.149128	10	0.013	0.13	0.33882	0.18969	chr10	95563245	95564357	CpG1478	46448
chr2	156774550	156775044	1	0.149274	11	0.016	0.012	0.45996	0.31069	chr2	156747990	156748239	CpG8748	26312
chr8	121661846	121662307	1	0.149679	10	0.03	0.025	0.69589	0.54621	chr8	121651371	121653286	CpG14599	8561
chr2	59338669	59338983	1	0.150083	10	0.037	0.22	0.77749	0.6274	chr2	59160665	59162066	CpG8110	176604
chr4	123677121	123677708	1	0.150095	10	0.003	0.026	0.45814	0.30804	chr4	123686502	123687331	CpG10274	8795
chr10	21380382	21380904	1	0.150221	10	0.0089	0.038	0.77749	0.62727	chr10	21295914	21296647	CpG928	83736
chr11	112992059	112992926	1	0.150331	11	0.024	0.18	0.6052	0.45487	chr11	112784499	112785465	CpG2782	206595
chr9	61855036	61855666	1	0.150416	14	0.0022	0.0038	0.86116	0.71074	chr9	61914186	61914891	CpG15055	58521
chr8	83862272	83862826	1	0.150689	10	0.00015	0.00094	0.21708	0.066392	chr8	83874963	83875442	CpG14246	12138
chr19	43614335	43614516	1	0.151201	10	0.00031	0.00035	0.17988	0.028678	chr19	43614335	43615108	CpG7534	0
chr10	111111153	111111899	1	0.151264	10	0.019	0.013	0.85097	0.6997	chr10	111164482	111165676	CpG1501	52584
chr2	122611216	122611581	1	0.151264	16	1.1e-06	1.3e-06	0.17707	0.025801	chr2	122611032	122611442	CpG8479	0
chr1	91365932	91366907	1	0.151319	15	0.00054	0.00032	0.31147	0.16015	chr1	91366303	91366752	CpG401	0
chr5	122263884	122264286	1	0.151434	10	0.00012	0.00011	0.19018	0.038749	chr5	122284451	122285425	CpG11484	20166
chr2	128123806	128124189	1	0.151617	12	0.0025	0.0027	0.36209	0.21048	chr2	128125625	128128313	CpG8520	1437
chr12	87199409	87199712	1	0.151922	10	0.00022	0.0085	0.19638	0.044459	chr12	87199698	87200536	CpG3407	0
chr1	36308045	36308660	1	0.152043	10	0.0065	0.038	0.18171	0.029667	chr1	36307616	36308213	CpG107	0
chr9	57504494	57504565	1	0.152338	10	0.00028	0.00095	0.15932	0.0069841	chr9	57503950	57504740	CpG15016	0
chr7	28268380	28268792	1	0.152413	13	9.9e-05	0.00065	0.21743	0.065012	chr7	28267751	28268511	CpG12897	0
chr18	60733152	60733469	1	0.152433	10	0.038	0.18	0.54444	0.39201	chr18	60748614	60748978	CpG7001	15146
chr3	97755502	97755779	1	0.152602	10	0.028	0.074	0.89882	0.74622	chr3	97751682	97751934	CpG9432	3569
chr1	73862738	73863158	1	0.152622	11	0.00076	0.0071	0.30612	0.1535	chr1	73907271	73907503	CpG272	44114
chr2	25577257	25577813	0.34	0.152646	11	7.7e-07	3.7e-07	0.18336	0.030712	chr2	25577021	25579908	CpG7832	0
chr2	6164735	6165227	1	0.152843	10	0.0081	0.017	0.30267	0.14982	chr2	6129611	6130306	CpG7720	34430
chr7	28865892	28866140	1	0.152847	11	0.00043	0.002	0.24712	0.094278	chr7	28825224	28825477	CpG12925	40416
chr7	29247386	29247549	1	0.152993	10	0.019	0.28	0.39377	0.24078	chr7	29247239	29247570	CpG12940	0
chr7	133775935	133776177	1	0.153203	10	0.017	0.097	0.33013	0.17693	chr7	133776482	133777039	CpG13666	306
chr11	22617374	22617817	1	0.153288	10	0.00029	0.00035	0.18009	0.026797	chr11	22512236	22512873	CpG1772	104502
chr17	47545285	47546026	1	0.153338	12	0.0079	0.017	0.76112	0.60778	chr17	47502082	47502388	CpG6432	42898
chr7	29224718	29225224	1	0.153455	13	0.035	0.018	0.55763	0.40417	chr7	29232164	29232722	CpG12938	6941
chr4	44710676	44711061	1	0.153474	11	0.0027	0.0073	0.22197	0.068495	chr4	44710638	44711138	CpG9872	0
chr14	57083646	57084327	1	0.153866	11	0.042	0.22	0.75821	0.60434	chr14	57103888	57104871	CpG4522	19562
chr13	56221835	56222263	1	0.153932	12	0.00015	0.00079	0.16504	0.011111	chr13	56221627	56222549	CpG3926	0
chr17	34084661	34085192	1	0.15404	10	0.011	0.1	0.8188	0.66476	chr17	34118396	34122981	CpG6274	33205
chr2	172551131	172551420	1	0.154478	10	1.7e-05	0.00011	0.183	0.028519	chr2	172549568	172551833	CpG8925	0
chr9	31614484	31615343	1	0.154493	10	0.017	0.17	0.73543	0.58094	chr9	31386005	31386636	CpG14833	227849
chr11	101891326	101891869	1	0.154502	10	0.001	0.012	0.22856	0.07406	chr11	101937436	101937648	CpG2652	45568
chr12	112274776	112275191	1	0.154538	10	0.013	0.018	0.43325	0.27871	chr12	112178042	112178291	CpG3554	96486
chr18	37737205	37737380	1	0.154585	11	0.021	0.031	0.54095	0.38636	chr18	37732639	37733134	CpG6904	4072
chr6	5255730	5256320	1	0.154616	12	6e-06	1.7e-05	0.17592	0.021308	chr6	5298135	5298518	CpG11844	41816
chr19	4172963	4173395	1	0.154661	10	0.0041	0.026	0.80125	0.64659	chr19	4169407	4170119	CpG7184	2845
chr2	155743245	155743724	1	0.154692	10	0.0052	0.013	0.72229	0.5676	chr2	155729175	155729446	CpG8730	13800
chr8	111061808	111062449	0.37	0.15476	11	5.5e-07	4.1e-07	0.16847	0.013709	chr8	111056217	111057295	CpG14512	4514
chr5	128815083	128815676	1	0.15479	10	0.015	0.13	0.57063	0.41584	chr5	128781722	128782109	CpG11567	32975
chr10	83219711	83220251	1	0.155533	10	0.095	0.17	0.60087	0.44534	chr10	83191291	83191713	CpG1403	27999
chr2	68320513	68320988	1	0.15605	10	0.065	0.34	0.62263	0.46658	chr2	68470867	68472497	CpG8136	149880
chr10	7831847	7832732	1	0.156052	12	0.0028	0.0019	0.34356	0.18751	chr10	7867339	7867750	CpG881	34608
chr7	126277625	126278087	1	0.156175	10	0.038	0.22	0.67478	0.5186	chr7	126272596	126273258	CpG13555	4368
chr2	128351413	128351907	1	0.156211	10	0.00083	0.0086	0.90927	0.75306	chr2	128125625	128128313	CpG8520	223101
chr19	45155826	45156143	1	0.156256	15	0.00036	0.0016	0.40348	0.24723	chr19	45155826	45156161	CpG7578	0
chr11	63922630	63922930	1	0.156285	10	0.005	0.037	0.22812	0.071834	chr11	63920509	63922450	CpG2076	181
chr6	145932878	145932994	1	0.156347	10	2.1e-07	6.7e-05	0.35768	0.20133	chr6	145865536	145866825	CpG12570	66054
chr11	9119121	9119484	1	0.156414	14	0.00019	0.00053	0.24916	0.092746	chr11	9150400	9150646	CpG1726	30917
chr11	30197777	30197982	1	0.156416	12	8.5e-05	0.00076	0.27535	0.11893	chr11	30198340	30198612	CpG1807	359
chr9	45039528	45040776	1	0.156672	11	0.019	0.077	0.39438	0.2377	chr9	45055132	45055428	CpG14928	14357
chr14	84447461	84447764	1	0.156996	10	0.00075	0.00059	0.33583	0.17883	chr14	84445819	84448029	CpG4691	0
chr11	88048612	88049212	1	0.157338	12	2.8e-06	5.3e-06	0.17863	0.021296	chr11	88047189	88048653	CpG2418	0
chr4	109071357	109072282	1	0.157415	13	0.026	0.08	0.79873	0.64132	chr4	109117815	109118169	CpG10136	45534
chr12	18391099	18391239	1	0.157449	10	0.014	0.05	0.53754	0.3801	chr12	18387201	18388046	CpG3042	3054
chr13	51865897	51866909	1	0.15749	10	0.038	0.074	0.63591	0.47842	chr13	51848024	51848252	CpG3858	17646
chr2	145675299	145675962	1	0.157521	11	0.00012	0.00012	0.18566	0.028139	chr2	145674929	145675375	CpG8616	0
chr1	171078482	171078813	1	0.157569	10	0.0078	0.1	0.35296	0.19539	chr1	171077941	171078407	CpG703	76
chr14	118854677	118855070	1	0.157816	10	0.00026	0.00095	0.1794	0.021588	chr14	118854588	118855037	CpG4733	0
chr14	63252225	63252695	1	0.158672	10	0.00031	0.0023	0.2053	0.046631	chr14	63251554	63251766	CpG4572	460
chr15	101238996	101239452	1	0.158743	10	0.00048	0.0024	0.24407	0.085324	chr15	101246338	101246699	CpG5380	6887
chr10	117675999	117676228	1	0.158756	10	0.0033	0.0036	0.30862	0.14986	chr10	117667882	117668099	CpG1527	7901
chr2	103439124	103439831	1	0.158894	10	0.0021	0.002	0.79089	0.63199	chr2	103484762	103485109	CpG8325	44932
chr8	47268301	47268704	1	0.159061	10	0.00079	0.00094	0.36733	0.20827	chr8	47287833	47289523	CpG14003	19130
chr1	167690177	167690446	1	0.159198	10	0.0013	0.013	0.35065	0.19145	chr1	167688274	167689255	CpG683	923
chr5	124967239	124967650	1	0.159419	10	0.0065	0.05	0.55238	0.39296	chr5	125011311	125011579	CpG11550	43662
chr5	148802778	148803411	1	0.15942	10	0.0016	0.026	0.70903	0.54961	chr5	148928382	148929226	CpG11824	124972
chr7	29792906	29793060	1	0.159846	10	0.028	0.29	0.81591	0.65607	chr7	29792836	29793351	CpG12949	0
chr16	18249480	18249900	1	0.15996	15	9e-08	3.8e-05	0.19417	0.034206	chr16	18248030	18249295	CpG5577	186
chr5	8367208	8367307	1	0.159971	10	0.00014	0.00034	0.2564	0.096429	chr5	8367113	8367320	CpG10826	0
chr2	30725930	30726213	1	0.160252	10	0.0068	0.017	0.44554	0.28529	chr2	30711731	30712357	CpG7940	13574
chr7	24612565	24612933	1	0.160264	12	0.0093	0.024	0.33299	0.17272	chr7	24611072	24611408	CpG12815	1158
chr4	148107308	148108104	1	0.16055	13	0.0085	0.0058	0.45652	0.29597	chr4	148087727	148088104	CpG10649	19205
chr10	70785037	70785456	1	0.160583	11	0.00052	0.021	0.83024	0.66966	chr10	70598617	70600156	CpG1148	184882
chr17	56007893	56008615	1	0.16076	12	0.00031	0.00017	0.24347	0.082713	chr17	56009070	56009607	CpG6483	456
chr4	46339663	46340058	1	0.160978	13	1.2e-06	7.7e-05	0.19653	0.035554	chr4	46343394	46345541	CpG9893	3337
chr4	124648522	124649604	1	0.161023	13	0.018	0.027	0.77913	0.61811	chr4	124656782	124659760	CpG10283	7179
chr5	135363559	135363956	1	0.161053	10	0.0075	0.037	0.38388	0.22283	chr5	135369859	135370345	CpG11624	5904
chr14	55595104	55596675	1	0.161165	14	0.01	0.049	0.80617	0.64501	chr14	55591541	55592094	CpG4496	3011
chr14	27095624	27096511	1	0.161223	10	0.011	0.13	0.75223	0.591	chr14	27114753	27115256	CpG4344	18243
chr5	125318909	125319386	1	0.161457	10	0.028	0.13	0.52957	0.36811	chr5	125340806	125341178	CpG11554	21421
chr4	140220566	140221124	1	0.161636	10	0.018	0.13	0.46809	0.30645	chr4	140244413	140244774	CpG10572	23290
chr2	158128954	158129452	1	0.161658	10	0.0052	0.0086	0.81199	0.65033	chr2	158228889	158229473	CpG8769	99438
chr4	134052702	134053263	1	0.161853	10	0.046	0.17	0.46124	0.29939	chr4	134072901	134073113	CpG10459	19639
chr11	86893546	86894180	1	0.162284	10	0.0017	0.00068	0.38935	0.22707	chr11	86807302	86807795	CpG2393	85752
chr4	117255770	117256073	1	0.16262	10	0.0052	0.018	0.79866	0.63604	chr4	117251857	117252288	CpG10201	3483
chr6	52221794	52222196	1	0.16293	10	0.022	0.09	0.18304	0.020112	chr6	52221352	52221915	CpG12073	0
chr11	120237607	120238321	1	0.163138	10	0.0018	0.012	0.26729	0.10416	chr11	120233787	120238101	CpG2934	0
chr11	121452403	121452724	0.12	0.163164	12	5.7e-08	1.3e-07	0.19178	0.028621	chr11	121451878	121452245	CpG2972	159
chr5	120586642	120587037	1	0.163357	10	0.011	0.13	0.4667	0.30334	chr5	120612520	120613473	CpG11457	25484
chr17	3273904	3274270	1	0.163768	13	0.009	0.071	0.43841	0.27464	chr17	3314198	3314559	CpG5913	39929
chr2	118711142	118711486	1	0.163938	12	4.8e-05	0.0012	0.18588	0.021941	chr2	118711070	118711517	CpG8403	0
chr2	5730390	5730726	1	0.164086	10	0.023	0.038	0.59196	0.42787	chr2	5713742	5715268	CpG7713	15123
chr6	43265295	43265517	1	0.16513	10	1.2e-05	4e-05	0.20181	0.036681	chr6	43265286	43265518	CpG11994	0
chr1	85651940	85652301	1	0.165238	10	0.0022	0.038	0.57928	0.41405	chr1	85793327	85794491	CpG353	141027
chr11	117062287	117062910	1	0.165363	10	0.029	0.091	0.63737	0.472	chr11	117076625	117077062	CpG2870	13716
chr3	90293869	90294407	1	0.165619	10	0.00088	0.0077	0.23574	0.070119	chr3	90293709	90293943	CpG9342	0
chr9	37538152	37538922	1	0.165911	10	0.13	0.051	0.73118	0.56527	chr9	37530325	37530590	CpG14865	7563
chr3	88607608	88608191	1	0.166084	10	0.015	0.068	0.26792	0.10183	chr3	88621020	88621727	CpG9294	12830
chr18	37756033	37756642	1	0.166296	17	0.0042	0.08	0.49109	0.3248	chr18	37755688	37756215	CpG6909	0
chr12	102369452	102369617	1	0.166791	10	0.01	0.037	0.83624	0.66944	chr12	102439601	102439896	CpG3452	69985
chr17	7139122	7139319	1	0.167062	10	0.00039	0.0015	0.83315	0.66609	chr17	7169741	7170523	CpG5946	30423
chr8	55359960	55360505	1	0.167541	12	0.0012	0.017	0.83527	0.66773	chr8	54529497	54530108	CpG14018	829853
chr3	101602895	101603673	1	0.167569	10	0.022	0.09	0.45973	0.29216	chr3	101604018	101605202	CpG9455	346
chr4	138725199	138725770	1	0.167759	10	0.00017	0.0053	0.341	0.17324	chr4	138913422	138914024	CpG10551	187653
chr4	141942574	141943041	1	0.168368	11	0.003	0.058	0.82936	0.66099	chr4	141874632	141875032	CpG10604	67543
chr16	94083617	94083793	1	0.168911	12	0.0016	0.045	0.51963	0.35072	chr16	94083472	94086127	CpG5885	0
chr14	20442109	20442599	1	0.168965	10	0.0054	0.013	0.69805	0.52909	chr14	20479738	20480021	CpG4294	37140
chr7	30232760	30232956	1	0.169232	10	2.4e-05	0.00012	0.18591	0.016674	chr7	30232740	30232990	CpG12960	0
chr18	38684343	38684845	1	0.169711	10	0.00054	0.00083	0.35214	0.18243	chr18	38600646	38601554	CpG6929	82790
chr8	121258617	121259281	1	0.169879	15	0.016	0.15	0.65402	0.48414	chr8	121273037	121273282	CpG14593	13757
chr2	127131853	127132502	1	0.170566	10	0.031	0.026	0.67783	0.50726	chr2	127133630	127134104	CpG8504	1129
chr4	147124800	147124906	0.0031	0.17096	12	3.1e-10	3.4e-09	0.2657	0.094739	chr4	147124818	147125246	CpG10637	0
chr2	74675367	74675515	1	0.170974	10	0.003	0.0083	0.24683	0.075851	chr2	74675196	74675530	CpG8188	0
chr4	146475251	146475395	1	0.171028	15	3.9e-05	0.0046	0.63576	0.46473	chr4	146474751	146475577	CpG10628	0
chr16	35660499	35660599	1	0.171053	10	0.0097	0.038	0.27343	0.10238	chr16	35660009	35660664	CpG5709	0
chr7	28070725	28071248	1	0.171441	11	0.011	0.041	0.76197	0.59053	chr7	28050029	28050340	CpG12894	20386
chr11	114628426	114628780	1	0.171512	10	0.011	0.1	0.70014	0.52863	chr11	114668546	114669120	CpG2790	39767
chr11	65371864	65372554	1	0.171571	10	0.0019	0.018	0.78467	0.6131	chr11	65269835	65270263	CpG2085	101602
chr3	149354967	149355663	1	0.171853	10	0.035	0.071	0.69956	0.52771	chr3	148987630	148990644	CpG9666	364324
chr9	68109868	68110518	1	0.171857	11	0.012	0.041	0.70708	0.53522	chr9	67840252	67840647	CpG15128	269222
chr7	19159637	19160019	1	0.172211	10	7e-05	0.00091	0.23185	0.05964	chr7	19157426	19157629	CpG12750	2009
chr17	14378228	14379211	1	0.172745	11	0.017	0.22	0.57273	0.39998	chr17	14280469	14280692	CpG5974	97537
chr9	121070928	121071256	1	0.172854	10	0.0024	0.013	0.76615	0.5933	chr9	121041311	121042430	CpG15506	28499
chr14	52119274	52119668	1	0.172855	10	0.00014	0.00094	0.18924	0.016389	chr14	52119196	52119414	CpG4459	0
chr3	104758583	104759374	1	0.172916	10	0.06	0.21	0.50195	0.32904	chr3	104758452	104758704	CpG9476	0
chr4	145585240	145586025	1	0.172943	14	0.00065	0.036	0.4912	0.31826	chr4	145577090	145577327	CpG10618	7914
chr19	6335695	6335869	1	0.173662	11	2.3e-05	0.00013	0.18151	0.0078431	chr19	6334996	6335806	CpG7272	0
chr5	134797715	134798091	1	0.174085	10	0.019	0.018	0.66502	0.49093	chr5	134747082	134747295	CpG11607	50421
chr7	143977993	143978102	1	0.174312	10	4.5e-05	0.00011	0.17848	0.0041667	chr7	143977817	143979374	CpG13770	0
chr14	34578661	34579863	1	0.174357	11	0.0017	0.015	0.89752	0.72316	chr14	34548777	34549629	CpG4395	29033
chr2	167887691	167888188	1	0.174398	10	0.0036	0.038	0.36197	0.18757	chr2	167895111	167895364	CpG8886	6924
chr6	147458665	147459231	1	0.174664	10	0.0023	0.038	0.8451	0.67044	chr6	147475831	147476518	CpG12582	16601
chr15	77763607	77764400	1	0.174937	15	0.00056	0.0023	0.55124	0.3763	chr15	77841180	77842605	CpG5040	76781
chr3	97930310	97930712	1	0.175267	10	0.0071	0.074	0.48828	0.31301	chr3	97901108	97901529	CpG9436	28782
chr7	46029881	46030602	1	0.175366	10	0.0041	0.0024	0.38907	0.21371	chr7	46033596	46034094	CpG13148	2995
chr5	24625929	24626382	1	0.175459	10	0.0012	0.026	0.87665	0.70119	chr5	24604592	24604970	CpG10888	20960
chr7	30423177	30423768	1	0.175715	10	0.012	0.035	0.49321	0.3175	chr7	30421632	30422426	CpG12969	752
chr17	66246185	66246631	1	0.175871	12	0.0058	0.024	0.6019	0.42603	chr17	66123483	66123852	CpG6552	122334
chr1	59381177	59381844	1	0.175983	12	0.006	0.059	0.6646	0.48862	chr1	59481951	59483937	CpG217	100108
chr17	87330720	87331009	1	0.176214	10	0.022	0.07	0.53877	0.36256	chr17	87282457	87283532	CpG6682	47189
chr3	129918547	129918866	1	0.177026	10	0.011	0.049	0.3928	0.21577	chr3	129901406	129901709	CpG9594	16839
chr19	43601007	43601159	1	0.177448	10	0.00022	0.0024	0.21804	0.040587	chr19	43600902	43601106	CpG7532	0
chr3	87970495	87971410	0.027	0.177477	15	3.7e-09	2.9e-08	0.19247	0.014991	chr3	87971020	87971963	CpG9268	0
chr8	27058427	27058796	1	0.177637	10	0.00037	0.0056	0.24212	0.064487	chr8	27042455	27043091	CpG13925	15337
chr1	82634393	82635211	1	0.177662	13	0.0002	0.0092	0.79108	0.61341	chr1	82724792	82725181	CpG347	89582
chr7	127944478	127945635	1	0.178056	13	0.0087	0.023	0.53747	0.35941	chr7	127944686	127944904	CpG13621	0
chr8	83955821	83956165	1	0.17808	10	0.00021	0.00057	0.19131	0.013228	chr8	83955192	83956192	CpG14248	0
chr7	24587190	24587641	0.004	0.178816	17	6.1e-10	4.4e-09	0.21654	0.037719	chr7	24587458	24587679	CpG12813	0
chr11	115858467	115858790	1	0.178883	17	2.6e-06	0.0015	0.32419	0.1453	chr11	115858427	115859990	CpG2833	0
chr5	150457918	150458875	1	0.178932	10	0.0054	0.052	0.44804	0.26911	chr5	150522553	150522908	CpG11833	63679
chr4	147910021	147910586	1	0.17902	10	0.044	0.13	0.89595	0.71693	chr4	147904465	147904988	CpG10644	5034
chr13	23286460	23287128	1	0.179133	13	8.4e-05	0.0003	0.22617	0.047033	chr13	23368894	23369417	CpG3677	81767
chr10	51742314	51742658	1	0.179193	10	0.0052	0.0083	0.71775	0.53855	chr10	51677775	51678005	CpG1043	64310
chr10	75833977	75834463	1	0.179758	10	4e-05	0.00087	0.32618	0.14643	chr10	75837191	75837515	CpG1169	2729
chr4	117867216	117867995	1	0.180513	13	0.0082	0.0036	0.44556	0.26505	chr4	117867952	117868245	CpG10210	0
chr11	116523823	116524665	1	0.180905	10	0.0081	0.049	0.54466	0.36376	chr11	116531530	116534153	CpG2858	6866
chr16	77400431	77400689	1	0.181027	10	4e-06	0.0002	0.25181	0.070787	chr16	77013509	77014320	CpG5817	386112
chr13	36731395	36731716	1	0.181616	10	0.00054	0.0056	0.23379	0.052175	chr13	36735064	36735286	CpG3759	3349
chr6	85386786	85386971	1	0.181732	10	0.028	0.1	0.47336	0.29163	chr6	85374879	85375126	CpG12229	11661
chr18	69806304	69806883	1	0.181828	10	0.01	0.038	0.52051	0.33868	chr18	70053062	70053299	CpG7066	246180
chr7	44816762	44816867	1	0.182106	10	2.5e-05	1	0.18211	0	chr7	44816762	44816980	CpG13075	0
chr2	76784145	76784483	1	0.182149	10	5.4e-05	0.00012	0.91535	0.7332	chr2	76675060	76675790	CpG8213	108356
chr4	137083764	137084193	1	0.182262	10	0.016	0.034	0.55504	0.37278	chr4	137048119	137048880	CpG10525	34885
chr4	115063804	115064196	1	0.182276	10	0.0047	0.037	0.33874	0.15647	chr4	115063134	115063623	CpG10163	182
chr4	46774623	46774882	1	0.182828	10	0.0031	0.025	0.31448	0.13165	chr4	46664594	46664942	CpG9903	109682
chr10	76583800	76584120	1	0.183385	10	0.014	0.026	0.52408	0.3407	chr10	76596334	76596785	CpG1181	12215
chr12	106081070	106081315	1	0.183475	10	0.003	0.0083	0.61001	0.42654	chr12	106010171	106010924	CpG3479	70147
chr10	61625512	61625977	1.6e-07	0.183691	17	3.7e-13	1.7e-13	0.20068	0.016993	chr10	61625499	61626247	CpG1097	0
chr1	9546376	9546871	1	0.183961	10	0.0065	0.026	0.32517	0.14121	chr1	9545269	9546268	CpG21	109
chr14	45220578	45221231	0.089	0.184091	16	4.2e-08	9.7e-08	0.20061	0.016519	chr14	45219318	45220490	CpG4413	89
chr4	128617680	128618287	1	0.184438	10	0.0036	0.054	0.78438	0.59994	chr4	128630228	128630484	CpG10347	11942
chr7	16416269	16417093	1	0.185461	10	0.029	0.07	0.78265	0.59719	chr7	16399593	16401468	CpG12704	14802
chr8	105254563	105254668	3.9e-07	0.185614	14	4e-13	4.3e-13	0.18859	0.0029762	chr8	105254203	105254735	CpG14416	0
chr1	181555141	181555391	1	0.185678	10	6.2e-05	0.00035	0.90039	0.71471	chr1	181352377	181352907	CpG781	202235
chr1	109251380	109251819	1	0.18576	10	0.0068	0.052	0.77056	0.5848	chr1	109982432	109983228	CpG453	730614
chr2	76932451	76932757	1	0.186712	11	0.0006	0.0021	0.90956	0.72285	chr2	76675060	76675790	CpG8213	256662
chr6	90422648	90423053	1	0.18683	10	0.00017	0.002	0.25236	0.06553	chr6	90462276	90463253	CpG12290	39224
chr18	47646261	47646695	1	0.18709	10	0.024	0.05	0.58617	0.39908	chr18	47368649	47369218	CpG6962	277044
chr9	20694614	20694989	1	0.18731	10	0.0097	0.051	0.33459	0.14728	chr9	20726445	20727075	CpG14735	31457
chr9	21248424	21249474	1	0.18765	15	0.00045	0.00031	0.39096	0.20331	chr9	21248397	21248654	CpG14761	0
chr10	125845119	125845423	1	0.188332	10	1.5e-05	0.00095	0.28836	0.10003	chr10	125966085	125966921	CpG1569	120663
chr17	28133055	28133517	1	0.188443	10	0.0019	0.0052	0.29688	0.10844	chr17	28141588	28142823	CpG6170	8072
chr4	108032379	108033159	1	0.189183	12	0.0017	0.022	0.50342	0.31424	chr4	108031542	108032302	CpG10119	78
chr6	136857389	136858098	1	0.189431	10	0.015	0.025	0.44876	0.25933	chr6	136827679	136828198	CpG12541	29192
chr5	66312279	66313244	1	0.1899	10	0.012	0.13	0.85612	0.66622	chr5	66259949	66260315	CpG11114	51965
chr7	127213618	127214159	1	0.189988	12	0.014	0.11	0.62639	0.4364	chr7	127208030	127208705	CpG13584	4914
chr4	153542116	153542726	1	0.190149	10	0.006	0.012	0.66271	0.47256	chr4	153481625	153483437	CpG10735	58680
chr18	14261293	14262182	1	0.190618	10	0.036	0.13	0.66642	0.47581	chr18	13971238	13971610	CpG6755	289684
chr17	30944421	30945088	1	0.190861	10	0.0023	0.0056	0.78224	0.59138	chr17	30901532	30902025	CpG6217	42397
chr12	26336479	26336919	1	0.191095	10	0.00019	0.0024	0.58583	0.39474	chr12	26414462	26415348	CpG3099	77544
chr5	124218860	124219651	1	0.191103	10	0.022	0.23	0.53702	0.34592	chr5	124249215	124250237	CpG11535	29565
chr5	97192985	97193647	1	0.191127	10	0.0036	0.092	0.81423	0.6231	chr5	96997052	96998110	CpG11228	194876
chr9	64930200	64931435	1	0.191208	10	0.0057	0.036	0.59307	0.40186	chr9	64960773	64961153	CpG15088	29339
chr13	24280050	24280273	1	0.191232	10	0.00035	0.0086	0.27745	0.086223	chr13	24280420	24281398	CpG3708	148
chr2	128428231	128429112	1	0.191365	11	3.3e-06	4.4e-05	0.26806	0.076696	chr2	128686924	128687499	CpG8521	257813
chr6	90619130	90619862	1	0.191635	10	0.011	0.053	0.67066	0.47903	chr6	90604871	90605087	CpG12292	14044
chr11	75651901	75652019	1	0.191717	10	0.00014	0.00058	0.21148	0.019762	chr11	75651485	75652026	CpG2239	0
chr2	18698734	18699063	0.069	0.192076	23	2.4e-10	7.6e-08	0.21761	0.025536	chr2	18698656	18699226	CpG7769	0
chr7	139683644	139684138	1	0.192085	10	0.028	0.047	0.41957	0.22748	chr7	139659910	139660162	CpG13695	23483
chr3	27258361	27258882	1	0.192411	10	0.0011	0.038	0.88474	0.69233	chr3	27182877	27183286	CpG9058	75076
chr5	114937191	114937838	1	0.193961	12	0.0017	0.012	0.76037	0.56641	chr5	114942214	114942438	CpG11387	4377
chr6	83038783	83038924	1	0.19398	11	2.8e-05	4.4e-05	0.26475	0.070773	chr6	83032766	83033557	CpG12178	5227
chr11	102062061	102062361	1	0.19435	10	0.0039	0.0086	0.70203	0.50768	chr11	102087178	102087735	CpG2656	24818
chr5	37336415	37337313	1	0.194424	14	7.2e-07	2.3e-06	0.23773	0.043302	chr5	37336520	37336974	CpG11035	0
chr17	84183236	84183649	1	0.194695	10	7.4e-05	0.00011	0.26419	0.069499	chr17	84185601	84188714	CpG6645	1953
chr10	26337782	26338612	1	0.194953	10	0.0024	0.0085	0.76731	0.57236	chr10	26373691	26375527	CpG952	35080
chr15	27476115	27476496	1	0.195215	14	1.8e-05	0.00036	0.66919	0.47397	chr15	27466247	27467326	CpG4813	8790
chr17	32189211	32189951	1	0.195726	10	0.00041	0.0056	0.26995	0.074224	chr17	32189104	32189426	CpG6235	0
chr6	149409322	149409652	1	0.195964	10	1.8e-05	0.00035	0.23587	0.039907	chr6	149361515	149361900	CpG12593	47423
chr8	27124226	27124686	1	0.196114	12	0.0002	0.024	0.70911	0.51299	chr8	27121393	27121906	CpG13927	2321
chr1	177636975	177637455	1	0.196576	11	0.00017	0.0072	0.7363	0.53973	chr1	177795934	177796483	CpG748	158480
chr9	20642172	20642449	1	0.197115	10	0.00083	0.0085	0.22414	0.027027	chr9	20641998	20642464	CpG14732	0
chr15	77857565	77857944	1	0.197526	10	0.01	0.051	0.65626	0.45874	chr15	77857699	77857945	CpG5041	0
chr14	122105230	122105507	1	0.197977	10	0.0036	0.052	0.4063	0.20832	chr14	122106900	122107704	CpG4747	1394
chr2	84506501	84506600	1	0.198108	10	0.00026	0.013	0.64856	0.45045	chr2	84658926	84659321	CpG8240	152327
chr12	54064237	54065197	1	0.19816	10	0.0026	0.0086	0.73124	0.53308	chr12	54067759	54069166	CpG3167	2563
chr9	106243217	106243503	1	0.198584	10	0.0016	0.0023	0.44899	0.2504	chr9	106247596	106248183	CpG15336	4094
chr8	121454890	121455088	1	0.198686	10	0.0016	0.0054	0.87375	0.67506	chr8	121468776	121468983	CpG14594	13689
chr14	55781322	55781950	1	0.198982	11	0.00024	0.00032	0.33272	0.13374	chr14	55767855	55768193	CpG4505	13130
chr18	10608921	10609323	1	0.199001	10	0.0033	0.001	0.38701	0.188	chr18	10609529	10610465	CpG6732	207
chr19	57295400	57295808	1	0.199011	11	0.0038	0.042	0.52591	0.3269	chr19	57314444	57315020	CpG7666	18637
chr3	38456799	38457589	1	0.199023	10	0.012	0.027	0.94755	0.74852	chr3	38455890	38456228	CpG9117	572
chr2	26351233	26351692	1	0.200128	10	0.00033	0.0035	0.25695	0.056822	chr2	26351759	26352628	CpG7849	68
chr12	54162785	54163318	1	0.200228	10	3.2e-06	1.3e-05	0.21166	0.011429	chr12	54203111	54203938	CpG3168	39794
chr16	87689164	87689605	1	0.20024	11	0.0014	0.015	0.54237	0.34213	chr16	87698718	87699558	CpG5835	9114
chr14	32165573	32165806	1	0.200313	10	7.9e-05	0.00034	0.20591	0.0055944	chr14	32165537	32165807	CpG4378	0
chr5	52817499	52817830	1	0.200373	10	0.00031	0.00051	0.89726	0.69689	chr5	52834033	52834278	CpG11081	16204
chr14	54417521	54417835	1	0.200402	10	0.00019	0.00057	0.31333	0.11293	chr14	54426669	54427141	CpG4466	8835
chr11	60140272	60140761	1	0.201301	11	0.00032	0.0047	0.24161	0.040308	chr11	60139740	60140546	CpG2020	0
chr11	60140272	60140761	1	0.201301	11	0.00032	0.0047	0.24161	0.040308	chr11	60140708	60140913	CpG2021	0
chr4	155150902	155151250	1	0.202059	10	1.8e-06	3.6e-06	0.21238	0.010317	chr4	155150506	155151103	CpG10756	0
chr11	43776018	43776232	1	0.202079	10	1.9e-06	4.1e-05	0.2296	0.02752	chr11	43775819	43776340	CpG1861	0
chr18	34883581	34884685	1	0.202504	14	0.0043	0.1	0.53682	0.33431	chr18	34887517	34887785	CpG6827	2833
chr18	43581629	43582390	1	0.202569	13	0.00013	0.01	0.38615	0.18358	chr18	43477589	43477838	CpG6942	103792
chr2	121358693	121358950	1	0.203206	10	0.0001	0.00033	0.22548	0.022271	chr2	121355040	121355434	CpG8462	3260
chr6	60521184	60521436	1	0.203218	10	0.011	0.054	0.78927	0.58605	chr6	61180109	61181080	CpG12124	658674
chr2	156460499	156460917	1	0.203873	12	0.0014	0.0086	0.48263	0.27876	chr2	156420600	156421386	CpG8744	39114
chr8	78063687	78064409	1	0.203901	10	0.00093	0.0023	0.39097	0.18707	chr8	78434795	78435860	CpG14213	370387
chr18	20609769	20610432	1	0.204362	11	0.00055	0.00089	0.59857	0.39421	chr18	20558001	20558498	CpG6765	51272
chr14	56366871	56367206	1	0.204717	10	0.005	0.049	0.38499	0.18028	chr14	56364695	56365341	CpG4512	1531
chr5	136810452	136811025	1	0.204956	10	0.00057	0.0035	0.43829	0.23333	chr5	136858962	136859277	CpG11655	47938
chr17	56627634	56628150	1	0.205492	13	4.3e-05	0.0047	0.33982	0.13433	chr17	56626416	56626971	CpG6512	664
chr2	9877618	9878118	1	0.20591	19	1.7e-07	5.2e-06	0.22288	0.016968	chr2	9877287	9877685	CpG7724	0
chr9	72663245	72663670	1	0.206158	10	1.4e-05	4.1e-05	0.22203	0.015873	chr9	72661883	72663057	CpG15153	189
chr13	74121925	74122404	1	0.206322	11	0.00031	0.03	0.5667	0.36038	chr13	74121112	74121525	CpG4014	401
chr2	92055588	92056274	1	0.206672	10	2.4e-05	0.00019	0.27576	0.069091	chr2	92055400	92055634	CpG8289	0
chr13	31820791	31820905	1	0.207406	10	1.2e-05	0.00087	0.37255	0.16515	chr13	31811015	31812000	CpG3736	8792
chr18	52331673	52332302	1	0.207631	10	0.00039	0.0085	0.89622	0.68859	chr18	52465569	52465967	CpG6970	133268
chr11	102155564	102155818	1	0.20777	10	0.00016	0.0009	0.27297	0.065199	chr11	102156162	102156447	CpG2660	345
chr18	64531166	64531479	1	0.20823	12	0.00016	0.00052	0.39888	0.19065	chr18	64516165	64516721	CpG7031	14446
chr7	19420974	19421638	1	0.208243	12	1.6e-05	0.00075	0.31543	0.10719	chr7	19421190	19421537	CpG12771	0
chr11	75450902	75451373	1	0.208291	10	0.00083	0.012	0.9445	0.73621	chr11	75454450	75454767	CpG2231	3078
chr11	98329590	98330084	1	0.208301	10	0.00022	0.0037	0.2555	0.047196	chr11	98329544	98329756	CpG2563	0
chr11	119408861	119409642	1	0.208339	10	0.0041	0.018	0.8659	0.65756	chr11	119389954	119390810	CpG2916	18052
chr11	99466109	99466630	1	0.208427	11	4.2e-05	0.0014	0.40836	0.19993	chr11	99230172	99231095	CpG2593	235015
chr8	84012215	84012845	1	0.209162	10	0.00035	0.011	0.26643	0.057271	chr8	84011133	84012756	CpG14251	0
chr13	43603772	43604157	1	0.209583	10	0.02	0.091	0.75074	0.54115	chr13	43615827	43616295	CpG3800	11671
chr4	154641212	154641921	1	0.210042	10	0.0016	0.0034	0.41313	0.20309	chr4	154634782	154637997	CpG10747	3216
chr18	65693049	65693796	1	0.210784	10	0.024	0.22	0.62183	0.41105	chr18	65580590	65581418	CpG7038	111632
chr14	100286434	100287003	1	0.210813	13	5.8e-05	0.0023	0.32523	0.11442	chr14	100285450	100286092	CpG4699	343
chr16	18617556	18617822	1	0.211182	11	0.00034	0.013	0.28858	0.077403	chr16	18620742	18621814	CpG5590	2921
chr12	85475615	85476293	1	0.211446	10	0.0031	0.013	0.66689	0.45544	chr12	85473438	85474752	CpG3383	864
chr17	48408505	48408758	1	0.211581	10	3.4e-07	1	0.21158	0	chr17	48409010	48410280	CpG6456	253
chr9	65128613	65128967	1	0.212161	11	0.0043	0.1	0.66971	0.45755	chr9	65123790	65124095	CpG15092	4519
chr9	95407568	95408169	1	0.212609	10	8.4e-05	0.00033	0.2577	0.045094	chr9	95405215	95407761	CpG15257	0
chr5	76857490	76858091	1	0.212667	16	2.2e-05	0.00064	0.52518	0.31252	chr5	76857300	76858505	CpG11172	0
chr10	45048227	45048712	1	0.213566	12	0.00046	0.032	0.60393	0.39036	chr10	45066902	45067564	CpG1032	18191
chr2	152413861	152414165	4.2e-08	0.214175	22	3.1e-13	4.6e-14	0.27164	0.057468	chr2	152413861	152415027	CpG8675	0
chr8	110950291	110950728	1	0.214407	10	0.00022	0.00089	0.38583	0.17143	chr8	110970106	110970478	CpG14508	19379
chr13	23459282	23459832	1	0.215728	12	0.00013	0.0028	0.59758	0.38185	chr13	23464124	23464494	CpG3681	4293
chr7	145030584	145031285	0.025	0.216263	15	7.6e-10	2.8e-08	0.25851	0.042248	chr7	144943338	144943616	CpG13785	86969
chr1	155742823	155742947	1	0.21707	10	0.0078	0.038	0.2356	0.018526	chr1	155741117	155743246	CpG621	0
chr9	72189604	72190320	1	0.217617	10	0.0027	0.0034	0.61498	0.39736	chr9	72132890	72133482	CpG15147	56123
chr17	47395884	47396365	1	0.218998	10	0.0057	0.034	0.60836	0.38936	chr17	47410250	47410753	CpG6429	13886
chr3	88440496	88441073	1	0.219174	12	1e-07	2.7e-06	0.30296	0.083787	chr3	88409831	88410425	CpG9284	30072
chr13	97239533	97240379	0.089	0.219358	15	1.6e-09	9.8e-08	0.28316	0.063806	chr13	97240816	97241892	CpG4107	438
chr13	46571087	46571576	1	0.219917	11	0.0015	0.014	0.56355	0.34364	chr13	46669263	46670275	CpG3814	97688
chr15	59680252	59680805	1	0.220159	10	3.4e-06	3.1e-06	0.26259	0.04243	chr15	59647522	59649610	CpG4921	30643
chr18	66457455	66457956	1	0.220934	11	0.0057	0.14	0.43745	0.21652	chr18	66458383	66458954	CpG7044	428
chr17	65643094	65643876	1	0.221743	11	0.015	0.054	0.53055	0.3088	chr17	65612617	65614037	CpG6543	29058
chr7	137309201	137309416	1	0.221891	10	2.6e-06	0.00012	0.31022	0.088333	chr7	137309187	137310621	CpG13675	0
chr6	124663242	124663919	1	0.22249	11	0.00041	0.0017	0.3051	0.082612	chr6	124662440	124663336	CpG12454	0
chr6	113605130	113605600	1	0.223153	10	6.6e-05	0.00019	0.33223	0.10908	chr6	113604509	113605208	CpG12373	0
chr7	80295008	80295361	1	0.223233	10	7.9e-05	0.00032	0.23397	0.010741	chr7	80294256	80294862	CpG13286	147
chr1	184793166	184794010	1	0.223346	11	0.0021	0.028	0.53255	0.30921	chr1	184810769	184811173	CpG801	16760
chr8	70631102	70631382	1	0.223369	10	0.0033	0.038	0.46377	0.2404	chr8	70629690	70630158	CpG14110	945
chr8	61590986	61591172	1	0.223627	11	4e-05	0.0002	0.26032	0.036696	chr8	61590932	61591254	CpG14035	0
chr1	104993858	104994172	1	0.2242	10	0.0085	0.037	0.44158	0.21738	chr1	104993908	104994456	CpG443	0
chr1	78218210	78218649	1	0.224429	10	6.5e-06	0.00011	0.27618	0.051751	chr1	78216544	78217797	CpG334	414
chr4	9083648	9084083	1	0.224881	10	0.0011	0.037	0.74876	0.52388	chr4	8922101	8922303	CpG9713	161346
chr14	70888985	70889365	1	0.225043	10	1.8e-07	3.8e-06	0.25234	0.027302	chr14	70889700	70890049	CpG4647	336
chr6	17170320	17171033	1	0.22517	12	6.1e-07	1.6e-06	0.31751	0.092343	chr6	17065000	17065543	CpG11876	104778
chr8	70730236	70730298	0.46	0.225346	10	1.5e-09	5e-07	0.27544	0.050097	chr8	70730092	70730299	CpG14116	0
chr18	78047064	78047393	1	0.227217	15	5.2e-08	1.4e-06	0.32304	0.095823	chr18	78047215	78047654	CpG7113	0
chr9	118936083	118936412	1	0.22743	10	0.00011	0.0037	0.43425	0.20682	chr9	118925842	118927072	CpG15478	9012
chr4	107126631	107127196	1	0.22763	10	0.001	0.0037	0.65399	0.42636	chr4	107178222	107179349	CpG10106	51027
chr5	124478129	124478397	0.38	0.227689	11	1.7e-07	4.1e-07	0.23934	0.011655	chr5	124477856	124478432	CpG11541	0
chr16	93422502	93423166	1	0.228088	10	0.00054	0.0037	0.66797	0.43988	chr16	93489579	93489862	CpG5875	66414
chr3	122763659	122763949	1	0.228612	10	1.1e-05	0.00057	0.33308	0.10447	chr3	122728915	122730767	CpG9566	32893
chr4	136070107	136070317	3.3e-05	0.230357	12	1.8e-11	3.6e-11	0.23543	0.0050705	chr4	136081948	136082171	CpG10503	11632
chr3	30599812	30600106	1	0.230389	10	1.2e-08	3.8e-06	0.27569	0.045297	chr3	30599720	30599987	CpG9070	0
chr17	35161046	35161693	1	0.230446	10	0.0036	0.027	0.66691	0.43646	chr17	35164491	35165403	CpG6310	2799
chr9	121384916	121385432	1	0.23072	10	0.012	0.036	0.59064	0.35992	chr9	121454340	121454592	CpG15509	68909
chr10	94427001	94427183	1	0.230737	10	0.00043	0.0022	0.71423	0.48349	chr10	94514696	94515538	CpG1471	87514
chr1	71837218	71838119	1	0.230805	10	0.005	0.027	0.61765	0.38684	chr1	71652697	71653358	CpG259	183861
chr17	46896945	46897535	1	0.23093	10	0.011	0.12	0.66574	0.43481	chr17	46891283	46891485	CpG6424	5461
chr3	90136192	90136928	1	0.2317	10	0.0078	0.002	0.67122	0.43952	chr3	90079538	90080448	CpG9334	55745
chr1	165840958	165841265	1	0.231725	12	0.00015	0.017	0.42262	0.19089	chr1	165845013	165845260	CpG668	3749
chr1	151036422	151037433	1	0.232083	10	0.0018	0.073	0.67938	0.4473	chr1	150993278	150993599	CpG592	42824
chr16	20630016	20630424	1	0.232457	10	0.0062	0.13	0.36873	0.13627	chr16	20629746	20630039	CpG5612	0
chr14	54464754	54464942	1	0.232474	10	0.00057	0.0024	0.24331	0.010833	chr14	54464045	54464787	CpG4468	0
chr17	71598973	71599270	1	0.232534	10	2.9e-05	0.00011	0.30304	0.070502	chr17	71598348	71598932	CpG6585	42
chr3	57294945	57295578	1	0.234026	10	5.1e-05	0.00012	0.24117	0.0071429	chr3	57136951	57137210	CpG9173	157736
chr2	74659608	74659844	1	0.234216	10	0.0026	0.053	0.38212	0.1479	chr2	74659608	74659905	CpG8186	0
chr17	3102346	3102686	1	0.234367	10	1.1e-06	2.3e-05	0.25497	0.020603	chr17	3114402	3115694	CpG5912	11717
chr8	121433579	121433718	1	0.2344	10	1.2e-05	0.00021	0.41819	0.18379	chr8	121468776	121468983	CpG14594	35059
chr7	116137223	116137788	1	0.235929	11	0.00055	0.0013	0.70662	0.47069	chr7	116093081	116093523	CpG13495	43701
chr6	116415300	116415701	1	0.235993	10	0.00016	0.00055	0.83608	0.60009	chr6	116460726	116461210	CpG12403	45026
chr14	61273874	61274819	1	0.236038	15	3.5e-05	0.0021	0.38706	0.15102	chr14	61274961	61275189	CpG4553	143
chr2	158539663	158539960	1	0.237393	13	1.3e-05	1.7e-05	0.5137	0.27631	chr2	158609779	158610151	CpG8773	69820
chr4	150235001	150235765	1	0.238166	10	0.0013	0.016	0.7511	0.51293	chr4	150236643	150237472	CpG10689	879
chr2	50175548	50176340	1	0.238633	10	0.00071	0.0055	0.71936	0.48073	chr2	50066300	50067004	CpG8088	108545
chr5	24525167	24526055	1	0.238692	12	1.2e-07	9.9e-06	0.30288	0.064187	chr5	24525995	24527269	CpG10883	0
chr5	122042910	122043723	1	0.239094	10	0.0036	0.0085	0.77801	0.53892	chr5	122049865	122050525	CpG11482	6143
chr16	33381649	33382347	1	0.239229	10	6.8e-07	1.3e-05	0.26427	0.025039	chr16	33380612	33381449	CpG5694	201
chr7	80044419	80045629	1	0.239535	10	0.0027	0.052	0.78298	0.54345	chr7	80026984	80027571	CpG13277	16849
chr6	144256097	144256656	1	0.24011	10	0.0012	0.013	0.55267	0.31256	chr6	143833412	143833654	CpG12560	422444
chr16	78264675	78265004	1	0.241143	10	1.4e-05	0.00049	0.36108	0.11994	chr16	78301661	78302372	CpG5818	36658
chr8	89185079	89185614	1	0.241248	11	0.00039	0.0045	0.52956	0.28831	chr8	89045207	89045589	CpG14343	139491
chr9	72421356	72422562	1	0.241339	10	0.0021	0.012	0.47873	0.23739	chr9	72438374	72438619	CpG15149	15813
chr10	24447157	24447990	1	0.241505	10	0.0024	0.037	0.61919	0.37768	chr10	24595451	24596086	CpG945	147462
chr18	80101168	80101926	1	0.241723	10	0.0012	0.0086	0.65282	0.4111	chr18	80150693	80150942	CpG7117	48768
chr13	119488977	119489107	1	0.243139	10	1.1e-08	5.2e-06	0.79698	0.55384	chr13	119487972	119489121	CpG4204	0
chr10	12911553	12911884	1	0.243758	10	0.0013	0.0048	0.71457	0.47081	chr10	12922723	12923133	CpG893	10840
chr4	155757014	155757366	1	0.244369	10	4e-05	0.00054	0.79395	0.54958	chr4	155760771	155761212	CpG10773	3406
chr11	55313976	55314680	1	0.244423	11	0.00017	0.0047	0.48602	0.2416	chr11	55204242	55204518	CpG1962	109459
chr6	39243811	39244470	1	0.244586	10	0.00051	0.0056	0.53271	0.28813	chr6	39256728	39257003	CpG11977	12259
chr6	140682889	140683125	1	0.245254	10	0.00014	0.00021	0.60843	0.36318	chr6	140623384	140623751	CpG12549	59139
chr7	49400787	49401087	1	0.24528	10	1.4e-05	0.00094	0.90026	0.65498	chr7	49245770	49247032	CpG13166	153756
chr5	120103268	120103749	1	0.245468	12	5.3e-05	0.0087	0.53605	0.29058	chr5	120116381	120116676	CpG11448	12633
chr7	110003015	110003560	1	0.24587	11	7e-06	8.1e-06	0.32656	0.080688	chr7	110018179	110018888	CpG13464	14620
chr4	45640617	45640988	1	0.246168	10	0.00064	0.0036	0.59745	0.35129	chr4	45529581	45531015	CpG9884	109603
chr2	10213009	10213711	1	0.24689	13	0.00015	0.00062	0.78631	0.53942	chr2	10080057	10080881	CpG7728	132129
chr2	152049607	152050425	1	0.247092	14	8.7e-06	0.00011	0.47988	0.23278	chr2	152048381	152049175	CpG8664	433
chr1	87258581	87258883	1	0.248148	14	2.4e-07	0.0004	0.36157	0.11342	chr1	87264206	87264956	CpG375	5324
chr19	36926743	36927273	1	0.249517	10	4.9e-06	6.5e-05	0.33409	0.084571	chr19	36925963	36926627	CpG7471	117
chr8	91358419	91358875	1	0.253774	10	0.00043	0.00051	0.80786	0.55409	chr8	91313205	91313787	CpG14349	44633
chr17	28375569	28376265	1	0.25382	10	0.00033	0.005	0.42622	0.1724	chr17	28364248	28364571	CpG6179	10999
chr4	133243197	133243724	1	0.254685	12	1.5e-05	0.0015	0.70029	0.4456	chr4	133240978	133241501	CpG10433	1697
chr13	60497713	60498018	1	0.254835	10	2.2e-06	4.1e-05	0.40932	0.15449	chr13	60601761	60602653	CpG3949	103744
chr13	43171753	43172148	1	0.255541	10	5.4e-05	0.00052	0.28665	0.031108	chr13	43171283	43171787	CpG3793	0
chr7	24531366	24531649	0.014	0.25593	10	7.4e-09	1.5e-08	0.27113	0.0152	chr7	24531432	24531907	CpG12809	0
chr4	137578256	137578448	1	0.256014	15	6.7e-09	2.3e-06	0.29503	0.03902	chr4	137578342	137578703	CpG10532	0
chr11	87444991	87445476	1	0.257154	10	1.7e-06	0.00012	0.37182	0.11467	chr11	87442786	87443229	CpG2402	1763
chr3	51358538	51359322	0.044	0.257333	22	6.3e-11	4.8e-08	0.29988	0.042548	chr3	51358785	51359164	CpG9140	0
chr7	122512645	122513237	1	0.257576	10	0.0017	0.0021	0.68484	0.42727	chr7	122288861	122289880	CpG13539	222766
chr11	117091963	117092472	0.065	0.2585	16	5.7e-11	7.2e-08	0.34005	0.08155	chr11	117076625	117077062	CpG2870	14902
chr6	52232045	52233132	0.0018	0.260451	18	2.8e-11	1.9e-09	0.30029	0.039836	chr6	52233394	52233615	CpG12078	263
chr16	30186514	30186851	1	0.260553	10	7e-06	2.2e-05	0.433	0.17245	chr16	30283072	30283337	CpG5660	96222
chr5	125404713	125405411	0.19	0.262457	11	2e-08	2e-07	0.2841	0.021639	chr5	125389228	125390100	CpG11555	14614
chr4	135856936	135857400	1	0.263331	12	2.1e-05	0.00027	0.30375	0.040418	chr4	135856857	135857077	CpG10492	0
chr11	89124450	89124800	1	0.263367	10	9.8e-06	3.8e-05	0.42768	0.16432	chr11	89060000	89060939	CpG2430	63512
chr18	9708261	9708799	0.012	0.264135	11	6e-09	1.4e-08	0.28636	0.022222	chr18	9707417	9708180	CpG6727	82
chr8	25353786	25354115	1	0.264923	10	1.8e-06	4.1e-05	0.42452	0.1596	chr8	25240392	25240967	CpG13908	112820
chr17	15577119	15577576	1	0.266773	10	4e-05	3.7e-05	0.39203	0.12526	chr17	15564126	15564562	CpG5992	12558
chr15	98634049	98634334	0.014	0.268764	10	3.3e-09	1.5e-08	0.28269	0.013922	chr15	98634571	98635349	CpG5304	238
chr19	46646536	46646747	1	0.268899	10	6.2e-05	0.0052	0.88506	0.61616	chr19	46654118	46654424	CpG7614	7372
chr7	89470434	89471118	1	0.26894	10	0.00093	0.0036	0.68228	0.41334	chr7	89517311	89517822	CpG13334	46194
chr3	97298232	97298589	0.047	0.269624	10	8.7e-08	5.2e-08	0.31955	0.049924	chr3	97227607	97227810	CpG9429	70423
chr1	75209022	75209125	1	0.270251	10	5.3e-08	6.9e-06	0.31457	0.044318	chr1	75210804	75211065	CpG305	1680
chr16	90389340	90389842	1	0.270941	11	0.0001	0.0031	0.64014	0.3692	chr16	90385733	90386970	CpG5843	2371
chr18	75519683	75519820	1	0.271805	10	5.8e-05	0.0009	0.87023	0.59842	chr18	75366489	75369009	CpG7088	150675
chr12	59040064	59040242	1	0.274349	12	2.6e-07	0.00012	0.4135	0.13915	chr12	59061062	59061392	CpG3213	20821
chr11	119237908	119238239	0.037	0.274803	12	6.4e-07	4.1e-08	0.41132	0.13652	chr11	119228093	119228487	CpG2912	9422
chr2	35637941	35638496	1	0.274809	10	0.00039	0.013	0.74197	0.46716	chr2	35621842	35622339	CpG8040	15603
chr1	72593086	72593862	1	0.276194	10	2.1e-05	0.00012	0.55848	0.28229	chr1	72640793	72641380	CpG267	46932
chr9	121838954	121839151	1	0.279174	10	0.00071	0.074	0.53753	0.25836	chr9	121838954	121839539	CpG15520	0
chr2	153830904	153831502	1	0.281325	10	0.00017	0.0023	0.79797	0.51664	chr2	153779022	153779269	CpG8705	51636
chr5	135404779	135405220	1	0.283495	10	4.5e-05	0.00058	0.48613	0.20263	chr5	135393883	135394619	CpG11625	10161
chr1	39761168	39761420	1	0.283995	11	2.3e-05	0.00054	0.3652	0.081207	chr1	39650441	39651282	CpG141	109887
chr12	108436282	108437132	1	0.285163	12	5.4e-06	0.0001	0.67333	0.38817	chr12	108422930	108423569	CpG3494	12714
chr8	34809541	34809677	0.0084	0.286395	15	3.3e-10	9.2e-09	0.30511	0.018713	chr8	34806595	34809760	CpG13950	0
chr16	45724234	45724625	0.086	0.286697	13	4.7e-11	9.5e-08	0.32544	0.03874	chr16	45742693	45742974	CpG5760	18069
chr18	82856316	82856851	0.94	0.287899	12	3.2e-08	1e-06	0.40098	0.11309	chr18	82909533	82911550	CpG7144	52683
chr5	25101212	25101566	1	0.288678	10	0.00022	0.0024	0.36617	0.077493	chr5	25099569	25101217	CpG10894	0
chr6	83716111	83716347	1	0.28871	10	6.1e-06	0.00012	0.57744	0.28873	chr6	83711102	83712235	CpG12205	3877
chr14	79300522	79300804	0.43	0.289173	14	2.3e-09	4.7e-07	0.33078	0.041611	chr14	79300718	79301843	CpG4680	0
chr12	101011910	101013181	1	0.289345	15	5.4e-06	0.00034	0.54318	0.25384	chr12	101028441	101029415	CpG3443	15261
chr18	78458706	78459115	1	0.289429	10	0.00017	0.019	0.84775	0.55832	chr18	78048425	78048877	CpG7114	409830
chr9	92249991	92250449	0.0028	0.290019	15	3.3e-10	3e-09	0.3078	0.017778	chr9	92250368	92250657	CpG15253	0
chr9	69290716	69291201	1	0.291514	11	1.2e-05	0.00021	0.34783	0.056313	chr9	69289645	69291400	CpG15130	0
chr10	44527002	44527177	1	0.291663	10	6.5e-06	0.00021	0.39228	0.10061	chr10	44529428	44529809	CpG1031	2252
chr17	46628588	46628883	4e-05	0.294388	20	4.7e-14	4.4e-11	0.33614	0.041752	chr17	46628812	46629565	CpG6410	0
chr11	59471549	59471982	1	0.29476	10	2.5e-08	1.9e-06	0.32174	0.026976	chr11	59472154	59472406	CpG2008	173
chr7	25367592	25367997	1	0.29477	10	1.4e-05	2.1e-05	0.40251	0.10774	chr7	25367958	25368185	CpG12846	0
chr5	149259115	149259565	1	0.296663	11	7e-06	0.00013	0.64217	0.34551	chr5	149287463	149287797	CpG11829	27899
chr11	97151884	97152316	0.47	0.297796	10	8.7e-08	5.1e-07	0.31601	0.018209	chr11	97150598	97151802	CpG2529	83
chr3	97312122	97312318	0.042	0.300242	10	6.4e-10	4.7e-08	0.39061	0.090366	chr3	97227607	97227810	CpG9429	84313
chr2	167899954	167900477	1	0.300721	10	2.1e-05	0.0023	0.57947	0.27875	chr2	167895111	167895364	CpG8886	4591
chr1	168391748	168392472	0.73	0.300728	14	2.6e-09	8e-07	0.44101	0.14029	chr1	167929789	167929998	CpG686	461751
chr19	53500554	53500940	1	0.302936	11	5.2e-05	0.00056	0.73349	0.43055	chr19	53528701	53529709	CpG7647	27762
chr8	84737544	84738153	1	0.303155	10	5e-07	2.2e-05	0.39548	0.092323	chr8	84716109	84716367	CpG14282	21178
chr8	108797813	108798318	1	0.305517	10	1.4e-05	5.9e-05	0.54288	0.23737	chr8	108800198	108800410	CpG14480	1881
chr18	24654191	24654504	0.43	0.307794	10	1.7e-07	4.7e-07	0.31184	0.0040476	chr18	24653652	24654041	CpG6787	151
chr5	142814562	142815016	8.2e-07	0.308736	16	7.9e-14	9e-13	0.32074	0.012004	chr5	142815002	142818661	CpG11746	0
chr11	67072570	67072917	1	0.310007	10	7e-05	0.0037	0.84817	0.53816	chr11	67052534	67052950	CpG2090	19621
chr13	55825457	55825671	1	0.310458	14	4.6e-09	2.3e-06	0.36889	0.058435	chr13	55825478	55826646	CpG3920	0
chr12	108276053	108276677	0.0098	0.310491	12	3.6e-09	1.1e-08	0.31875	0.0082621	chr12	108274316	108276582	CpG3487	0
chr11	62966853	62967906	1	0.311395	10	5e-07	3.7e-06	0.42506	0.11367	chr11	62879330	62879688	CpG2071	87166
chr19	46599575	46600104	0.0059	0.312444	10	1.3e-09	6.5e-09	0.37823	0.065783	chr19	46573115	46573592	CpG7613	25984
chr8	107586095	107586821	1	0.314115	10	2.8e-06	6.9e-05	0.82431	0.5102	chr8	107587938	107588529	CpG14475	1118
chr6	72747743	72748311	1	0.317034	10	0.00088	0.0045	0.6925	0.37547	chr6	72788139	72789661	CpG12162	39829
chr7	143106806	143107088	1	0.326212	10	2.1e-05	0.00033	0.44851	0.1223	chr7	143107028	143107765	CpG13759	0
chr13	43907299	43908420	1	0.329746	11	1.3e-05	7.8e-05	0.56822	0.23847	chr13	43864470	43864931	CpG3802	42369
chr2	173585754	173586642	5e-05	0.329907	22	6.6e-14	5.5e-11	0.46661	0.1367	chr2	173585548	173586891	CpG8932	0
chr8	64983069	64983733	1	0.337533	10	5.3e-06	6.7e-05	0.75121	0.41368	chr8	64947151	64947789	CpG14041	35281
chr13	112537325	112537725	1	0.339456	10	2.5e-07	3.6e-06	0.94409	0.60464	chr13	112463722	112464553	CpG4175	72773
chr10	85540684	85540904	1	0.34125	10	6.1e-06	0.00058	0.85243	0.51118	chr10	85598645	85598868	CpG1421	57742
chr9	65102853	65103538	1	0.346242	12	7.6e-07	4.2e-05	0.52443	0.17818	chr9	65101215	65101932	CpG15091	922
chr9	108478929	108479296	1	0.351933	10	4e-05	0.00017	0.42052	0.068591	chr9	108490681	108491320	CpG15398	11386
chr1	72870209	72870541	1	0.352667	10	6.8e-07	1.3e-05	0.47512	0.12245	chr1	72873698	72873966	CpG271	3158
chr3	145987353	145987566	0.023	0.369342	11	3e-09	2.5e-08	0.38699	0.017644	chr3	145987645	145988894	CpG9653	80
chr7	68263905	68264207	0.0051	0.392123	10	6.4e-10	5.6e-09	0.41635	0.024226	chr7	68165008	68165253	CpG13222	98653
chr8	120505184	120505676	0.029	0.396705	10	5.2e-09	3.2e-08	0.49026	0.093556	chr8	120505150	120505361	CpG14577	0
chr14	50904023	50904447	7.5e-06	0.39698	14	9.4e-14	8.3e-12	0.43105	0.03407	chr14	50924637	50925331	CpG4447	20191
chr12	105605349	105605800	1	0.39755	10	5.8e-07	1.2e-05	0.72116	0.32361	chr12	105684842	105685824	CpG3473	79043
chr2	75999742	76000160	0.094	0.401684	11	4.8e-09	1e-07	0.76387	0.36218	chr2	75981547	75981815	CpG8209	17928
chr6	58906820	58906961	1	0.411133	10	2.1e-06	0.00021	0.78345	0.37231	chr6	58906723	58907147	CpG12121	0
chr7	30327229	30327573	1	0.423322	12	2.1e-07	0.00012	0.72783	0.30451	chr7	30321976	30322459	CpG12964	4771
chr9	22131330	22131792	0.24	0.449258	10	4.4e-10	2.6e-07	0.49196	0.0427	chr9	22116844	22117343	CpG14797	13988

## Sheet: FigureS1M_DMG+DEG
Names	total	elements
DEG Down MIAMI DMG Down MIAMI DMG Up	1	Ccdc12
DEG Up MIAMI DMG Up	66	Adrb1
		Pitpnm3
		Etv5
		Phlda3
		9630033F20Rik
		Chrna1
		Psat1
		Chrnd
		Pbx2
		Rrad
		Idh1
		Zfp641
		Fbln1
		Cuedc1
		Des
		Tnfrsf13c
		Cul7
		Fgf12
		Gpm6b
		Sox11
		Arhgef19
		Isl1
		Emid2
		Rassf5
		Ggt6
		Zfp90
		Ermap
		Rcc2
		Dlgap4
		Mchr1
		Cav3
		Tnk2
		Gstt3
		Gpr124
		Gprc5c
		Tmem63b
		Hspb8
		Tacc2
		Rhbg
		1110007C09Rik
		Elmo3
		Adra2a
		Tcirg1
		Arpp21
		Bcas3
		Lgmn
		Urm1
		Scnn1a
		Ppfibp2
		Myog
		Arl5c
		Fbxo44
		Cck
		Slc2a9
		Hspb2
		A430105I19Rik
		2610028H24Rik
		Mink1
		Rfwd3
		Tnnt2
		Gzf1
		Cygb
		Acot7
		Vps37d
		Ptprf
		2010111I01Rik
DEG Up MIAMI DMG Down	14	Il12rb1
		Snapc2
		Sox9
		Itga5
		Ptplad2
		Slc22a7
		Tmem159
		Ahdc1
		Cnih4
		Arhgap30
		Lgr5
		Speg
		Tspan33
		Gpc1
DEG Down MIAMI DMG Up	50	Ctbp2
		Suclg1
		Gpr3
		Lrrc20
		Adcy9
		Cgrrf1
		Lonp2
		Pebp1
		Apeh
		Nfia
		Mpg
		Irf2bp1
		Pdcd4
		Scn4a
		Mkrn1
		Ppapdc3
		Aspscr1
		Prpf4
		Eno1
		Ndst1
		Dnmt1
		Npepl1
		Psmb6
		Adssl1
		Rpl3l
		Aldoa
		St3gal3
		Nudt3
		Ei24
		1700073E17Rik
		Ppan
		Mecr
		Rps4x
		D10Jhu81e
		Nt5dc3
		Mrto4
		Flrt1
		Atp1b1
		Vps18
		Lmod1
		Nfu1
		Lactb2
		Ctcf
		Cry1
		Pold2
		Pknox2
		Myom1
		Ube2e1
		Irs1
		Rps3a
DEG Down MIAMI DMG Down	6	Dcun1d2
		Cse1l
		E130308A19Rik
		Zfp423
		Calm2
		Cox8b
MIAMI DMG Down MIAMI DMG Up	1	AI854703
DEG Up	4565	Tnfrsf13b
		Ssu72
		Pex19
		Igf2as
		Bcl7a
		6330408A02Rik
		Ccdc173
		B9d2
		Npy
		Zfp119b
		Itgb7
		Gm10220
		Ttll11
		4930465K10Rik
		Atp13a4
		4922501L14Rik
		Olfr1221
		Serinc2
		Ifi30
		Tchh
		Gpa33
		Tango2
		Olfr1466
		Otop2
		Rnf115
		Vash2
		Fam73b
		Gpx2
		Pmm1
		Def8
		TC1663799
		Rab9b
		Ccdc155
		ENSMUST00000155922
		2610306M01Rik
		Prkag2
		4930432N10Rik
		Batf3
		Slc47a1
		Ccdc106
		Dnaic1
		B430306N03Rik
		ENSMUST00000099425
		Slc6a18
		Fam83h
		Il17ra
		Tnpo1
		Tmsb10
		Gm4354
		Chi3l3
		Spata2l
		Pla2g4e
		Sorl1
		Gm8994
		Dda1
		Armcx2
		Synpo2l
		Otud5
		Mzt2
		Gata1
		E130309D14Rik
		AK079713
		Gli1
		Il10rb
		Ppp1r1c
		4931428F04Rik
		Batf
		Crabp2
		Asic3
		Ccdc134
		Tor3a
		Il4i1
		Sppl2b
		Lrrc29
		Popdc2
		Timp1
		Zfp703
		Wls
		Gbe1
		Sct
		Casp12
		Itpripl2
		2210416O15Rik
		Baz1a
		Ap1s1
		Zbtb22
		Ptprs
		Zfp677
		Rusc1
		Mas1
		A130071D04Rik
		Rasgrp2
		Xcl1
		1190002N15Rik
		Mpv17l
		Mrc2
		Cpxm1
		Gm10605
		Cd33
		Muc16
		Ppp2ca
		Ocrl
		Myh3
		Ckb
		Adora3
		Usp13
		Cuzd1
		Tecr
		Fam64a
		Ptpru
		C1qtnf1
		Ube2m
		Pf4
		Elavl3
		AF251705
		Tmem116
		Npm1
		Mboat7
		Ppm1h
		5430420F09Rik
		Gck
		Fcgr4
		Mtus2
		Dbndd1
		Hr
		Dpy19l1
		4732491K20Rik
		BC023105
		Tuba8
		Zfp36l2
		Sptbn2
		Plagl2
		Grin3b
		Spats1
		Fam222a
		Plekhh1
		Fam89b
		Rbm43
		Zfp688
		Tmprss13
		1110065P20Rik
		Serpina3n
		Crispld2
		A630033H20Rik
		Six1
		Gm9222
		ENSMUST00000111423
		Mx2
		Ptgir
		Ms4a6c
		Pvrl1
		Cd97
		Asph
		Wdr78
		Trafd1
		Crip2
		Prr15
		Calm4
		Dok7
		Gm11710
		Tmem106a
		Gm1553
		Plekha2
		Arl6ip5
		5930403N24Rik
		Xirp1
		Pld3
		Mybphl
		Thbs3
		Ccdc28b
		Abcb6
		TC1657741
		Ms4a6d
		Cdca7
		Atrnl1
		Agrn
		Gm14548
		Clec4d
		Lyzl6
		Zik1
		Eif3g
		Lig1
		Chaf1b
		Camta1
		Cacna2d3
		K230015D01Rik
		Phf11b
		H2-Ob
		Hoxd11
		AK157290
		Extl1
		Gm7538
		Fbxo45
		Itgb2
		Hist1h2an
		Ndn
		Hspb7
		Ccno
		Dhdds
		Cdc20
		Six5
		Oas1b
		Slco4a1
		Nkiras2
		Ddx26b
		Galk1
		Noxo1
		Bclaf1
		Scyl1
		Mfsd3
		Crb3
		Fanca
		Tmem86a
		Ik
		Cpne2
		AI464131
		Nrm
		LOC101056141
		Neu2
		4930429B21Rik
		Aurka
		Lilrb4
		Rnf208
		Dyrk1b
		Srcrb4d
		Shisa4
		2610042L04Rik
		Polr2l
		Arhgef2
		Cyfip2
		Pydc3
		4833415N18Rik
		Meis2
		Ifnlr1
		Marveld2
		Tpsg1
		Numb
		Tmprss9
		Nrtn
		Pla1a
		Sprr2g
		Tsen54
		Cdpf1
		BC017643
		Smoc2
		Mybpc3
		Clptm1
		Tubb3
		Pde8a
		Gm3404
		Atp6v0e2
		Smarcd3
		2310033P09Rik
		Nt5c
		Arhgdib
		Tmem179
		Tnfrsf17
		Apbb1ip
		D13Ertd608e
		Tnfaip8
		Dock10
		Pigz
		ENSMUST00000054333
		Gcnt1
		Rtp4
		Cd200r1
		Plekhj1
		Prkcz
		Txnl1
		Panx2
		Plekhm2
		Frmd8
		AV495601
		Gm10034
		Esyt1
		Guca1a
		Kbtbd11
		Slfn2
		Gm13580
		Ctsj
		Nadsyn1
		Fgf5
		Ndrg4
		Pyhin1
		Serpinb1a
		Snapc4
		Men1
		Ms4a8a
		Cand1
		Mta2
		Sbk1
		1700001J03Rik
		Ccdc24
		Egfbp2
		Ralgds
		Gm5296
		Tnfrsf12a
		Riok2
		Map7d1
		Ifi44
		Fadd
		Rnf144b
		Rnf103
		Postn
		Nploc4
		2210404J11Rik
		Nat6
		Krt6b
		Gm16340
		Smg5
		Lrrc4b
		Arl8a
		Midn
		Zscan18
		Tekt4
		Supt6
		Chst3
		Grlf1
		E130118H10Rik
		Spink8
		TC1707105
		ENSMUST00000075226
		Ereg
		Mtmr11
		6430519N07Rik
		Klra4
		Kcnq2
		Smad5
		1810009A15Rik
		Trappc4
		Cdipt
		Gm10560
		Clec4a3
		Tec
		4930581F22Rik
		B630019K06Rik
		Slc32a1
		Gpr65
		Pgbd5
		Mat2b
		Cdk19
		Fcer2a
		Ear2
		Helb
		AI661384
		Gbp6
		Rpain
		Cyp4f13
		Enpep
		Tlcd1
		Cd300lb
		Plekha5
		Clec3b
		Lyz1
		Khnyn
		CF747970
		Znrf1
		AK018287
		Clca3
		Gdpd1
		Mxra8
		Tmem151a
		TC1719686
		Fbxo17
		Epb4.1l3
		Gpr157
		Tspan4
		Art5
		Pigq
		Klk1b3
		TC1715074
		Gm13272
		TC1645272
		F10
		Ccl2
		Lox
		Sh3glb2
		ORF61
		Fbxl16
		Ppp2r2c
		Gm5784
		3632451O06Rik
		Fam50a
		1700007K09Rik
		Rbp1
		Actr1a
		Irgm1
		Ccdc102a
		Gjb4
		Pira6
		ENSMUST00000066689
		Gypc
		Gpsm2
		Gstt1
		Tstd3
		Foxo6
		Arap2
		Lancl1
		C130057D09Rik
		Ap2a1
		Ppp2r5c
		Zfp414
		Pbxip1
		Gm5086
		Rab33b
		Zfp524
		Adap1
		Kif22
		Asf1b
		Adar
		Nosip
		Tomm40l
		Dlg5
		Irx5
		Gpr33
		Serhl
		Plvap
		Fam49a
		Hck
		Zmynd15
		Tpm2
		Prl2c5
		Gm8149
		Rimbp3
		Vsig10
		Cdkn2a
		Dennd2c
		Ifi35
		Hist1h2ag
		Krt12
		Tomm34
		1110002E22Rik
		Ppfia4
		Abracl
		Rnf44
		Calml4
		Rabep2
		Mfhas1
		Mrvi1
		Pask
		Clic4
		Prex1
		Fam149a
		Bai3
		AW551984
		ENSMUST00000098384
		Trpv2
		Igf2
		Hnrnpa0
		ENSMUST00000106578
		Dbnl
		Msn
		Slc39a4
		Fgf6
		Eif1b
		Itga9
		Nhsl2
		Myo1c
		4631405J19Rik
		ENSMUST00000174699
		ENSMUST00000180544
		Ppp1r32
		AK080008
		Zfp318
		Trim5
		Srrm3
		Srpk3
		Gm5480
		Sestd1
		Isyna1
		Snhg11
		AA467197
		Hmgn2
		Ncrna00085
		Ston2
		Reep6
		Klk9
		Myom3
		Babam1
		Gm10674
		Kif1b
		Gm5141
		Mfsd7a
		Gusb
		Fam169b
		Tiam2
		Hcfc1r1
		Rap2a
		Lman2l
		C230006B20
		Spns3
		A530064D06Rik
		Myom2
		ENSMUST00000070502
		Iws1
		Kif13a
		Stat4
		Gm5077
		Pcgf6
		Clasrp
		Gpr77
		Drp2
		2210039B01Rik
		9030419F21Rik
		Exosc6
		Ctps2
		Trrap
		Nefm
		Nfkb2
		Mep1b
		LOC547349
		Zufsp
		Ift81
		Serinc5
		Trim12c
		4930468A15Rik
		Irg1
		Cadps2
		Kif5a
		Eaf1
		Ptpn18
		4930506M07Rik
		Slc35f3
		Pou4f1
		Pion
		B230303O12Rik
		Ier5
		Mcph1
		Tnfsf13b
		Ece2
		Rbm34
		Rftn1
		Lingo4
		Dse
		Ifng
		Traf1
		Ak8
		Zfp771
		Mki67
		Rpgrip1l
		Lmx1a
		Eml6
		Tug1
		Rad51b
		Tuba3a
		Lancl3
		Nkg7
		Ahrr
		Vmn2r48
		Copb2
		Gjc2
		Hdhd3
		Ifitm6
		Trove2
		Txlna
		Myo18b
		Daxx
		Speer5-ps1
		4933402D24Rik
		E130012A19Rik
		Armcx4
		Trib3
		Slamf8
		Grp
		AI596198
		Cd84
		Abcg1
		Gm7325
		Tacc1
		Plxnb2
		Myh1
		BC037034
		Stk33
		Prkaa1
		Urgcp
		Flt3l
		Polr2a
		Cyp7b1
		Tmco3
		I830012O16Rik
		Cmbl
		Rassf2
		Crbn
		S74315
		Arfgef1
		Ngef
		Pira11
		Usp11
		1700121C10Rik
		Tmc4
		Myl12a
		Fbxo2
		ENSMUST00000066583
		Ccdc154
		Lrp1
		Jund
		Synpo
		Baiap2
		Galnt9
		Ifi27l1
		Srcin1
		S100a13
		Klrb1
		Abhd1
		Tbx10
		Sln
		E2f3
		Sema3f
		Wbscr27
		Spef1
		Chia
		Sgcd
		Hyal1
		Amn
		Rnf122
		Pitpnm1
		Atxn10
		4930447F24Rik
		Id4
		Airn
		Ctsh
		ENSMUST00000137184
		Psd
		Car11
		Sgms2
		Slc7a2
		Gzmb
		Obsl1
		Pdzk1ip1
		Ncs1
		Lgr6
		Tfe3
		DV650784
		Map1b
		Dvl1
		Mcl1
		Chka
		Gm4425
		Aspa
		Apc2
		Csrp3
		Mapk3
		Sycp3
		Mndal
		Vgf
		Hsp90b1
		Wdr67
		Emc9
		Chrna10
		Srgap3
		Rgp1
		Ces2g
		Fbxl22
		2210404O07Rik
		Myl4
		Murc
		Frmd4a
		Agap3
		Pex26
		Olfr1383
		LOC100048452
		Plaur
		3830403N18Rik
		Kin
		Wdr31
		Crhr2
		Ptgs2
		B3gnt5
		Lce1h
		Tgfb3
		Otud3
		Fgf1
		Ankra2
		BC100530
		4930430F08Rik
		Gps2
		S100a9
		Ccdc81
		Gch1
		Ryr3
		Il17rc
		Fam78b
		Gm166
		Wfdc17
		Hcst
		Asic1
		BC018242
		Nrbp2
		Aurkc
		Rab3il1
		D130012P04Rik
		Ap1g2
		Fbxl13
		Il1f9
		Otop1
		Gm3099
		Gm13043
		Ssxb8
		Leng1
		Smarcc2
		P2rx7
		Cacng6
		ENSMUST00000103299
		Traf5
		Icosl
		Ache
		Entpd2
		ENSMUST00000140653
		Sertad3
		Klf16
		Lrrc3b
		Creb3l4
		TC1703733
		Fxyd6
		Bahd1
		BC028789
		Slc15a3
		Cd28
		Alcam
		Lamp2
		BB287469
		Meaf6
		Ccrn4l
		Arhgef4
		Sphk1
		Ube2o
		Cplx1
		Sh3bgrl3
		Zfyve28
		1700007K13Rik
		Celsr2
		Hyi
		ENSMUST00000103418
		Stard3
		Hexb
		Napa
		Gm3331
		R3hdm2
		Notch2
		Sprr2h
		Clcn2
		Rufy3
		Aqp5
		Smarcd1
		Zfp598
		Oas3
		Cltb
		BY388679
		Serinc4
		Ddx4
		Prim1
		Igf2bp3
		Cox20
		Arpc5
		Endod1
		1810032O08Rik
		H2-M3
		Spib
		Tmem221
		Chmp4c
		ENSMUST00000124577
		9030624J02Rik
		Mapk10
		Ccnd3
		Btbd1
		Tespa1
		Unc80
		Mapkapk2
		Cenpj
		Azin1
		Slc44a2
		Golga4
		Yipf3
		Plcl2
		Fcer1g
		Dnm2
		Ablim2
		Map2k7
		Dok5
		Gabarapl1
		Il6
		Lair1
		1810013L24Rik
		Rprm
		Neurl2
		Mybpc1
		Gm3187
		Rcsd1
		Csf2rb2
		Art1
		C7
		Thra
		Zfp764
		Alkbh2
		Gadl1
		Bcl3
		Aox1
		Hras1
		Ptprq
		Cryba4
		Pamr1
		Agrp
		Gcsam
		Zan
		Spcs3
		Tmem9
		Clec4b1
		Irf8
		Fam132b
		Chchd4
		Gab3
		Tmem8b
		Abcc1
		Artn
		B130052P14Rik
		Wfdc3
		Evc
		Crybb3
		4833420G11Rik
		Cxcl10
		Apoe
		Kifc2
		Gm5602
		4930552P12Rik
		Syce1l
		Zfp553
		Ddhd2
		Tmem125
		Zfp52
		TC1638635
		Kntc1
		Il21r
		Ccdc144b
		Speer4b
		Gm20767
		Fndc3a
		Paqr7
		Stap1
		5830469G19Rik
		Gata3
		Gltp
		F830208F22Rik
		Ttc16
		Ccdc93
		Hgs
		Rfc5
		Itprip
		Serpina3f
		Krcc1
		Map4k4
		Igsf6
		Zkscan1
		Creld1
		Atn1
		Gabrd
		ENSMUST00000180649
		Gnpda1
		Acox1
		Kiss1
		Mgat3
		Mboat2
		AK047917
		Gm9758
		Zfp960
		Scgb1b20
		Myo15
		Fam161b
		Vkorc1
		0710001A04Rik
		Itga10
		NP883496
		Smtnl2
		Stac2
		Rad9b
		Uckl1
		Dclre1c
		8430431K14Rik
		Reps2
		TC1685411
		Spred3
		Tmem25
		Plekha7
		Slc20a2
		Slc37a4
		1190005I06Rik
		Celf4
		Polb
		Syt8
		Wnt9a
		AK013651
		Unc13d
		Gls2
		Ccl4
		Cd177
		Adam3
		Trib1
		Ascl3
		Ift122
		Cnnm4
		Cdc42ep2
		Guk1
		Zfp600
		Dtx3l
		1810010D01Rik
		Irx3
		5730437C12Rik
		Parvg
		Krt33b
		Phka2
		5830419E12Rik
		Frrs1
		Pglyrp1
		Isg20l2
		Atg4a
		Lhx2
		Ube2g2
		Prkcq
		Hoxd3
		Dgkz
		Spinkl
		Uck2
		H2-T9
		Sncb
		Gm2940
		ENSMUST00000173461
		Tmsb4x
		Pacsin1
		Ncapd2
		Baalc
		Fam212b
		Pole2
		Mvb12a
		Eda2r
		Sele
		Egf
		Itfg3
		Igsf21
		AI413582
		Cdip1
		Smim6
		Klhl41
		Phf3
		Lrrc17
		Hes5
		Hdac10
		Zswim4
		Ptgfrn
		Isg15
		Gm9706
		Yap1
		Rec8
		Naaa
		Lurap1
		Tceal6
		Slc8a1
		Ebi3
		Gimap3
		Psg22
		Gm2837
		Otub2
		1700025L06Rik
		Mex3d
		Olr1
		Vstm2l
		Agap2
		Slc7a4
		P2ry10
		Slc24a6
		Wdr62
		AK189234
		Gemin5
		Nfe2
		2610204G22Rik
		Myo1a
		2310002D06Rik
		Lcmt2
		Ncf1
		Sell
		Fbxo36
		Ttbk1
		Smim13
		Pde4dip
		Rhog
		Pdcd6
		D930015E06Rik
		Aoah
		Kcne1l
		Rinl
		Cped1
		Rgs10
		Siva1
		9630010G10Rik
		Kif5c
		Fhdc1
		Rab44
		Akap6
		Gpr160
		Ccna2
		Ugt1a6b
		Rp1
		Ffar4
		Myod1
		Tcf7l2
		Papd7
		Mmp14
		Man1b1
		Scn2a1
		Gnb3
		Unc119
		Bend6
		Me2
		Tbcc
		Sdhaf1
		Abcc12
		Rasgef1b
		Mrpl20
		2900079G21Rik
		Hsd17b11
		Cntnap1
		Morc3
		Aldh1a2
		Sema5a
		Smad3
		Ptpn7
		Cyba
		Ccdc159
		Zc3hav1
		4930512J16Rik
		Slitrk5
		Gpt
		Lum
		Slmo2
		A630073K07Rik
		Schip1
		6030419C18Rik
		Maml2
		Exoc3l
		Ear1
		E530001K10Rik
		AW061147
		Asb1
		Rac2
		St3gal4
		Gng12
		Ear12
		Pi15
		Gm9054
		Tfap2c
		Pip5kl1
		Ear11
		ENSMUST00000179907
		Spint1
		Aldh9a1
		Fbln2
		Mgp
		Zc3h10
		Zfp568
		Xpo4
		Sap30
		Bfsp1
		Ppap2c
		Slc18a1
		Clstn3
		Cttn
		Stxbp1
		Limd1
		Zc2hc1a
		Wbp1
		Tcp11l2
		Bcl2a1d
		Anapc7
		Azi1
		Yjefn3
		Nlrp10
		Ifitm10
		Wdr44
		Ipmk
		9930111J21Rik2
		Zfp871
		Krtap4-16
		Pycrl
		Hs3st4
		Sf3b2
		NP1260051
		Slc39a6
		TC1644160
		Repin1
		Siah2
		Ddn
		Fam196b
		Mast3
		Arhgef39
		Cd86
		Ifnar2
		Anapc1
		Ppme1
		4930442E04Rik
		Itga7
		Slurp1
		Lims1
		Slc25a22
		Dnajb6
		Mrgpre
		Ms4a4b
		Wwox
		Pid1
		4933436C20Rik
		Prob1
		Slc46a3
		Bspry
		Ucp2
		Hist1h3i
		Trim7
		Klk1b5
		Pdxp
		Phldb1
		Slc52a2
		Efcab12
		Ube2ql1
		Slc25a45
		Nfkbid
		Pagr1a
		Stat3
		ENSMUST00000159087
		Pik3r2
		Lrrc26
		Eif3d
		Enpp2
		Camk2n2
		Abca8a
		Ankfy1
		Camsap3
		Bbs1
		Maged2
		AK133183
		AK081938
		Nhlrc4
		Upb1
		Tmem63c
		Hmg20b
		Dpf2
		Fgd3
		Zfp110
		Bcor
		Fbxo31
		Lmod3
		Spata2
		Arpc1a
		Ppm1e
		Islr
		Myrfl
		Nup50
		Dysf
		Cd8a
		Sall4
		D830030K20Rik
		ENSMUST00000084674
		Prss16
		Zfp60
		Irf5
		Mc3r
		Plcxd2
		Slc38a1
		Cbr2
		Gm4890
		Gm12620
		Klhl40
		Camsap1
		Mmp27
		Tmem53
		Gss
		4931440F15Rik
		Lin28a
		Zfpm1
		Rtkn
		LOC101056540
		Ppp1r12b
		Plxdc2
		2210404O09Rik
		Fbxl8
		Nrcam
		Trip11
		Camk1d
		ENSMUST00000162453
		Cdk5
		Sync
		D16Ertd472e
		Tubb6
		Sfrp4
		Tlr2
		Cbfa2t3
		Krt23
		AI414108
		LOC101056031
		Ltb
		Ccl7
		Arpc5l
		Ccl12
		Gm7534
		Chd3
		Spsb2
		Nudt8
		Rgs1
		Napb
		Pcbd1
		Rarg
		1600029D21Rik
		4933411G11Rik
		Zfp579
		Gm10639
		Tspan17
		Syn1
		Ppp4c
		C3
		Krt222
		Rgs17
		Klc3
		Fat1
		Dab2
		Lmf2
		Klf14
		Stx4a
		Poldip3
		Zeb2
		Klc4
		Lrba
		Erbb2
		Lgals4
		Gpam
		Trim30a
		Prc1
		Lmo2
		Tmem127
		Rgs12
		1700109H08Rik
		Zfp322a
		Carns1
		Dot1l
		Cpne7
		Uba5
		Gm536
		Gal3st2
		Yif1a
		Prpf40a
		Slc13a3
		Bet1l
		Il2rg
		Fam105a
		Cytip
		AU022793
		Asl
		Rundc3a
		Adad2
		Abca3
		Chpf2
		Stx2
		Fyb
		H2-M1
		Pnn
		Tmem238
		Fkbp2
		1700052K11Rik
		Nup133
		Raet1e
		Cd82
		Erap1
		Serpina3g
		Zfand4
		Ttyh2
		Pak6
		Katnal1
		Wdr17
		Hist2h2ac
		Fgf9
		Gdnf
		Tbcel
		Npr3
		Rnf113a1
		Dpp10
		Nppb
		Lgsn
		Ctss
		Mpv17l2
		Fthl17
		Cacnb3
		Ctsz
		Foxf2
		Ankrd2
		BC046331
		Rela
		Pla2g4a
		Ccdc162
		Myd88
		Oas1e
		Dcun1d5
		Slc7a5
		Flrt2
		Tceal7
		Gm5431
		Slc5a11
		Tex14
		Nrxn2
		Btbd8
		Il1r2
		Atp8a2
		Cx3cl1
		Adrbk2
		Il5ra
		Pou2f2
		Kctd11
		Mmel1
		1110017D15Rik
		Trmt12
		Vdr
		5730422E09Rik
		Pianp
		Ccnd1
		Nckap5
		Mapk12
		Nav2
		Pcnx
		Ikzf1
		Cep68
		Tmub1
		Tmem119
		Acan
		Tep1
		Sirt3
		Zfp11
		Ptpro
		Col4a5
		Ftsjd2
		Fam84a
		AK089904
		Asprv1
		Gna11
		Gm21637
		Map3k9
		LOC545005
		Sgta
		Rps6ka4
		Cd300ld
		D830013O20Rik
		Idnk
		Prrc1
		Arhgap9
		Smim5
		Btg1
		Gpr132
		Cyth4
		Lmod2
		Mest
		BC035044
		Clnk
		Sbno2
		Speer4d
		Hcn3
		Fam171b
		Trim34b
		Anxa2
		Figf
		Epor
		Lce1c
		Lsm7
		Lama5
		Vamp1
		Arhgef17
		Apobec1
		Ano6
		Nxpe5
		Zbtb12
		BC061194
		Dct
		Trim11
		1700084K02Rik
		ENSMUST00000110971
		Parva
		Shcbp1
		Themis2
		Dennd1c
		6720407P12Rik
		Mri1
		Ccdc64
		Gm9908
		B130034C11Rik
		Tmem145
		Tnfsf14
		Espn
		Fam76b
		Srsf11
		Wbscr25
		Foxl1
		Gatm
		Trim28
		Smpx
		LOC668643
		Hfe
		Gdf3
		Gas6
		Drg1
		Col24a1
		Dhx58
		A630081D01Rik
		BC029722
		2010300C02Rik
		Gm19333
		Asb10
		Adck5
		Slc35g2
		Slc6a12
		Gm5144
		Cflar
		Eml3
		Ros1
		Gnb5
		Kcna10
		Smndc1
		Pcyt2
		Tjp3
		Arx
		Tecta
		Id2
		Slc2a13
		Ampd3
		Fut4
		Unc13b
		Lcp1
		9430078K24Rik
		2510039O18Rik
		Mcm6
		Ccdc78
		Tbx1
		Areg
		ENSMUST00000103420
		Arpc3
		Plekho1
		Kctd12
		A630095E13Rik
		Slc37a1
		ENSMUST00000139701
		AK040896
		Pafah2
		AK079655
		Nsmf
		Ltbp1
		Fat3
		Pxn
		1810019D21Rik
		Hist2h2aa2
		Barhl1
		Tff3
		Med27
		Sirpb1a
		Prcp
		Spta1
		Tk1
		Tfap2a
		Cfb
		Slc9a5
		C1qb
		Acpp
		Reep2
		Pacsin3
		Gm10725
		Kcnh2
		Gm4907
		Stbd1
		Zbtb2
		Dclk1
		Nlrp5
		Grhl1
		Padi3
		Havcr2
		Ankrd52
		Srxn1
		Gnal
		Tspyl4
		Gm13889
		Ptpn5
		Trim8
		DV057886
		Cidea
		Cxcr4
		Ccdc176
		Stmnd1
		Pcdh7
		Mrps23
		Klra16
		Gm10057
		Ybx2
		Grap2
		Kcnb1
		Cox7a2l
		Apitd1
		Thap3
		Pcgf1
		Olfr1384
		Nanos1
		1110038F14Rik
		Apol8
		Tmem176b
		Gm10866
		LOC101055828
		Zcchc3
		D830015G02Rik
		Zfp358
		Col6a2
		Sprr2a2
		Nefh
		Mphosph8
		Mfsd10
		Mcoln2
		Cdc37
		Fbrsl1
		Ptgs1
		Ccndbp1
		H2-Q2
		Mid1
		Dstyk
		Etv4
		Lass6
		Cwf19l2
		Cyld
		Trim59
		4930479M11Rik
		6330418K02Rik
		Cabyr
		Tnfrsf23
		Acsm5
		Anxa8
		Cenpb
		Syf2
		Fam134b
		Ccnf
		Nlrp4f
		A930030B08Rik
		Rgs7bp
		Snrpd3
		Rab7l1
		Ccr5
		Mmp19
		Gm10134
		Aldh3b1
		Ass1
		Pstpip1
		Zdhhc24
		Nudt14
		Afg3l2
		Hecw2
		Ssc5d
		Gnas
		Avpi1
		Atxn7l2
		Jup
		Lysmd2
		Slmo1
		Fkbpl
		AK043382
		Rassf7
		Mfsd6
		Ndufaf3
		H2-DMa
		Bnip1
		Parp16
		Msto1
		Hist1h2ac
		Rnf40
		Hpcal1
		Ssbp4
		Csf1r
		Gm17019
		Cpsf2
		Kat8
		Kif26b
		Hddc3
		Iglon5
		Ccdc59
		Ntrk3
		Ninj1
		B930095G15Rik
		Tmed3
		Mospd4
		Osbpl3
		Igsf1
		Glb1l
		Plekhg4
		Abcb1a
		Fgf18
		AA684185
		Clec10a
		Dennd4a
		Orai2
		Spag11b
		Cd2
		Agbl2
		Nxpe3
		ENSMUST00000138821
		Wiz
		Il18r1
		Gm10791
		Gpr153
		Slc6a17
		Cnnm1
		Aoc2
		ENSMUST00000068960
		Utp11l
		Shisa2
		Dnalc4
		Gpr61
		Gabrg2
		Slc2a8
		Slc26a6
		Sstr3
		Atad2
		Ctnnd2
		Gm2115
		Gm12592
		Zfp169
		Gm5785
		Lonrf1
		Cacng7
		Vav1
		Grik5
		Dock2
		Pcp4l1
		CJ236604
		Ddit3
		Saal1
		BC040756
		Tekt1
		Lrrcc1
		Dos
		C730029A08Rik
		Sec16b
		Cdt1
		Cd2bp2
		Nfam1
		A330094K24Rik
		Ezr
		Dync1li1
		Slc22a1
		Nap1l1
		Klrg1
		Sgsm2
		Lrrc16b
		Scand1
		Fetub
		Gadd45gip1
		5830416P10Rik
		TC1636899
		Ifi202b
		Gm3325
		Camkk2
		Tpst2
		Gdi2
		Fbxl12
		Lyn
		Sdf2
		Cast
		Gm10030
		Gm4532
		Galnt14
		2010005H15Rik
		Defb1
		2310046K23Rik
		Cd9
		Rilp
		Nlgn2
		Crlf1
		Mzf1
		Abcb1b
		Gm3146
		Rnd3
		Rfx7
		Dixdc1
		Trim14
		Bace2
		Thnsl1
		Btk
		Git1
		Pigyl
		Dbn1
		Gpr137b-ps
		Il1b
		Hsp90aa1
		Il13ra1
		Gm996
		Cd300lf
		Myh8
		Ifi204
		PINC
		BC022687
		Rgcc
		Wdfy4
		S100a4
		Ogg1
		Birc5
		LOC101055869
		Car9
		Mettl7a1
		Tsacc
		Krt25
		Zfp710
		Zc3h12d
		Apol9b
		Ear5
		Pabpc4
		Cbx6
		Casc3
		Gm5796
		Zfp781
		Tppp3
		Pfkfb1
		1810043G02Rik
		Mlec
		Il1f6
		Zfp948
		Scimp
		Jam3
		Ssh3
		Ccdc11
		Kalrn
		Pira2
		Siglec1
		Fam221b
		Ilk
		Lce1a2
		Lyrm7
		BC049762
		Slc2a6
		C1ra
		LOC101055889
		Rprml
		Uhrf1bp1
		Cryaa
		Eya1
		Zfp715
		Retnla
		Gba2
		Med12
		Elf3
		Gm960
		Mycl1
		Cd24a
		Gm5617
		P2rx3
		Cyb5r1
		2610019F03Rik
		Zswim8
		Rabl6
		X05545
		2310061I04Rik
		Sh3bp5l
		Tchp
		Smcr7
		Samsn1
		Clic5
		Zp2
		Ist1
		Slfn5
		Coro1a
		Gm853
		Limd2
		G0s2
		Trip13
		Wrn
		Lgals2
		Abcg2
		Tmem129
		Efcab4a
		Soga2
		Wdr54
		Mrps12
		Tmem65
		Tmem151b
		Homez
		Ptpn22
		Cenpe
		Ticam1
		Plac8
		Rnf145
		Lce1l
		Ttc18
		ENSMUST00000169601
		Plcg2
		Degs1
		AK039631
		Zfand2b
		Ngrn
		Nov
		Nup62cl
		Slc23a3
		Sipa1l1
		Micall1
		Erp29
		ENSMUST00000180858
		Pi16
		1810043H04Rik
		Gm20604
		Hectd1
		Ppm1j
		Lce3b
		Rab20
		F420015M19Rik
		Mfap2
		Epn1
		Rgs19
		C130090I23Rik
		Zfp345
		Tnnt1
		Fgf7
		Dpep2
		Hist1h2be
		Mcmbp
		Krt8
		Gjb3
		Lrtm2
		Slc39a1
		Vegfb
		Cdca5
		Fes
		Neurl1a
		Tceal5
		Atp1a4
		4930412M03Rik
		Gm7969
		1700026L06Rik
		Rab6a
		Tbc1d10b
		Diras2
		Tmem117
		A230009B12Rik
		Lyzl4
		2510049J12Rik
		Tspan32
		Steap1
		Fbxo6
		Nras
		Cldn3
		Angpt1
		Trpc4
		Cand2
		1700007E05Rik
		Slc17a9
		Nicn1
		1700109K24Rik
		Ezh1
		Dok1
		Ints3
		Twf2
		Rspo1
		Lef1
		Lrp11
		Eif4b
		Shisa5
		Abcc5
		Rgl3
		Coprs
		Tox
		Acoxl
		Skint4
[truncated: 6,983 more rows]

## Sheet: FigureS1N_DMRG+DEG
Names	total	elements
DEG Up DMRG Up	38	Prkag2
		Tacc1
		Gata3
		Plekha7
		Trib1
		Sdhaf1
		Krt23
		Prc1
		Cacnb3
		Tex14
		Ccnd1
		Nav2
		Zcchc3
		Glb1l
		Rgcc
		Smarcal1
		Dusp4
		Btn1a1
		Tbkbp1
		Cux2
		Alox5
		Itih5
		Igdcc4
		Hip1
		Zcchc4
		Alox5ap
		Sema4a
		Cd83
		Prkcb
		Sgcg
		Dapk1
		Gse1
		Aebp2
		Dnlz
		Syde2
		Zfp867
		Pitx1
		Tnrc18
DEG Down DMRG Up	27	Rilpl2
		Klf12
		Arhgap40
		Trappc6b
		Prss23
		Tulp1
		Atad3a
		Ckm
		Rora
		Lamb2
		Tm4sf1
		Palld
		Pde4c
		Herc3
		Zfhx3
		Lpcat3
		Tbc1d7
		Sec14l1
		Btaf1
		Ptk7
		Ebf3
		Brk1
		Eml1
		Ccdc85c
		Zfp148
		Pgpep1l
		Ctif
DEG Down DMRG Down	1	Zfp619
DEG Up	4607	Tnfrsf13b
		Ssu72
		Pex19
		Igf2as
		Bcl7a
		6330408A02Rik
		Ccdc173
		B9d2
		Npy
		Zfp119b
		Itgb7
		Gm10220
		Ttll11
		4930465K10Rik
		Atp13a4
		4922501L14Rik
		Olfr1221
		Adrb1
		Serinc2
		Ifi30
		Tchh
		Gpa33
		Tango2
		Olfr1466
		Otop2
		Rnf115
		Vash2
		Fam73b
		Pitpnm3
		Gpx2
		Pmm1
		Def8
		TC1663799
		Rab9b
		Ccdc155
		ENSMUST00000155922
		2610306M01Rik
		4930432N10Rik
		Batf3
		Slc47a1
		Ccdc106
		Dnaic1
		B430306N03Rik
		ENSMUST00000099425
		Slc6a18
		Fam83h
		Il17ra
		Tnpo1
		Tmsb10
		Gm4354
		Chi3l3
		Spata2l
		Pla2g4e
		Sorl1
		Gm8994
		Dda1
		Armcx2
		Synpo2l
		Otud5
		Mzt2
		Gata1
		E130309D14Rik
		AK079713
		Gli1
		Il10rb
		Ppp1r1c
		4931428F04Rik
		Batf
		Crabp2
		Asic3
		Ccdc134
		Tor3a
		Il4i1
		Sppl2b
		Lrrc29
		Popdc2
		Timp1
		Zfp703
		Wls
		Gbe1
		Sct
		Casp12
		Itpripl2
		2210416O15Rik
		Baz1a
		Ap1s1
		Zbtb22
		Ptprs
		Zfp677
		Rusc1
		Mas1
		A130071D04Rik
		Rasgrp2
		Xcl1
		1190002N15Rik
		Mpv17l
		Mrc2
		Cpxm1
		Gm10605
		Cd33
		Muc16
		Ppp2ca
		Ocrl
		Myh3
		Ckb
		Adora3
		Usp13
		Cuzd1
		Tecr
		Fam64a
		Ptpru
		C1qtnf1
		Ube2m
		Pf4
		Elavl3
		AF251705
		Tmem116
		Npm1
		Mboat7
		Ppm1h
		5430420F09Rik
		Gck
		Fcgr4
		Mtus2
		Dbndd1
		Hr
		Dpy19l1
		4732491K20Rik
		BC023105
		Tuba8
		Zfp36l2
		Sptbn2
		Plagl2
		Grin3b
		Spats1
		Fam222a
		Plekhh1
		Fam89b
		Rbm43
		Zfp688
		Tmprss13
		1110065P20Rik
		Serpina3n
		Crispld2
		A630033H20Rik
		Six1
		Gm9222
		ENSMUST00000111423
		Mx2
		Ptgir
		Ms4a6c
		Pvrl1
		Cd97
		Asph
		Wdr78
		Trafd1
		Crip2
		Prr15
		Calm4
		Dok7
		Gm11710
		Tmem106a
		Gm1553
		Plekha2
		Arl6ip5
		5930403N24Rik
		Xirp1
		Pld3
		Mybphl
		Thbs3
		Ccdc28b
		Abcb6
		TC1657741
		Ms4a6d
		Cdca7
		Atrnl1
		Agrn
		Gm14548
		Clec4d
		Lyzl6
		Zik1
		Eif3g
		Lig1
		Chaf1b
		Camta1
		Cacna2d3
		K230015D01Rik
		Phf11b
		H2-Ob
		Hoxd11
		AK157290
		Extl1
		Gm7538
		Fbxo45
		Itgb2
		Hist1h2an
		Ndn
		Hspb7
		Ccno
		Dhdds
		Cdc20
		Six5
		Oas1b
		Slco4a1
		Nkiras2
		Ddx26b
		Galk1
		Noxo1
		Bclaf1
		Il12rb1
		Scyl1
		Mfsd3
		Crb3
		Fanca
		Tmem86a
		Ik
		Cpne2
		AI464131
		Nrm
		LOC101056141
		Neu2
		4930429B21Rik
		Aurka
		Lilrb4
		Rnf208
		Dyrk1b
		Srcrb4d
		Shisa4
		2610042L04Rik
		Polr2l
		Arhgef2
		Cyfip2
		Pydc3
		4833415N18Rik
		Meis2
		Ifnlr1
		Marveld2
		Tpsg1
		Numb
		Tmprss9
		Nrtn
		Pla1a
		Sprr2g
		Tsen54
		Cdpf1
		BC017643
		Smoc2
		Mybpc3
		Clptm1
		Tubb3
		Pde8a
		Gm3404
		Atp6v0e2
		Smarcd3
		2310033P09Rik
		Nt5c
		Arhgdib
		Tmem179
		Tnfrsf17
		Apbb1ip
		D13Ertd608e
		Tnfaip8
		Dock10
		Pigz
		ENSMUST00000054333
		Gcnt1
		Rtp4
		Cd200r1
		Plekhj1
		Prkcz
		Txnl1
		Panx2
		Plekhm2
		Frmd8
		Etv5
		AV495601
		Gm10034
		Esyt1
		Guca1a
		Kbtbd11
		Slfn2
		Gm13580
		Ctsj
		Nadsyn1
		Fgf5
		Ndrg4
		Pyhin1
		Serpinb1a
		Snapc4
		Men1
		Ms4a8a
		Cand1
		Mta2
		Sbk1
		1700001J03Rik
		Ccdc24
		Egfbp2
		Ralgds
		Gm5296
		Tnfrsf12a
		Riok2
		Map7d1
		Ifi44
		Fadd
		Rnf144b
		Rnf103
		Postn
		Nploc4
		2210404J11Rik
		Nat6
		Krt6b
		Gm16340
		Smg5
		Lrrc4b
		Arl8a
		Midn
		Zscan18
		Tekt4
		Supt6
		Chst3
		Grlf1
		E130118H10Rik
		Spink8
		TC1707105
		ENSMUST00000075226
		Ereg
		Mtmr11
		6430519N07Rik
		Klra4
		Kcnq2
		Smad5
		1810009A15Rik
		Trappc4
		Cdipt
		Gm10560
		Clec4a3
		Tec
		4930581F22Rik
		B630019K06Rik
		Slc32a1
		Gpr65
		Pgbd5
		Mat2b
		Cdk19
		Fcer2a
		Ear2
		Helb
		AI661384
		Gbp6
		Phlda3
		Rpain
		Cyp4f13
		Enpep
		Tlcd1
		Cd300lb
		Plekha5
		Clec3b
		9630033F20Rik
		Lyz1
		Khnyn
		CF747970
		Znrf1
		AK018287
		Clca3
		Gdpd1
		Mxra8
		Tmem151a
		TC1719686
		Fbxo17
		Epb4.1l3
		Gpr157
		Tspan4
		Art5
		Pigq
		Klk1b3
		TC1715074
		Gm13272
		TC1645272
		F10
		Ccl2
		Lox
		Sh3glb2
		ORF61
		Fbxl16
		Ppp2r2c
		Gm5784
		3632451O06Rik
		Fam50a
		1700007K09Rik
		Rbp1
		Actr1a
		Irgm1
		Ccdc102a
		Gjb4
		Pira6
		ENSMUST00000066689
		Gypc
		Gpsm2
		Gstt1
		Tstd3
		Foxo6
		Arap2
		Lancl1
		C130057D09Rik
		Ap2a1
		Ppp2r5c
		Zfp414
		Pbxip1
		Gm5086
		Rab33b
		Zfp524
		Adap1
		Kif22
		Asf1b
		Adar
		Nosip
		Tomm40l
		Dlg5
		Irx5
		Gpr33
		Serhl
		Plvap
		Fam49a
		Hck
		Zmynd15
		Tpm2
		Prl2c5
		Gm8149
		Rimbp3
		Vsig10
		Cdkn2a
		Dennd2c
		Ifi35
		Hist1h2ag
		Krt12
		Tomm34
		1110002E22Rik
		Ppfia4
		Abracl
		Rnf44
		Calml4
		Rabep2
		Mfhas1
		Mrvi1
		Pask
		Clic4
		Prex1
		Fam149a
		Bai3
		AW551984
		ENSMUST00000098384
		Trpv2
		Igf2
		Hnrnpa0
		ENSMUST00000106578
		Dbnl
		Msn
		Slc39a4
		Fgf6
		Eif1b
		Itga9
		Nhsl2
		Myo1c
		4631405J19Rik
		ENSMUST00000174699
		ENSMUST00000180544
		Ppp1r32
		AK080008
		Zfp318
		Trim5
		Srrm3
		Srpk3
		Gm5480
		Sestd1
		Isyna1
		Snhg11
		AA467197
		Hmgn2
		Ncrna00085
		Ston2
		Reep6
		Chrna1
		Klk9
		Myom3
		Babam1
		Gm10674
		Kif1b
		Gm5141
		Mfsd7a
		Gusb
		Fam169b
		Tiam2
		Hcfc1r1
		Rap2a
		Lman2l
		C230006B20
		Spns3
		A530064D06Rik
		Myom2
		ENSMUST00000070502
		Iws1
		Kif13a
		Stat4
		Gm5077
		Pcgf6
		Clasrp
		Gpr77
		Drp2
		2210039B01Rik
		9030419F21Rik
		Exosc6
		Ctps2
		Trrap
		Nefm
		Nfkb2
		Mep1b
		LOC547349
		Zufsp
		Ift81
		Serinc5
		Trim12c
		4930468A15Rik
		Irg1
		Cadps2
		Kif5a
		Eaf1
		Ptpn18
		4930506M07Rik
		Slc35f3
		Pou4f1
		Pion
		B230303O12Rik
		Ier5
		Mcph1
		Tnfsf13b
		Ece2
		Rbm34
		Rftn1
		Lingo4
		Dse
		Ifng
		Traf1
		Ak8
		Zfp771
		Mki67
		Rpgrip1l
		Lmx1a
		Eml6
		Tug1
		Rad51b
		Tuba3a
		Lancl3
		Nkg7
		Ahrr
		Vmn2r48
		Copb2
		Gjc2
		Psat1
		Hdhd3
		Ifitm6
		Trove2
		Txlna
		Myo18b
		Daxx
		Speer5-ps1
		4933402D24Rik
		E130012A19Rik
		Armcx4
		Trib3
		Slamf8
		Grp
		AI596198
		Cd84
		Abcg1
		Gm7325
		Plxnb2
		Myh1
		BC037034
		Stk33
		Prkaa1
		Urgcp
		Flt3l
		Polr2a
		Cyp7b1
		Tmco3
		I830012O16Rik
		Cmbl
		Rassf2
		Crbn
		S74315
		Arfgef1
		Ngef
		Pira11
		Usp11
		1700121C10Rik
		Tmc4
		Myl12a
		Fbxo2
		ENSMUST00000066583
		Ccdc154
		Lrp1
		Jund
		Synpo
		Baiap2
		Galnt9
		Ifi27l1
		Srcin1
		S100a13
		Klrb1
		Abhd1
		Tbx10
		Sln
		E2f3
		Sema3f
		Wbscr27
		Spef1
		Chia
		Sgcd
		Hyal1
		Amn
		Rnf122
		Pitpnm1
		Atxn10
		4930447F24Rik
		Id4
		Airn
		Ctsh
		ENSMUST00000137184
		Psd
		Car11
		Sgms2
		Slc7a2
		Gzmb
		Obsl1
		Pdzk1ip1
		Ncs1
		Lgr6
		Tfe3
		DV650784
		Map1b
		Dvl1
		Mcl1
		Chka
		Gm4425
		Aspa
		Apc2
		Csrp3
		Mapk3
		Sycp3
		Mndal
		Vgf
		Hsp90b1
		Wdr67
		Emc9
		Chrna10
		Srgap3
		Rgp1
		Ces2g
		Fbxl22
		2210404O07Rik
		Myl4
		Murc
		Frmd4a
		Agap3
		Pex26
		Olfr1383
		LOC100048452
		Plaur
		3830403N18Rik
		Kin
		Wdr31
		Crhr2
		Ptgs2
		B3gnt5
		Lce1h
		Tgfb3
		Otud3
		Fgf1
		Ankra2
		BC100530
		4930430F08Rik
		Gps2
		S100a9
		Ccdc81
		Gch1
		Ryr3
		Il17rc
		Fam78b
		Gm166
		Wfdc17
		Hcst
		Asic1
		BC018242
		Nrbp2
		Aurkc
		Rab3il1
		D130012P04Rik
		Ap1g2
		Fbxl13
		Il1f9
		Otop1
		Gm3099
		Gm13043
		Ssxb8
		Leng1
		Smarcc2
		P2rx7
		Cacng6
		ENSMUST00000103299
		Traf5
		Icosl
		Ache
		Entpd2
		ENSMUST00000140653
		Sertad3
		Klf16
		Lrrc3b
		Creb3l4
		TC1703733
		Fxyd6
		Bahd1
		BC028789
		Slc15a3
		Cd28
		Alcam
		Lamp2
		BB287469
		Meaf6
		Ccrn4l
		Arhgef4
		Sphk1
		Ube2o
		Cplx1
		Sh3bgrl3
		Zfyve28
		1700007K13Rik
		Celsr2
		Hyi
		ENSMUST00000103418
		Stard3
		Hexb
		Napa
		Gm3331
		R3hdm2
		Notch2
		Chrnd
		Sprr2h
		Clcn2
		Rufy3
		Aqp5
		Smarcd1
		Zfp598
		Oas3
		Pbx2
		Cltb
		BY388679
		Serinc4
		Ddx4
		Prim1
		Snapc2
		Igf2bp3
		Cox20
		Arpc5
		Endod1
		1810032O08Rik
		H2-M3
		Spib
		Tmem221
		Chmp4c
		ENSMUST00000124577
		9030624J02Rik
		Mapk10
		Ccnd3
		Btbd1
		Tespa1
		Unc80
		Mapkapk2
		Cenpj
		Azin1
		Slc44a2
		Golga4
		Yipf3
		Plcl2
		Fcer1g
		Dnm2
		Ablim2
		Map2k7
		Dok5
		Gabarapl1
		Il6
		Lair1
		1810013L24Rik
		Rprm
		Neurl2
		Mybpc1
		Gm3187
		Rcsd1
		Csf2rb2
		Art1
		C7
		Thra
		Zfp764
		Alkbh2
		Gadl1
		Bcl3
		Aox1
		Hras1
		Ptprq
		Cryba4
		Pamr1
		Agrp
		Gcsam
		Zan
		Spcs3
		Tmem9
		Clec4b1
		Irf8
		Fam132b
		Chchd4
		Gab3
		Tmem8b
		Abcc1
		Artn
		B130052P14Rik
		Wfdc3
		Evc
		Crybb3
		4833420G11Rik
		Cxcl10
		Apoe
		Kifc2
		Gm5602
		4930552P12Rik
		Syce1l
		Zfp553
		Ddhd2
		Tmem125
		Zfp52
		TC1638635
		Kntc1
		Il21r
		Ccdc144b
		Speer4b
		Gm20767
		Fndc3a
		Rrad
		Paqr7
		Stap1
		5830469G19Rik
		Gltp
		F830208F22Rik
		Ttc16
		Ccdc93
		Hgs
		Rfc5
		Itprip
		Serpina3f
		Krcc1
		Map4k4
		Igsf6
		Zkscan1
		Creld1
		Atn1
		Gabrd
		ENSMUST00000180649
		Gnpda1
		Acox1
		Kiss1
		Mgat3
		Mboat2
		AK047917
		Gm9758
		Zfp960
		Scgb1b20
		Myo15
		Fam161b
		Vkorc1
		0710001A04Rik
		Itga10
		NP883496
		Smtnl2
		Stac2
		Rad9b
		Uckl1
		Dclre1c
		8430431K14Rik
		Reps2
		TC1685411
		Spred3
		Tmem25
		Slc20a2
		Slc37a4
		1190005I06Rik
		Celf4
		Polb
		Syt8
		Wnt9a
		AK013651
		Unc13d
		Gls2
		Ccl4
		Cd177
		Adam3
		Ascl3
		Ift122
		Cnnm4
		Cdc42ep2
		Guk1
		Zfp600
		Dtx3l
		1810010D01Rik
		Irx3
		5730437C12Rik
		Parvg
		Krt33b
		Phka2
		5830419E12Rik
		Frrs1
		Pglyrp1
		Isg20l2
		Atg4a
		Lhx2
		Ube2g2
		Prkcq
		Hoxd3
		Dgkz
		Spinkl
		Uck2
		H2-T9
		Sncb
		Gm2940
		ENSMUST00000173461
		Tmsb4x
		Pacsin1
		Ncapd2
		Baalc
		Fam212b
		Pole2
		Mvb12a
		Eda2r
		Sele
		Egf
		Itfg3
		Igsf21
		AI413582
		Cdip1
		Smim6
		Klhl41
		Phf3
		Lrrc17
		Hes5
		Hdac10
		Zswim4
		Ptgfrn
		Isg15
		Gm9706
		Yap1
		Rec8
		Naaa
		Lurap1
		Tceal6
		Slc8a1
		Ebi3
		Gimap3
		Psg22
		Gm2837
		Otub2
		1700025L06Rik
		Mex3d
		Olr1
		Vstm2l
		Agap2
		Slc7a4
		P2ry10
		Slc24a6
		Wdr62
		AK189234
		Gemin5
		Nfe2
		2610204G22Rik
		Myo1a
		2310002D06Rik
		Lcmt2
		Ncf1
		Sell
		Fbxo36
		Ttbk1
		Smim13
		Pde4dip
		Rhog
		Pdcd6
		D930015E06Rik
		Aoah
		Kcne1l
		Rinl
		Cped1
		Rgs10
		Siva1
		9630010G10Rik
		Kif5c
		Fhdc1
		Rab44
		Akap6
		Gpr160
		Ccna2
		Ugt1a6b
		Rp1
		Ffar4
		Myod1
		Tcf7l2
		Papd7
		Mmp14
		Man1b1
		Scn2a1
		Gnb3
		Idh1
		Unc119
		Bend6
		Me2
		Tbcc
		Abcc12
		Rasgef1b
		Mrpl20
		2900079G21Rik
		Hsd17b11
		Cntnap1
		Morc3
		Aldh1a2
		Sema5a
		Smad3
		Ptpn7
		Cyba
		Ccdc159
		Zc3hav1
		Zfp641
		4930512J16Rik
		Slitrk5
		Gpt
		Lum
		Slmo2
		A630073K07Rik
		Schip1
		6030419C18Rik
		Maml2
		Exoc3l
		Ear1
		E530001K10Rik
		AW061147
		Asb1
		Rac2
		St3gal4
		Gng12
		Ear12
		Pi15
		Gm9054
		Tfap2c
		Pip5kl1
		Ear11
		ENSMUST00000179907
		Spint1
		Aldh9a1
		Fbln2
		Mgp
		Zc3h10
		Zfp568
		Xpo4
		Sap30
		Bfsp1
		Ppap2c
		Slc18a1
		Clstn3
		Cttn
		Stxbp1
		Limd1
		Zc2hc1a
		Wbp1
		Tcp11l2
		Bcl2a1d
		Anapc7
		Azi1
		Yjefn3
		Nlrp10
		Ifitm10
		Wdr44
		Ipmk
		9930111J21Rik2
		Zfp871
		Krtap4-16
		Pycrl
		Hs3st4
		Sf3b2
		NP1260051
		Slc39a6
		TC1644160
		Repin1
		Siah2
		Ddn
		Fam196b
		Mast3
		Arhgef39
		Cd86
		Ifnar2
		Anapc1
		Ppme1
		4930442E04Rik
		Itga7
		Slurp1
		Lims1
		Slc25a22
		Dnajb6
		Mrgpre
		Ms4a4b
		Wwox
		Pid1
		4933436C20Rik
		Prob1
		Slc46a3
		Bspry
		Ucp2
		Hist1h3i
		Trim7
		Klk1b5
		Pdxp
		Phldb1
		Slc52a2
		Efcab12
		Ube2ql1
		Slc25a45
		Nfkbid
		Pagr1a
		Stat3
		ENSMUST00000159087
		Pik3r2
		Lrrc26
		Eif3d
		Enpp2
		Camk2n2
		Abca8a
		Ankfy1
		Camsap3
		Bbs1
		Maged2
		AK133183
		AK081938
		Nhlrc4
		Upb1
		Tmem63c
		Hmg20b
		Dpf2
		Fgd3
		Zfp110
		Bcor
		Fbxo31
		Lmod3
		Spata2
		Arpc1a
		Ppm1e
		Islr
		Myrfl
		Nup50
		Dysf
		Cd8a
		Sall4
		D830030K20Rik
		ENSMUST00000084674
		Prss16
		Zfp60
		Irf5
		Mc3r
		Plcxd2
		Slc38a1
		Cbr2
		Gm4890
		Gm12620
		Klhl40
		Camsap1
		Mmp27
		Tmem53
		Gss
		4931440F15Rik
		Lin28a
		Zfpm1
		Rtkn
		LOC101056540
		Ppp1r12b
		Plxdc2
		2210404O09Rik
		Fbxl8
		Nrcam
		Trip11
		Camk1d
		ENSMUST00000162453
		Cdk5
		Sync
		D16Ertd472e
		Tubb6
		Sfrp4
		Tlr2
		Cbfa2t3
		AI414108
		LOC101056031
		Ltb
		Ccl7
		Arpc5l
		Ccl12
		Gm7534
		Chd3
		Spsb2
		Nudt8
		Rgs1
		Napb
		Pcbd1
		Rarg
		1600029D21Rik
		4933411G11Rik
		Zfp579
		Gm10639
		Tspan17
		Syn1
		Ppp4c
		C3
		Krt222
		Rgs17
		Klc3
		Fat1
		Dab2
		Lmf2
		Klf14
		Stx4a
		Poldip3
		Zeb2
		Klc4
		Lrba
		Erbb2
		Lgals4
		Gpam
		Trim30a
		Lmo2
		Tmem127
		Rgs12
		1700109H08Rik
		Zfp322a
		Carns1
		Dot1l
		Cpne7
		Uba5
		Gm536
		Gal3st2
		Yif1a
		Prpf40a
		Fbln1
		Slc13a3
		Bet1l
		Il2rg
		Fam105a
		Cytip
		AU022793
		Asl
		Rundc3a
		Adad2
		Abca3
		Chpf2
		Stx2
		Fyb
		H2-M1
		Pnn
		Tmem238
		Fkbp2
		1700052K11Rik
		Nup133
		Raet1e
		Cd82
		Erap1
		Serpina3g
		Zfand4
		Ttyh2
		Pak6
		Katnal1
		Wdr17
		Hist2h2ac
		Fgf9
		Gdnf
		Tbcel
		Npr3
		Rnf113a1
		Dpp10
		Nppb
		Lgsn
		Ctss
		Mpv17l2
		Fthl17
		Ctsz
		Foxf2
		Ankrd2
		BC046331
		Rela
		Pla2g4a
		Ccdc162
		Myd88
		Oas1e
		Dcun1d5
		Slc7a5
		Flrt2
		Tceal7
		Gm5431
		Slc5a11
		Nrxn2
		Btbd8
		Il1r2
		Atp8a2
		Cx3cl1
		Adrbk2
		Il5ra
		Pou2f2
		Kctd11
		Mmel1
		1110017D15Rik
		Trmt12
		Vdr
		5730422E09Rik
		Pianp
		Nckap5
		Mapk12
		Pcnx
		Ikzf1
		Cep68
		Tmub1
		Tmem119
		Acan
		Tep1
		Sirt3
		Zfp11
		Ptpro
		Col4a5
		Ftsjd2
		Fam84a
		Cuedc1
		AK089904
		Asprv1
		Gna11
		Gm21637
		Map3k9
		LOC545005
		Sgta
		Rps6ka4
		Cd300ld
		D830013O20Rik
		Idnk
		Prrc1
		Arhgap9
		Smim5
		Btg1
		Gpr132
		Cyth4
		Lmod2
		Mest
		BC035044
		Clnk
		Sbno2
		Speer4d
		Hcn3
		Fam171b
		Trim34b
		Anxa2
		Figf
		Epor
		Lce1c
		Lsm7
		Lama5
		Vamp1
		Arhgef17
		Apobec1
		Ano6
		Nxpe5
		Zbtb12
		BC061194
		Dct
		Trim11
		1700084K02Rik
		ENSMUST00000110971
		Parva
		Shcbp1
		Themis2
		Dennd1c
		6720407P12Rik
		Mri1
		Ccdc64
		Gm9908
		B130034C11Rik
		Tmem145
		Tnfsf14
		Espn
		Fam76b
		Srsf11
		Wbscr25
		Foxl1
		Gatm
		Trim28
		Smpx
		LOC668643
		Hfe
		Gdf3
		Gas6
		Drg1
		Col24a1
		Dhx58
		A630081D01Rik
		BC029722
		2010300C02Rik
		Gm19333
		Asb10
		Des
		Adck5
		Slc35g2
		Slc6a12
		Gm5144
		Cflar
		Eml3
		Ros1
		Gnb5
		Kcna10
		Smndc1
		Pcyt2
		Tjp3
		Arx
		Tecta
		Id2
		Slc2a13
		Ampd3
		Fut4
		Unc13b
		Lcp1
		9430078K24Rik
		2510039O18Rik
		Mcm6
		Ccdc78
		Tbx1
		Areg
		ENSMUST00000103420
		Arpc3
		Plekho1
		Kctd12
		A630095E13Rik
		Slc37a1
		ENSMUST00000139701
		Tnfrsf13c
		AK040896
		Pafah2
		AK079655
		Nsmf
		Ltbp1
		Fat3
		Pxn
		1810019D21Rik
		Hist2h2aa2
		Barhl1
		Tff3
		Med27
		Sirpb1a
		Prcp
		Spta1
		Tk1
		Tfap2a
		Cfb
		Slc9a5
		C1qb
		Acpp
		Reep2
		Pacsin3
		Gm10725
		Kcnh2
		Gm4907
		Stbd1
		Zbtb2
		Dclk1
		Nlrp5
		Grhl1
		Padi3
		Havcr2
		Ankrd52
		Srxn1
		Gnal
		Tspyl4
		Gm13889
		Ptpn5
		Trim8
		DV057886
		Cidea
		Cxcr4
		Ccdc176
		Stmnd1
		Pcdh7
		Mrps23
		Klra16
		Gm10057
		Ybx2
		Grap2
		Kcnb1
		Cox7a2l
		Apitd1
		Thap3
		Pcgf1
		Olfr1384
		Nanos1
		1110038F14Rik
		Apol8
		Tmem176b
		Gm10866
		LOC101055828
		D830015G02Rik
		Zfp358
		Col6a2
		Sprr2a2
		Nefh
		Mphosph8
		Mfsd10
		Mcoln2
		Cul7
		Cdc37
		Fbrsl1
		Ptgs1
		Ccndbp1
		H2-Q2
		Mid1
		Dstyk
		Etv4
		Lass6
		Cwf19l2
		Cyld
		Trim59
		4930479M11Rik
		6330418K02Rik
		Cabyr
		Tnfrsf23
		Acsm5
		Anxa8
		Cenpb
		Sox9
		Syf2
		Fam134b
		Ccnf
		Nlrp4f
		A930030B08Rik
		Rgs7bp
		Snrpd3
		Rab7l1
		Ccr5
		Mmp19
		Gm10134
		Itga5
		Aldh3b1
		Ass1
		Pstpip1
		Zdhhc24
		Nudt14
		Afg3l2
		Hecw2
		Ssc5d
		Gnas
		Avpi1
		Atxn7l2
		Jup
		Lysmd2
		Slmo1
		Fkbpl
		AK043382
		Rassf7
		Mfsd6
		Ndufaf3
		H2-DMa
		Bnip1
		Parp16
		Msto1
		Hist1h2ac
		Rnf40
		Hpcal1
		Ssbp4
		Csf1r
		Gm17019
		Cpsf2
		Kat8
		Kif26b
		Hddc3
		Iglon5
		Ccdc59
		Ntrk3
		Ninj1
		B930095G15Rik
		Tmed3
		Mospd4
		Osbpl3
		Igsf1
		Plekhg4
		Abcb1a
		Fgf18
		AA684185
		Clec10a
		Dennd4a
		Orai2
		Spag11b
		Cd2
		Agbl2
		Nxpe3
		ENSMUST00000138821
		Wiz
		Il18r1
		Gm10791
		Gpr153
		Slc6a17
		Cnnm1
		Aoc2
		ENSMUST00000068960
		Utp11l
		Shisa2
		Dnalc4
		Gpr61
		Gabrg2
		Slc2a8
		Slc26a6
		Sstr3
		Atad2
		Ctnnd2
		Gm2115
		Gm12592
		Zfp169
		Gm5785
		Lonrf1
		Cacng7
		Vav1
		Grik5
		Dock2
		Fgf12
		Pcp4l1
		CJ236604
		Ddit3
		Saal1
		BC040756
		Tekt1
		Lrrcc1
		Dos
		C730029A08Rik
		Sec16b
		Cdt1
		Cd2bp2
		Nfam1
		A330094K24Rik
		Ezr
		Dync1li1
		Slc22a1
		Nap1l1
		Klrg1
		Sgsm2
		Lrrc16b
		Scand1
		Fetub
		Gadd45gip1
		5830416P10Rik
		TC1636899
		Ifi202b
		Gm3325
		Camkk2
		Tpst2
		Gdi2
		Fbxl12
		Lyn
		Sdf2
		Cast
		Gm10030
		Gm4532
		Gpm6b
		Galnt14
		2010005H15Rik
		Defb1
		2310046K23Rik
		Cd9
		Rilp
		Nlgn2
		Crlf1
		Mzf1
		Abcb1b
		Gm3146
		Rnd3
		Rfx7
		Dixdc1
		Trim14
		Bace2
		Thnsl1
		Btk
		Git1
		Pigyl
		Dbn1
		Gpr137b-ps
		Il1b
		Hsp90aa1
		Il13ra1
		Gm996
		Cd300lf
		Myh8
		Ifi204
		PINC
		BC022687
		Wdfy4
		S100a4
		Ogg1
		Birc5
		LOC101055869
		Car9
		Mettl7a1
		Tsacc
		Krt25
		Zfp710
		Zc3h12d
		Apol9b
		Ear5
		Pabpc4
		Cbx6
		Casc3
		Gm5796
		Zfp781
		Tppp3
		Pfkfb1
		1810043G02Rik
		Mlec
		Il1f6
		Zfp948
		Scimp
		Jam3
		Ssh3
		Ccdc11
		Kalrn
		Pira2
		Siglec1
		Fam221b
		Ilk
		Lce1a2
		Lyrm7
		BC049762
		Slc2a6
		C1ra
		LOC101055889
		Rprml
		Uhrf1bp1
		Cryaa
		Eya1
		Zfp715
		Retnla
		Gba2
		Med12
		Elf3
		Gm960
		Mycl1
		Cd24a
		Gm5617
		P2rx3
		Cyb5r1
		2610019F03Rik
		Zswim8
		Rabl6
		X05545
		2310061I04Rik
		Sh3bp5l
		Tchp
		Smcr7
		Samsn1
		Clic5
		Zp2
		Ist1
		Slfn5
		Coro1a
		Gm853
		Limd2
		G0s2
		Trip13
		Wrn
		Lgals2
		Abcg2
		Tmem129
		Efcab4a
		Soga2
		Wdr54
		Mrps12
		Tmem65
		Tmem151b
		Homez
		Ptpn22
		Cenpe
		Ticam1
		Plac8
		Rnf145
		Lce1l
		Ttc18
		ENSMUST00000169601
		Plcg2
		Degs1
		AK039631
		Zfand2b
		Ngrn
		Nov
		Nup62cl
		Slc23a3
		Sipa1l1
		Micall1
		Erp29
		ENSMUST00000180858
		Pi16
		1810043H04Rik
		Gm20604
		Hectd1
		Ppm1j
		Lce3b
		Rab20
		F420015M19Rik
		Mfap2
		Epn1
		Rgs19
		C130090I23Rik
		Zfp345
		Tnnt1
		Fgf7
		Dpep2
		Hist1h2be
		Mcmbp
		Krt8
		Gjb3
		Lrtm2
		Slc39a1
		Vegfb
		Cdca5
		Fes
		Neurl1a
		Tceal5
		Atp1a4
		4930412M03Rik
		Gm7969
		1700026L06Rik
		Rab6a
		Tbc1d10b
		Diras2
		Tmem117
		A230009B12Rik
		Lyzl4
		2510049J12Rik
		Tspan32
		Steap1
		Fbxo6
		Nras
		Cldn3
		Angpt1
		Trpc4
		Cand2
		1700007E05Rik
		Slc17a9
		Nicn1
		1700109K24Rik
		Ezh1
		Dok1
		Ints3
		Ptplad2
		Twf2
		Sox11
		Rspo1
		Lef1
		Lrp11
		Eif4b
		Shisa5
		Abcc5
		Rgl3
		Coprs
		Tox
		Acoxl
		Skint4
		Tapt1
		Sv2a
		5330426L24Rik
		Il7r
		Arhgef19
		D14Abb1e
		D430019H16Rik
		Mark4
		5031410I06Rik
		Actr2
		Adam15
		Fank1
		Egr4
		Snrnp48
		Zbtb43
		Gskip
		Mpzl3
		E2f8
		Lsp1
		Slc9a9
		Dync2h1
		1110058L19Rik
		Zdhhc13
		Gm4107
		ENSMUST00000073088
		Arid5a
		Fam174b
		Ifit3
		4921539H07Rik
		Akirin2
		Cbx1
		Ddr1
		Ap1g1
		E130104P22Rik
		Ccl9
		Scnm1
		Sh3bp2
		Mafk
		0610042G04Rik
		Fkbp1b
		Cacna1a
		Enho
		Rbfox2
		ENSMUST00000160698
		Laptm5
		ENSMUST00000094460
		Wdr8
		Klc1
		Usp19
		Zdhhc18
		Qpctl
		Slfn10-ps
		2900026A02Rik
		Arhgef28
		Pfn1
		Dapk2
		App
		Zfp937
		Eomes
		Plk1
		Ncf4
		Plxnd1
[truncated: 6,885 more rows]
