# Supplementary material for: Dnmt3a overexpression disrupts skeletal muscle homeostasis, promotes an aging-like phenotype, and reduces metabolic elasticity
Source: iScience. 2025 Mar 3;28(4):112144. doi: 10.1016/j.isci.2025.112144 (PMC11937683; doi:10.1016/j.isci.2025.112144)
Supplement: Table S2. List of 169 genes whose expression levels were upregulated (fold change >1.5, FDR <0.05, and average signal value; WT average >500) in skeletal muscle of young (3-month-old) skeletal-muscle-specific Dnmt3a-Tg mice compared to age-matched WT mice [file mmc3.xlsx]

## Sheet: Sheet1
Supplementary Table 2. List of 169 genes whose expression levels were upregulated (fold change >1.5, FDR <0.05, and average signal value; WT average >500) in skeletal muscle of skeletal muscle-specific Dnmt3a-Tg mice compared to WT mice.
ProbeName	GeneName	SystematicName	Description	No1_WT 3 mo♀1	No2_WT 3 mo♀3	No3_WT 3 mo♀4	No4_WT 3 mo♀6	No5_Tg 3 mo♀3	No6_Tg 3 mo♀5	No7_Tg 3 mo♀7	No8_Tg 3 mo♀8	Dnmt3a-Tg m/WT FC	adjusted p value
A_55_P2012011	Tceal7	NM_001127169	ref|Mus musculus transcription elongation factor A (SII)-like 7 (Tceal7), mRNA [NM_001127169]	566.395	454.067	605.825	738.37	7256.93	7548.4	4590.33	7311.08	11.2941	0.00137423
A_51_P455997	Meg3	NR_027652	ref|Mus musculus maternally expressed 3 (Meg3), transcript variant 3, non-coding RNA [NR_027652]	639.73	699.02	701.573	599.685	3707.29	3517.93	3152.36	3896.13	5.40669	0.000117441
A_55_P2040011	Itga7	NM_008398	ref|Mus musculus integrin alpha 7 (Itga7), mRNA [NM_008398]	1888.36	1894.49	1889.24	1916.86	8784.19	10704.9	9752.25	9259.31	5.07325	0.000103927
A_55_P2156731	H2-Eb1	NM_010382	ref|Mus musculus histocompatibility 2, class II antigen E beta (H2-Eb1), mRNA [NM_010382]	413.388	590.001	518.206	487.505	2066.95	1960.03	1853.88	2587.11	4.2148	0.000931574
A_51_P369426	Mss51	NM_029104	ref|Mus musculus MSS51 mitochondrial translational activator (Mss51), nuclear gene encoding mitochondrial protein, mRNA [NM_029104]	1255.14	1029.99	1013.54	1489.1	4602.62	5419.69	4583.42	4530.43	3.99688	0.000202058
A_55_P1962747	H2-Ab1	NM_207105	ref|Mus musculus histocompatibility 2, class II antigen A, beta 1 (H2-Ab1), mRNA [NM_207105]	660.98	923.937	702.024	662.441	2995.82	2526.77	2455.11	3341.18	3.83772	0.00095947
A_55_P2045278	Gm10845	NR_033535	ref|Mus musculus predicted gene 10845 (Gm10845), non-coding RNA [NR_033535]	966.737	959.866	919.146	914.092	3856.17	3498.8	3264.26	3613.49	3.78546	7.44489e-05
A_51_P282508	Rhoc	NM_007484	ref|Mus musculus ras homolog gene family, member C (Rhoc), mRNA [NM_007484]	1018.39	1157.37	1276.81	1249.29	4375.11	4384.47	4243.35	4738.13	3.7732	3.73366e-05
A_55_P1967231	Stbd1	NM_175096	ref|Mus musculus starch binding domain 1 (Stbd1), mRNA [NM_175096]	1427.29	1778.64	1782.89	2119.7	6539.89	7155.16	5910.65	6750.13	3.70764	0.00015816
A_55_P2034067	Myom3	NM_001085509	ref|Mus musculus myomesin family, member 3 (Myom3), mRNA [NM_001085509]	1475.96	1480.86	1395	1411.14	5215.51	4881.96	5068.29	5541.09	3.5931	3.98438e-05
A_51_P314397	Crip2	NM_024223	ref|Mus musculus cysteine rich protein 2 (Crip2), mRNA [NM_024223]	1949.07	1838.2	1821.64	1838.45	6461.57	6118	6633.42	6028.22	3.38928	2.57208e-05
A_55_P2008443	Mybpc1	NM_175418	ref|Mus musculus myosin binding protein C, slow-type (Mybpc1), transcript variant 2, mRNA [NM_175418]	1734.63	1762.29	1541.59	1759.87	5391.37	6197.35	5182.16	5849.37	3.3273	0.000141152
A_55_P1991351	S100a13	NM_009113	ref|Mus musculus S100 calcium binding protein A13 (S100a13), mRNA [NM_009113]	478.554	507.746	543.532	498.308	1521.71	1758.08	1644.87	1765.77	3.2988	8.96135e-05
A_55_P1971963	Tmem176b	NM_023056	ref|Mus musculus transmembrane protein 176B (Tmem176b), transcript variant 1, mRNA [NM_023056]	554.178	593.291	594.856	578.326	2097.28	1856.88	1610.04	2065.81	3.28788	0.000463517
A_30_P01021588	H19	H19	lincRNA:chr7:149761435-149764019 reverse strand	4142.37	4273.15	3784.33	3854.16	11728.6	10265.7	14616.8	15918.2	3.27204	0.0030707
A_55_P2153517	Enho	NM_027147	ref|Mus musculus energy homeostasis associated (Enho), mRNA [NM_027147]	638.132	672.521	701.207	546.682	2153.37	2062.64	2088.84	2052.47	3.26644	1.72656e-05
A_52_P582112	Hcfc1r1	NM_181821	ref|Mus musculus host cell factor C1 regulator 1 (XPO1-dependent) (Hcfc1r1), mRNA [NM_181821]	1278.51	1348.8	1221.17	1308.16	4193.38	4603.49	3451.6	4162.18	3.18243	0.000472594
A_55_P1990919	Msrb1	NM_013759	ref|Mus musculus methionine sulfoxide reductase B1 (Msrb1), mRNA [NM_013759]	3380.44	3089.47	3234.97	3662.28	9587.19	11706	10732.5	9671.51	3.11938	0.000265393
A_55_P2107045	Myl4	NM_010858	ref|Mus musculus myosin, light polypeptide 4 (Myl4), mRNA [NM_010858]	770.693	917.278	887.025	912.619	2860.9	2547.27	2433.68	2938.46	3.09103	0.000227585
A_51_P235139	Klhl40	NM_028202	ref|Mus musculus kelch-like 40 (Klhl40), mRNA [NM_028202]	613.695	626.528	584.842	536.502	1829.45	1869.39	1614.59	1815.82	3.01887	8.98251e-05
A_55_P2085546	Dnaja4	NM_021422	ref|Mus musculus DnaJ (Hsp40) homolog, subfamily A, member 4 (Dnaja4), mRNA [NM_021422]	1443.62	1256.84	1327.09	1601.48	4046.86	4513.19	3723.35	4559.61	2.99217	0.000309507
A_51_P226269	Rgcc	NM_025427	ref|Mus musculus regulator of cell cycle (Rgcc), mRNA [NM_025427]	1861.23	1825.83	1992.75	2403.66	6124.55	6125.71	4549.23	7111.41	2.958	0.00269812
A_55_P2017929	Clu	NM_013492	ref|Mus musculus clusterin (Clu), mRNA [NM_013492]	1475.98	1349.38	1268.48	1167.85	3437.4	3601.84	4923.49	3508.72	2.94039	0.00292639
A_55_P2019964	Lancl1	NM_001190985	ref|Mus musculus LanC (bacterial lantibiotic synthetase component C)-like 1 (Lancl1), transcript variant 1, mRNA [NM_001190985]	659.457	683.08	655.805	668.684	1833.54	2137.36	1694.94	1885.3	2.83129	0.00030636
A_55_P1975400	Flnc	NM_001081185	ref|Mus musculus filamin C, gamma (Flnc), mRNA [NM_001081185]	3938.94	4065.73	4115.18	4915.09	11549.5	12441.2	10857.6	13202	2.82069	0.00025904
A_51_P133684	Csrp3	NM_013808	ref|Mus musculus cysteine and glycine-rich protein 3 (Csrp3), transcript variant 1, mRNA [NM_013808]	505.37	962.828	673.58	551.061	1856.47	1678.86	1721.87	2285.43	2.801	0.00304265
A_52_P90363	Ifi27l2a	NM_029803	ref|Mus musculus interferon, alpha-inducible protein 27 like 2A (Ifi27l2a), mRNA [NM_029803]	618.983	653.398	580.538	348.962	1720.03	1734.55	1447.27	1165.67	2.75561	0.00434255
A_55_P1983754	Pcp4l1	NM_025557	ref|Mus musculus Purkinje cell protein 4-like 1 (Pcp4l1), mRNA [NM_025557]	1090.47	1281.18	1312.86	976.433	3235.66	2940.6	3177.73	3226.59	2.69915	0.000105692
A_66_P126332	Zfp703	NM_001110508	ref|Mus musculus zinc finger protein 703 (Zfp703), transcript variant 2, mRNA [NM_001110508]	1068.56	886.136	810.607	896.598	2429.68	1943.19	2973.45	2382.78	2.65685	0.00315002
A_55_P1965416	Atp9a	NM_015731	ref|Mus musculus ATPase, class II, type 9A (Atp9a), mRNA [NM_015731]	1700.44	1965.65	1649.12	1726.49	4644.55	4752.24	4723.03	4461.66	2.63878	2.6748e-05
A_55_P2003393	Gm10605	AK141001	gb|Mus musculus 16 days embryo head cDNA, RIKEN full-length enriched library, clone:C130095J21 product:hypothetical protein, full insert sequence. [AK141001]	676.324	690.948	544.688	597.495	1509.04	1700.88	1698.82	1606.8	2.5964	0.000126429
A_55_P2066384	Akt1	NM_009652	ref|Mus musculus thymoma viral proto-oncogene 1 (Akt1), transcript variant 1, mRNA [NM_009652]	999.168	945.828	975.511	850.042	2625.93	2755.71	2098.56	2280.38	2.58864	0.000947045
A_55_P1996504	Abcg2	NM_011920	ref|Mus musculus ATP-binding cassette, sub-family G (WHITE), member 2 (Abcg2), mRNA [NM_011920]	548.949	501.472	627.858	641.631	1442.56	1509.06	1384.98	1663.2	2.58622	0.000288359
A_55_P1993153	Smtnl1	NM_024230	ref|Mus musculus smoothelin-like 1 (Smtnl1), mRNA [NM_024230]	983.57	793.876	814.133	873.579	2218.23	2699.58	1854.59	2170.02	2.58067	0.00222992
A_51_P233947	Tbc1d10b	NM_144522	ref|Mus musculus TBC1 domain family, member 10b (Tbc1d10b), mRNA [NM_144522]	863.362	818.036	792.252	892.518	2309.14	2181.24	1838.49	2320.88	2.56961	0.000498241
A_51_P108266	Actn2	NM_033268	ref|Mus musculus actinin alpha 2 (Actn2), mRNA [NM_033268]	2919.15	2511.38	2472.83	2746.84	6889.04	6912.77	6003.7	7431.57	2.55742	0.000305627
A_51_P295315	Ankrd2	NM_020033	ref|Mus musculus ankyrin repeat domain 2 (stretch responsive muscle) (Ankrd2), mRNA [NM_020033]	1154.67	1370.25	1230.15	1304.9	2855.42	3196.92	3443.37	3375.31	2.5437	0.000253718
A_55_P2128734	Pbxip1	NM_146131	ref|Mus musculus pre B cell leukemia transcription factor interacting protein 1 (Pbxip1), mRNA [NM_146131]	5897.57	6208.4	6290.09	5838.27	15049.4	16288.3	15040.2	15110.8	2.53726	3.14221e-05
A_55_P2157770	Neu2	NM_001160165	ref|Mus musculus neuraminidase 2 (Neu2), transcript variant 3, mRNA [NM_001160165]	880.684	842.93	930.362	816.525	2064.89	2180.84	2173.88	2222.35	2.49012	2.55429e-05
A_55_P2163009	Mapkapk5	NM_010765	ref|Mus musculus MAP kinase-activated protein kinase 5 (Mapkapk5), mRNA [NM_010765]	898.3	881.827	907.593	807.728	2117.33	2291.57	2003.99	2259.22	2.48097	0.00011154
A_51_P438527	Cyb5r1	NM_028057	ref|Mus musculus cytochrome b5 reductase 1 (Cyb5r1), mRNA [NM_028057]	802.599	825.126	752.455	756.925	1905.94	1979.61	1784.8	2071.61	2.46787	0.000116268
A_55_P2007656	Cryab	NM_009964	ref|Mus musculus crystallin, alpha B (Cryab), mRNA [NM_009964]	1295.75	1257.19	1115.27	1469.95	3125.22	3292.76	2902.52	3258.68	2.4482	0.00015867
A_55_P2108255	Lgmn	NM_011175	ref|Mus musculus legumain (Lgmn), mRNA [NM_011175]	636.144	636.715	635.395	532.04	1599.15	1354.72	1434.66	1556.53	2.43621	0.000244265
A_55_P1981155	Phldb1	NM_153537	ref|Mus musculus pleckstrin homology-like domain, family B, member 1 (Phldb1), mRNA [NM_153537]	785.83	875.687	817.75	759.785	2029.58	2065.29	1753.08	1964.78	2.41204	0.000184234
A_55_P2179483	Wdr31	ENSMUST00000146108	ens|WD repeat domain 31 [Source:MGI Symbol;Acc:MGI:1918604] [ENSMUST00000146108]	5564.73	4809.97	5214.19	5096.93	13032.2	13107.5	11366.6	11497.8	2.36897	0.000244265
A_52_P137765	Lmna	NM_019390	ref|Mus musculus lamin A (Lmna), transcript variant 2, mRNA [NM_019390]	863.794	827.1	800.94	789.787	2068.54	2008.84	1646.1	2026.95	2.36177	0.000543346
A_51_P405912	Lmcd1	NM_144799	ref|Mus musculus LIM and cysteine-rich domains 1 (Lmcd1), mRNA [NM_144799]	852.582	958.101	838.184	786.486	2106.14	1952.97	2038.54	1991.87	2.35479	5.21917e-05
A_55_P1953459	Yap1	NM_001171147	ref|Mus musculus yes-associated protein 1 (Yap1), transcript variant 1, mRNA [NM_001171147]	855.961	813.403	831.615	818.706	1881.96	2086.81	1825.04	1888.16	2.31407	0.000104275
A_55_P2108983	A430078G23Rik	NM_001033378	ref|Mus musculus RIKEN cDNA A430078G23 gene (A430078G23Rik), mRNA [NM_001033378]	8284.69	6331.03	7532.88	7474.68	18702.9	18124.5	15265.8	16375.3	2.3113	0.000597453
A_51_P461894	Tnnc1	NM_009393	ref|Mus musculus troponin C, cardiac/slow skeletal (Tnnc1), mRNA [NM_009393]	660.389	808.308	713.6	790.651	2121.37	1588.38	1505.19	1617.67	2.29826	0.00363378
A_66_P104980	Tceal5	NM_177919	ref|Mus musculus transcription elongation factor A (SII)-like 5 (Tceal5), mRNA [NM_177919]	1666.85	1613.72	1965.79	2197.52	4428.99	3743.05	4019.38	4844.74	2.28862	0.00138303
A_55_P1991985	Ptprs	NM_001252456	ref|Mus musculus protein tyrosine phosphatase, receptor type, S (Ptprs), transcript variant 4, mRNA [NM_001252456]	759.161	865.078	896.887	804.621	1841.46	2019.04	1840.87	1867.11	2.27572	8.5732e-05
A_51_P110301	C3	NM_009778	ref|Mus musculus complement component 3 (C3), mRNA [NM_009778]	1605.03	1891.25	1569.75	1327.7	3687.12	3672.17	3041.53	3759.16	2.21467	0.000979977
A_51_P238523	Shisa4	NM_175259	ref|Mus musculus shisa homolog 4 (Xenopus laevis) (Shisa4), mRNA [NM_175259]	853.728	859.484	859.401	967.778	1882.89	2136.73	1790.92	1925.47	2.18507	0.000288359
A_51_P386794	Myf6	NM_008657	ref|Mus musculus myogenic factor 6 (Myf6), mRNA [NM_008657]	1237.11	1210.41	1164.22	1243.5	2440.78	2733.66	2612.23	2800.53	2.18057	0.000123906
A_66_P111534	5430431A17Rik	AK017368	gb|Mus musculus 6 days neonate head cDNA, RIKEN full-length enriched library, clone:5430431A17 product:unclassifiable, full insert sequence. [AK017368]	490.151	587.44	549.665	679.257	1398.72	1197.53	1174.21	1218.46	2.16296	0.000736075
A_55_P2047188	Fgf1	NM_010197	ref|Mus musculus fibroblast growth factor 1 (Fgf1), mRNA [NM_010197]	578.973	527.489	588.715	628.099	1159.36	1196.57	1390.64	1200.75	2.12946	0.000470864
A_55_P2009069	Ccrn4l	ENSMUST00000144826	ens|CCR4 carbon catabolite repression 4-like (S. cerevisiae) [Source:MGI Symbol;Acc:MGI:109382] [ENSMUST00000144826]	1414.34	1112.76	1284.87	1193.33	2943.34	2648.07	2390.25	2619.91	2.11807	0.000651494
A_51_P515605	Col3a1	NM_009930	ref|Mus musculus collagen, type III, alpha 1 (Col3a1), mRNA [NM_009930]	971.658	1289.68	1336.28	1103.55	3111.69	2590.48	2051.9	2194.33	2.11615	0.00958228
A_51_P334942	Aldh1a1	NM_013467	ref|Mus musculus aldehyde dehydrogenase family 1, subfamily A1 (Aldh1a1), mRNA [NM_013467]	1208.91	1099.65	1047.92	1662.64	2044.49	3139.83	2783.47	2551.13	2.09577	0.0102218
A_51_P506937	Mrps12	NM_011885	ref|Mus musculus mitochondrial ribosomal protein S12 (Mrps12), nuclear gene encoding mitochondrial protein, mRNA [NM_011885]	1482.21	1288.55	1206.83	1391.53	2896.75	2968.21	2406.18	2976.2	2.09482	0.000866904
A_55_P2039274	Hspb3	NM_019960	ref|Mus musculus heat shock protein 3 (Hspb3), mRNA [NM_019960]	784.2	793.427	796.214	725.017	1536.27	1674.74	1573.56	1608.19	2.06294	4.94308e-05
A_55_P2112125	Tnk2	NM_016788	ref|Mus musculus tyrosine kinase, non-receptor, 2 (Tnk2), transcript variant 1, mRNA [NM_016788]	2150.64	2185	1926.95	1807.14	3533.51	4421.25	4830.32	3860.06	2.06266	0.00295002
A_55_P1958532	Hr	NM_021877	ref|Mus musculus hairless (Hr), mRNA [NM_021877]	609.566	536.33	652.742	916.287	1307.51	1431.36	1508.06	1330.23	2.05426	0.00232097
A_55_P2100700	Pygo2	NM_026869	ref|Mus musculus pygopus 2 (Pygo2), mRNA [NM_026869]	565.294	547.739	526.565	519.626	1122.1	1165.51	991.105	1150.9	2.05148	0.000261831
A_55_P2024555	Ppap2a	NM_008903	ref|Mus musculus phosphatidic acid phosphatase type 2A (Ppap2a), transcript variant 2, mRNA [NM_008903]	736.006	815.746	888.652	832.861	1690.78	1695.11	1575.93	1705.61	2.03693	9.38773e-05
A_55_P2039289	Hspb6	NM_001012401	ref|Mus musculus heat shock protein, alpha-crystallin-related, B6 (Hspb6), mRNA [NM_001012401]	10888.8	11682.9	11240.4	12097.4	21644.7	25124	23197.3	23014.9	2.02531	0.000183146
A_55_P2081865	Slc2a8	NM_019488	ref|Mus musculus solute carrier family 2, (facilitated glucose transporter), member 8 (Slc2a8), mRNA [NM_019488]	615.611	559.018	511.823	492.607	1121.78	1140.61	1072.71	1055.06	2.0147	0.00015816
A_52_P252258	Mapk12	NM_013871	ref|Mus musculus mitogen-activated protein kinase 12 (Mapk12), mRNA [NM_013871]	2419.4	2587.9	2467.98	2769.1	4738.37	5543.98	4817.28	5282.59	1.9896	0.000401946
A_66_P111660	Mt1	NM_013602	ref|Mus musculus metallothionein 1 (Mt1), mRNA [NM_013602]	1288.07	1448.13	1934.5	3824.63	4252.86	4245.8	4009.8	4325.81	1.98159	0.0383681
A_55_P1952720	Kctd2	NM_183285	ref|Mus musculus potassium channel tetramerisation domain containing 2 (Kctd2), mRNA [NM_183285]	1050.4	1082.15	1046.78	1143.54	2165.53	2087.58	2116.44	2127.49	1.9656	1.68361e-05
A_51_P427964	Lmod3	NM_001081157	ref|Mus musculus leiomodin 3 (fetal) (Lmod3), mRNA [NM_001081157]	3220.36	2766.56	3045.27	3099.95	5523.04	6889.83	5967.78	5463.09	1.96534	0.00146599
A_55_P2016540	Cry2	NM_009963	ref|Mus musculus cryptochrome 2 (photolyase-like) (Cry2), transcript variant 1, mRNA [NM_009963]	819.117	949.687	912.51	891.631	1707.08	1857.25	1681.8	1763.77	1.96194	0.000118739
A_52_P422859	Hspg2	NM_008305	ref|Mus musculus perlecan (heparan sulfate proteoglycan 2) (Hspg2), mRNA [NM_008305]	555.54	583.546	537.848	629.132	1190.75	1086.14	1083.14	1115.66	1.94083	0.000139428
A_55_P2034175	Usp28	NM_175482	ref|Mus musculus ubiquitin specific peptidase 28 (Usp28), mRNA [NM_175482]	472.535	514.037	506.673	507.239	1025.73	943.115	883.184	1019.16	1.93512	0.000295321
A_51_P335969	Des	NM_010043	ref|Mus musculus desmin (Des), mRNA [NM_010043]	2411.17	2310.22	2009.25	2202	4449.97	4460.64	3589.72	4784.8	1.93505	0.00211544
A_55_P2004797	Tacc2	NM_001004468	ref|Mus musculus transforming, acidic coiled-coil containing protein 2 (Tacc2), transcript variant 3, mRNA [NM_001004468]	4688.88	3775.84	3725.47	4811.18	7424.89	8735.41	9020.51	7674.67	1.93252	0.00174104
A_55_P2020373	Chd4	NM_145979	ref|Mus musculus chromodomain helicase DNA binding protein 4 (Chd4), mRNA [NM_145979]	782.159	863.532	830.759	808.951	1536.86	1587.89	1524.41	1605.32	1.90372	3.17624e-05
A_51_P408649	Shisa2	NM_145463	ref|Mus musculus shisa homolog 2 (Xenopus laevis) (Shisa2), mRNA [NM_145463]	580.154	483.089	509.212	466.101	930.461	981.619	959.126	1001.05	1.89951	0.00017663
A_55_P2157632	2510039O18Rik	NM_029841	ref|Mus musculus RIKEN cDNA 2510039O18 gene (2510039O18Rik), mRNA [NM_029841]	520.34	468.123	544.203	560.677	967.933	1032.1	988.976	986.239	1.899	9.38773e-05
A_55_P2070721	Rapgef1	NM_001039087	ref|Mus musculus Rap guanine nucleotide exchange factor (GEF) 1 (Rapgef1), transcript variant 1, mRNA [NM_001039087]	695.737	814.756	813.523	772.986	1465.18	1501.55	1242.35	1573.35	1.86711	0.00132736
A_51_P124748	Tgfb3	NM_009368	ref|Mus musculus transforming growth factor, beta 3 (Tgfb3), mRNA [NM_009368]	406.892	568.172	587.691	583.004	940.101	1060.92	1009.1	987	1.8628	0.0011013
A_55_P2137476	Mpv17	NM_008622	ref|Mus musculus MpV17 mitochondrial inner membrane protein (Mpv17), nuclear gene encoding mitochondrial protein, mRNA [NM_008622]	844.849	862.208	983.706	968.623	1763.08	1571.86	1698.69	1772.93	1.86003	0.000285303
A_55_P1957413	Lsp1	NM_019391	ref|Mus musculus lymphocyte specific 1 (Lsp1), transcript variant 2, mRNA [NM_019391]	1372.59	1633.38	1540.7	1274.42	2670.51	2782.96	2825.42	2529.01	1.85668	0.000437497
A_55_P2090205	Tpm3	NM_001253740	ref|Mus musculus tropomyosin 3, gamma (Tpm3), transcript variant 4, mRNA [NM_001253740]	1339.93	1523.99	1372.48	1527.53	3458.11	2224.52	2324.83	2677.4	1.85374	0.0189718
A_55_P1954331	Murc	NM_026509	ref|Mus musculus muscle-related coiled-coil protein (Murc), mRNA [NM_026509]	2523.44	2391.98	2231.91	2314.85	4312.82	4603.99	4266.48	4159.57	1.83286	0.000129093
A_51_P406188	Asb10	NM_080444	ref|Mus musculus ankyrin repeat and SOCS box-containing 10 (Asb10), mRNA [NM_080444]	901.911	1025.84	977.24	880.888	1539.31	1819	1819.41	1747.3	1.82917	0.000679369
A_55_P1964183	Dysf	NM_001077694	ref|Mus musculus dysferlin (Dysf), transcript variant 2, mRNA [NM_001077694]	1122.46	1161.73	1136.03	1215.1	2039.02	2345.54	1976.17	2115.7	1.82866	0.0004937
A_55_P2012799	Rtkn	NM_133641	ref|Mus musculus rhotekin (Rtkn), transcript variant 3, mRNA [NM_133641]	512.027	505.115	546.032	523.968	933.593	1004.21	914.153	963.748	1.8282	8.64956e-05
A_51_P369762	Nmrk2	NM_027120	ref|Mus musculus nicotinamide riboside kinase 2 (Nmrk2), mRNA [NM_027120]	839.358	1006.01	1128.46	1155.37	2057.95	2096.3	1292.23	2083.74	1.82365	0.0241279
A_55_P2012201	App	NM_001198823	ref|Mus musculus amyloid beta (A4) precursor protein (App), transcript variant 1, mRNA [NM_001198823]	784.354	854.235	844.606	970.297	1688.39	1562.33	1269.7	1776.2	1.82326	0.00536404
A_51_P272147	Emc9	NM_033146	ref|Mus musculus ER membrane protein complex subunit 9 (Emc9), mRNA [NM_033146]	953.406	933.671	953.247	988.444	1718.95	1825.74	1753.9	1681.13	1.82296	5.13786e-05
A_51_P464387	Hspb8	NM_030704	ref|Mus musculus heat shock protein 8 (Hspb8), mRNA [NM_030704]	2216.44	2360.72	2076.29	2072.48	3996.34	4249.15	3667.33	3991.72	1.82268	0.00031721
A_51_P128667	Lynx1	NM_011838	ref|Mus musculus Ly6/neurotoxin 1 (Lynx1), mRNA [NM_011838]	989.045	890.609	895.982	820.429	1602.24	1647.33	1686.4	1611.28	1.82067	0.000107521
A_51_P411757	Ankrd13b	NM_172945	ref|Mus musculus ankyrin repeat domain 13b (Ankrd13b), mRNA [NM_172945]	549.309	551.69	559.557	634.375	1027.15	1036.19	1004.62	1107.8	1.81956	0.000177101
A_55_P2039284	Hspb1	NM_013560	ref|Mus musculus heat shock protein 1 (Hspb1), mRNA [NM_013560]	12509.4	12790	11769.4	12103.3	21402.1	23140.5	21415.6	23288.4	1.81498	0.000124619
A_55_P1999102	Pi16	NM_023734	ref|Mus musculus peptidase inhibitor 16 (Pi16), mRNA [NM_023734]	521.33	616.649	516.332	480.137	1027.96	985.361	969.363	890.01	1.81438	0.000673627
A_55_P2053374	Sorbs1	NM_178362	ref|Mus musculus sorbin and SH3 domain containing 1 (Sorbs1), transcript variant 2, mRNA [NM_178362]	1121.63	1023.94	1024.72	1211.13	1977.92	1896.13	1980.96	2078.62	1.81075	0.000190015
A_55_P2074206	Dlgap4	NM_146128	ref|Mus musculus discs, large homolog-associated protein 4 (Drosophila) (Dlgap4), transcript variant 1, mRNA [NM_146128]	905.594	861.891	898.101	868.852	1783.77	1694.34	1274.24	1641.09	1.80889	0.00447394
A_55_P1958250	Rnf114	NM_030743	ref|Mus musculus ring finger protein 114 (Rnf114), mRNA [NM_030743]	1598.96	1754.19	1696.37	1760.58	3012.6	3102.49	3017.36	3148.53	1.80335	3.60078e-05
A_55_P2031481	Fam131a	NM_133778	ref|Mus musculus family with sequence similarity 131, member A (Fam131a), mRNA [NM_133778]	1962.38	2206.05	2156.26	2112.17	3552.6	4341.94	4311.97	3005.76	1.80308	0.00973243
A_55_P2121408	Tpm2	NM_009416	ref|Mus musculus tropomyosin 2, beta (Tpm2), mRNA [NM_009416]	6700.84	6755.37	5861.41	6126.54	11163.6	12116.5	10939.9	11547.2	1.79873	0.000198777
A_55_P2001903	Smim4	NR_024069	ref|Mus musculus small itegral membrane protein 4 (Smim4), non-coding RNA [NR_024069]	550.319	532.26	539.108	632.766	879.753	1095.13	1068.05	992.052	1.78979	0.00161267
A_55_P2075631	Slc20a2	NM_011394	ref|Mus musculus solute carrier family 20, member 2 (Slc20a2), mRNA [NM_011394]	600.428	589.497	640.435	602.062	1057.22	1055.94	1110.11	1129.77	1.78959	6.7409e-05
A_52_P257523	1110065P20Rik	NM_001142727	ref|Mus musculus RIKEN cDNA 1110065P20 gene (1110065P20Rik), mRNA [NM_001142727]	933.964	962.148	981.299	1012.64	1651.64	2017.13	1603.05	1669.82	1.78446	0.00192977
A_55_P2170134	Eif2b4	NM_001127356	ref|Mus musculus eukaryotic translation initiation factor 2B, subunit 4 delta (Eif2b4), transcript variant 1, mRNA [NM_001127356]	1357.09	1172.8	1130.18	1287.61	2228.51	2319.9	2065.45	2194.63	1.78033	0.000319014
A_55_P1987201	Capn2	NM_009794	ref|Mus musculus calpain 2 (Capn2), mRNA [NM_009794]	1389.86	1312.71	1308.62	1413.31	2631.07	2587.59	2093.65	2322.83	1.77622	0.00167676
A_55_P1984158	Slc44a2	NM_152808	ref|Mus musculus solute carrier family 44, member 2 (Slc44a2), transcript variant 2, mRNA [NM_152808]	2074.14	2173.67	2088.42	2066.54	3593.13	3926.1	3554.81	3796.56	1.76973	0.000122465
A_55_P1968295	Pacsin3	NM_028733	ref|Mus musculus protein kinase C and casein kinase substrate in neurons 3 (Pacsin3), mRNA [NM_028733]	4898.08	4928.77	5140.86	5257.54	8402.61	9956.83	8789.37	8540.34	1.76458	0.000671618
A_55_P2010014	Map7d1	NM_144941	ref|Mus musculus MAP7 domain containing 1 (Map7d1), transcript variant 1, mRNA [NM_144941]	4590.31	4700.43	4770.45	4203.87	7898.78	8838.76	8320.18	7045.26	1.75762	0.00138741
A_55_P2090070	Myh14	NM_001271538	ref|Mus musculus myosin, heavy polypeptide 14 (Myh14), transcript variant 1, mRNA [NM_001271538]	707.295	763.1	681.695	769.835	1201.74	1211.14	1304.64	1410.11	1.75488	0.000729637
A_51_P371091	Rcsd1	NM_178593	ref|Mus musculus RCSD domain containing 1 (Rcsd1), transcript variant 1, mRNA [NM_178593]	1562.21	1688.91	1588.7	1568.84	2510.04	2995.36	2828.35	2820.06	1.74043	0.000542494
A_55_P1986188	Def8	NM_001253783	ref|Mus musculus differentially expressed in FDCP 8 (Def8), transcript variant 1, mRNA [NM_001253783]	965.396	990.343	1027.73	1039.25	1692.42	1733.44	1733.88	1828.44	1.73718	6.65488e-05
A_51_P451075	Atp2a2	NM_009722	ref|Mus musculus ATPase, Ca++ transporting, cardiac muscle, slow twitch 2 (Atp2a2), transcript variant 2, mRNA [NM_009722]	1549.72	1759.42	1941.68	1948.12	3387.06	2692.04	2988.07	3348.76	1.72469	0.00325516
A_51_P148355	Zfp710	NM_175433	ref|Mus musculus zinc finger protein 710 (Zfp710), transcript variant 1, mRNA [NM_175433]	579.846	611.52	633.962	623.314	951.374	1082.63	1188.78	979.551	1.71619	0.00191776
A_51_P149325	Psmd8	NM_026545	ref|Mus musculus proteasome (prosome, macropain) 26S subunit, non-ATPase, 8 (Psmd8), mRNA [NM_026545]	834.577	760.434	754.602	973.855	1401.09	1492.64	1148.75	1603.38	1.69879	0.0089528
A_55_P2027521	Tnnt1	ENSMUST00000108587	ens|troponin T1, skeletal, slow [Source:MGI Symbol;Acc:MGI:1333868] [ENSMUST00000108587]	954.857	989.749	1056.63	1067.63	1954.56	1698.05	1596.04	1626.85	1.68978	0.00171409
A_52_P180565	2310061I04Rik	NM_001033630	ref|Mus musculus RIKEN cDNA 2310061I04 gene (2310061I04Rik), mRNA [NM_001033630]	783.396	707.165	668.976	769.685	1189.73	1361.54	1193.89	1201.23	1.68863	0.000777984
A_51_P371174	Bag3	NM_013863	ref|Mus musculus BCL2-associated athanogene 3 (Bag3), mRNA [NM_013863]	1854.31	1594.01	1578.89	1680.87	2947	2800.84	2731.18	2841.17	1.68755	0.000205856
A_55_P2005778	Uap1	NM_133806	ref|Mus musculus UDP-N-acetylglucosamine pyrophosphorylase 1 (Uap1), mRNA [NM_133806]	816.435	859.209	894.702	941.902	1500.23	1507.85	1330.03	1586.93	1.68697	0.000824709
A_51_P342877	Scn1b	NM_011322	ref|Mus musculus sodium channel, voltage-gated, type I, beta (Scn1b), mRNA [NM_011322]	870.57	873.329	756.812	755.791	1325.12	1473.14	1252.45	1441.95	1.68668	0.00114468
A_51_P425632	Mad2l1bp	NM_025649	ref|Mus musculus MAD2L1 binding protein (Mad2l1bp), mRNA [NM_025649]	1054.28	836.114	833.598	908.932	1566.73	1538.99	1581.73	1429.52	1.68376	0.000824765
A_51_P418935	Neurl2	NM_001082974	ref|Mus musculus neuralized-like 2 (Drosophila) (Neurl2), mRNA [NM_001082974]	1070.26	1150.83	1162.34	1142.08	1803.52	2071.06	1852.51	1881.3	1.68123	0.000382298
A_52_P244193	Cd24a	NM_009846	ref|Mus musculus CD24a antigen (Cd24a), mRNA [NM_009846]	2075.42	1935.17	2085.09	2363.06	3585.78	4009.55	3165.1	3455.36	1.6806	0.00261409
A_55_P1983070	Uhrf1bp1	NM_001080769	ref|Mus musculus UHRF1 (ICBP90) binding protein 1 (Uhrf1bp1), mRNA [NM_001080769]	514.935	522.973	463.389	512.299	844.511	907.217	832.327	798.961	1.68009	0.000324322
A_55_P2049383	Erp29	NM_026129	ref|Mus musculus endoplasmic reticulum protein 29 (Erp29), mRNA [NM_026129]	1149.63	1225.56	1165.99	1176.65	1979.59	2034.87	1865.44	2001.83	1.67063	9.03732e-05
A_55_P2076631	Gypc	NM_001048207	ref|Mus musculus glycophorin C (Gypc), mRNA [NM_001048207]	923.605	890.33	801.628	713.195	1482.18	1394.19	1393.54	1259.86	1.66121	0.00158352
A_51_P114826	Cdh13	NM_019707	ref|Mus musculus cadherin 13 (Cdh13), mRNA [NM_019707]	989.924	972.135	964.941	1002.86	1556.51	1802.04	1500.86	1661.26	1.65926	0.000926859
A_52_P647740	Klhl41	NM_001081087	ref|Mus musculus kelch-like 41 (Klhl41), mRNA [NM_001081087]	935.457	939.757	889.992	846.516	1506.99	1598.13	1343.13	1542.41	1.65867	0.000804598
A_55_P2154054	Myo18a	NM_011586	ref|Mus musculus myosin XVIIIA (Myo18a), mRNA [NM_011586]	1676.51	1730.1	1504.28	1681.79	2532.31	2643.36	2435.46	3176.57	1.63632	0.00533372
A_66_P107790	Myl12a	NM_026064	ref|Mus musculus myosin, light chain 12A, regulatory, non-sarcomeric (Myl12a), mRNA [NM_026064]	4971.65	5190.94	5108.73	5809.79	8398.25	8607.62	7464.84	9685.6	1.62023	0.00376995
A_55_P1980267	Sidt2	NM_172257	ref|Mus musculus SID1 transmembrane family, member 2 (Sidt2), mRNA [NM_172257]	952.634	829.426	795.15	877.309	1404.04	1451.12	1233.34	1488.52	1.61441	0.00180972
A_51_P259902	Arl6ip5	NM_022992	ref|Mus musculus ADP-ribosylation factor-like 6 interacting protein 5 (Arl6ip5), mRNA [NM_022992]	681.263	756.171	759.85	729.785	1217.86	1080.66	1162.39	1242.22	1.60677	0.000572228
A_55_P2093232	Myh7	NM_080728	ref|Mus musculus myosin, heavy polypeptide 7, cardiac muscle, beta (Myh7), mRNA [NM_080728]	9650.36	10858.3	10386	12238.3	18670.3	16936.5	16614	16931.4	1.60324	0.00117258
A_51_P323521	Snx21	NM_133924	ref|Mus musculus sorting nexin family member 21 (Snx21), mRNA [NM_133924]	557.979	548.322	504.764	504.925	841.84	907.311	769.661	863.106	1.59827	0.000856371
A_52_P244064	Ube2g2	NM_019803	ref|Mus musculus ubiquitin-conjugating enzyme E2G 2 (Ube2g2), mRNA [NM_019803]	594.268	562.172	587.654	728.314	957.274	976.11	977.76	1011.2	1.58645	0.00108076
A_52_P298088	Itgb1bp2	NM_013712	ref|Mus musculus integrin beta 1 binding protein 2 (Itgb1bp2), mRNA [NM_013712]	1003.56	999.533	939.829	857.424	1421.94	1592.15	1553.29	1461.4	1.58638	0.000660024
A_51_P356283	Fbxo31	NM_133765	ref|Mus musculus F-box protein 31 (Fbxo31), mRNA [NM_133765]	1695.9	1689.15	1650.95	2008.13	2636.47	2939.71	2820.08	2763.4	1.58425	0.000861061
A_55_P1995623	Pomp	NM_025624	ref|Mus musculus proteasome maturation protein (Pomp), mRNA [NM_025624]	1970.97	1939.58	2069.82	2137.4	3146.81	3189.37	3193.26	3323.1	1.58326	8.72922e-05
A_52_P492901	Stx4a	NM_009294	ref|Mus musculus syntaxin 4A (placental) (Stx4a), mRNA [NM_009294]	826.674	881.865	871.558	849.49	1361.21	1432.54	1229.74	1401.73	1.58189	0.000635599
A_51_P396752	Arl2bp	NM_024191	ref|Mus musculus ADP-ribosylation factor-like 2 binding protein (Arl2bp), transcript variant 1, mRNA [NM_024191]	1225.48	1172.95	1245.2	1230.82	1924.9	1784.26	1853.39	2122.98	1.5767	0.00103307
A_51_P209183	Cxcl14	NM_019568	ref|Mus musculus chemokine (C-X-C motif) ligand 14 (Cxcl14), mRNA [NM_019568]	775.239	768.834	661.725	751.712	1132.38	1165.04	1170.62	1192.22	1.57574	0.000218016
A_55_P1962084	Hist2h2aa2	NM_178212	ref|Mus musculus histone cluster 2, H2aa2 (Hist2h2aa2), mRNA [NM_178212]	2443.62	2450.39	2432.02	2418.59	4029.82	3876.06	3376.43	4052.7	1.57369	0.00127205
A_55_P1968649	Atp1b2	NM_013415	ref|Mus musculus ATPase, Na+/K+ transporting, beta 2 polypeptide (Atp1b2), mRNA [NM_013415]	3738.68	3691.83	3831.87	3472.73	5259.45	6090.45	6274.11	5537.55	1.57186	0.00149169
A_51_P477833	Klhl21	NM_001033352	ref|Mus musculus kelch-like 21 (Klhl21), mRNA [NM_001033352]	1425.16	1233.92	1122.98	1149.61	1882.19	2096.64	1957.39	1815.66	1.57186	0.00211217
A_51_P171999	Apoe	NM_009696	ref|Mus musculus apolipoprotein E (Apoe), mRNA [NM_009696]	1090.33	1318.91	990.747	802.241	1727.92	1626	1454.68	1796.03	1.5717	0.0152618
A_52_P50478	Rnf123	NM_032543	ref|Mus musculus ring finger protein 123 (Rnf123), mRNA [NM_032543]	555.874	571.375	522.897	448.323	759.203	845.097	836.672	843.906	1.56537	0.00139815
A_51_P213153	Tmem208	NM_025486	ref|Mus musculus transmembrane protein 208 (Tmem208), mRNA [NM_025486]	649.935	628.645	715.507	660.382	972.559	1086.01	1041.05	1036.57	1.5582	0.000378949
A_55_P1988358	Lrrc47	NM_201226	ref|Mus musculus leucine rich repeat containing 47 (Lrrc47), mRNA [NM_201226]	725.472	710.859	723.966	754.203	1112.64	1155.15	1124.62	1139.03	1.55479	2.54786e-05
A_51_P160372	Wbp1	NM_016757	ref|Mus musculus WW domain binding protein 1 (Wbp1), transcript variant 1, mRNA [NM_016757]	766.458	731.28	777.016	750.024	1161.66	1187.13	1278.96	1065.84	1.55172	0.00108259
A_55_P2010076	Fam73b	NM_001242407	ref|Mus musculus family with sequence similarity 73, member B (Fam73b), transcript variant 2, mRNA [NM_001242407]	714.014	548.697	554.246	492.3	914.173	984.746	887.224	789.637	1.54845	0.010558
A_55_P1981959	Trafd1	NM_001163470	ref|Mus musculus TRAF type zinc finger domain containing 1 (Trafd1), transcript variant 1, mRNA [NM_001163470]	1400.31	1557.13	1458.54	1434.22	2144.08	2351.33	2143.51	2410.68	1.54689	0.000734802
A_66_P126563	Ptges3l	NM_026865	ref|Mus musculus prostaglandin E synthase 3 (cytosolic)-like (Ptges3l), mRNA [NM_026865]	1173.91	1151.54	1196.86	1185.07	1739.98	1761.48	2112.01	1651.26	1.54326	0.00470864
A_55_P2090194	Plp2	ENSMUST00000033486	ens|proteolipid protein 2 [Source:MGI Symbol;Acc:MGI:1298382] [ENSMUST00000033486]	761.209	776.319	828.096	869.534	1307.33	1365.18	917.39	1397.87	1.54174	0.029253
A_51_P474422	Ift27	NM_025931	ref|Mus musculus intraflagellar transport 27 (Ift27), mRNA [NM_025931]	737.193	681.559	782.474	814.181	1103.54	1330.92	1087.8	1116.91	1.53849	0.00456161
A_51_P336874	Atp6v0e	NM_025272	ref|Mus musculus ATPase, H+ transporting, lysosomal V0 subunit E (Atp6v0e), mRNA [NM_025272]	739.074	738.524	733.77	758.054	1079.07	1161.93	1078.17	1231.16	1.5324	0.000671618
A_55_P2103856	Hgs	NM_001159328	ref|Mus musculus HGF-regulated tyrosine kinase substrate (Hgs), transcript variant 1, mRNA [NM_001159328]	579.839	543.82	541.536	615.178	870.67	853.252	838.479	930.129	1.53156	0.000519247
A_55_P2110713	Anxa2	NM_007585	ref|Mus musculus annexin A2 (Anxa2), mRNA [NM_007585]	1291.73	1424.77	1582.42	1493.15	2684.78	2137.04	1839.21	2199.23	1.52973	0.0225099
A_55_P2097017	Eid1	NM_025613	ref|Mus musculus EP300 interacting inhibitor of differentiation 1 (Eid1), mRNA [NM_025613]	571.566	575.414	601.766	619.115	948.162	851.52	828.657	985.537	1.52622	0.00192353
A_51_P499061	Ube2o	NM_173755	ref|Mus musculus ubiquitin-conjugating enzyme E2O (Ube2o), mRNA [NM_173755]	615.62	612.837	596.154	575.984	892.387	974.089	868.514	913.593	1.51987	0.000341832
A_52_P684378	Gpx1	NM_008160	ref|Mus musculus glutathione peroxidase 1 (Gpx1), mRNA [NM_008160]	1234.63	1322.37	1302.9	1306.74	1857.13	2000.11	1964.26	2015.11	1.51677	0.000153284
A_51_P406557	AI464131	NM_001085515	ref|Mus musculus expressed sequence AI464131 (AI464131), mRNA [NM_001085515]	492.119	560.65	489.898	493.575	717.231	755.266	871.718	741.049	1.51518	0.00338942
A_55_P2217438	Myoz3	NM_133363	ref|Mus musculus myozenin 3 (Myoz3), mRNA [NM_133363]	1994.17	2220.85	2213.92	2094.83	3067.01	3319.71	3307.7	3211.2	1.51407	0.000263723
A_51_P244492	Nbl1	NM_008675	ref|Mus musculus neuroblastoma, suppression of tumorigenicity 1 (Nbl1), mRNA [NM_008675]	588.593	660.015	652.214	582.112	965.553	943.517	921.819	928.336	1.51403	0.000251329
A_55_P2065866	Cygb	NM_030206	ref|Mus musculus cytoglobin (Cygb), mRNA [NM_030206]	736.649	838.518	695.35	682.831	1110.31	1102.07	1158.3	1099.27	1.51352	0.000824765
A_55_P2064876	Fam89b	NM_181452	ref|Mus musculus family with sequence similarity 89, member B (Fam89b), transcript variant 1, mRNA [NM_181452]	711.54	690.598	671.155	686.47	1089.58	1137.18	987.532	962.125	1.51332	0.00157006
A_55_P2002893	Pfkfb1	NM_008824	ref|Mus musculus 6-phosphofructo-2-kinase/fructose-2,6-biphosphatase 1 (Pfkfb1), mRNA [NM_008824]	1127.57	977.949	1026.81	1190.41	1313.61	1945.75	1841.91	1427.37	1.5103	0.0439625
A_51_P175771	Flii	NM_022009	ref|Mus musculus flightless I homolog (Drosophila) (Flii), mRNA [NM_022009]	597.023	606.771	597.096	599.056	888.182	934.814	865.293	929.951	1.50763	0.000119138
A_55_P2178044	Inppl1	NM_010567	ref|Mus musculus inositol polyphosphate phosphatase-like 1 (Inppl1), transcript variant 1, mRNA [NM_010567]	2176.4	2229.39	2169.02	2145.19	3345.45	2958.32	3366.06	3428.81	1.50214	0.000797356
