# Supplementary material for: Dnmt3a overexpression disrupts skeletal muscle homeostasis, promotes an aging-like phenotype, and reduces metabolic elasticity
Source: iScience. 2025 Mar 3;28(4):112144. doi: 10.1016/j.isci.2025.112144 (PMC11937683; doi:10.1016/j.isci.2025.112144)
Supplement: Table S3. List of top 2000 genes whose expression levels were upregulated (fold change >2, FDR <0.05) in skeletal muscle of young (3-month-old) skeletal muscle-specific Dnmt3a-Tg mice compared to age-matched WT mice [file mmc4.xlsx]

## Sheet: Sheet1
Supplementary Table 3. List of top 2000 genes whose expression levels were upregulated (fold change >2, FDR <0.05) in skeletal muscle of skeletal muscle-specific Dnmt3a-Tg mice compared to WT mice.
ProbeName	GeneName	SystematicName	Description	No1_WT 3 mo♀1	No2_WT 3 mo♀3	No3_WT 3 mo♀4	No4_WT 3 mo♀6	No5_Tg 3 mo♀3	No6_Tg 3 mo♀5	No7_Tg 3 mo♀7	No8_Tg 3 mo♀8	Dnmt3a-Tg m/WT FC	adjusted p value
A_52_P630463	Lce1g	NM_025413	ref|Mus musculus late cornified envelope 1G (Lce1g), mRNA [NM_025413]	0.409012	0.384546	0.380152	0.51866	836.563	632.66	287.701	768.079	1491.99	0.00985577
A_52_P547456	Lce1f	NM_026394	ref|Mus musculus late cornified envelope 1F (Lce1f), mRNA [NM_026394]	0.433232	0.407792	0.406367	0.503796	546.477	413.873	249.529	511.43	982.938	0.00418147
A_52_P472324	Slpi	NM_011414	ref|Mus musculus secretory leukocyte peptidase inhibitor (Slpi), mRNA [NM_011414]	3.04467	1.2228	2.5075	0.680218	1890.89	1677.86	674.695	1733.86	801.765	0.00842232
A_51_P206475	Lce1i	NM_029667	ref|Mus musculus late cornified envelope 1I (Lce1i), mRNA [NM_029667]	0.350098	0.979106	1.45883	0.457569	572.217	449.207	204.002	492.565	529.329	0.00836172
A_51_P373393	Lce3c	NM_033175	ref|Mus musculus late cornified envelope 3C (Lce3c), mRNA [NM_033175]	1.31672	0.407642	0.408347	0.499661	369.206	458.278	115.497	350.462	491.362	0.0177392
A_55_P1955726	Ptpn5	NM_013643	ref|Mus musculus protein tyrosine phosphatase, non-receptor type 5 (Ptpn5), transcript variant 1, mRNA [NM_013643]	0.352085	0.34318	0.371569	0.463094	227.048	149.437	65.8544	177.992	405.464	0.0154783
A_55_P1970090	Grin2c	NM_010350	ref|Mus musculus glutamate receptor, ionotropic, NMDA2C (epsilon 3) (Grin2c), mRNA [NM_010350]	0.422093	0.371888	0.744707	0.486755	178.106	145.2	139.043	148.423	301.55	0.000126938
A_55_P1976743	Gm15753	XR_142153	ref|PREDICTED: Mus musculus predicted gene 15753 (Gm15753), misc_RNA [XR_142153]	1.16084	0.757072	0.754322	1.08244	263.491	260.061	266.764	271.761	282.868	5.62615e-07
A_55_P1999162	ENSMUST00000111423	ENSMUST00000111423	ref|PREDICTED: Mus musculus predicted gene 15753 (Gm15753), misc_RNA [XR_142153]	0.931637	0.88813	1.46707	2.00973	343.845	332.275	346.212	346.58	258.452	5.62615e-07
A_55_P2152472	Lce3a	NM_001039594	ref|Mus musculus late cornified envelope 3A (Lce3a), mRNA [NM_001039594]	0.35106	0.342862	0.370181	0.46203	108.707	122.899	37.5898	111.496	249.449	0.0121579
A_51_P461040	Crct1	NM_028798	ref|Mus musculus cysteine-rich C-terminal 1 (Crct1), mRNA [NM_028798]	0.393808	0.383061	0.399261	0.490877	116.875	113.098	34.6718	124.963	233.717	0.0151205
A_51_P125345	Lce1b	NM_026822	ref|Mus musculus late cornified envelope 1B (Lce1b), mRNA [NM_026822]	0.357079	0.482013	0.360905	0.456737	142.247	94.5579	21.8642	121.848	229.679	0.0365764
A_66_P114244	2310046K23Rik	AK009853	gb|Mus musculus adult male tongue cDNA, RIKEN full-length enriched library, clone:2310046K23 product:unclassifiable, full insert sequence. [AK009853]	0.583023	0.355969	0.565875	0.452541	113.744	135.412	55.2108	140.586	227.317	0.00696915
A_55_P2069765	Kiss1	NM_178260	ref|Mus musculus KiSS-1 metastasis-suppressor (Kiss1), mRNA [NM_178260]	0.463179	0.413359	0.401806	0.497437	58.4339	109.12	151.028	83.7772	226.582	0.010515
A_55_P1992490	Scg2	NM_009129	ref|Mus musculus secretogranin II (Scg2), mRNA [NM_009129]	0.400009	0.378309	0.375839	0.466902	109.969	114.98	38.7577	91.8187	219.317	0.010497
A_51_P441898	Krt25	NM_133730	ref|Mus musculus keratin 25 (Krt25), mRNA [NM_133730]	0.398962	0.387433	0.402013	0.494262	76.0619	47.6692	65.3702	150.299	201.703	0.0321511
A_51_P339934	Nefl	NM_010910	ref|Mus musculus neurofilament, light polypeptide (Nefl), mRNA [NM_010910]	0.4399	0.41589	0.41367	0.513832	98.6506	83.5986	86.7534	87.7284	200.041	3.72368e-05
A_51_P139678	Sprr1a	NM_009264	ref|Mus musculus small proline-rich protein 1A (Sprr1a), mRNA [NM_009264]	0.682187	0.495096	2.03549	1.19611	270.015	189.216	92.8648	320.335	197.88	0.0184328
A_51_P219918	Tmem125	NM_172383	ref|Mus musculus transmembrane protein 125 (Tmem125), mRNA [NM_172383]	0.427836	0.408308	0.404858	0.503108	107.506	102.567	41.9074	86.4844	194.062	0.00707516
A_51_P452768	Cyp4f14	NM_022434	ref|Mus musculus cytochrome P450, family 4, subfamily f, polypeptide 14 (Cyp4f14), transcript variant 1, mRNA [NM_022434]	2.11132	0.970059	0.719349	1.48074	303.815	236.242	143.843	307.255	187.666	0.00426243
A_51_P510141	Lce1d	NM_027137	ref|Mus musculus late cornified envelope 1D (Lce1d), mRNA [NM_027137]	0.430928	0.419227	0.420674	0.518619	118.102	76.7871	27.3118	93.5736	176.465	0.0233848
A_55_P2053181	Nefh	NM_010904	ref|Mus musculus neurofilament, heavy polypeptide (Nefh), mRNA [NM_010904]	0.350199	0.794184	0.83338	0.581444	111.231	100.026	67.2824	122.439	156.681	0.0015715
A_55_P1954231	Lrtm2	NM_172492	ref|Mus musculus leucine-rich repeats and transmembrane domains 2 (Lrtm2), transcript variant 1, mRNA [NM_172492]	1.83366	0.998742	1.10302	1.53456	217.4	234.489	135.559	227.737	149.029	0.0013072
A_52_P124472	Kcnd2	NM_019697	ref|Mus musculus potassium voltage-gated channel, Shal-related family, member 2 (Kcnd2), mRNA [NM_019697]	0.45062	0.417739	0.409435	0.508116	62.7546	62.6744	58.3311	80.5655	148.006	0.000296937
A_51_P314465	Lce1e	NM_026811	ref|Mus musculus late cornified envelope 1E (Lce1e), mRNA [NM_026811]	0.385295	0.370184	0.378473	0.476562	86.2319	62.3426	18.0476	70.2229	147.062	0.0246502
A_51_P308912	Mybphl	NM_026831	ref|Mus musculus myosin binding protein H-like (Mybphl), mRNA [NM_026831]	0.453045	0.422941	0.514843	0.514099	66.3059	54.8012	64.6037	64.0587	131.118	5.19177e-05
A_66_P101930	Lce3b	NM_025501	ref|Mus musculus late cornified envelope 3B (Lce3b), mRNA [NM_025501]	1.09879	2.25828	1.54965	2.31948	278.082	311.203	76.6764	245.781	126.172	0.0189092
A_51_P145220	Nefm	NM_008691	ref|Mus musculus neurofilament, medium polypeptide (Nefm), mRNA [NM_008691]	0.383235	0.365794	0.380958	0.477313	57.7447	39.8385	34.5192	63.7529	121.854	0.00317596
A_55_P2075036	Eif4e1b	NM_001033269	ref|Mus musculus eukaryotic translation initiation factor 4E family member 1B (Eif4e1b), transcript variant 1, mRNA [NM_001033269]	0.359934	0.710102	0.376194	0.8158	62.7568	56.9726	85.6752	50.5545	113.155	0.00162344
A_52_P413395	Sln	NM_025540	ref|Mus musculus sarcolipin (Sln), mRNA [NM_025540]	256.477	255.852	218.013	271.992	26358.8	27489.8	25072.5	28689.8	107.36	1.91321e-05
A_55_P2075814	Tnni3k	NM_177066	ref|Mus musculus TNNI3 interacting kinase (Tnni3k), mRNA [NM_177066]	1.06954	1.19861	0.842546	1.13237	112.027	91.94	83.3046	144.848	101.841	0.0020214
A_55_P1990121	Aqp5	NM_009701	ref|Mus musculus aquaporin 5 (Aqp5), mRNA [NM_009701]	0.777597	1.31064	1.4054	0.578222	119.323	108.581	57.5775	105.871	96.1115	0.00300498
A_55_P1962149	Dnahc10	NM_019536	ref|Mus musculus dynein, axonemal, heavy chain 10 (Dnahc10), mRNA [NM_019536]	0.412474	0.393069	0.400695	0.499442	45.0041	41.2487	31.7833	42.6543	94.209	0.000268628
A_55_P2150697	Cpne4	NM_028719	ref|Mus musculus copine IV (Cpne4), mRNA [NM_028719]	0.384433	0.373443	0.384541	0.478666	42.0175	40.6068	29.2223	35.3803	90.8201	0.000369228
A_55_P2205226	6430519N07Rik	AK032319	gb|Mus musculus adult male olfactory brain cDNA, RIKEN full-length enriched library, clone:6430519N07 product:unclassifiable, full insert sequence. [AK032319]	0.462254	0.489191	0.372697	0.935383	53.7433	48.9702	40.4645	61.2793	90.4868	0.000487705
A_55_P2075070	S1pr5	NM_053190	ref|Mus musculus sphingosine-1-phosphate receptor 5 (S1pr5), mRNA [NM_053190]	1.27173	0.727557	0.529209	0.514746	62.7431	67.9853	61.1837	59.9133	82.749	1.89726e-05
A_52_P296913	Cnnm1	NM_031396	ref|Mus musculus cyclin M1 (Cnnm1), mRNA [NM_031396]	3.16822	4.36039	4.05656	4.17897	357.146	354.733	216.242	372.296	82.4921	0.00130492
A_52_P292481	Lce1h	NM_026335	ref|Mus musculus late cornified envelope 1H (Lce1h), mRNA [NM_026335]	0.399147	0.381817	0.393584	0.493187	46.3975	35.4529	14.667	40.189	81.9714	0.0118966
A_66_P105350	Cacna2d4	NM_001033382	ref|Mus musculus calcium channel, voltage-dependent, alpha 2/delta subunit 4 (Cacna2d4), mRNA [NM_001033382]	0.431442	1.44459	1.2505	0.91791	84.5776	88.0494	65.9315	85.4281	80.1067	0.000173619
A_55_P2183473	Cldn3	NM_009902	ref|Mus musculus claudin 3 (Cldn3), mRNA [NM_009902]	0.974018	0.608419	0.882092	0.554832	53.9074	65.9053	45.0523	70.6457	78.0002	0.000820733
A_55_P2147941	Fam196b	NM_001025382	ref|Mus musculus family with sequence similarity 196, member B (Fam196b), mRNA [NM_001025382]	1.92143	2.76371	2.79055	3.73616	203.171	217.415	225.762	222.155	77.463	1.22117e-05
A_55_P2110450	Skint4	NM_178786	ref|Mus musculus selection and upkeep of intraepithelial T cells 4 (Skint4), mRNA [NM_178786]	0.40629	0.397859	0.406565	0.505288	31.2972	33.8614	20.0456	33.7392	69.3143	0.00124183
A_55_P2143851	Gm996	NM_001005424	ref|Mus musculus predicted gene 996 (Gm996), mRNA [NM_001005424]	1.5957	1.30849	2.45997	1.9768	113.76	134.207	122.273	115.18	66.1251	4.31831e-05
A_51_P486748	Opn1mw	NM_008106	ref|Mus musculus opsin 1 (cone pigments), medium-wave-sensitive (color blindness, deutan) (Opn1mw), mRNA [NM_008106]	0.369772	0.355809	0.370717	0.469383	26.1237	29.9319	14.9022	29.8332	64.3752	0.0030857
A_55_P2135095	Lce1c	NM_028622	ref|Mus musculus late cornified envelope 1C (Lce1c), mRNA [NM_028622]	1.76401	1.67871	1.61777	2.47685	159.07	122.346	58.1371	145.025	64.2904	0.0087183
A_65_P06029	Fam171b	ENSMUST00000051454	ens|family with sequence similarity 171, member B [Source:MGI Symbol;Acc:MGI:2444579] [ENSMUST00000051454]	3.88513	5.36642	6.08245	3.74232	308.267	294.155	169.579	377.243	60.2445	0.00400653
A_51_P423709	Fam84a	NM_029007	ref|Mus musculus family with sequence similarity 84, member A (Fam84a), mRNA [NM_029007]	0.428373	0.410444	1.24247	0.512715	35.991	37.4646	36.2547	38.5321	57.1482	8.51045e-06
A_51_P120830	Mmp10	NM_019471	ref|Mus musculus matrix metallopeptidase 10 (Mmp10), mRNA [NM_019471]	0.501844	0.403049	0.407487	0.501739	31.3346	25.3589	15.3641	29.7806	56.1365	0.00315257
A_51_P104718	Gpr12	NM_001010941	ref|Mus musculus G-protein coupled receptor 12 (Gpr12), transcript variant 1, mRNA [NM_001010941]	0.368234	0.356533	0.371343	0.458263	18.2815	21.3013	23.6466	23.3791	55.7192	0.000134832
A_51_P157270	Plekhd1	NM_001177503	ref|Mus musculus pleckstrin homology domain containing, family D (with coiled-coil domains) member 1 (Plekhd1), mRNA [NM_001177503]	1.08878	0.936301	1.10445	0.463145	43.7492	54.1801	58.2486	43.2252	55.5026	0.000324322
A_55_P2086223	Kcnq2	NM_001006680	ref|Mus musculus potassium voltage-gated channel, subfamily Q, member 2 (Kcnq2), transcript variant 12, mRNA [NM_001006680]	0.472461	1.62317	0.38441	0.688318	47.362	50.4153	42.5192	33.9139	54.9845	0.000448975
A_55_P1963533	Pcdhac2	NM_001003672	ref|Mus musculus protocadherin alpha subfamily C, 2 (Pcdhac2), mRNA [NM_001003672]	0.690487	0.80502	1.68493	0.461043	53.1358	48.6716	34.1438	60.0527	53.8254	0.00132169
A_51_P149623	Gabrd	NM_008072	ref|Mus musculus gamma-aminobutyric acid (GABA) A receptor, subunit delta (Gabrd), mRNA [NM_008072]	8.53314	8.26683	8.22826	7.81407	432.547	375.565	480.017	442.106	52.6831	9.03732e-05
A_66_P109708	Il1f6	NM_019450	ref|Mus musculus interleukin 1 family, member 6 (Il1f6), mRNA [NM_019450]	0.339281	0.328996	0.360627	0.46059	22.17	22.4616	7.36503	25.979	52.3504	0.0148844
A_55_P2067342	Lce3d	NM_001270426	ref|Mus musculus late cornified envelope 3D (Lce3d), mRNA [NM_001270426]	8.59439	7.04559	7.06013	5.31018	451.522	483.42	138.439	390.294	52.2549	0.0153719
A_51_P105380	2010005H15Rik	NM_029733	ref|Mus musculus RIKEN cDNA 2010005H15 gene (2010005H15Rik), mRNA [NM_029733]	0.344198	0.712033	0.483528	0.602558	31.2848	31.7981	16.7973	31.9787	52.214	0.00253425
A_55_P2057587	Arx	NM_007492	ref|Mus musculus aristaless related homeobox (Arx), mRNA [NM_007492]	8.19672	6.2084	5.38474	7.41246	375.782	353.664	333.388	355.47	52.1391	1.51778e-05
A_55_P1982638	Gm20767	NM_001039648	ref|Mus musculus predicted gene, 20767 (Gm20767), mRNA [NM_001039648]	0.34843	0.339692	0.369379	0.461837	16.8861	32.115	7.41895	20.8079	50.83	0.0332102
A_55_P2025721	Adam3	NM_009619	ref|Mus musculus a disintegrin and metallopeptidase domain 3 (cyritestin) (Adam3), mRNA [NM_009619]	0.46539	0.420394	0.408299	0.505059	20.9242	26.4516	21.3847	22.278	50.6011	0.000123906
A_55_P2033278	Speer5-ps1	NR_001582	ref|Mus musculus spermatogenesis associated glutamate (E)-rich protein 5, pseudogene 1 (Speer5-ps1), transcript variant 1, non-coding RNA [NR_001582]	0.407035	0.518649	0.377134	0.471016	28.4452	26.3469	10.9423	22.3241	49.643	0.00766483
A_55_P2008437	Cdkn2a	NM_009877	ref|Mus musculus cyclin-dependent kinase inhibitor 2A (Cdkn2a), transcript variant 1, mRNA [NM_009877]	0.37124	0.355081	0.815272	0.45117	29.5018	24.7447	17.546	25.9894	49.0685	0.000990393
A_55_P1968078	Dpp10	NM_199021	ref|Mus musculus dipeptidylpeptidase 10 (Dpp10), mRNA [NM_199021]	0.369248	0.350607	0.363893	0.45642	12.6437	23.9234	18.8132	19.0435	48.3219	0.00195578
A_55_P2001474	Klk1b26	NM_010644	ref|Mus musculus kallikrein 1-related petidase b26 (Klk1b26), mRNA [NM_010644]	9.13634	5.0849	4.80795	9.83068	291.567	492.657	309.715	269.277	47.2357	0.00408992
A_55_P1984760	Klk1b16	NM_008454	ref|Mus musculus kallikrein 1-related peptidase b16 (Klk1b16), mRNA [NM_008454]	4.49898	1.63357	2.15075	3.78204	122.194	197.831	131.501	112.091	46.7138	0.00291349
A_55_P2005956	Egfbp2	NM_010115	ref|Mus musculus epidermal growth factor binding protein type B (Egfbp2), mRNA [NM_010115]	18.2096	10.7238	9.68911	20.733	561.94	971.684	600.086	545.279	45.1347	0.00419241
A_51_P397934	Grin3b	NM_130455	ref|Mus musculus glutamate receptor, ionotropic, NMDA3B (Grin3b), mRNA [NM_130455]	3.78811	3.39381	3.98319	4.77002	170.178	194.474	165.784	187.064	45.0263	4.31356e-05
A_55_P1954693	Tac1	NM_009311	ref|Mus musculus tachykinin 1 (Tac1), mRNA [NM_009311]	0.430519	1.02791	0.373275	0.467848	31.0124	24.9815	18.6017	28.1015	44.6595	0.00102645
A_66_P138462	Sprr2h	NM_011474	ref|Mus musculus small proline-rich protein 2H (Sprr2h), mRNA [NM_011474]	0.467203	0.415334	0.40631	0.503329	22.8604	27.1743	6.56319	23.2796	44.5702	0.020012
A_52_P544251	A630095E13Rik	NM_001033325	ref|Mus musculus RIKEN cDNA A630095E13 gene (A630095E13Rik), mRNA [NM_001033325]	0.451432	0.422892	0.415529	0.515536	20.6862	21.8848	13.3189	23.3996	43.9182	0.00138741
A_51_P426195	Nppb	NM_008726	ref|Mus musculus natriuretic peptide type B (Nppb), mRNA [NM_008726]	0.473221	0.370615	1.28139	0.782833	40.68	33.9946	15.3483	31.6703	41.8469	0.0077009
A_51_P302942	Rasl10a	NM_145216	ref|Mus musculus RAS-like, family 10, member A (Rasl10a), mRNA [NM_145216]	0.733219	1.06224	0.849537	0.751977	43.2664	33.0535	24.0748	41.5749	41.7929	0.00199733
A_51_P406157	Calcb	NM_054084	ref|Mus musculus calcitonin-related polypeptide, beta (Calcb), mRNA [NM_054084]	0.431397	0.401203	0.404599	0.502684	23.5715	19.3545	7.60924	22.1148	41.7557	0.0120373
A_51_P346668	Irf5	NM_012057	ref|Mus musculus interferon regulatory factor 5 (Irf5), transcript variant 2, mRNA [NM_012057]	10.9757	13.963	13.0146	10.8003	486.057	522.736	497.431	527.352	41.7114	1.04305e-05
A_51_P146044	Ccdc92	NM_144819	ref|Mus musculus coiled-coil domain containing 92 (Ccdc92), mRNA [NM_144819]	9.31938	7.22885	5.7243	7.66779	307.839	371.312	226.465	317.011	40.8355	0.000831635
A_66_P122719	AK081938	AK081938	gb|Mus musculus 16 days embryo head cDNA, RIKEN full-length enriched library, clone:C130088G20 product:Hypothetical phenylalanine-rich region containing protein, full insert sequence. [AK081938]	0.375147	0.332095	0.789386	0.460234	22.0232	20.24	15.1461	21.8968	40.5272	0.000431997
A_55_P2041828	Tubb3	NM_023279	ref|Mus musculus tubulin, beta 3 class III (Tubb3), mRNA [NM_023279]	2.10842	2.7578	4.132	3.68931	175.848	118.147	62.4255	152.047	40.0763	0.0107909
A_51_P404193	Sp5	NM_022435	ref|Mus musculus trans-acting transcription factor 5 (Sp5), mRNA [NM_022435]	0.401234	0.389559	0.400105	0.501918	16.0316	21.2946	9.80047	16.5831	37.6354	0.00391976
A_52_P494730	Gm12185	NM_001045540	ref|Mus musculus predicted gene 12185 (Gm12185), mRNA [NM_001045540]	1.46324	0.595721	0.411066	1.47799	39.183	28.3718	37.9152	39.3165	36.6732	0.000294957
A_55_P2178578	Tmprss4	NM_145403	ref|Mus musculus transmembrane protease, serine 4 (Tmprss4), mRNA [NM_145403]	0.615071	0.336277	0.569761	0.463833	16.0503	11.4165	27.6128	17.4387	36.5342	0.00986065
A_55_P2170289	ENSMUST00000050758	ENSMUST00000050758	ens|filaggrin [Source:MGI Symbol;Acc:MGI:95553] [ENSMUST00000050758]	0.411511	0.397256	0.404069	0.506195	20.8232	20.6474	4.07194	16.8739	36.309	0.0291754
A_51_P149422	Gng13	NM_022422	ref|Mus musculus guanine nucleotide binding protein (G protein), gamma 13 (Gng13), mRNA [NM_022422]	0.911387	1.58052	0.703466	0.466973	44.2807	30.9875	16.791	40.7278	36.2574	0.00933037
A_52_P1092823	Irx1	NM_010573	ref|Mus musculus Iroquois related homeobox 1 (Drosophila) (Irx1), mRNA [NM_010573]	0.371039	0.353038	0.989052	0.457871	17.0912	20.9181	18.2327	20.7863	35.4806	9.38773e-05
A_55_P1979828	Sprr2g	NR_003548	ref|Mus musculus small proline-rich protein 2G (Sprr2g), non-coding RNA [NR_003548]	0.393791	0.383211	0.399171	0.49044	12.4117	23.998	5.81315	16.4807	35.2232	0.0318956
A_55_P2002933	Klk1b5	NM_008456	ref|Mus musculus kallikrein 1-related peptidase b5 (Klk1b5), mRNA [NM_008456]	13.3659	7.30363	8.93529	14.7235	334.929	553.54	349.449	307.615	34.8656	0.00374817
A_55_P2070331	5830416P10Rik	AK146072	gb|Mus musculus 15 days pregnant adult female placenta cDNA, RIKEN full-length enriched library, clone:I530028F09 product:hypothetical protein, full insert sequence. [AK146072]	0.442806	0.406736	0.399595	0.484427	19.7086	13.283	7.48716	18.9969	34.3083	0.0105775
A_55_P2121701	E530001K10Rik	XR_104694	ref|PREDICTED: Mus musculus RIKEN cDNA E530001K10 gene (E530001K10Rik), misc_RNA [XR_104694]	0.366462	0.348415	0.362772	0.455922	16.4698	12.4575	11.6934	11.6195	34.0644	0.000582771
A_52_P363316	Ccdc110	NM_001033246	ref|Mus musculus coiled-coil domain containing 110 (Ccdc110), mRNA [NM_001033246]	0.404471	0.521748	0.410616	0.468276	20.0575	14.1707	12.7732	13.932	33.756	0.00118801
A_51_P356055	Grp	NM_175012	ref|Mus musculus gastrin releasing peptide (Grp), mRNA [NM_175012]	0.424999	0.412901	0.414919	0.507175	22.5564	11.5217	10.3125	13.5971	32.9477	0.010515
A_52_P193555	Trp73	NM_011642	ref|Mus musculus transformation related protein 73 (Trp73), transcript variant 1, mRNA [NM_011642]	0.46354	0.425869	0.414512	0.512756	11.6932	20.7589	10.525	16.7471	32.8755	0.00518279
A_51_P452203	Vash2	NM_144879	ref|Mus musculus vasohibin 2 (Vash2), transcript variant 1, mRNA [NM_144879]	0.394272	0.871564	0.398135	1.63425	30.5953	23.1539	20.2304	33.9839	32.7339	0.00172722
A_52_P650333	BB014433	NR_037972	ref|Mus musculus expressed sequence BB014433 (BB014433), non-coding RNA [NR_037972]	1.2247	0.433624	0.876026	0.85782	30.6082	31.486	22.6119	25.9284	32.6147	0.00033415
A_55_P2048383	Umodl1	NM_177465	ref|Mus musculus uromodulin-like 1 (Umodl1), mRNA [NM_177465]	0.379991	0.368652	0.943102	0.594768	21.3832	22.8879	17.0001	12.6017	32.3081	0.00215067
A_55_P1990870	Mylk3	ENSMUST00000034133	ens|myosin light chain kinase 3 [Source:MGI Symbol;Acc:MGI:2443063] [ENSMUST00000034133]	1.79084	2.09326	2.80123	1.77432	71.4011	66.3266	66.4765	66.0929	31.9514	1.04305e-05
A_55_P2090280	Gm4340	NM_001177535	ref|Mus musculus predicted gene 4340 (Gm4340), mRNA [NM_001177535]	0.373254	0.363883	1.21212	0.485308	19.9997	31.5362	8.21688	17.7265	31.8247	0.02738
A_55_P2148809	Zan	NM_011741	ref|Mus musculus zonadhesin (Zan), mRNA [NM_011741]	0.468037	0.42495	0.420833	0.523677	15.6143	12.5104	16.5795	12.9134	31.3566	0.000256377
A_51_P386870	Sprr2f	NM_011472	ref|Mus musculus small proline-rich protein 2F (Sprr2f), mRNA [NM_011472]	0.349854	0.336993	0.361158	0.460419	12.7321	18.1882	3.52898	11.0069	30.1348	0.0356247
A_55_P2081383	Gm13043	NM_001039595	ref|Mus musculus predicted gene 13043 (Gm13043), mRNA [NM_001039595]	0.426473	0.408124	0.405431	0.504313	14.6789	16.2209	5.2473	15.7123	29.7301	0.0126048
A_55_P2002898	Ctsj	NM_012007	ref|Mus musculus cathepsin J (Ctsj), mRNA [NM_012007]	0.341196	0.330093	0.360621	0.460778	12.3389	10.7108	8.22746	12.6561	29.4323	0.000702188
A_55_P2075469	Baalc	NM_080640	ref|Mus musculus brain and acute leukemia, cytoplasmic (Baalc), mRNA [NM_080640]	0.409974	0.401887	0.408633	0.502786	13.9807	14.002	7.16125	15.4123	29.3372	0.00391609
A_51_P204350	Krt33a	NM_027983	ref|Mus musculus keratin 33A (Krt33a), mRNA [NM_027983]	0.920927	0.356548	0.37442	0.475088	20.2633	16.5124	8.67425	16.4121	29.0844	0.00516594
A_51_P314107	Gsdma	NM_021347	ref|Mus musculus gasdermin A (Gsdma), mRNA [NM_021347]	5.62593	8.54178	6.86026	6.30936	217.521	177.906	154.575	245.024	29.082	0.000996107
A_52_P322181	Adrb1	NM_007419	ref|Mus musculus adrenergic receptor, beta 1 (Adrb1), mRNA [NM_007419]	0.442422	0.475332	0.415391	0.507256	13.1598	13.2821	13.1265	13.7993	28.9979	1.46597e-06
A_55_P2016601	Lce1l	NM_028628	ref|Mus musculus late cornified envelope 1L (Lce1l), mRNA [NM_028628]	0.355476	0.737969	0.373133	0.473163	21.0494	12.9245	4.7013	17.4121	28.9148	0.0291754
A_55_P1993876	Otud7a	NM_130880	ref|Mus musculus OTU domain containing 7A (Otud7a), mRNA [NM_130880]	0.386931	0.368716	0.39073	0.468324	15.6408	9.66704	8.50485	12.7488	28.836	0.00308908
A_52_P130787	Kcna6	NM_013568	ref|Mus musculus potassium voltage-gated channel, shaker-related, subfamily, member 6 (Kcna6), mRNA [NM_013568]	29.7469	37.7919	35.0416	30.8373	834.908	876.931	994.763	1091.23	28.4658	0.000173178
A_55_P2150953	Gm4827	NR_045935	ref|Mus musculus predicted gene 4827 (Gm4827), non-coding RNA [NR_045935]	0.343219	0.334069	0.365767	0.462732	13.2546	13.3139	3.52644	12.2755	28.1383	0.0192489
A_55_P2119249	Srrm3	NM_021403	ref|Mus musculus serine/arginine repetitive matrix 3 (Srrm3), mRNA [NM_021403]	0.387629	0.365013	0.365933	0.457232	12.3562	8.44222	10.1716	13.3481	28.1241	0.000926588
A_52_P321140	Defb1	NM_007843	ref|Mus musculus defensin beta 1 (Defb1), mRNA [NM_007843]	0.434113	0.42047	0.699461	0.96418	18.6562	20.6887	8.10534	21.8301	27.5116	0.00892523
A_55_P2096035	Rundc3a	NM_001252347	ref|Mus musculus RUN domain containing 3A (Rundc3a), transcript variant 2, mRNA [NM_001252347]	0.36835	0.35234	0.372292	0.469625	14.3002	11.794	6.65494	10.1416	27.4482	0.00423183
A_51_P106591	Celf3	NM_172434	ref|Mus musculus CUGBP, Elav-like family member 3 (Celf3), mRNA [NM_172434]	2.67043	1.17229	1.92885	2.2913	56.1253	45.1968	55.9049	62.2086	27.2155	0.000204149
A_55_P1971604	Bcan	NM_001109758	ref|Mus musculus brevican (Bcan), transcript variant 2, mRNA [NM_001109758]	0.418098	0.408209	0.412984	0.512088	11.6046	11.6141	9.3083	13.123	26.0652	0.000256377
A_55_P2036083	Gm5797	NM_001025085	ref|Mus musculus predicted gene 5797 (Gm5797), mRNA [NM_001025085]	9.74454	12.3523	11.3389	9.00862	263.508	208.917	194.02	429.226	25.8143	0.012067
A_51_P167292	Chi3l3	NM_009892	ref|Mus musculus chitinase 3-like 3 (Chi3l3), mRNA [NM_009892]	3.45079	2.97949	1.98363	2.32704	76.7101	65.2474	67.124	59.6843	25.0225	0.000117393
A_55_P2000943	Nrip3	NM_020610	ref|Mus musculus nuclear receptor interacting protein 3 (Nrip3), mRNA [NM_020610]	0.421568	0.406828	0.41298	0.504834	13.5595	11.4612	5.5791	12.8132	24.8613	0.00656148
A_55_P2127303	Spsb2	NM_013539	ref|Mus musculus splA/ryanodine receptor domain and SOCS box containing 2 (Spsb2), mRNA [NM_013539]	65.6647	70.1256	69.2325	55.2405	1790.95	1637.07	1296.51	1667.46	24.5596	0.00022641
A_52_P167535	Efcab12	NM_001110506	ref|Mus musculus EF-hand calcium binding domain 12 (Efcab12), mRNA [NM_001110506]	3.50127	0.866337	3.39634	4.21686	73.8	83.7938	45.6163	90.513	24.5161	0.00292182
A_51_P137913	Slc17a7	NM_182993	ref|Mus musculus solute carrier family 17 (sodium-dependent inorganic phosphate cotransporter), member 7 (Slc17a7), mRNA [NM_182993]	0.389843	0.370781	0.607998	0.474397	8.28211	12.9262	11.5997	12.1935	24.4173	0.000695365
A_51_P183561	Csdc2	NM_145473	ref|Mus musculus cold shock domain containing C2, RNA binding (Csdc2), mRNA [NM_145473]	3.47858	3.55836	4.4815	3.70181	77.7012	103.336	97.2986	80.2708	23.5612	0.000275681
A_55_P1953169	Saa3	NM_011315	ref|Mus musculus serum amyloid A 3 (Saa3), mRNA [NM_011315]	0.438826	0.420115	0.426839	0.521661	10.8949	10.0449	9.05552	12.4576	23.4879	0.000248821
A_51_P239800	Myh8	ENSMUST00000108686	ens|myosin, heavy polypeptide 8, skeletal muscle, perinatal [Source:MGI Symbol;Acc:MGI:1339712] [ENSMUST00000108686]	0.455754	0.4787	0.413289	0.512538	13.5474	8.1806	9.86972	11.8729	23.3678	0.0012592
A_55_P2080880	Clcnkb	NM_019701	ref|Mus musculus chloride channel Kb (Clcnkb), mRNA [NM_019701]	2.63063	2.47376	2.42979	1.89209	62.7754	59.0898	40.4327	57.5961	23.3278	0.000676169
A_55_P2054643	Nrxn3	NM_001198587	ref|Mus musculus neurexin III (Nrxn3), transcript variant 1, mRNA [NM_001198587]	0.43823	0.423888	0.425846	0.522058	11.4711	10.2571	9.94658	10.5473	23.3268	2.57208e-05
A_51_P509679	Igh-VJ558	ENSMUST00000178282	ref|PREDICTED: Mus musculus immunoglobulin heavy chain (J558 family) (Igh-VJ558), mRNA [XM_003085465]	11.2728	2.67237	14.7975	0.486439	205.948	130.11	163.424	174.29	23.0514	0.00080772
A_55_P2112986	Klk1b22	NM_010114	ref|Mus musculus kallikrein 1-related peptidase b22 (Klk1b22), mRNA [NM_010114]	4.39383	3.40701	2.59659	4.17461	74.7402	121.55	74.003	65.0829	23.0151	0.00468235
A_51_P101460	Dsp	NM_023842	ref|Mus musculus desmoplakin (Dsp), mRNA [NM_023842]	0.34165	0.332522	0.364647	0.46176	11.0542	10.0345	3.81112	9.58131	22.9785	0.0106862
A_55_P2121886	Map3k9	NM_001174107	ref|Mus musculus mitogen-activated protein kinase kinase kinase 9 (Map3k9), transcript variant 1, mRNA [NM_001174107]	0.534357	0.547454	0.584415	0.777162	14.9255	13.1987	8.16234	19.0577	22.6506	0.00610404
A_51_P172424	Krtap4-16	NM_001013823	ref|Mus musculus keratin associated protein 4-16 (Krtap4-16), mRNA [NM_001013823]	0.440022	0.422053	0.425796	0.522066	13.3664	10.2149	5.64934	11.4133	22.456	0.00586404
A_55_P2376701	A230057D06Rik	AK082411	gb|Mus musculus 0 day neonate cerebellum cDNA, RIKEN full-length enriched library, clone:C230048B01 product:unclassifiable, full insert sequence. [AK082411]	0.89572	0.358467	0.553509	0.918968	14.3463	13.7763	16.7734	15.0957	22.0019	7.08648e-05
A_66_P122115	Cdhr3	NM_001024478	ref|Mus musculus cadherin-related family member 3 (Cdhr3), mRNA [NM_001024478]	0.499484	0.41735	0.454858	0.464248	9.06534	10.9551	10.5453	9.68388	21.9232	6.181e-05
A_55_P1964752	Slc23a3	NM_194333	ref|Mus musculus solute carrier family 23 (nucleobase transporters), member 3 (Slc23a3), mRNA [NM_194333]	18.9813	15.4276	14.1605	13.7779	386.217	281.136	231.512	463.116	21.845	0.00480873
A_55_P1956737	Hsf2bp	NM_028902	ref|Mus musculus heat shock transcription factor 2 binding protein (Hsf2bp), mRNA [NM_028902]	1.60595	0.356552	1.31268	1.81755	33.3263	23.9503	20.3214	33.6074	21.8361	0.00197103
A_55_P2041372	Gm3693	AK046721	gb|Mus musculus adult male cortex cDNA, RIKEN full-length enriched library, clone:B530002E09 product:unclassifiable, full insert sequence. [AK046721]	0.428253	0.398614	0.418083	0.515548	10.9194	9.52078	6.77529	10.781	21.5828	0.00102628
A_66_P106388	Ms4a4c	NM_029499	ref|Mus musculus membrane-spanning 4-domains, subfamily A, member 4C (Ms4a4c), mRNA [NM_029499]	0.475138	0.389055	0.788038	0.478849	12.2732	9.18047	11.3393	13.1027	21.5363	0.000332607
A_52_P38908	Tmem132b	NM_001190352	ref|Mus musculus transmembrane protein 132B (Tmem132b), mRNA [NM_001190352]	0.906158	0.390402	0.873374	0.557069	14.075	17.9914	11.7491	14.6745	21.4484	0.000635707
A_51_P102459	Jph3	NM_020605	ref|Mus musculus junctophilin 3 (Jph3), mRNA [NM_020605]	0.446353	0.87583	0.978638	0.457888	17.1918	11.3762	14.4104	16.0704	21.4045	0.000572228
A_55_P2285599	5730437C12Rik	AK017624	gb|Mus musculus 8 days embryo whole body cDNA, RIKEN full-length enriched library, clone:5730437C12 product:unclassifiable, full insert sequence. [AK017624]	0.430329	0.408802	0.404977	0.501594	9.31057	7.91348	8.62782	11.3217	21.2944	0.000420197
A_55_P2180849	AA684185	AK139675	gb|Mus musculus 2 cells egg cDNA, RIKEN full-length enriched library, clone:B020010F15 product:unclassifiable, full insert sequence. [AK139675]	1.18392	0.557632	0.598151	2.24446	29.8168	26.0402	8.35318	32.2977	21.0524	0.0206142
A_55_P1998687	Gm10487	NM_001100609	ref|Mus musculus predicted gene 10487 (Gm10487), mRNA [NM_001100609]	0.392382	0.366267	0.363251	0.454826	9.36674	8.60361	6.85872	8.08729	20.8764	0.000205257
A_55_P2179587	Celsr3	NM_080437	ref|Mus musculus cadherin, EGF LAG seven-pass G-type receptor 3 (flamingo homolog, Drosophila) (Celsr3), mRNA [NM_080437]	1.37833	1.0873	0.699554	0.487533	22.4366	18.8133	15.7689	18.8807	20.7789	0.00031277
A_55_P2101367	Ppfia3	NM_029741	ref|Mus musculus protein tyrosine phosphatase, receptor type, f polypeptide (PTPRF), interacting protein (liprin), alpha 3 (Ppfia3), mRNA [NM_029741]	1.95911	2.84354	3.10579	3.10274	67.5641	57.7457	45.6415	57.6698	20.7626	0.000416323
A_55_P2132512	Ngef	NM_001111314	ref|Mus musculus neuronal guanine nucleotide exchange factor (Ngef), transcript variant 1, mRNA [NM_001111314]	7.39227	5.56223	7.88957	3.59714	165.651	130.949	54.7063	155.967	20.7549	0.0129287
A_55_P1974687	43170	NM_177597	ref|Mus musculus membrane-associated ring finger (C3HC4) 11 (March11), mRNA [NM_177597]	0.911063	0.654335	0.900111	1.21686	20.905	21.9533	11.0504	20.6241	20.2405	0.00315073
A_55_P2105944	Olfr224	NM_207695	ref|Mus musculus olfactory receptor 224 (Olfr224), mRNA [NM_207695]	3.78941	1.03034	0.982223	1.08584	31.4997	52.7137	30.4956	22.1208	19.8655	0.0114591
A_55_P1997554	Kcnn3	NM_080466	ref|Mus musculus potassium intermediate/small conductance calcium-activated channel, subfamily N, member 3 (Kcnn3), mRNA [NM_080466]	6.61861	5.98135	3.79578	4.99204	115.229	122.122	95.8311	90.9405	19.8302	0.000290375
A_52_P120803	Ankrd1	NM_013468	ref|Mus musculus ankyrin repeat domain 1 (cardiac muscle) (Ankrd1), mRNA [NM_013468]	89.6231	72.642	67.3216	128.258	2131.95	1287.07	1398.52	2241.89	19.7276	0.003423
A_51_P454873	Npy	NM_023456	ref|Mus musculus neuropeptide Y (Npy), mRNA [NM_023456]	0.368862	0.355361	0.371133	0.47034	10.0967	8.89396	3.17761	8.68838	19.7079	0.0135109
A_52_P444946	Rprml	NM_001033212	ref|Mus musculus reprimo-like (Rprml), mRNA [NM_001033212]	0.813496	0.430372	0.515281	0.523247	10.595	11.32	10.4293	12.378	19.5945	5.36729e-05
A_55_P2004752	Prl2c5	NM_181852	ref|Mus musculus prolactin family 2, subfamily c, member 5 (Prl2c5), mRNA [NM_181852]	0.428227	0.405995	0.408625	0.52147	10.6369	11.0269	2.64237	9.988	19.4376	0.023407
A_51_P187954	Tmem132d	NM_172885	ref|Mus musculus transmembrane protein 132D (Tmem132d), mRNA [NM_172885]	0.427696	0.413875	0.418166	0.511209	10.5431	4.48107	6.78805	12.478	19.3627	0.0163892
A_55_P2085335	Mia1	NM_019394	ref|Mus musculus melanoma inhibitory activity 1 (Mia1), mRNA [NM_019394]	11.152	11.6506	11.6106	10.9019	204.754	231.817	233.261	200.302	19.2018	5.21917e-05
A_55_P2069818	Mapk10	NM_009158	ref|Mus musculus mitogen-activated protein kinase 10 (Mapk10), transcript variant 1, mRNA [NM_009158]	4.14872	6.22637	7.13392	7.22132	125.827	115.597	117.576	115.306	19.1791	1.22117e-05
A_55_P1997400	Slc7a4	NM_144852	ref|Mus musculus solute carrier family 7 (cationic amino acid transporter, y+ system), member 4 (Slc7a4), mRNA [NM_144852]	2.72303	3.07103	2.54363	3.61237	58.3658	64.4556	54.6882	51.385	19.1543	9.39291e-05
A_55_P2023391	Grhl3	NM_001013756	ref|Mus musculus grainyhead-like 3 (Drosophila) (Grhl3), mRNA [NM_001013756]	0.886668	1.7185	2.0186	1.03766	25.6494	29.7926	21.5549	30.912	19.0603	0.00044039
A_55_P1998957	Oas1c	NM_033541	ref|Mus musculus 2'-5' oligoadenylate synthetase 1C (Oas1c), mRNA [NM_033541]	6.25659	5.17701	5.428	5.30225	113.151	128.581	64.9438	114.174	18.9881	0.00279278
A_55_P2093705	Meig1	NM_008579	ref|Mus musculus meiosis expressed gene 1 (Meig1), mRNA [NM_008579]	0.409399	0.448083	0.480002	0.494532	9.71589	8.81473	7.22135	9.01405	18.9769	0.00017663
A_51_P510891	Afp	NM_007423	ref|Mus musculus alpha fetoprotein (Afp), mRNA [NM_007423]	0.365734	0.356277	0.380413	0.470808	9.47509	7.218	4.98354	8.11638	18.9374	0.00239374
A_52_P202142	Sv2a	NM_022030	ref|Mus musculus synaptic vesicle glycoprotein 2 a (Sv2a), mRNA [NM_022030]	0.425653	0.404092	0.460445	0.624622	8.60724	9.74586	9.86974	8.01768	18.9264	0.000100904
A_51_P401907	Gm5483	NM_001082547	ref|Mus musculus predicted gene 5483 (Gm5483), mRNA [NM_001082547]	0.375023	0.357399	0.361502	0.450908	9.60179	7.44601	4.54888	7.54881	18.8664	0.00377485
A_52_P295104	Smim5	NM_183259	ref|Mus musculus small integral membrane protein 5 (Smim5), mRNA [NM_183259]	6.95494	5.80571	6.41147	5.40919	85.4126	130.396	141.494	101.467	18.6633	0.0015441
A_51_P475748	Ivl	NM_008412	ref|Mus musculus involucrin (Ivl), mRNA [NM_008412]	0.360641	0.343925	0.361901	0.908951	14.6869	8.6184	3.14413	10.3517	18.6295	0.0352931
A_55_P2007500	Tmem151b	NM_001013749	ref|Mus musculus transmembrane protein 151B (Tmem151b), mRNA [NM_001013749]	0.422426	0.404996	0.407066	0.506622	8.73341	4.66605	9.62706	8.97876	18.3821	0.00362403
A_52_P251450	Cldn2	NM_016675	ref|Mus musculus claudin 2 (Cldn2), mRNA [NM_016675]	0.360539	0.350569	0.371671	0.459467	7.31918	6.6493	6.36828	7.84436	18.2728	8.72922e-05
A_51_P254855	Ptgs2	NM_011198	ref|Mus musculus prostaglandin-endoperoxide synthase 2 (Ptgs2), mRNA [NM_011198]	0.404821	0.391679	0.514352	0.641887	10.8736	7.50576	4.55902	12.5114	18.1539	0.013738
A_55_P2182955	Aqp6	NM_175087	ref|Mus musculus aquaporin 6 (Aqp6), mRNA [NM_175087]	0.365656	0.352099	0.369005	0.467964	9.42424	7.57459	4.2292	6.99276	18.1516	0.00493625
A_52_P684087	AK005214	AK005214	gb|Mus musculus adult male cerebellum cDNA, RIKEN full-length enriched library, clone:1500011J09 product:atonal homolog 7 (Drosophila), full insert sequence. [AK005214]	6.17991	6.91644	7.94678	5.93652	101.549	162.739	120.966	103.155	18.1029	0.00177985
A_55_P2112991	Slc4a3	NM_009208	ref|Mus musculus solute carrier family 4 (anion exchanger), member 3 (Slc4a3), mRNA [NM_009208]	63.9547	72.8538	67.2335	69.5138	1289.46	1167.88	1240.09	1212.68	17.9492	1.22117e-05
A_55_P2006544	Gm1553	NM_001255990	ref|Mus musculus predicted gene 1553 (Gm1553), mRNA [NM_001255990]	0.496598	0.377767	0.387673	0.482431	7.42076	8.14669	5.18086	10.5042	17.9152	0.0035947
A_55_P2033041	Sirpb1b	NM_001173460	ref|Mus musculus signal-regulatory protein beta 1B (Sirpb1b), mRNA [NM_001173460]	2.00674	0.908468	1.27061	1.96853	33.5197	21.4268	22.6468	31.0251	17.649	0.00149527
A_66_P122860	Eda2r	NM_001161433	ref|Mus musculus ectodysplasin A2 receptor (Eda2r), transcript variant 3, mRNA [NM_001161433]	0.423803	0.422673	0.58244	0.488676	9.87596	7.90662	5.61539	10.4325	17.6422	0.00261368
A_51_P333622	2010300C02Rik	NM_028096	ref|Mus musculus RIKEN cDNA 2010300C02 gene (2010300C02Rik), mRNA [NM_028096]	6.38423	7.98822	9.50512	9.07106	146.404	159.565	128.913	146.096	17.6328	6.9807e-05
A_55_P2238965	Cwh43	NM_181323	ref|Mus musculus cell wall biogenesis 43 C-terminal homolog (S. cerevisiae) (Cwh43), mRNA [NM_181323]	0.506828	0.387919	0.402085	0.494788	7.88112	7.05395	6.37762	10.2777	17.6323	0.00133437
A_51_P133761	Bai3	NM_175642	ref|Mus musculus brain-specific angiogenesis inhibitor 3 (Bai3), mRNA [NM_175642]	0.440041	0.413615	0.851544	0.58388	11.2373	7.26453	12.5458	9.25726	17.6074	0.00170311
A_55_P2032946	Gm3776	NM_001243092	ref|Mus musculus predicted gene 3776 (Gm3776), mRNA [NM_001243092]	2.1979	4.44713	3.74848	4.42286	84.4242	73.4684	32.9012	69.8379	17.5908	0.0078946
A_55_P2364516	AA060545	AI595487	gb|mj69c10.y1 Soares mouse p3NMF19.5 Mus musculus cDNA clone IMAGE:481362 5' similar to gb:X53176 Mouse integrin alpha-4 mRNA (MOUSE);. [AI595487]	41.2622	36.1503	39.1392	44.3788	718.826	677.824	685.386	742.154	17.5491	1.22117e-05
A_55_P1955308	Sirpb1a	NM_001002898	ref|Mus musculus signal-regulatory protein beta 1A (Sirpb1a), transcript variant 3, mRNA [NM_001002898]	0.962579	1.7922	1.83323	1.27621	31.1745	20.9215	20.8127	28.9718	17.3732	0.00126738
A_55_P2135064	H2-M2	NM_008204	ref|Mus musculus histocompatibility 2, M region locus 2 (H2-M2), mRNA [NM_008204]	0.52328	0.582498	0.361821	0.456536	9.55788	5.08565	6.79413	11.8604	17.3055	0.00937244
A_55_P2081164	Cd300lf	NM_001169153	ref|Mus musculus CD300 antigen like family member F (Cd300lf), transcript variant 1, mRNA [NM_001169153]	0.390067	0.88008	0.396825	1.6123	17.083	9.75316	13.2263	16.3713	17.2092	0.00203547
A_52_P151393	Fam211b	NM_198860	ref|Mus musculus family with sequence similarity 211, member B (Fam211b), mRNA [NM_198860]	1.63014	1.3154	1.86275	0.495409	19.5659	25.7784	25.2762	20.3963	17.161	0.000316569
A_55_P1992572	Celf4	NM_001146292	ref|Mus musculus CUGBP, Elav-like family member 4 (Celf4), transcript variant 1, mRNA [NM_001146292]	1.4079	2.02792	1.75491	1.40962	33.1634	24.7328	22.2395	32.4687	17.0604	0.000947586
A_55_P2011678	Pdzk1ip1	NM_001164557	ref|Mus musculus PDZK1 interacting protein 1 (Pdzk1ip1), transcript variant 1, mRNA [NM_001164557]	2.37942	2.0962	3.03812	0.695937	36.2181	41.1401	23.0497	37.2097	16.7629	0.00172399
A_51_P249578	2310050C09Rik	NM_025621	ref|Mus musculus RIKEN cDNA 2310050C09 gene (2310050C09Rik), mRNA [NM_025621]	0.430873	0.643373	0.420271	1.0632	14.8391	11.4298	4.43901	11.9415	16.6748	0.0160373
A_55_P2104988	Asic1	NM_009597	ref|Mus musculus acid-sensing (proton-gated) ion channel 1 (Asic1), mRNA [NM_009597]	1.67253	1.25248	1.17857	0.675842	18.6551	21.3544	25.0327	14.5276	16.6484	0.00154418
A_55_P2068315	Gm17019	NM_182957	ref|Mus musculus predicted gene 17019 (Gm17019), mRNA [NM_182957]	0.372576	0.35601	0.903844	0.463104	11.0391	9.83778	4.22172	9.3208	16.4251	0.0086649
A_55_P1986571	AK048274	AK048274	gb|Mus musculus 16 days embryo head cDNA, RIKEN full-length enriched library, clone:C130045L17 product:unclassifiable, full insert sequence. [AK048274]	5.60281	6.42924	6.57906	3.68657	116.535	72.8269	79.2939	86.6563	15.935	0.00142072
A_55_P2266178	AI790276	BC028446	gb|Mus musculus cDNA clone IMAGE:1067550. [BC028446]	0.802274	0.604647	0.40628	0.501346	8.79121	7.70661	7.97307	12.2157	15.8504	0.00167106
A_55_P2168118	4933406C10Rik	NR_044986	ref|Mus musculus RIKEN cDNA 4933406C10 gene (4933406C10Rik), non-coding RNA [NR_044986]	5.99255	7.46072	7.54936	6.73623	111.468	115.417	102.305	108.566	15.7813	1.68361e-05
A_52_P659470	Rgs9bp	NM_145840	ref|Mus musculus regulator of G-protein signalling 9 binding protein (Rgs9bp), mRNA [NM_145840]	0.339498	0.328495	0.35951	0.4596	5.10506	4.96954	5.50428	7.85367	15.7572	0.00175554
A_66_P132515	Chmp4c	NM_025519	ref|Mus musculus charged multivesicular body protein 4C (Chmp4c), mRNA [NM_025519]	0.472634	0.561403	0.400454	0.463001	5.71643	8.06593	9.27135	6.80909	15.738	0.00117156
A_51_P343215	Ube2ql1	NM_001145162	ref|Mus musculus ubiquitin-conjugating enzyme E2Q family-like 1 (Ube2ql1), mRNA [NM_001145162]	1.38179	1.2478	1.59196	1.28629	24.8251	21.4838	16.8685	22.8483	15.6188	0.00044039
A_55_P1977008	Gfi1	NM_010278	ref|Mus musculus growth factor independent 1 (Gfi1), transcript variant 1, mRNA [NM_010278]	0.846073	0.422369	0.418216	0.914156	12.5349	11.4206	6.77205	9.40003	15.4289	0.00251793
A_55_P2216976	D13Ertd608e	XR_141186	ref|PREDICTED: Mus musculus DNA segment, Chr 13, ERATO Doi 608, expressed (D13Ertd608e), misc_RNA [XR_141186]	1.85392	1.60482	2.04772	2.22656	27.2474	38.3404	12.0664	40.53	15.283	0.02052
A_66_P108003	Espn	NM_207687	ref|Mus musculus espin (Espn), transcript variant 1, mRNA [NM_207687]	2.90192	1.97714	1.95328	2.26705	43.9386	33.9889	24.8708	35.9926	15.2528	0.0016491
A_52_P621588	Ifnlr1	NM_174851	ref|Mus musculus interferon lambda receptor 1 (Ifnlr1), mRNA [NM_174851]	0.401926	1.51132	0.375208	0.714522	10.2122	11.5823	11.8473	11.9249	15.1739	6.65488e-05
A_55_P2025490	Tnfrsf18	NM_009400	ref|Mus musculus tumor necrosis factor receptor superfamily, member 18 (Tnfrsf18), transcript variant 1, mRNA [NM_009400]	1.98419	2.78659	2.30639	2.1184	47.6398	26.6346	21.4664	43.5072	15.1429	0.0102309
A_51_P140710	Ccl3	NM_011337	ref|Mus musculus chemokine (C-C motif) ligand 3 (Ccl3), mRNA [NM_011337]	0.588685	0.571914	0.391833	0.492472	8.61487	7.21726	4.45055	10.6517	15.1275	0.00756542
A_51_P358574	Pdzd3	NM_133226	ref|Mus musculus PDZ domain containing 3 (Pdzd3), mRNA [NM_133226]	6.59713	7.45286	9.7673	6.93653	104.31	102.631	138.218	117.445	15.0422	0.000314793
A_55_P1962937	Trem2	NM_001272078	ref|Mus musculus triggering receptor expressed on myeloid cells 2 (Trem2), transcript variant 2, mRNA [NM_001272078]	4.43526	7.1081	6.58008	3.9278	97.5621	81.4078	53.3216	95.0492	14.8446	0.00236163
A_55_P1981322	Grhl2	NM_026496	ref|Mus musculus grainyhead-like 2 (Drosophila) (Grhl2), mRNA [NM_026496]	0.35832	0.349484	0.375259	0.904749	8.46041	6.09063	7.799	7.14733	14.8391	0.000309257
A_55_P1962516	Fam19a2	NM_182807	ref|Mus musculus family with sequence similarity 19, member A2 (Fam19a2), transcript variant 1, mRNA [NM_182807]	0.624899	0.558561	0.864291	0.519754	13.6998	7.10029	8.3125	8.88792	14.8006	0.00522147
A_55_P2039320	Zfp365	NM_178679	ref|Mus musculus zinc finger protein 365 (Zfp365), mRNA [NM_178679]	9.29308	7.31967	10.8078	11.4946	174.106	127.681	63.3177	207.204	14.7066	0.0199276
A_52_P445360	Krt20	NM_023256	ref|Mus musculus keratin 20 (Krt20), mRNA [NM_023256]	0.821958	0.911018	1.00497	1.02962	14.9894	20.151	9.97671	10.0842	14.6517	0.00887949
A_55_P2094771	Olfr32	NM_010980	ref|Mus musculus olfactory receptor 32 (Olfr32), mRNA [NM_010980]	0.91759	0.429366	0.434202	0.547187	10.2843	9.89287	3.49882	10.4354	14.6505	0.013769
A_52_P65084	Barhl1	NM_019446	ref|Mus musculus BarH-like 1 (Drosophila) (Barhl1), transcript variant 1, mRNA [NM_019446]	0.43352	0.409766	0.405338	0.49859	7.32634	7.25667	3.21274	7.73062	14.6098	0.00726455
A_55_P2150717	Eomes	NM_010136	ref|Mus musculus eomesodermin homolog (Xenopus laevis) (Eomes), transcript variant 1, mRNA [NM_010136]	0.373256	0.363067	0.476081	0.73128	8.37304	6.54551	5.15721	8.13101	14.512	0.00136708
A_55_P2132873	Gdap1l1	NM_144891	ref|Mus musculus ganglioside-induced differentiation-associated protein 1-like 1 (Gdap1l1), mRNA [NM_144891]	0.382688	0.362939	0.372055	0.464233	4.99318	4.68172	7.11106	6.16302	14.5071	0.000976081
A_52_P138926	Slc32a1	NM_009508	ref|Mus musculus solute carrier family 32 (GABA vesicular transporter), member 1 (Slc32a1), mRNA [NM_009508]	1.25461	0.360564	0.384226	0.478989	9.60231	10.4453	7.65395	8.1823	14.4787	0.000387366
A_55_P2177198	Hist1h2bb	NM_175664	ref|Mus musculus histone cluster 1, H2bb (Hist1h2bb), mRNA [NM_175664]	0.766502	1.40158	0.886053	0.520646	12.3203	11.7548	13.4367	14.0812	14.4325	7.14941e-05
A_55_P1978131	Vmn2r78	NM_001105189	ref|Mus musculus vomeronasal 2, receptor 78 (Vmn2r78), mRNA [NM_001105189]	0.390886	0.380645	0.396202	0.487259	6.04639	6.06011	2.94541	8.72607	14.3674	0.0142098
A_55_P2012729	Kcnh2	NM_013569	ref|Mus musculus potassium voltage-gated channel, subfamily H (eag-related), member 2 (Kcnh2), mRNA [NM_013569]	7.06055	7.04748	7.15106	5.98002	89.9364	91.9771	114.712	93.387	14.3181	0.000175424
A_55_P2229098	Gm20758	NR_046029	ref|Mus musculus predicted gene, 20758 (Gm20758), non-coding RNA [NR_046029]	0.430718	0.402163	0.401611	0.498943	9.05528	4.60551	3.79964	7.33952	14.3068	0.0135389
A_51_P423356	Katnal2	NM_027721	ref|Mus musculus katanin p60 subunit A-like 2 (Katnal2), mRNA [NM_027721]	0.378247	0.371148	0.388347	0.481889	6.06643	5.02047	5.18929	6.86481	14.2878	0.000364133
A_51_P427603	BC018242	NM_144935	ref|Mus musculus cDNA sequence BC018242 (BC018242), mRNA [NM_144935]	1.40918	1.10517	0.385615	0.486508	14.1903	9.48832	11.491	13.1976	14.2825	0.000672513
A_55_P1981362	Gm21637	NM_001270685	ref|Mus musculus predicted gene, 21637 (Gm21637), mRNA [NM_001270685]	0.351141	0.41023	0.693413	0.461168	6.75288	7.47811	5.91839	7.10616	14.2256	0.000109308
A_55_P1966304	Ren1	NM_031192	ref|Mus musculus renin 1 structural (Ren1), mRNA [NM_031192]	8.54267	8.86571	9.06789	7.03524	115.151	109.987	107.287	143.779	14.2102	0.000309257
A_51_P199168	Cidea	NM_007702	ref|Mus musculus cell death-inducing DNA fragmentation factor, alpha subunit-like effector A (Cidea), mRNA [NM_007702]	29.4358	22.2603	22.1859	22.0591	363.145	255.204	422.982	321.921	14.2093	0.00121925
A_51_P400555	Cts3	NM_026906	ref|Mus musculus cathepsin 3 (Cts3), transcript variant 1, mRNA [NM_026906]	0.443584	0.42461	0.422835	0.518776	5.8884	5.77116	6.3403	7.62046	14.1564	0.000251329
A_55_P1972381	Gjb4	NM_008127	ref|Mus musculus gap junction protein, beta 4 (Gjb4), mRNA [NM_008127]	0.448235	0.421323	0.415231	0.515477	6.51589	8.65787	3.33005	6.91922	14.1218	0.00887767
A_52_P56397	Clhc1	NM_001081099	ref|Mus musculus clathrin heavy chain linker domain containing 1 (Clhc1), mRNA [NM_001081099]	0.381987	0.372927	0.386093	0.51838	6.04299	4.0524	7.34899	5.70618	13.9513	0.00193294
A_55_P2007986	Zscan4f	NM_001110316	ref|Mus musculus zinc finger and SCAN domain containing 4F (Zscan4f), mRNA [NM_001110316]	0.439449	0.416434	0.416779	0.515288	9.7576	5.96554	2.96232	6.20133	13.9192	0.0221017
A_51_P448178	Kctd8	NM_175519	ref|Mus musculus potassium channel tetramerisation domain containing 8 (Kctd8), mRNA [NM_175519]	0.439122	0.411999	0.414399	0.496168	5.11235	7.06497	7.06093	5.07567	13.8015	0.000852031
A_55_P2092296	Fbxo2	NM_176848	ref|Mus musculus F-box protein 2 (Fbxo2), mRNA [NM_176848]	9.29149	12.2844	10.5181	10.4642	158.172	143.71	119.937	160.345	13.6792	0.00022641
A_51_P481398	Kif11	NM_010615	ref|Mus musculus kinesin family member 11 (Kif11), mRNA [NM_010615]	0.385197	0.704429	0.562496	0.504307	7.93357	6.02055	6.22111	9.25281	13.6467	0.00126136
A_55_P2004867	Serpinb2	NM_011111	ref|Mus musculus serine (or cysteine) peptidase inhibitor, clade B, member 2 (Serpinb2), transcript variant 1, mRNA [NM_011111]	0.342053	0.331697	0.361925	0.461821	6.45491	4.57631	3.13199	6.17346	13.5805	0.00523218
A_52_P204331	D630039A03Rik	NM_178727	ref|Mus musculus RIKEN cDNA D630039A03 gene (D630039A03Rik), mRNA [NM_178727]	0.688044	1.00385	0.985559	0.971361	16.8603	11.0804	9.79166	11.5595	13.509	0.00259779
A_55_P2051721	Psg22	NM_001004152	ref|Mus musculus pregnancy-specific glycoprotein 22 (Psg22), mRNA [NM_001004152]	1.07889	1.10145	0.419507	0.597975	13.5463	10.8434	3.73359	15.0244	13.4929	0.0258539
A_51_P284426	Cstad	NM_030137	ref|Mus musculus CSA-conditional, T cell activation-dependent protein (Cstad), mRNA [NM_030137]	26.3868	32.9958	36.4696	27.5886	429.146	367.774	460.659	406.794	13.4832	9.16453e-05
A_52_P195881	Kcng4	NM_025734	ref|Mus musculus potassium voltage-gated channel, subfamily G, member 4 (Kcng4), mRNA [NM_025734]	17.743	14.8865	14.9483	12.4206	178.169	251.383	191.358	186.692	13.4604	0.000558391
A_52_P580582	Nppa	NM_008725	ref|Mus musculus natriuretic peptide type A (Nppa), mRNA [NM_008725]	4.14	5.92037	5.51336	4.23264	80.096	69.2123	35.5045	79.8696	13.3635	0.00632453
A_55_P2094721	Sox11	NM_009234	ref|Mus musculus SRY-box containing gene 11 (Sox11), mRNA [NM_009234]	0.692138	0.580351	0.79528	0.504132	10.5299	7.76746	5.52597	10.451	13.3265	0.00387917
A_55_P2014124	Gjb3	NM_001160012	ref|Mus musculus gap junction protein, beta 3 (Gjb3), transcript variant 1, mRNA [NM_001160012]	0.412579	0.393131	0.399717	0.495977	7.33896	7.54427	2.64631	4.97582	13.2275	0.016253
A_51_P254425	Ahrr	NM_009644	ref|Mus musculus aryl-hydrocarbon receptor repressor (Ahrr), mRNA [NM_009644]	1.16264	1.4458	0.679451	1.10843	16.1888	13.9633	13.935	13.8896	13.1875	6.04182e-05
A_52_P362828	Fat3	NM_001080814	ref|Mus musculus FAT tumor suppressor homolog 3 (Drosophila) (Fat3), mRNA [NM_001080814]	0.689304	1.78421	1.13581	0.681592	14.3426	16.5569	12.5869	12.9921	13.1623	0.000253718
A_55_P2397904	Car10	NM_028296	ref|Mus musculus carbonic anhydrase 10 (Car10), mRNA [NM_028296]	0.354289	0.339055	0.360384	0.456954	5.51359	3.5856	2.65208	8.07649	13.125	0.0297376
A_55_P2184013	C130026I21Rik	NM_175219	ref|Mus musculus RIKEN cDNA C130026I21 gene (C130026I21Rik), transcript variant 1, mRNA [NM_175219]	0.439375	0.421864	0.420329	0.7896	6.7224	6.47489	6.80502	7.17279	13.1207	1.68361e-05
A_55_P2077664	Gm5458	NM_001024706	ref|Mus musculus predicted gene 5458 (Gm5458), mRNA [NM_001024706]	21.9674	27.1569	26.1481	25.5928	324.97	276.667	251.513	463.988	13.0584	0.00431786
A_51_P464703	Ccl8	NM_021443	ref|Mus musculus chemokine (C-C motif) ligand 8 (Ccl8), mRNA [NM_021443]	10.0775	20.3048	15.6568	19.2283	271.733	161.49	152.508	264.71	13.0301	0.00530509
A_52_P182298	Rln1	NM_011272	ref|Mus musculus relaxin 1 (Rln1), mRNA [NM_011272]	0.454259	0.419585	0.409829	0.508447	6.99533	7.0883	4.64146	4.43588	12.9238	0.00251728
A_55_P2057856	ENSMUST00000173461	ENSMUST00000173461	ens|RIKEN cDNA 1700116B05 gene [Source:MGI Symbol;Acc:MGI:1925889] [ENSMUST00000173461]	0.38079	0.623572	1.28603	0.985045	10.5733	13.7785	9.56677	8.29969	12.8894	0.00170083
A_52_P487686	BC100530	NM_001082546	ref|Mus musculus cDNA sequence BC100530 (BC100530), mRNA [NM_001082546]	1.12291	0.772858	0.401402	0.577323	9.82413	10.5609	6.22646	10.4245	12.8844	0.00166014
A_51_P429335	Prss16	NM_019429	ref|Mus musculus protease, serine, 16 (thymus) (Prss16), mRNA [NM_019429]	0.466192	0.417987	0.406223	0.502452	5.68505	6.56734	3.20274	7.64193	12.8828	0.00712314
A_51_P324814	Krt18	NM_010664	ref|Mus musculus keratin 18 (Krt18), mRNA [NM_010664]	9.81425	6.60637	7.30758	22.6925	185.891	125.855	86.6507	196.864	12.8232	0.00941297
A_52_P330214	Fanca	NM_016925	ref|Mus musculus Fanconi anemia, complementation group A (Fanca), mRNA [NM_016925]	1.22268	1.14415	1.29044	1.97143	17.7032	15.411	21.8687	17.1898	12.8222	0.000420478
A_55_P2091601	Col11a2	NM_009926	ref|Mus musculus collagen, type XI, alpha 2 (Col11a2), mRNA [NM_009926]	9.76825	9.46269	11.6801	8.28706	145.321	107.947	119.792	127.306	12.7651	0.000216258
A_51_P261059	Cpne2	NM_153507	ref|Mus musculus copine II (Cpne2), mRNA [NM_153507]	78.0261	83.0708	89.2429	119.018	1305.83	1163.34	893.041	1339.62	12.7297	0.000670471
A_55_P1973447	Ybx2	ENSMUST00000018698	ens|Y box protein 2 [Source:MGI Symbol;Acc:MGI:1096372] [ENSMUST00000018698]	68.908	73.0441	70.0199	64.7616	826.85	998.332	923.835	773.606	12.7293	0.000159162
A_51_P308796	Fosl1	NM_010235	ref|Mus musculus fos-like antigen 1 (Fosl1), mRNA [NM_010235]	1.14783	0.670391	1.31326	0.68397	16.8028	13.0969	6.20029	12.3924	12.7095	0.0105674
A_55_P2033376	1810041L15Rik	NM_001163145	ref|Mus musculus RIKEN cDNA 1810041L15 gene (1810041L15Rik), mRNA [NM_001163145]	8.07462	11.0017	9.14354	7.49279	128.971	98.36	94.4922	131.335	12.689	0.000665796
A_55_P2106335	Sstr3	NM_009218	ref|Mus musculus somatostatin receptor 3 (Sstr3), mRNA [NM_009218]	2.14734	0.413247	0.728016	1.47963	20.5568	10.5696	12.7891	16.4035	12.6502	0.0047646
A_55_P2050390	Cdh22	NM_174988	ref|Mus musculus cadherin 22 (Cdh22), mRNA [NM_174988]	12.7359	9.14021	9.25917	10.4124	132.667	140.638	130.83	120.783	12.6341	3.03571e-05
A_55_P1999511	Aurkc	NM_001080966	ref|Mus musculus aurora kinase C (Aurkc), transcript variant 2, mRNA [NM_001080966]	7.10482	7.65893	7.65165	7.64716	129.158	77.8146	68.5102	103.53	12.6074	0.00437179
A_52_P455251	Emx2	NM_010132	ref|Mus musculus empty spiracles homeobox 2 (Emx2), mRNA [NM_010132]	0.50973	1.55734	0.761656	0.495634	12.095	9.91814	9.20162	10.6533	12.5943	0.000227585
A_55_P2024868	Psg18	NM_011963	ref|Mus musculus pregnancy specific glycoprotein 18 (Psg18), transcript variant 1, mRNA [NM_011963]	0.359997	0.470803	0.365903	0.462753	6.66262	4.26591	2.69125	7.17756	12.5326	0.0157324
A_51_P485421	ENSMUST00000103426	ENSMUST00000103426	ens|immunoglobulin heavy constant mu [Source:MGI Symbol;Acc:MGI:96448] [ENSMUST00000103426]	51.4809	63.8988	54.6643	46.6547	604.144	700.357	750.814	653.39	12.4999	9.03732e-05
A_52_P162298	Ydjc	NM_026940	ref|Mus musculus YdjC homolog (bacterial) (Ydjc), mRNA [NM_026940]	1.13036	3.27165	2.29685	1.68565	29.6053	25.008	23.4195	25.6565	12.3668	0.000134978
A_51_P151182	Ifi202b	NM_011940	ref|Mus musculus interferon activated gene 202B (Ifi202b), transcript variant 2, mRNA [NM_011940]	0.364861	0.351642	0.369418	0.468877	6.85013	4.84925	2.4231	5.04948	12.3308	0.012508
A_51_P419637	Dclk3	NM_172928	ref|Mus musculus doublecortin-like kinase 3 (Dclk3), mRNA [NM_172928]	13.6815	12.0128	12.8591	11.8099	188.911	191.86	92.2458	147.049	12.3119	0.00519792
A_55_P2112225	Pcyt2	ENSMUST00000106187	ens|phosphate cytidylyltransferase 2, ethanolamine [Source:MGI Symbol;Acc:MGI:1915921] [ENSMUST00000106187]	4.81998	4.21013	4.12148	4.17211	62.7908	46.5154	54.8273	48.7895	12.2909	0.000287255
A_55_P2083252	Mtus2	NM_029920	ref|Mus musculus microtubule associated tumor suppressor candidate 2 (Mtus2), mRNA [NM_029920]	6.02873	4.51818	5.35453	7.2414	78.9407	74.9545	60.2761	68.6423	12.2204	0.000172361
A_55_P2156404	Ccdc136	ENSMUST00000096084	ens|coiled-coil domain containing 136 [Source:MGI Symbol;Acc:MGI:1918128] [ENSMUST00000096084]	2.79253	2.52478	3.39116	2.82398	35.4225	32.9833	28.6234	43.1487	12.1551	0.00068609
A_55_P2102065	Gm10639	NM_001122660	ref|Mus musculus predicted gene 10639 (Gm10639), mRNA [NM_001122660]	3.86476	6.25293	5.52221	5.65228	84.9774	73.6136	34.0365	65.0572	12.1023	0.00832729
A_66_P114804	Gm7325	NM_001177470	ref|Mus musculus predicted gene 7325 (Gm7325), transcript variant 3, mRNA [NM_001177470]	0.397954	1.70141	3.92904	4.79608	42.8741	31.1791	23.4539	33.2753	12.0821	0.00265246
A_66_P116326	Tlcd2	AK008522	gb|Mus musculus adult male small intestine cDNA, RIKEN full-length enriched library, clone:2010305C02 product:hypothetical protein, full insert sequence. [AK008522]	68.6709	76.2496	63.0809	65.7019	795.075	755.776	905.17	822.055	11.9768	5.21917e-05
A_51_P509573	Ccl4	NM_013652	ref|Mus musculus chemokine (C-C motif) ligand 4 (Ccl4), mRNA [NM_013652]	0.448504	0.418111	0.465554	0.500042	6.08984	3.78936	5.45525	6.56637	11.9532	0.00164233
A_55_P2004007	Gm4955	XM_136331	gb|PREDICTED: Mus musculus predicted gene 4955 (Gm4955), mRNA [XM_136331]	1.17121	0.752533	0.836582	1.22047	15.0383	10.411	10.0538	11.6386	11.8423	0.0010166
A_55_P2158582	Nphp4	NM_153424	ref|Mus musculus nephronophthisis 4 (juvenile) homolog (human) (Nphp4), mRNA [NM_153424]	0.362158	0.353492	0.579865	0.651086	5.70027	7.24803	6.42597	3.64696	11.8264	0.00342641
A_51_P285916	Rapgef4	NM_019688	ref|Mus musculus Rap guanine nucleotide exchange factor (GEF) 4 (Rapgef4), transcript variant 2, mRNA [NM_019688]	1.15717	0.883298	0.75651	1.11808	15.5322	6.88263	6.9052	16.7672	11.7718	0.0270645
A_55_P2119737	AA414992	XM_001478791	ref|PREDICTED: Mus musculus expressed sequence AA414992 (AA414992), mRNA [XM_001478791]	0.368628	0.35906	0.38294	0.474062	4.90543	6.17191	1.76842	5.70101	11.7037	0.0198758
A_55_P2021810	Arc	NM_018790	ref|Mus musculus activity regulated cytoskeletal-associated protein (Arc), mRNA [NM_018790]	5.52247	4.90437	6.32807	5.47238	71.7646	68.3341	52.0021	63.831	11.5143	0.000281452
A_55_P2269254	5730419F03Rik	AK017575	gb|Mus musculus 8 days embryo whole body cDNA, RIKEN full-length enriched library, clone:5730419F03 product:unclassifiable, full insert sequence. [AK017575]	37.4407	25.7763	24.616	25.7042	341.851	307.978	317.904	329.13	11.4224	1.68361e-05
A_55_P2012011	Tceal7	NM_001127169	ref|Mus musculus transcription elongation factor A (SII)-like 7 (Tceal7), mRNA [NM_001127169]	566.395	454.067	605.825	738.37	7256.93	7548.4	4590.33	7311.08	11.2941	0.00137423
A_55_P2036017	Gm2837	NR_040388	ref|Mus musculus predicted gene 2837 (Gm2837), non-coding RNA [NR_040388]	1.58071	0.808807	1.0916	0.558119	10.5246	11.3506	11.5685	12.126	11.2818	4.16102e-05
A_55_P1982284	Clca6	NM_207208	ref|Mus musculus chloride channel calcium activated 6 (Clca6), mRNA [NM_207208]	0.427648	0.414551	0.418483	0.64945	6.453	6.3987	2.14441	6.52944	11.2691	0.015976
A_55_P1996941	Ube2c	NM_026785	ref|Mus musculus ubiquitin-conjugating enzyme E2C (Ube2c), mRNA [NM_026785]	2.04561	1.88504	1.98002	2.42039	29.1313	23.2938	16.3599	24.6278	11.2126	0.0018292
A_55_P2320433	C130083M11Rik	NR_040717	ref|Mus musculus RIKEN cDNA C130083M11 gene (C130083M11Rik), non-coding RNA [NR_040717]	0.436941	0.417194	0.422885	0.517217	7.02917	3.58578	5.15832	4.2248	11.1457	0.00535513
A_51_P480241	Elf3	NM_007921	ref|Mus musculus E74-like factor 3 (Elf3), transcript variant 2, mRNA [NM_007921]	0.425798	1.95647	0.669267	0.494316	10.6007	10.0415	8.3282	10.4297	11.1116	0.000246106
A_55_P2165839	Cebpe	NM_207131	ref|Mus musculus CCAAT/enhancer binding protein (C/EBP), epsilon (Cebpe), mRNA [NM_207131]	2.01596	2.56924	2.63074	1.95954	25.1965	23.6173	20.9027	32.2253	11.1103	0.000972271
A_55_P2335120	A130033P14	AK037654	gb|Mus musculus 16 days neonate thymus cDNA, RIKEN full-length enriched library, clone:A130033P14 product:unclassifiable, full insert sequence. [AK037654]	0.437026	0.415491	0.415406	0.522109	4.70993	3.75233	6.53121	4.86331	11.093	0.00203234
A_55_P2006300	Krt12	NM_010661	ref|Mus musculus keratin 12 (Krt12), mRNA [NM_010661]	1.06432	1.48901	2.18439	0.775508	21.1263	15.697	6.82347	17.4707	11.0856	0.0157641
A_51_P326191	Serpina3g	NM_009251	ref|Mus musculus serine (or cysteine) peptidase inhibitor, clade A, member 3G (Serpina3g), mRNA [NM_009251]	1.1317	1.01948	1.48029	1.74678	18.6759	9.20213	9.54426	21.8886	11.0279	0.0215429
A_55_P2150208	Ucn	NM_021290	ref|Mus musculus urocortin (Ucn), mRNA [NM_021290]	0.37271	0.359575	0.380165	0.481207	4.68905	3.80924	6.11901	2.87078	10.9736	0.00657113
A_51_P408430	Col24a1	NM_027770	ref|Mus musculus collagen, type XXIV, alpha 1 (Col24a1), mRNA [NM_027770]	20.7962	31.9309	26.2182	18.6567	261.149	255.175	249.103	305.186	10.9692	0.0001088
A_55_P1956598	BC019489	BC019489	gb|Mus musculus immunoglobulin heavy chain 1a (serum IgG2a), mRNA (cDNA clone IMAGE:4011654). [BC019489]	3.41922	6.25746	8.49163	3.55022	61.5112	46.1674	69.9186	60.5705	10.9661	0.000662126
A_55_P1955871	Nlrp4f	NM_175290	ref|Mus musculus NLR family, pyrin domain containing 4F (Nlrp4f), mRNA [NM_175290]	0.412932	0.394151	0.55185	0.488961	4.51793	3.72392	6.29056	5.67314	10.9344	0.00189337
A_55_P1953861	Vstm2l	NM_198627	ref|Mus musculus V-set and transmembrane domain containing 2-like (Vstm2l), mRNA [NM_198627]	0.354944	0.342463	0.364838	0.464646	3.07708	2.4459	4.76002	6.20674	10.7996	0.0178491
A_55_P2142103	BC030479	BC030479	gb|Mus musculus, clone IMAGE:5368048, mRNA. [BC030479]	2.85217	4.76873	4.2152	2.84784	44.6391	42.0699	27.268	44.3299	10.781	0.00141592
A_52_P61697	9930111J21Rik2	NM_173434	ref|Mus musculus RIKEN cDNA 9930111J21 gene 2 (9930111J21Rik2), mRNA [NM_173434]	0.427638	0.88119	0.418014	0.526859	6.40293	6.16717	5.52027	6.20234	10.779	4.59871e-05
A_55_P2180415	Cd72	NM_001110320	ref|Mus musculus CD72 antigen (Cd72), transcript variant 1, mRNA [NM_001110320]	1.50018	1.20461	1.48553	0.76641	16.0156	10.9821	10.3564	15.7896	10.7215	0.0019504
A_51_P477121	Pmaip1	NM_021451	ref|Mus musculus phorbol-12-myristate-13-acetate-induced protein 1 (Pmaip1), mRNA [NM_021451]	0.431041	2.05898	0.586007	0.504775	10.7799	8.43195	8.65192	10.4416	10.6974	0.000416481
A_55_P2022604	Exoc3l4	NM_028807	ref|Mus musculus exocyst complex component 3-like 4 (Exoc3l4), mRNA [NM_028807]	18.1012	23.5459	22.9228	14.8824	239.077	253.283	173.982	175.012	10.5894	0.00117156
A_55_P2004536	Klra4	NM_010649	ref|Mus musculus killer cell lectin-like receptor, subfamily A, member 4 (Klra4), transcript variant 1, mRNA [NM_010649]	0.423527	0.408162	0.413422	0.772532	4.8765	5.56174	4.03097	6.85663	10.5697	0.00186299
A_51_P380709	Dok5	NM_029761	ref|Mus musculus docking protein 5 (Dok5), transcript variant 1, mRNA [NM_029761]	0.51339	1.05613	0.410164	0.66062	7.13515	6.55488	6.31828	7.88485	10.5644	0.000144066
A_51_P259009	Cacnb3	NM_007581	ref|Mus musculus calcium channel, voltage-dependent, beta 3 subunit (Cacnb3), transcript variant 1, mRNA [NM_007581]	7.73322	8.19185	7.95735	6.62607	89.1672	91.9768	61.4555	78.7277	10.5324	0.000693703
A_51_P143200	Tcstv3	NM_153523	ref|Mus musculus 2-cell-stage, variable group, member 3 (Tcstv3), mRNA [NM_153523]	0.405575	0.392279	0.4029	0.497535	3.9053	7.11925	2.31911	4.53583	10.5279	0.0242421
A_55_P2019601	Csprs	NM_033616	ref|Mus musculus component of Sp100-rs (Csprs), mRNA [NM_033616]	1.99799	1.2821	1.92197	3.21791	24.6637	17.7835	17.4173	28.3803	10.4804	0.00255293
A_55_P1979753	6430411K18Rik	NR_002848	ref|Mus musculus RIKEN cDNA 6430411K18 gen (6430411K18Rik), non-coding RNA [NR_002848]	0.583657	1.26128	0.399937	0.62762	8.22038	7.90922	6.58095	7.297	10.4465	0.000146671
A_52_P586928	Pdyn	ENSMUST00000028883	ens|prodynorphin [Source:MGI Symbol;Acc:MGI:97535] [ENSMUST00000028883]	2.38265	1.35207	1.02292	0.455594	17.1105	17.7126	9.37175	9.80935	10.3591	0.00894012
A_52_P629748	ENSMUST00000151998	ENSMUST00000151998	ens|RIKEN cDNA 4732444A12 gene [Source:MGI Symbol;Acc:MGI:3698431] [ENSMUST00000151998]	3.49232	3.21911	2.0051	6.07196	43.2995	40.4627	31.4874	36.4909	10.2607	0.000354295
A_55_P1992304	1700025D23Rik	AK006331	gb|Mus musculus adult male testis cDNA, RIKEN full-length enriched library, clone:1700025D23 product:unclassifiable, full insert sequence. [AK006331]	1.51135	0.626117	0.566849	0.462938	9.87415	6.86786	8.12997	7.57905	10.2458	0.000659258
A_51_P478172	ENSMUST00000103299	ENSMUST00000103299	ens|T cell receptor beta, constant 2 [Source:MGI Symbol;Acc:MGI:4835227] [ENSMUST00000103299]	2.46968	1.15508	1.2415	1.27793	17.3204	13.5798	12.2569	19.7611	10.2403	0.00175549
A_55_P2025687	Muc4	NM_080457	ref|Mus musculus mucin 4 (Muc4), mRNA [NM_080457]	13.944	11.4905	13.4868	12.7229	124.712	128.799	116.7	158.486	10.2373	0.00031721
A_55_P2166177	H2-M1	NM_177636	ref|Mus musculus histocompatibility 2, M region locus 1 (H2-M1), mRNA [NM_177636]	0.360776	0.344879	0.703937	0.457999	7.00266	4.52028	1.18347	6.33272	10.1945	0.0496225
A_55_P2098120	Emid2	ENSMUST00000111103	ens|EMI domain containing 2 [Source:MGI Symbol;Acc:MGI:2155345] [ENSMUST00000111103]	18.1216	16.9407	18.5059	17.2775	211.324	160.303	158.733	190.246	10.1715	0.000339591
A_51_P330213	Asf1b	NM_024184	ref|Mus musculus ASF1 anti-silencing function 1 homolog B (S. cerevisiae) (Asf1b), mRNA [NM_024184]	9.12077	10.2174	7.78373	10.5688	109.252	93.6367	85.7649	94.7019	10.1711	0.000126938
A_51_P173692	Lingo4	NM_177250	ref|Mus musculus leucine rich repeat and Ig domain containing 4 (Lingo4), mRNA [NM_177250]	1.83448	1.90415	2.77156	1.15154	16.8819	22.6256	15.9828	22.2341	10.1445	0.000863068
A_66_P107818	Gdf3	NM_008108	ref|Mus musculus growth differentiation factor 3 (Gdf3), mRNA [NM_008108]	0.352962	0.343921	0.372686	0.465154	4.87426	3.85414	2.10352	4.69963	10.1201	0.00771356
A_55_P2075065	Gm10471	NM_001177579	ref|Mus musculus predicted gene 10471 (Gm10471), mRNA [NM_001177579]	0.34508	0.333412	0.362531	0.462731	5.1426	4.90561	1.10024	4.05242	10.1086	0.0339314
A_55_P2000833	E2f8	NM_001013368	ref|Mus musculus E2F transcription factor 8 (E2f8), mRNA [NM_001013368]	1.95417	2.99112	1.98392	1.73778	28.3882	21.3148	16.9939	20.6848	10.0821	0.00168528
A_55_P1984556	Ccl12	NM_011331	ref|Mus musculus chemokine (C-C motif) ligand 12 (Ccl12), mRNA [NM_011331]	1.92831	0.994344	1.34061	2.24729	20.2945	11.7782	12.3932	21.1732	10.0819	0.00610406
A_55_P1965694	Gabrg2	NM_008073	ref|Mus musculus gamma-aminobutyric acid (GABA) A receptor, subunit gamma 2 (Gabrg2), transcript variant 1, mRNA [NM_008073]	1.68275	1.6379	1.3367	1.02765	15.4448	17.2606	8.30933	16.178	10.0603	0.00456676
A_55_P1997831	Dbndd1	NM_028146	ref|Mus musculus dysbindin (dystrobrevin binding protein 1) domain containing 1 (Dbndd1), transcript variant 1, mRNA [NM_028146]	1.9174	1.1291	1.44078	1.43251	16.5387	15.5377	10.8935	16.4931	10.0448	0.000858005
A_51_P410681	Irx5	NM_018826	ref|Mus musculus Iroquois related homeobox 5 (Drosophila) (Irx5), mRNA [NM_018826]	0.506707	0.711735	0.369213	0.703508	5.36117	5.92965	4.49996	7.21348	10.0404	0.00120157
A_55_P1994147	Zar1	NM_174877	ref|Mus musculus zygote arrest 1 (Zar1), mRNA [NM_174877]	0.561759	0.356529	0.367943	0.455255	5.401	5.57296	1.33339	5.14128	10.0194	0.0284473
A_55_P2028894	Gata4	NM_008092	ref|Mus musculus GATA binding protein 4 (Gata4), mRNA [NM_008092]	2.0593	0.41887	1.58453	1.6862	13.2335	15.505	14.2118	14.488	9.99117	6.7409e-05
A_52_P284889	Prkcz	NM_008860	ref|Mus musculus protein kinase C, zeta (Prkcz), transcript variant 1, mRNA [NM_008860]	11.0178	11.4929	9.40447	9.29824	97.5266	95.0947	122.384	95.0405	9.94935	0.000261557
A_55_P2054007	4930555G01Rik	NM_175393	ref|Mus musculus RIKEN cDNA 4930555G01 gene (4930555G01Rik), mRNA [NM_175393]	0.780253	0.367469	0.440633	0.472975	5.48951	3.77205	3.82977	7.41677	9.94896	0.00880939
A_55_P2082854	AK043382	AK043382	gb|Mus musculus 7 days neonate cerebellum cDNA, RIKEN full-length enriched library, clone:A730090J07 product:unclassifiable, full insert sequence. [AK043382]	0.562482	0.550769	0.807144	0.641683	7.84861	6.74446	3.54769	7.3254	9.93965	0.00590147
A_55_P2209258	B430105A11Rik	AK021017	gb|Mus musculus 4 days neonate male adipose cDNA, RIKEN full-length enriched library, clone:B430105A11 product:unclassifiable, full insert sequence. [AK021017]	2.28099	1.93073	1.76638	1.07728	17.2307	14.5543	16.2568	21.825	9.90262	0.000833161
A_55_P2163128	0610042G04Rik	XR_108174	ref|PREDICTED: Mus musculus RIKEN cDNA 0610042G04 gene (0610042G04Rik), misc_RNA [XR_108174]	5.74921	8.04473	4.55376	3.69005	57.9371	59.5465	51.5902	48.2575	9.86178	0.000130364
A_55_P2108943	Ccr6	NM_009835	ref|Mus musculus chemokine (C-C motif) receptor 6 (Ccr6), transcript variant 1, mRNA [NM_009835]	0.867566	0.546294	0.412072	0.930534	4.25895	7.20487	10.1331	5.53547	9.84318	0.0131505
A_51_P222337	Rspo2	NM_172815	ref|Mus musculus R-spondin 2 homolog (Xenopus laevis) (Rspo2), mRNA [NM_172815]	0.418914	0.469003	0.402395	0.502163	4.66708	6.04772	2.67813	4.21093	9.82098	0.00684632
A_51_P289107	Hrh3	NM_133849	ref|Mus musculus histamine receptor H3 (Hrh3), mRNA [NM_133849]	3.71399	4.67415	3.97714	2.56777	44.4135	38.0335	27.7006	36.0825	9.79238	0.0010166
A_52_P578732	Ccr5	NM_009917	ref|Mus musculus chemokine (C-C motif) receptor 5 (Ccr5), mRNA [NM_009917]	0.527672	1.23049	0.74887	0.532635	8.23313	6.31355	7.08021	8.0389	9.75957	0.000253718
A_66_P111426	Lce1a2	NM_028625	ref|Mus musculus late cornified envelope 1A2 (Lce1a2), mRNA [NM_028625]	21.8656	19.9975	16.9701	21.4232	268.749	196.05	84.9065	231.138	9.72936	0.0176781
A_51_P503883	Plekhg4	NM_001081333	ref|Mus musculus pleckstrin homology domain containing, family G (with RhoGef domain) member 4 (Plekhg4), mRNA [NM_001081333]	2.68168	2.62268	2.93102	2.84682	29.8698	26.3161	22.2457	29.296	9.72077	0.00026147
A_51_P258721	Tpsg1	NM_012034	ref|Mus musculus tryptase gamma 1 (Tpsg1), mRNA [NM_012034]	4.02345	6.51825	4.17363	2.13458	44.3323	53.3951	17.6704	47.8442	9.688	0.0154235
A_55_P2092750	Car9	NM_139305	ref|Mus musculus carbonic anhydrase 9 (Car9), mRNA [NM_139305]	59.9657	66.7288	68.5385	72.076	572.777	701.765	715.548	599.229	9.68661	0.000160126
A_55_P1998471	S100a9	NM_009114	ref|Mus musculus S100 calcium binding protein A9 (calgranulin B) (S100a9), mRNA [NM_009114]	10.7297	9.46837	5.52587	9.2081	87.6278	114.5	43.8578	92.3371	9.68517	0.0102016
A_55_P2082703	AK155468	AK155468	gb|Mus musculus NOD-derived CD11c +ve dendritic cells cDNA, RIKEN full-length enriched library, clone:F630230J21 product:Ubiquitin carboxyl-terminal hydrolase DUB-1 (Fragment), full insert sequence. [AK155468]	0.425202	0.394632	0.392826	0.489843	5.26315	4.31622	1.72401	5.16096	9.67067	0.0168631
A_55_P2169829	3632451O06Rik	NM_026142	ref|Mus musculus RIKEN cDNA 3632451O06 gene (3632451O06Rik), mRNA [NM_026142]	9.3869	8.71641	9.20072	11.8691	94.5599	98.3697	89.2557	95.8198	9.64959	1.33773e-05
A_51_P456208	Tff3	NM_011575	ref|Mus musculus trefoil factor 3, intestinal (Tff3), mRNA [NM_011575]	0.720661	0.679494	1.33893	1.60408	10.02	15.2042	3.00464	13.5538	9.62031	0.0424865
A_52_P66130	Myo5b	NM_201600	ref|Mus musculus myosin VB (Myo5b), mRNA [NM_201600]	1.86918	1.5193	1.09292	2.04763	15.8018	15.7344	11.3275	19.8328	9.60273	0.00183781
A_51_P392385	Smcp	NM_008574	ref|Mus musculus sperm mitochondria-associated cysteine-rich protein (Smcp), nuclear gene encoding mitochondrial protein, mRNA [NM_008574]	1.03744	1.02211	1.11005	0.500281	12.6822	8.05856	3.52381	10.7581	9.54325	0.0267469
A_55_P2048855	Sprr2a2	NM_001164787	ref|Mus musculus small proline-rich protein 2A2 (Sprr2a2), mRNA [NM_001164787]	0.340526	0.331927	0.364232	0.460184	5.40902	4.11144	1.50498	3.13346	9.45901	0.0291019
A_66_P129763	Gm6329	NR_040690	ref|Mus musculus predicted gene 6329 (Gm6329), non-coding RNA [NR_040690]	1.79522	1.48863	1.4501	1.81421	17.5916	14.3679	11.3139	18.6342	9.45421	0.00159769
A_52_P180373	Mpeg1	NM_010821	ref|Mus musculus macrophage expressed gene 1 (Mpeg1), mRNA [NM_010821]	0.393683	1.21528	0.383747	1.39276	11.0878	4.79241	6.23793	9.88886	9.4542	0.0135389
A_55_P1978241	Artn	NM_009711	ref|Mus musculus artemin (Artn), mRNA [NM_009711]	5.69728	9.71599	9.27289	6.52256	61.5393	85.1894	80.123	68.0205	9.44839	0.00043544
A_51_P115471	Apol8	ENSMUST00000089450	ens|apolipoprotein L 8 [Source:MGI Symbol;Acc:MGI:2444921] [ENSMUST00000089450]	0.392202	0.379936	1.24305	0.491638	4.49247	6.99217	6.97654	5.10915	9.40244	0.00204966
A_55_P2142990	Pifo	NM_029604	ref|Mus musculus primary cilia formation (Pifo), transcript variant 2, mRNA [NM_029604]	6.53838	4.3662	4.41946	4.46928	46.2232	58.826	28.928	51.8735	9.38957	0.00415429
A_55_P2050773	LOC100048452	AK039014	gb|Mus musculus adult male hypothalamus cDNA, RIKEN full-length enriched library, clone:A230085I18 product:unclassifiable, full insert sequence. [AK039014]	4.00464	3.46689	2.76328	2.81536	34.5499	22.3769	19.0978	46.1863	9.3647	0.0177392
A_66_P115693	Rnf207	NM_001033489	ref|Mus musculus ring finger protein 207 (Rnf207), mRNA [NM_001033489]	1.15334	1.16461	1.96922	1.61385	14.6132	11.8076	14.1609	14.5743	9.34687	0.000123906
A_55_P2015405	9930111J21Rik1	NM_001114679	ref|Mus musculus RIKEN cDNA 9930111J21 gene 1 (9930111J21Rik1), mRNA [NM_001114679]	6.19686	7.20712	6.25222	8.58263	67.7337	55.6105	68.8552	70.0737	9.28768	0.000133544
A_55_P2286243	2410137F16Rik	AK038689	gb|Mus musculus adult male hypothalamus cDNA, RIKEN full-length enriched library, clone:A230055D09 product:unclassifiable, full insert sequence. [AK038689]	6.87823	12.9612	11.8739	7.70377	93.0132	94.2735	76.4702	101.184	9.25843	0.000202644
A_55_P1991244	Chrna10	NM_001081424	ref|Mus musculus cholinergic receptor, nicotinic, alpha polypeptide 10 (Chrna10), mRNA [NM_001081424]	2.39649	2.93715	4.43735	3.49772	36.8438	32.0871	25.7322	28.1102	9.25284	0.00057061
A_55_P2079890	AV495601	AV495601	gb|AV495601 Abe mouse ES cell Mus musculus cDNA clone 19991129EK05E07, mRNA sequence [AV495601]	0.345563	0.337466	0.367528	0.462048	4.24335	3.79063	1.50506	4.4544	9.25122	0.0152878
A_55_P2065671	Ccnb1	NM_172301	ref|Mus musculus cyclin B1 (Ccnb1), mRNA [NM_172301]	0.397198	0.683805	0.669462	0.684866	7.70722	5.94385	4.11883	4.57875	9.17685	0.00506695
A_55_P2005946	Lyzl4	NM_026915	ref|Mus musculus lysozyme-like 4 (Lyzl4), mRNA [NM_026915]	1.83466	1.82907	5.74351	2.06817	34.0634	34.3374	11.0608	25.4399	9.14142	0.0210079
A_55_P1983773	Birc5	NM_001012273	ref|Mus musculus baculoviral IAP repeat-containing 5 (Birc5), transcript variant 3, mRNA [NM_001012273]	7.36345	6.70875	6.63415	8.82634	86.8161	69.2162	44.5848	69.1489	9.13449	0.00322466
A_51_P245895	Mapk4	NM_172632	ref|Mus musculus mitogen-activated protein kinase 4 (Mapk4), mRNA [NM_172632]	0.768872	0.90142	0.699848	0.593623	6.88064	5.7982	5.71965	8.63147	9.12015	0.00129148
A_55_P2004541	Klra7	NM_001110323	ref|Mus musculus killer cell lectin-like receptor, subfamily A, member 7 (Klra7), transcript variant 1, mRNA [NM_001110323]	0.430867	0.409988	0.406561	0.504368	4.15533	4.35214	3.75686	3.69242	9.10886	6.65488e-05
A_55_P1953341	Wfdc2	NM_026323	ref|Mus musculus WAP four-disulfide core domain 2 (Wfdc2), mRNA [NM_026323]	2.27072	1.53484	1.74834	1.9613	18.1486	18.0017	17.8744	14.3741	9.1014	0.000151514
A_55_P2170454	Gsta2	NM_008182	ref|Mus musculus glutathione S-transferase, alpha 2 (Yc2) (Gsta2), mRNA [NM_008182]	3.00504	4.21396	3.23228	2.92667	40.4679	33.4549	16.484	31.1038	9.0829	0.00864535
A_51_P477481	1110059M19Rik	NM_026841	ref|Mus musculus RIKEN cDNA 1110059M19 gene (1110059M19Rik), mRNA [NM_026841]	1.99895	2.62367	2.63338	1.10485	15.3273	15.754	26.7932	18.0203	9.07742	0.00475205
A_65_P13459	Cd300lb	NM_199221	ref|Mus musculus CD300 antigen like family member B (Cd300lb), mRNA [NM_199221]	0.348912	0.623361	0.369091	0.46076	4.46568	4.01907	3.86617	4.00437	9.07557	4.48919e-05
A_51_P263290	Galnt9	NM_198306	ref|Mus musculus UDP-N-acetyl-alpha-D-galactosamine:polypeptide N-acetylgalactosaminyltransferase 9 (Galnt9), transcript variant A, mRNA [NM_198306]	1.04186	1.10788	0.416769	0.510079	9.59683	3.92737	4.90196	9.49231	9.07447	0.0226433
A_55_P2134197	BM022387	BM022387	gb|id59f12.y1 Melton Normalized Mixed Mouse Pancreas 1 N1-MMS1 Mus musculus cDNA clone IMAGE:5667599 5', mRNA sequence [BM022387]	0.603293	0.353422	0.363152	0.455341	4.58111	4.96306	3.03902	3.49199	9.05538	0.00199044
A_51_P499195	Nkg7	NM_024253	ref|Mus musculus natural killer cell group 7 sequence (Nkg7), mRNA [NM_024253]	0.371755	0.35442	0.371507	0.466583	4.27394	2.99389	2.70626	4.15004	9.02924	0.00197536
A_51_P506054	Prune2	NM_181348	ref|Mus musculus prune homolog 2 (Drosophila) (Prune2), mRNA [NM_181348]	0.992299	1.18703	0.372063	0.549231	6.8874	8.72584	3.84464	8.50216	9.01754	0.00811236
A_51_P114843	H1fx	NM_198622	ref|Mus musculus H1 histone family, member X (H1fx), mRNA [NM_198622]	1.44641	1.14209	0.73221	0.724305	8.33446	9.91711	9.55877	8.58523	8.99764	9.38773e-05
A_55_P2007964	Cx3cr1	NM_009987	ref|Mus musculus chemokine (C-X3-C) receptor 1 (Cx3cr1), mRNA [NM_009987]	6.05616	6.61922	5.52665	4.42334	56.4019	44.8207	38.994	61.2385	8.90395	0.00136708
A_55_P2112030	Tmem145	NM_183311	ref|Mus musculus transmembrane protein 145 (Tmem145), mRNA [NM_183311]	0.378796	0.370354	0.385433	0.475609	3.36526	3.7585	3.7942	3.41471	8.90122	3.57005e-05
A_55_P1972277	Samd11	NM_001110516	ref|Mus musculus sterile alpha motif domain containing 11 (Samd11), mRNA [NM_001110516]	0.354496	0.709978	0.693112	0.940026	7.50028	5.6163	5.99169	4.76847	8.85107	0.00117156
A_51_P212782	Il1b	NM_008361	ref|Mus musculus interleukin 1 beta (Il1b), mRNA [NM_008361]	0.375707	0.364671	0.383415	0.483092	3.89199	2.80865	3.46683	4.04057	8.84198	0.000524981
A_55_P1978424	Bcl2a1d	NM_007536	ref|Mus musculus B cell leukemia/lymphoma 2 related protein A1d (Bcl2a1d), mRNA [NM_007536]	8.6341	12.8844	10.6426	10.4172	105.683	89.2208	73.3117	107.455	8.82302	0.000735999
A_55_P2085005	Sprr2i	NM_011475	ref|Mus musculus small proline-rich protein 2I (Sprr2i), mRNA [NM_011475]	0.840488	0.387724	0.395432	0.980706	7.03855	7.30758	1.82046	6.78165	8.81151	0.0287952
A_51_P153683	Lrrc26	NM_146117	ref|Mus musculus leucine rich repeat containing 26 (Lrrc26), mRNA [NM_146117]	0.516184	0.394033	0.399861	0.49909	5.01051	4.72472	2.11437	4.05682	8.79212	0.00838153
A_55_P2142321	Synpo	AK020250	gb|Mus musculus adult male colon cDNA, RIKEN full-length enriched library, clone:9030217H17 product:unclassifiable, full insert sequence. [AK020250]	0.438633	1.10461	0.441885	0.501426	5.24783	5.79575	5.14474	5.66207	8.7874	7.18e-05
A_55_P2143499	Pgbd5	NM_171824	ref|Mus musculus piggyBac transposable element derived 5 (Pgbd5), mRNA [NM_171824]	5.55135	6.42497	5.72453	5.77296	48.5748	49.2398	52.0024	56.4024	8.78509	4.31831e-05
A_66_P113892	Smim6	NM_001162998	ref|Mus musculus small integral membrane protein 6 (Smim6), mRNA [NM_001162998]	0.379742	0.356466	0.35891	0.96114	4.11456	4.31157	4.78306	4.81231	8.76422	0.000127415
A_55_P2289707	Cacnb4	NM_001037099	ref|Mus musculus calcium channel, voltage-dependent, beta 4 subunit (Cacnb4), transcript variant 1, mRNA [NM_001037099]	4.72395	6.5287	6.23598	6.20261	57.6255	58.0998	33.0477	58.7807	8.76078	0.00262101
A_51_P161308	Slc22a2	NM_013667	ref|Mus musculus solute carrier family 22 (organic cation transporter), member 2 (Slc22a2), mRNA [NM_013667]	0.972233	1.27164	1.75329	0.462864	10.144	10.5914	6.12696	12.189	8.75586	0.00393206
A_52_P425839	Retnlg	NM_181596	ref|Mus musculus resistin like gamma (Retnlg), mRNA [NM_181596]	0.714682	0.403831	0.818524	0.498421	4.80977	3.51881	4.60663	8.34986	8.73966	0.0167844
A_51_P262489	Sst	NM_009215	ref|Mus musculus somatostatin (Sst), mRNA [NM_009215]	0.340792	0.332269	0.364409	0.460278	3.82424	3.5352	2.78678	2.90318	8.71268	0.000498935
A_55_P2113498	Klrd1	NM_010654	ref|Mus musculus killer cell lectin-like receptor, subfamily D, member 1 (Klrd1), mRNA [NM_010654]	0.386465	0.602667	1.29456	0.488585	6.30749	5.61827	5.0359	7.1653	8.70293	0.000668279
A_55_P2071447	Il21r	NM_021887	ref|Mus musculus interleukin 21 receptor (Il21r), mRNA [NM_021887]	0.795679	0.393919	0.429777	0.50664	6.19568	2.71283	3.94888	5.60258	8.6829	0.0101779
A_55_P2072771	Cd3g	NM_009850	ref|Mus musculus CD3 antigen, gamma polypeptide (Cd3g), mRNA [NM_009850]	0.359057	0.656518	0.437616	0.462512	4.86169	2.71369	3.32899	5.69897	8.66697	0.00877909
A_51_P336049	Krt33b	NM_013570	ref|Mus musculus keratin 33B (Krt33b), mRNA [NM_013570]	0.349172	0.33508	0.360149	0.458246	4.31729	3.0249	1.22005	4.44478	8.65608	0.0293189
A_55_P2038242	Tchhl1	NM_027762	ref|Mus musculus trichohyalin-like 1 (Tchhl1), mRNA [NM_027762]	0.441894	0.423488	0.422441	1.46287	8.46597	6.80433	2.18337	6.35255	8.65461	0.0284749
A_55_P2104689	AJ409496	AJ409496	gb|Mus musculus RNA binding site for Dazl protein, clone fe8. [AJ409496]	8.76393	11.262	12.2874	10.9418	84.6106	80.3966	78.1582	130.755	8.64455	0.00385591
A_55_P2010271	Samsn1	NM_023380	ref|Mus musculus SAM domain, SH3 domain and nuclear localization signals, 1 (Samsn1), mRNA [NM_023380]	0.392312	1.34949	0.916084	1.06103	9.91983	5.70389	6.42177	10.0877	8.64046	0.00524804
A_55_P2150496	Dync1i1	NM_010063	ref|Mus musculus dynein cytoplasmic 1 intermediate chain 1 (Dync1i1), transcript variant 1, mRNA [NM_010063]	1.04501	1.9101	2.5726	1.37425	15.6839	14.2592	13.4206	16.2365	8.63524	0.000117393
A_52_P127877	ENSMUST00000180308	ENSMUST00000180308	ens|filaggrin [Source:MGI Symbol;Acc:MGI:95553] [ENSMUST00000180308]	1.16782	0.764341	1.2651	1.65334	12.5985	13.3604	3.59702	12.2099	8.61043	0.0250727
A_55_P2170349	Klra22	NM_053152	ref|Mus musculus killer cell lectin-like receptor subfamily A, member 22 (Klra22), mRNA [NM_053152]	1.09558	0.548215	0.401817	1.74616	8.3197	10.5731	5.8673	7.77061	8.57929	0.00296927
A_55_P1973352	Gm19958	XR_108022	ref|PREDICTED: Mus musculus predicted gene, 19958, transcript variant 1 (Gm19958), misc_RNA [XR_108022]	177.05	150.619	188.019	183.953	1189.81	1753.55	1600.73	1454.16	8.57332	0.000581118
A_51_P419117	Rab15	NM_134050	ref|Mus musculus RAB15, member RAS oncogene family (Rab15), mRNA [NM_134050]	105.654	91.9648	86.0457	102.535	805.739	877.176	660.848	964.296	8.56565	0.000525942
A_52_P119060	Acpp	NM_207668	ref|Mus musculus acid phosphatase, prostate (Acpp), transcript variant 1, mRNA [NM_207668]	0.988705	0.90764	0.466708	1.49429	10.4809	7.78519	4.44798	10.084	8.50275	0.00985577
A_51_P215374	Slc6a17	NM_172271	ref|Mus musculus solute carrier family 6 (neurotransmitter transporter), member 17 (Slc6a17), mRNA [NM_172271]	1.17378	1.09066	1.60784	1.40224	9.90615	10.1735	14.0462	10.7208	8.50251	0.000760526
A_55_P2039230	Pydc4	ENSMUST00000178186	ens|pyrin domain containing 4 [Source:MGI Symbol;Acc:MGI:3695276] [ENSMUST00000178186]	0.534438	0.906778	0.402281	0.871862	5.96193	5.94261	6.51052	4.63598	8.48913	0.000406685
A_51_P319022	Cxcr3	NM_009910	ref|Mus musculus chemokine (C-X-C motif) receptor 3 (Cxcr3), mRNA [NM_009910]	2.66264	3.45864	3.35297	2.2668	21.6072	25.3084	31.9914	20.692	8.48297	0.0014794
A_55_P1980090	Gm8359	XM_986980	ref|PREDICTED: Mus musculus predicted gene 8359 (Gm8359), mRNA [XM_986980]	0.401161	0.524267	0.368998	0.461643	4.27216	1.75643	4.37624	4.47566	8.47375	0.0111353
A_51_P286496	Il2rb	NM_008368	ref|Mus musculus interleukin 2 receptor, beta chain (Il2rb), mRNA [NM_008368]	1.44418	0.967005	0.723853	0.473881	9.46673	5.47129	6.11356	9.44652	8.45075	0.0049577
A_52_P932421	Gm10941	NR_026944	ref|Mus musculus predicted gene 10941 (Gm10941), non-coding RNA [NR_026944]	0.99745	0.728267	0.445092	0.748769	6.17409	6.80874	5.12037	6.50832	8.42982	0.000248821
A_55_P2020607	Pacsin1	NM_011861	ref|Mus musculus protein kinase C and casein kinase substrate in neurons 1 (Pacsin1), transcript variant 1, mRNA [NM_011861]	0.36073	0.615276	1.02604	0.517316	6.37175	5.68131	2.82296	6.33758	8.42022	0.00796412
A_51_P303424	Itgax	NM_021334	ref|Mus musculus integrin alpha X (Itgax), mRNA [NM_021334]	6.07171	5.66348	6.48687	5.06208	52.3375	41.371	40.0568	61.4849	8.38554	0.00147788
A_51_P400366	Rhbg	NM_021375	ref|Mus musculus Rhesus blood group-associated B glycoprotein (Rhbg), mRNA [NM_021375]	0.383542	0.360278	0.361721	0.452349	3.8829	2.94071	2.69374	3.54014	8.38152	0.000689085
A_55_P2119628	Gnal	NM_177137	ref|Mus musculus guanine nucleotide binding protein, alpha stimulating, olfactory type (Gnal), transcript variant 2, mRNA [NM_177137]	0.937825	1.19428	0.954681	0.515698	7.52332	8.57258	5.56393	8.25845	8.30489	0.00098743
A_51_P114462	Ccl17	NM_011332	ref|Mus musculus chemokine (C-C motif) ligand 17 (Ccl17), mRNA [NM_011332]	2.02403	3.42456	2.60872	2.35143	17.5613	23.9479	17.2064	27.6833	8.30061	0.00249255
A_55_P2007326	Cyp2a4	NM_009997	ref|Mus musculus cytochrome P450, family 2, subfamily a, polypeptide 4 (Cyp2a4), mRNA [NM_009997]	12.0864	1.58114	1.96703	0.467562	34.2419	30.4698	21.9397	46.904	8.29425	0.010924
A_51_P140042	Adad2	NM_029428	ref|Mus musculus adenosine deaminase domain containing 2 (Adad2), mRNA [NM_029428]	1.90441	0.762762	1.50431	1.36319	11.6922	5.84321	15.336	12.8383	8.2588	0.0114386
A_55_P1961034	Gm13272	NM_001161608	ref|Mus musculus predicted gene 13272 (Gm13272), mRNA [NM_001161608]	1.21711	1.08196	2.63014	0.683018	11.8113	15.6047	10.3951	8.53142	8.25743	0.00400107
A_55_P2001078	Mmel1	NM_013783	ref|Mus musculus membrane metallo-endopeptidase-like 1 (Mmel1), mRNA [NM_013783]	0.351258	0.342264	0.81946	0.466686	5.15175	3.52412	4.02538	3.63661	8.25283	0.00109476
A_55_P2179060	Gm3510	XR_107662	ref|PREDICTED: Mus musculus predicted gene 3510 (Gm3510), misc_RNA [XR_107662]	0.82562	0.656474	0.619524	1.33439	5.39034	7.33585	9.06425	6.42395	8.21139	0.00207149
A_66_P128442	Rimbp3	NM_001033338	ref|Mus musculus RIMS binding protein 3 (Rimbp3), mRNA [NM_001033338]	0.432358	0.418563	0.42069	0.51754	3.6473	4.07513	3.4757	3.47686	8.20221	6.27049e-05
A_55_P2121956	Gck	NM_010292	ref|Mus musculus glucokinase (Gck), mRNA [NM_010292]	18.1658	10.336	13.5777	41.427	137.387	187.598	182.372	176.547	8.18983	0.000553715
A_55_P1992546	2210407C18Rik	NM_144544	ref|Mus musculus RIKEN cDNA 2210407C18 gene (2210407C18Rik), mRNA [NM_144544]	0.37265	0.35526	0.366117	0.460566	3.37078	2.87188	3.30003	3.17334	8.17965	4.79671e-05
A_55_P1973588	Slc9a4	NM_177084	ref|Mus musculus solute carrier family 9 (sodium/hydrogen exchanger), member 4 (Slc9a4), mRNA [NM_177084]	3.20002	3.96279	3.68976	0.609848	22.8289	21.1781	26.8525	22.8895	8.17882	0.000230863
A_55_P1978216	AF251705	NM_134158	ref|Mus musculus cDNA sequence AF251705 (AF251705), mRNA [NM_134158]	2.88044	3.89337	4.34236	4.23115	34.8408	32.5736	19.8554	37.8238	8.15083	0.00321636
A_55_P2063283	ENSMUST00000103418	ENSMUST00000103418	ens|Immunoglobulin heavy chain (gamma polypeptide) [Source:MGI Symbol;Acc:MGI:2144967] [ENSMUST00000103418]	0.731277	1.27531	1.08853	0.961022	8.67574	6.17385	8.8361	9.31291	8.13548	0.000788393
A_51_P105124	P2ry6	NM_183168	ref|Mus musculus pyrimidinergic receptor P2Y, G-protein coupled, 6 (P2ry6), mRNA [NM_183168]	18.5584	26.1329	22.1835	16.4794	184.484	143.574	203.669	145.319	8.12252	0.000857214
A_51_P234359	Sct	NM_011328	ref|Mus musculus secretin (Sct), mRNA [NM_011328]	0.914788	1.31349	1.43269	1.85513	13.6003	9.04065	8.87371	13.1879	8.10402	0.00231527
A_55_P2130885	Mas1	NM_008552	ref|Mus musculus MAS1 oncogene (Mas1), mRNA [NM_008552]	2.80449	4.62775	4.74725	3.22639	27.6375	35.7175	33.3343	27.9254	8.08876	0.000304304
A_52_P337388	BC049635	NM_177785	ref|Mus musculus cDNA sequence BC049635 (BC049635), mRNA [NM_177785]	0.441101	0.416821	0.493826	0.51446	4.30489	3.96376	3.4158	3.38726	8.07611	0.00021095
A_55_P2041140	Gm9758	NM_198666	ref|Mus musculus predicted gene 9758 (Gm9758), mRNA [NM_198666]	0.518084	0.548188	0.71904	0.606459	5.96956	5.21974	3.33718	4.74783	8.0586	0.00226789
A_52_P593212	ENSMUST00000155922	ENSMUST00000155922	ens|RIKEN cDNA 5730446D14 gene [Source:MGI Symbol;Acc:MGI:1913890] [ENSMUST00000155922]	1.27344	1.67249	1.46964	1.29359	11.1667	10.8647	13.8939	10.0625	8.0551	0.000424499
A_55_P2131925	Kprp	NM_028629	ref|Mus musculus keratinocyte expressed, proline-rich (Kprp), mRNA [NM_028629]	0.536489	0.613536	0.432208	0.579836	5.74453	3.62495	2.88645	5.12488	8.03897	0.00651812
A_55_P2034655	AK007918	AK007918	gb|Mus musculus 10 day old male pancreas cDNA, RIKEN full-length enriched library, clone:1810060O09 product:immunoglobulin heavy chain 1 (serum IgG2a), full insert sequence. [AK007918]	7.51249	10.4173	11.3021	7.77756	66.1706	61.215	88.8469	80.9712	8.03048	0.000816755
A_51_P134030	Oas1e	NM_145210	ref|Mus musculus 2'-5' oligoadenylate synthetase 1E (Oas1e), mRNA [NM_145210]	1.78598	1.97505	2.14065	2.74113	18.2446	19.6265	10.3245	21.2002	8.02931	0.00475602
A_55_P1962305	Plac8	NM_139198	ref|Mus musculus placenta-specific 8 (Plac8), mRNA [NM_139198]	9.19142	12.5153	8.1109	9.40913	84.3386	78.3312	77.3024	74.7279	8.02259	2.57208e-05
A_55_P2184123	Atp1a4	NM_013734	ref|Mus musculus ATPase, Na+/K+ transporting, alpha 4 polypeptide (Atp1a4), mRNA [NM_013734]	7.79979	10.3281	10.4434	7.74445	87.6842	73.9464	69.6377	60.0084	8.02066	0.000583729
A_51_P285206	Cd3d	NM_013487	ref|Mus musculus CD3 antigen, delta polypeptide (Cd3d), mRNA [NM_013487]	1.18377	0.579654	0.769685	0.535561	6.76455	4.53297	5.58252	7.71904	8.01619	0.002271
A_55_P1964348	Gdpd2	NM_023608	ref|Mus musculus glycerophosphodiester phosphodiesterase domain containing 2 (Gdpd2), mRNA [NM_023608]	0.664905	0.359271	1.06702	0.451566	7.22257	4.8621	4.31946	3.95423	8.0064	0.00586571
A_55_P2117726	Stk33	NM_054103	ref|Mus musculus serine/threonine kinase 33 (Stk33), mRNA [NM_054103]	0.511385	0.407012	0.3999	0.48457	3.03082	4.45864	3.35442	3.55548	7.98693	0.000756839
A_51_P136294	Ms4a4b	NM_021718	ref|Mus musculus membrane-spanning 4-domains, subfamily A, member 4B (Ms4a4b), mRNA [NM_021718]	2.89454	2.20263	1.68335	2.45788	23.8458	12.2806	17.5466	20.0897	7.98436	0.00384241
A_52_P331981	Zp2	NM_011775	ref|Mus musculus zona pellucida glycoprotein 2 (Zp2), mRNA [NM_011775]	0.675519	0.44749	0.495689	0.525409	5.41279	3.63822	3.59815	4.39202	7.94792	0.00136597
A_52_P243391	Sema4f	NM_011350	ref|Mus musculus sema domain, immunoglobulin domain (Ig), TM domain, and short cytoplasmic domain (Sema4f), transcript variant 1, mRNA [NM_011350]	0.440277	0.422532	0.424263	0.521356	3.95504	4.01532	3.57945	2.8197	7.94586	0.000522517
A_66_P108462	D830013O20Rik	NR_046013	ref|Mus musculus RIKEN cDNA D830013O20 gene (D830013O20Rik), non-coding RNA [NR_046013]	1.08139	0.525218	1.13547	1.52677	8.14252	9.0903	7.65093	8.94205	7.92387	0.000108566
A_55_P2001048	Rom1	NM_009073	ref|Mus musculus rod outer segment membrane protein 1 (Rom1), mRNA [NM_009073]	320.602	306.346	338.365	339.404	2616.47	2700.89	2539.98	2411.25	7.87036	1.68764e-05
A_55_P2142226	Serpina3f	NM_001168294	ref|Mus musculus serine (or cysteine) peptidase inhibitor, clade A, member 3F (Serpina3f), transcript variant 1, mRNA [NM_001168294]	0.394132	0.386539	1.37964	0.975917	7.87613	6.21581	2.66387	7.88771	7.85768	0.0196736
A_55_P2283310	5830428M24Rik	NR_038060	ref|Mus musculus RIKEN cDNA 5830428M24 gene (5830428M24Rik), transcript variant 1, non-coding RNA [NR_038060]	0.554119	0.851284	0.56996	0.505378	5.85272	4.37963	4.31452	4.93225	7.85214	0.000475628
A_51_P246653	Clec7a	NM_020008	ref|Mus musculus C-type lectin domain family 7, member a (Clec7a), mRNA [NM_020008]	4.92616	11.6129	5.76403	7.04308	67.3232	52.239	40.9768	69.5541	7.84066	0.00263754
A_66_P130759	4631405J19Rik	XR_168392	ref|PREDICTED: Mus musculus RIKEN cDNA 4631405J19 gene (4631405J19Rik), misc_RNA [XR_168392]	2.13561	2.81937	2.17352	3.12509	29.3166	16.0724	15.7279	19.0866	7.82198	0.00790407
A_51_P155465	Cuzd1	NM_008411	ref|Mus musculus CUB and zona pellucida-like domains 1 (Cuzd1), mRNA [NM_008411]	11.4366	14.1969	12.6343	11.8232	87.8484	91.9365	103.773	107.952	7.81597	0.000122725
A_66_P100218	Hcn3	NM_008227	ref|Mus musculus hyperpolarization-activated, cyclic nucleotide-gated K+ 3 (Hcn3), mRNA [NM_008227]	0.433083	1.02157	0.483726	0.512196	5.63207	4.42978	3.85957	5.15642	7.78506	0.000818733
A_55_P2079076	Cacna1i	NM_001044308	ref|Mus musculus calcium channel, voltage-dependent, alpha 1I subunit (Cacna1i), mRNA [NM_001044308]	3.41787	4.69047	4.09036	5.61899	34.8673	33.1029	23.0522	47.3728	7.76729	0.00554605
A_55_P2088203	Hcn2	NM_008226	ref|Mus musculus hyperpolarization-activated, cyclic nucleotide-gated K+ 2 (Hcn2), mRNA [NM_008226]	28.0277	29.7888	31.9533	26.9858	239.184	228.037	199.343	239.837	7.76323	7.97749e-05
A_51_P383032	Clec4d	NM_010819	ref|Mus musculus C-type lectin domain family 4, member d (Clec4d), transcript variant 1, mRNA [NM_010819]	0.698372	0.465703	1.23681	1.08473	6.69462	6.91318	4.75992	8.67579	7.75861	0.00279278
A_55_P1957049	Bai1	NM_174991	ref|Mus musculus brain-specific angiogenesis inhibitor 1 (Bai1), mRNA [NM_174991]	2.59233	3.1985	2.94773	3.23788	26.1348	25.0027	22.9095	18.8129	7.75355	0.000374615
A_66_P108986	Hoxd11	NM_008273	ref|Mus musculus homeobox D11 (Hoxd11), transcript variant 1, mRNA [NM_008273]	0.364737	0.357475	0.39624	0.540803	3.6489	3.5212	2.91697	2.74445	7.7333	0.000389957
A_55_P2021137	BB287469	NM_001177573	ref|Mus musculus expressed sequence BB287469 (BB287469), mRNA [NM_001177573]	0.52377	1.06947	1.3654	0.915672	6.41862	8.76807	4.33803	10.3342	7.7069	0.0120373
A_55_P1975155	Galnt6	NM_001161767	ref|Mus musculus UDP-N-acetyl-alpha-D-galactosamine:polypeptide N-acetylgalactosaminyltransferase 6 (Galnt6), transcript variant 1, mRNA [NM_001161767]	3.45191	2.60464	2.3837	1.83622	23.1639	15.4558	17.7922	22.2476	7.65431	0.00111795
A_55_P2292046	D230018H15Rik	AK084291	gb|Mus musculus 12 days embryo eyeball cDNA, RIKEN full-length enriched library, clone:D230018H15 product:unclassifiable, full insert sequence. [AK084291]	2.97509	5.01352	7.56295	6.19554	38.1005	51.4254	36.4864	40.4189	7.65302	0.000744444
A_52_P214764	4930479M11Rik	NR_027848	ref|Mus musculus RIKEN cDNA 4930479M11 gene (4930479M11Rik), transcript variant 1, non-coding RNA [NR_027848]	0.857385	0.407377	0.403652	0.500959	4.67818	2.95978	4.40159	4.56213	7.65275	0.00136708
A_55_P2050483	Abcc12	NM_172912	ref|Mus musculus ATP-binding cassette, sub-family C (CFTR/MRP), member 12 (Abcc12), mRNA [NM_172912]	0.396916	0.387589	0.491402	0.500214	4.11759	3.24988	1.80167	4.40642	7.64338	0.0107928
A_51_P469688	Syt17	NM_138649	ref|Mus musculus synaptotagmin XVII (Syt17), mRNA [NM_138649]	1.35071	0.420828	0.422578	0.519811	4.25203	5.35828	6.64552	4.47641	7.63921	0.00219052
A_55_P2004562	Klra2	NM_001170851	ref|Mus musculus killer cell lectin-like receptor, subfamily A, member 2 (Klra2), transcript variant 1, mRNA [NM_001170851]	0.4245	0.766423	0.412676	0.5461	4.63289	3.55288	3.58833	4.64007	7.63556	0.000552681
A_55_P2091942	BC061237	NM_198677	ref|Mus musculus cDNA sequence BC061237 (BC061237), mRNA [NM_198677]	0.341393	0.333002	0.364796	0.676227	3.8315	4.39284	1.91993	2.91998	7.61579	0.00978453
A_66_P135391	Igfbp2	NM_008342	ref|Mus musculus insulin-like growth factor binding protein 2 (Igfbp2), mRNA [NM_008342]	2.53772	0.410209	0.452675	0.492681	7.58315	5.95147	8.13455	7.91312	7.59828	0.0012368
A_55_P2116160	Ccdc106	NM_146178	ref|Mus musculus coiled-coil domain containing 106 (Ccdc106), mRNA [NM_146178]	0.685783	1.51407	2.21462	1.4931	14.3469	9.96249	10.9492	9.50082	7.5766	0.00146599
A_55_P2006869	Fyb	NM_011815	ref|Mus musculus FYN binding protein (Fyb), mRNA [NM_011815]	2.22963	2.53476	2.58491	2.75466	21.2188	18.3014	12.5943	24.4262	7.5753	0.00385952
A_55_P2073024	Gm4841	NM_001034859	ref|Mus musculus predicted gene 4841 (Gm4841), mRNA [NM_001034859]	124.778	154.202	101.364	114.651	921.808	847.06	857.66	1106.79	7.54214	0.000302533
A_51_P128075	Tescl	NM_001163810	ref|Mus musculus tescalcin-like (Tescl), mRNA [NM_001163810]	0.382011	0.363521	0.365548	0.45474	4.42099	2.12232	3.78457	1.45737	7.52657	0.033892
A_55_P1971744	Gm10057	NM_001243016	ref|Mus musculus predicted gene 10057 (Gm10057), mRNA [NM_001243016]	0.340529	0.331369	0.363739	0.461196	3.36086	2.99345	1.36973	3.51347	7.50752	0.011622
A_55_P1985850	Timp1	NM_001044384	ref|Mus musculus tissue inhibitor of metalloproteinase 1 (Timp1), transcript variant 1, mRNA [NM_001044384]	25.9674	22.7173	29.3058	38.4712	286.575	196.047	162.241	223.553	7.45667	0.002962
A_55_P2389308	ENSMUST00000180649	ENSMUST00000180649	ref|PREDICTED: Mus musculus RIKEN cDNA A130051J0 gene (A130051J06Rik), misc_RNA [XR_141262]	5.62631	6.27488	8.15569	5.84987	62.7422	44.4644	23.2961	61.5405	7.41286	0.0166064
A_55_P1971006	1190003J15Rik	NM_029821	ref|Mus musculus RIKEN cDNA 1190003J15 gene (1190003J15Rik), mRNA [NM_029821]	8.56395	1.76914	0.370968	0.471425	24.649	22.2749	20.1356	15.7537	7.41026	0.00387531
A_55_P2126192	Lgr5	NM_010195	ref|Mus musculus leucine rich repeat containing G protein coupled receptor 5 (Lgr5), mRNA [NM_010195]	0.942385	0.395415	0.406756	0.501533	3.20984	6.392	3.51074	3.5186	7.40451	0.0135616
A_55_P1989563	Cd163l1	NM_172909	ref|Mus musculus CD163 molecule-like 1 (Cd163l1), mRNA [NM_172909]	1.35189	1.57726	1.26655	1.20542	12.6373	9.29025	7.282	10.6669	7.383	0.00224099
A_65_P05872	ENSMUST00000101010	ENSMUST00000101010	ens|AHNAK nucleoprotein 2 [Source:MGI Symbol;Acc:MGI:2144831] [ENSMUST00000101010]	1.0139	0.942774	0.407818	0.50449	6.90833	5.56668	3.47535	5.22816	7.3819	0.00454286
A_55_P1963920	Scimp	NM_001045526	ref|Mus musculus SLP adaptor and CSK interacting membrane protein (Scimp), mRNA [NM_001045526]	0.933005	1.16931	1.29713	1.05603	8.86517	6.9003	6.85025	10.2068	7.36678	0.00138741
A_55_P2382105	BC035044	NM_001254946	ref|Mus musculus cDNA sequence BC035044 (BC035044), transcript variant 1, mRNA [NM_001254946]	0.685212	1.28456	1.16211	0.919596	8.17293	8.61137	4.87561	8.08894	7.34272	0.00252043
A_52_P21	Ttc9	NM_001033149	ref|Mus musculus tetratricopeptide repeat domain 9 (Ttc9), mRNA [NM_001033149]	9.65797	10.1534	8.98755	8.84794	80.3214	69.5065	48.6626	77.9266	7.34237	0.00162979
A_51_P355151	Camk2n2	NM_028420	ref|Mus musculus calcium/calmodulin-dependent protein kinase II inhibitor 2 (Camk2n2), mRNA [NM_028420]	65.1118	63.856	62.5705	61.1568	496.791	478.388	354.382	525.16	7.33976	0.000668279
A_51_P181517	Fcgr4	NM_144559	ref|Mus musculus Fc receptor, IgG, low affinity IV (Fcgr4), mRNA [NM_144559]	1.95385	2.74037	2.65008	4.76324	23.087	19.8228	22.1647	23.5133	7.31675	0.000106098
A_55_P2334484	D9Ertd115e	BE650233	gb|UI-M-BH2.1-aps-b-08-0-UI.r1 NIH_BMAP_M_S3.1 Mus musculus cDNA clone UI-M-BH2.1-aps-b-08-0-UI 5'. [BE650233]	2.66948	2.87434	4.17016	3.58018	21.9343	30.8824	20.1053	24.3283	7.31527	0.0012938
A_51_P462192	Olr1	NM_138648	ref|Mus musculus oxidized low density lipoprotein (lectin-like) receptor 1 (Olr1), mRNA [NM_138648]	0.396129	0.382439	0.388992	0.570522	5.17105	2.40696	1.83545	3.29301	7.31062	0.0317004
A_51_P221510	Fam81a	NM_029784	ref|Mus musculus family with sequence similarity 81, member A (Fam81a), mRNA [NM_029784]	0.825217	0.421256	0.73307	0.519769	4.78284	4.49232	3.88172	5.0758	7.29508	0.000226002
A_55_P1989653	Slco4a1	NM_148933	ref|Mus musculus solute carrier organic anion transporter family, member 4a1 (Slco4a1), mRNA [NM_148933]	1.41838	2.90121	3.01225	4.73199	22.0699	24.8317	16.5328	24.4598	7.28577	0.00105904
A_51_P495581	Tlr1	NM_030682	ref|Mus musculus toll-like receptor 1 (Tlr1), mRNA [NM_030682]	0.366721	1.41398	1.05212	0.560621	5.6051	5.37314	5.91339	7.75493	7.263	0.00121709
A_51_P508259	Ppm1n	NM_177691	ref|Mus musculus protein phosphatase, Mg2+/Mn2+ dependent, 1N (putative) (Ppm1n), mRNA [NM_177691]	7.01067	8.13846	8.03789	2.08941	42.5667	50.4216	47.4409	42.717	7.24573	0.000151379
A_55_P1996633	Lgsn	NM_153601	ref|Mus musculus lengsin, lens protein with glutamine synthetase domain (Lgsn), mRNA [NM_153601]	0.3699	0.358764	0.380443	0.481859	4.45842	1.96491	1.50868	3.58422	7.23851	0.036777
A_66_P128079	Krt8	AK166854	gb|Mus musculus blastocyst blastocyst cDNA, RIKEN full-length enriched library, clone:I1C0017I01 product:keratin complex 2, basic, gene 8, full insert sequence. [AK166854]	1.75865	1.09881	0.514606	3.35082	13.035	10.3126	8.48013	16.7062	7.21921	0.007651
A_55_P2202357	0710001A04Rik	AK002931	gb|Mus musculus adult male brain cDNA, RIKEN full-length enriched library, clone:0710001A04 product:unclassifiable, full insert sequence. [AK002931]	2.2528	0.961886	1.42927	1.38672	14.3038	11.6757	6.3437	11.1516	7.20896	0.00741317
A_51_P418357	Mov10l1	NM_031260	ref|Mus musculus Moloney leukemia virus 10-like 1 (Mov10l1), mRNA [NM_031260]	0.423957	0.40694	0.410233	0.503249	4.20868	1.91617	3.12821	3.32194	7.20887	0.00665037
A_55_P2003753	Sh2d5	NM_001099631	ref|Mus musculus SH2 domain containing 5 (Sh2d5), mRNA [NM_001099631]	2.84363	4.04409	2.27594	2.55037	20.3453	22.4056	18.6028	22.8943	7.19204	0.000136845
A_55_P1973417	BC048373	BC048373	gb|Mus musculus, clone IMAGE:3495001, mRNA. [BC048373]	3.20704	1.40325	2.24884	3.59733	20.3518	15.431	14.4166	24.0313	7.09901	0.00315073
A_55_P2099910	F730043M19Rik	NR_015602	ref|Mus musculus RIKEN cDNA F730043M19 gene (F730043M19Rik), non-coding RNA [NR_015602]	1.96535	3.21124	2.14917	1.24858	13.3893	18.5581	14.2794	14.6052	7.09466	0.000642787
A_52_P146513	Speer4b	ENSMUST00000124535	ens|spermatogenesis associated glutamate (E)-rich protein 4b [Source:MGI Symbol;Acc:MGI:1920776] [ENSMUST00000124535]	0.377988	0.359335	0.361688	0.655852	4.7261	3.65652	1.14068	2.90603	7.08279	0.0394819
A_55_P2095251	Ell3	NM_145973	ref|Mus musculus elongation factor RNA polymerase II-like 3 (Ell3), mRNA [NM_145973]	0.348453	1.19196	1.39199	0.464139	5.98735	6.79207	5.47863	5.7812	7.07757	0.000283945
A_51_P207591	Anxa8	NM_013473	ref|Mus musculus annexin A8 (Anxa8), mRNA [NM_013473]	20.7365	19.7889	20.8664	19.7381	182.776	164.248	55.8133	170.812	7.07075	0.0216128
A_55_P2078830	Gm5589	BC080727	gb|Mus musculus predicted gene, 434166, mRNA (cDNA clone IMAGE:6493658). [BC080727]	2.28699	1.52334	2.1493	5.30082	22.1358	23.1275	16.0499	17.8041	7.02612	0.00123004
A_51_P241769	Rhd	NM_011270	ref|Mus musculus Rh blood group, D antigen (Rhd), mRNA [NM_011270]	0.402431	0.388964	0.397355	0.496143	3.74206	3.00038	3.16892	1.91759	7.02059	0.00377928
A_52_P318361	Ces2c	NM_145603	ref|Mus musculus carboxylesterase 2C (Ces2c), mRNA [NM_145603]	1.92907	1.95646	1.80223	20.2573	50.2177	31.5239	26.5589	73.7879	7.01824	0.0467274
A_55_P2049717	Agrp	NM_001271806	ref|Mus musculus agouti related protein (Agrp), transcript variant 2, mRNA [NM_001271806]	8.36425	9.87736	10.3114	11.5853	71.2439	82.3308	56.8024	70.7329	7.00352	0.000513737
A_55_P1979330	Dapp1	NM_011932	ref|Mus musculus dual adaptor for phosphotyrosine and 3-phosphoinositides 1 (Dapp1), mRNA [NM_011932]	21.6627	21.0847	20.2397	17.7556	126.876	149.617	150.123	138.835	7.00314	6.96625e-05
A_55_P2163033	Hoxb13	NM_008267	ref|Mus musculus homeobox B13 (Hoxb13), mRNA [NM_008267]	0.433138	0.414228	0.41275	0.514368	3.91923	3.72962	2.91574	1.86072	7.00221	0.00692692
A_55_P2066440	Myh3	NM_001099635	ref|Mus musculus myosin, heavy polypeptide 3, skeletal muscle, embryonic (Myh3), mRNA [NM_001099635]	70.3781	76.6168	81.7815	96.3994	665.77	572.564	440.923	597.397	7.0013	0.000746727
A_52_P348031	Syt9	NM_021889	ref|Mus musculus synaptotagmin IX (Syt9), mRNA [NM_021889]	1.75853	3.04284	2.45394	2.89539	17.1324	18.4316	16.8796	18.399	6.97909	2.64863e-05
A_55_P1964965	Gm1673	NM_001033458	ref|Mus musculus predicted gene 1673 (Gm1673), mRNA [NM_001033458]	7.0744	10.6918	8.97027	6.47345	64.3863	59.3578	48.1807	59.6437	6.97287	0.000258494
A_55_P2137049	AA467197	NM_001004174	ref|Mus musculus expressed sequence AA467197 (AA467197), mRNA [NM_001004174]	2.57809	1.65258	1.79511	1.05892	13.7346	12.0336	9.96832	13.5153	6.95186	0.000514006
A_55_P2020286	Tmem179	NM_178915	ref|Mus musculus transmembrane protein 179 (Tmem179), mRNA [NM_178915]	1.90678	0.846106	1.00924	1.25101	11.4947	7.87199	6.59117	8.77853	6.92907	0.00311453
A_55_P2034207	Obox1	NM_027802	ref|Mus musculus oocyte specific homeobox 1 (Obox1), mRNA [NM_027802]	0.370265	0.353424	0.358893	0.449936	3.7113	2.97764	2.04167	1.85406	6.90673	0.00941576
A_55_P2071176	Il1f9	NM_153511	ref|Mus musculus interleukin 1 family, member 9 (Il1f9), mRNA [NM_153511]	0.365867	0.348993	0.363275	0.457992	3.4556	2.49263	1.85179	2.79501	6.89723	0.00347574
A_55_P1962771	Cyfip2	NM_001252460	ref|Mus musculus cytoplasmic FMR1 interacting protein 2 (Cyfip2), transcript variant 3, mRNA [NM_001252460]	44.3668	57.1932	59.1875	55.117	407.169	307.986	321.13	451.565	6.89252	0.00112265
A_55_P2057430	Lipn	NM_027340	ref|Mus musculus lipase, family member N (Lipn), mRNA [NM_027340]	0.386446	0.415442	0.362331	0.453169	4.16137	2.22104	1.27447	3.49032	6.8921	0.0335407
A_55_P2162712	Tph2	NM_173391	ref|Mus musculus tryptophan hydroxylase 2 (Tph2), mRNA [NM_173391]	0.38853	0.373279	0.388565	0.489249	2.266	2.80423	3.82909	2.39532	6.88856	0.00344346
A_52_P638459	Ccl5	NM_013653	ref|Mus musculus chemokine (C-C motif) ligand 5 (Ccl5), mRNA [NM_013653]	10.571	10.9317	14.3087	19.039	107.509	81.3907	74.8587	111.415	6.83992	0.00146599
A_51_P229655	Acsm5	NM_178758	ref|Mus musculus acyl-CoA synthetase medium-chain family member 5 (Acsm5), mRNA [NM_178758]	1.0403	0.876416	0.638867	0.493476	5.77645	4.42624	6.19102	4.43707	6.83187	0.00102668
A_55_P1997046	Slc6a18	NM_001040692	ref|Mus musculus solute carrier family 6 (neurotransmitter transporter), member 18 (Slc6a18), transcript variant 1, mRNA [NM_001040692]	0.875288	0.380947	0.392098	0.532071	2.80312	2.56582	4.29119	5.17526	6.80396	0.0109554
A_55_P2085060	Vgf	NM_001039385	ref|Mus musculus VGF nerve growth factor inducible (Vgf), mRNA [NM_001039385]	0.439217	0.418587	0.414892	0.515932	3.5213	3.31782	2.82823	2.47237	6.78717	0.000617573
A_55_P1982559	1700007K13Rik	NM_027040	ref|Mus musculus RIKEN cDNA 1700007K13 gene (1700007K13Rik), mRNA [NM_027040]	0.54432	0.356533	0.365506	0.457278	3.65304	2.89812	2.38601	2.74282	6.77637	0.00111499
A_55_P2030948	5930403N24Rik	XR_168466	ref|PREDICTED: Mus musculus RIKEN cDNA 5930403N24 gene (5930403N24Rik), misc_RNA [XR_168466]	13.1956	12.0653	12.6631	13.5903	99.9348	77.3481	71.8878	97.6636	6.73278	0.000720627
A_52_P615247	ENSMUST00000159087	ENSMUST00000159087	ens|RIKEN cDNA A530040E14 gene [Source:MGI Symbol;Acc:MGI:3612703] [ENSMUST00000159087]	1.81185	2.06528	1.91764	1.99949	14.2734	14.6242	8.31723	15.2004	6.72485	0.00317636
A_52_P514407	Klra15	NM_013793	ref|Mus musculus killer cell lectin-like receptor, subfamily A, member 15 (Klra15), mRNA [NM_013793]	0.371102	0.361216	0.382577	0.483676	2.82033	3.49938	1.77927	2.60412	6.69542	0.00434255
A_51_P303749	Depdc1b	NM_178683	ref|Mus musculus DEP domain containing 1B (Depdc1b), mRNA [NM_178683]	0.430149	0.409227	0.406824	0.501024	3.8776	2.3132	1.89815	3.59325	6.68615	0.00995489
A_55_P2019457	Eno2	NM_013509	ref|Mus musculus enolase 2, gamma neuronal (Eno2), mRNA [NM_013509]	11.776	8.91446	10.9826	7.29751	83.6125	64.0053	42.989	69.7033	6.67967	0.00406548
A_55_P2012989	Slamf7	NM_144539	ref|Mus musculus SLAM family member 7 (Slamf7), mRNA [NM_144539]	0.469879	0.432248	1.03513	0.530237	4.48122	2.89745	3.64704	5.44918	6.67675	0.00499366
A_55_P2095603	Ccdc65	NM_153518	ref|Mus musculus coiled-coil domain containing 65 (Ccdc65), mRNA [NM_153518]	0.558911	0.358626	1.16923	0.465807	4.35663	3.44874	6.15743	3.05676	6.66762	0.0105573
A_55_P2307339	1700087I21Rik	AK139344	gb|Mus musculus 10 days neonate cortex cDNA, RIKEN full-length enriched library, clone:A830017H18 product:unclassifiable, full insert sequence. [AK139344]	0.42808	1.52343	1.27614	0.509661	6.2328	6.56086	5.76547	6.33851	6.66192	0.000151514
A_55_P2020760	Atoh7	NM_016864	ref|Mus musculus atonal homolog 7 (Drosophila) (Atoh7), mRNA [NM_016864]	7.45807	0.817482	0.371282	0.471484	12.9102	21.6059	13.5261	12.6748	6.6588	0.0142408
A_55_P2114953	Usp18	NM_011909	ref|Mus musculus ubiquitin specific peptidase 18 (Usp18), mRNA [NM_011909]	18.718	18.6855	20.7713	21.5422	138.648	145.923	111.541	133.677	6.64587	0.000195298
A_55_P1981529	Ttc18	NM_001163638	ref|Mus musculus tetratricopeptide repeat domain 18 (Ttc18), transcript variant 1, mRNA [NM_001163638]	11.3662	12.2148	10.7977	11.1789	76.8109	71.4271	67.561	86.408	6.63351	0.000175478
A_52_P204618	Rnf222	NM_177060	ref|Mus musculus ring finger protein 222 (Rnf222), mRNA [NM_177060]	0.42909	0.418358	0.420566	0.517507	3.91334	2.57913	2.69093	2.65865	6.63227	0.00197103
A_51_P382789	Adora3	NM_027025	ref|Mus musculus adenosine A3 receptor (Adora3), transcript variant 2, mRNA [NM_027025]	1.09854	0.408562	0.390492	0.73419	4.83579	3.99323	3.49097	5.12871	6.62998	0.00121319
A_51_P509971	Plekho1	NM_023320	ref|Mus musculus pleckstrin homology domain containing, family O member 1 (Plekho1), mRNA [NM_023320]	275.252	320.546	302.774	290.954	2192.14	1970.61	1463	2258.09	6.62772	0.00108533
A_55_P1953503	Lrrc4b	NM_198250	ref|Mus musculus leucine rich repeat containing 4B (Lrrc4b), mRNA [NM_198250]	6.25977	6.59151	6.05041	8.02851	46.1851	42.3661	47.8643	42.0287	6.62618	4.48919e-05
A_55_P2016462	Cxcl10	NM_021274	ref|Mus musculus chemokine (C-X-C motif) ligand 10 (Cxcl10), mRNA [NM_021274]	6.67025	5.93571	4.84709	37.7131	114.377	57.5512	62.7945	130.742	6.62481	0.0282662
A_52_P305230	Igsf21	NM_198610	ref|Mus musculus immunoglobulin superfamily, member 21 (Igsf21), mRNA [NM_198610]	4.14254	3.83773	3.77104	3.85373	30.461	27.5609	25.1494	20.0151	6.61237	0.000857102
A_55_P2073377	Mki67	NM_001081117	ref|Mus musculus antigen identified by monoclonal antibody Ki 67 (Mki67), mRNA [NM_001081117]	2.82484	3.77926	4.3249	4.04266	36.2211	23.9629	14.7174	24.0077	6.60643	0.0134871
A_55_P2180744	Clstn3	NM_153508	ref|Mus musculus calsyntenin 3 (Clstn3), mRNA [NM_153508]	32.1205	35.1876	28.434	17.9752	200.081	169.716	198.133	182.624	6.60017	8.96135e-05
A_55_P2157765	Gm7534	NM_001080712	ref|Mus musculus predicted gene 7534 (Gm7534), mRNA [NM_001080712]	0.396329	0.385125	0.400649	0.492675	3.27435	1.84659	1.63207	4.28624	6.59148	0.0321517
A_51_P146560	Msln	NM_018857	ref|Mus musculus mesothelin (Msln), mRNA [NM_018857]	4.94487	5.02315	4.84841	4.66249	34.5933	31.0843	21.2035	41.4177	6.58655	0.0041988
A_55_P2002517	Fhl1	NM_001077361	ref|Mus musculus four and a half LIM domains 1 (Fhl1), transcript variant 1, mRNA [NM_001077361]	232.564	235.246	222.218	258.614	1432.97	1468.34	1498.09	1845.62	6.58312	0.000262306
A_55_P2208836	4930432N10Rik	AK015295	gb|Mus musculus adult male testis cDNA, RIKEN full-length enriched library, clone:4930432N10 product:unclassifiable, full insert sequence. [AK015295]	5.34786	3.10402	2.78107	3.48691	25.6982	20.2114	23.7653	27.1042	6.57473	0.000339467
A_51_P515965	Nfe2	NM_008685	ref|Mus musculus nuclear factor, erythroid derived 2 (Nfe2), mRNA [NM_008685]	0.362014	0.599791	0.361444	0.548802	3.01188	2.22729	3.68695	3.35555	6.56055	0.00173183
A_55_P2059765	Foxf1	NM_010426	ref|Mus musculus forkhead box F1 (Foxf1), mRNA [NM_010426]	3.9085	2.69807	4.14493	2.77784	25.7705	25.7979	18.468	18.5536	6.54799	0.00130576
A_52_P462257	ENSMUST00000055994	ENSMUST00000055994	ens|RIKEN cDNA D830014E11 gene [Source:MGI Symbol;Acc:MGI:2444658] [ENSMUST00000055994]	8.55354	7.45035	9.85322	9.90807	67.765	44.2257	42.2192	79.8703	6.54492	0.00842232
A_51_P367866	Egr1	NM_007913	ref|Mus musculus early growth response 1 (Egr1), mRNA [NM_007913]	43.3216	44.7318	48.1811	30.1142	356.493	249.32	199.813	277.714	6.51246	0.00316821
A_55_P2015832	Stmnd1	NM_001005422	ref|Mus musculus stathmin domain containing 1 (Stmnd1), mRNA [NM_001005422]	4.82297	4.57416	4.24987	3.51107	30.4077	24.8645	23.6242	32.7297	6.50575	0.000646278
A_55_P2022519	Tmem108	NM_178638	ref|Mus musculus transmembrane protein 108 (Tmem108), mRNA [NM_178638]	0.358586	0.349289	0.376755	0.470853	2.78191	2.56105	1.74639	2.99845	6.48531	0.00209289
A_66_P113659	Ripply1	NM_001037915	ref|Mus musculus ripply1 homolog (zebrafish) (Ripply1), mRNA [NM_001037915]	0.741262	0.896803	0.915338	0.87817	6.81559	3.88553	3.07181	8.47372	6.48293	0.0323689
A_51_P108459	Gpr65	NM_008152	ref|Mus musculus G-protein coupled receptor 65 (Gpr65), mRNA [NM_008152]	0.737551	2.74891	2.29896	1.79813	13.7982	10.4086	10.6802	14.265	6.48138	0.00102005
A_51_P494293	9130024F11Rik	NR_024325	ref|Mus musculus RIKEN cDNA 9130024F11 gene (9130024F11Rik), transcript variant 1, non-coding RNA [NR_024325]	1.2379	0.697179	0.702896	0.511791	4.64789	5.05645	4.29178	6.34103	6.45672	0.00117156
A_52_P557430	Ccdc36	NM_001135198	ref|Mus musculus coiled-coil domain containing 36 (Ccdc36), mRNA [NM_001135198]	0.337002	0.326776	0.359059	0.497324	2.80327	2.18015	1.69371	3.13622	6.45546	0.00434255
A_52_P167382	Tmem8	NM_021793	ref|Mus musculus transmembrane protein 8 (five membrane-spanning domains) (Tmem8), mRNA [NM_021793]	1.10234	1.62601	1.80757	1.9609	10.7769	10.8286	8.43914	11.6873	6.42345	0.000405704
A_55_P2067518	Slc13a3	NM_054055	ref|Mus musculus solute carrier family 13 (sodium-dependent dicarboxylate transporter), member 3 (Slc13a3), mRNA [NM_054055]	3.05896	4.84982	4.49642	4.47613	28.7202	20.987	17.8498	40.7891	6.4181	0.0169481
A_52_P187058	Nptx2	NM_016789	ref|Mus musculus neuronal pentraxin 2 (Nptx2), mRNA [NM_016789]	0.402813	0.38366	0.392418	0.673702	4.03142	2.18427	1.83161	3.82402	6.40795	0.0173919
A_55_P1983858	Scel	NM_022886	ref|Mus musculus sciellin (Scel), mRNA [NM_022886]	2.06136	2.32149	3.7493	3.523	19.6834	17.9086	13.276	23.7908	6.40566	0.00292843
A_51_P287198	Krt23	NM_033373	ref|Mus musculus keratin 23 (Krt23), mRNA [NM_033373]	0.783203	0.485947	0.998203	0.84189	6.52278	6.05437	1.82665	5.40532	6.37105	0.0278217
A_66_P101938	Lce1k	NM_001254760	ref|Mus musculus late cornified envelope 1K (Lce1k), mRNA [NM_001254760]	1.18019	1.97442	2.36185	1.3316	12.5095	11.5343	4.64717	14.8808	6.36265	0.0222511
A_51_P151126	Cd52	NM_013706	ref|Mus musculus CD52 antigen (Cd52), mRNA [NM_013706]	46.8628	55.0399	52.4825	41.0253	327.829	268.942	271.415	373.843	6.356	0.000736075
A_51_P270426	Egr4	NM_020596	ref|Mus musculus early growth response 4 (Egr4), mRNA [NM_020596]	0.461946	0.425175	0.41401	0.512457	4.33256	1.93947	1.47119	3.66663	6.29131	0.0398622
A_51_P245989	Ccr2	NM_009915	ref|Mus musculus chemokine (C-C motif) receptor 2 (Ccr2), mRNA [NM_009915]	8.12828	9.289	7.11175	8.52957	62.4727	47.1636	42.5307	55.669	6.28689	0.000887551
A_51_P406466	Ankrd35	NM_001081139	ref|Mus musculus ankyrin repeat domain 35 (Ankrd35), mRNA [NM_001081139]	7.92233	7.85465	7.51464	4.60753	44.7885	42.3357	42.8601	45.2028	6.2793	1.90027e-05
A_55_P1998011	Klra23	NM_024470	ref|Mus musculus killer cell lectin-like receptor subfamily A, member 23 (Klra23), mRNA [NM_024470]	0.405805	0.395933	0.402976	0.50251	2.51759	2.40686	2.64411	3.15087	6.27886	0.000280649
A_55_P2292933	E030046B03Rik	XR_105532	ref|PREDICTED: Mus musculus RIKEN cDNA E030046B03 gene (E030046B03Rik), misc_RNA [XR_105532]	0.402966	0.388943	0.39336	0.493868	3.39822	2.56638	2.00505	2.56481	6.27374	0.00216948
A_55_P1967149	Irx3	NM_001253822	ref|Mus musculus Iroquois related homeobox 3 (Drosophila) (Irx3), transcript variant 1, mRNA [NM_001253822]	8.48969	11.5633	11.175	8.26559	48.0132	91.0934	53.6496	54.8533	6.2696	0.00921068
A_55_P1983853	Casp12	NM_009808	ref|Mus musculus caspase 12 (Casp12), mRNA [NM_009808]	6.75401	5.91419	5.50457	5.23661	32.7633	32.7669	44.5161	36.3728	6.25472	0.000580592
A_55_P1969650	Rasgrp1	NM_011246	ref|Mus musculus RAS guanyl releasing protein 1 (Rasgrp1), mRNA [NM_011246]	2.00256	1.31131	1.26242	1.11902	8.54782	9.16245	7.02486	10.8156	6.24211	0.00110292
A_55_P2148624	Gpr61	NM_175470	ref|Mus musculus G protein-coupled receptor 61 (Gpr61), mRNA [NM_175470]	1.60012	1.97967	1.76812	1.43894	10.695	10.0158	12.3015	9.25419	6.2277	0.000285303
A_55_P2334629	AK018287	AK018287	gb|Mus musculus adult male olfactory brain cDNA, RIKEN full-length enriched library, clone:6430597G12 product:unclassifiable, full insert sequence. [AK018287]	1.00717	2.18512	1.83865	1.92191	11.6624	10.0669	10.7842	10.7811	6.2269	6.82616e-05
A_52_P468068	Tchh	NM_001163098	ref|Mus musculus trichohyalin (Tchh), mRNA [NM_001163098]	0.441654	0.419072	0.763943	0.567816	3.36672	4.01812	2.12436	4.09638	6.20555	0.00503005
A_55_P2178510	Mc3r	NM_008561	ref|Mus musculus melanocortin 3 receptor (Mc3r), mRNA [NM_008561]	10.6793	9.11265	9.65766	5.34105	56.2974	77.4571	38.4639	43.0526	6.18761	0.0101909
A_55_P2094034	Nrg2	NM_001167891	ref|Mus musculus neuregulin 2 (Nrg2), mRNA [NM_001167891]	1.22292	1.54076	1.6936	1.14417	9.56181	9.25353	6.28173	9.44354	6.16636	0.00117156
A_52_P1093529	Pik3r5	NM_177320	ref|Mus musculus phosphoinositide-3-kinase, regulatory subunit 5, p101 (Pik3r5), mRNA [NM_177320]	2.37574	2.42252	2.63049	1.85653	15.2973	13.5625	9.24902	19.1458	6.16617	0.0062514
A_55_P1991812	Gm5431	NM_001024230	ref|Mus musculus predicted gene 5431 (Gm5431), mRNA [NM_001024230]	0.42361	0.399434	0.394807	0.490619	3.58762	1.62972	2.58963	2.72042	6.16188	0.00785191
A_55_P2133370	Gm4610	XR_168405	ref|PREDICTED: Mus musculus predicted gene 4610 (Gm4610), misc_RNA [XR_168405]	0.926606	0.889106	0.444394	0.716794	4.81128	2.66476	5.95417	4.89133	6.15457	0.00785
A_51_P196444	Foxc2	NM_013519	ref|Mus musculus forkhead box C2 (Foxc2), mRNA [NM_013519]	3.78939	2.53318	2.89413	2.75951	18.0101	19.1511	16.2956	20.1555	6.14654	0.000123935
A_51_P323812	Slc6a12	NM_133661	ref|Mus musculus solute carrier family 6 (neurotransmitter transporter, betaine/GABA), member 12 (Slc6a12), mRNA [NM_133661]	1.25249	1.02891	1.75119	0.457922	7.71653	7.08165	3.56676	9.22426	6.14389	0.0139084
A_55_P2118441	Mx1	NM_010846	ref|Mus musculus myxovirus (influenza virus) resistance 1 (Mx1), mRNA [NM_010846]	2.2947	2.04065	1.98348	1.45562	13.0715	9.88717	9.75687	15.0402	6.14264	0.00215466
A_52_P398925	Stfa2l1	NM_173869	ref|Mus musculus stefin A2 like 1 (Stfa2l1), mRNA [NM_173869]	0.376766	0.356544	0.365551	0.456799	3.38888	2.48447	1.52779	2.14743	6.13795	0.0100509
A_51_P260683	Rgs1	NM_015811	ref|Mus musculus regulator of G-protein signaling 1 (Rgs1), mRNA [NM_015811]	0.443378	0.337368	0.955064	0.46081	3.5715	3.20771	2.9144	3.77642	6.13216	0.000435647
A_51_P436652	Ccl7	NM_013654	ref|Mus musculus chemokine (C-C motif) ligand 7 (Ccl7), mRNA [NM_013654]	9.85518	5.97661	5.24202	3.92211	48.5079	27.5455	34.9142	42.2371	6.12919	0.00342699
A_51_P125135	Cdca5	NM_026410	ref|Mus musculus cell division cycle associated 5 (Cdca5), mRNA [NM_026410]	0.840349	0.531682	0.578313	0.477341	4.7482	3.61921	1.52552	4.9813	6.12692	0.0271584
A_55_P2018776	ENSMUST00000105763	ENSMUST00000105763	ens|predicted gene 13101 [Source:MGI Symbol;Acc:MGI:3650204] [ENSMUST00000105763]	0.352708	0.342469	0.369418	0.469182	2.57564	3.10583	0.737729	2.97449	6.12455	0.0374126
A_51_P338262	Tnnt2	NM_011619	ref|Mus musculus troponin T2, cardiac (Tnnt2), transcript variant 9, mRNA [NM_011619]	50.22	49.212	38.4779	46.5085	304.897	281.14	256.27	286.572	6.12129	6.07783e-05
A_51_P502713	Vwc2	ENSMUST00000129670	ens|von Willebrand factor C domain containing 2 [Source:MGI Symbol;Acc:MGI:2442987] [ENSMUST00000129670]	0.375615	0.357704	0.377335	0.461036	2.33581	2.43518	1.62965	3.21064	6.11525	0.00494016
A_52_P625640	Trim9	NM_053167	ref|Mus musculus tripartite motif-containing 9 (Trim9), transcript variant 1, mRNA [NM_053167]	0.571959	0.570797	0.384357	0.47571	3.66247	3.28482	1.80348	3.48992	6.11172	0.00566701
A_55_P2037235	Sp110	NM_175397	ref|Mus musculus Sp110 nuclear body protein (Sp110), transcript variant 1, mRNA [NM_175397]	9.05529	5.62702	5.34472	7.29433	42.9703	38.2668	36.4808	49.0102	6.10248	0.000439174
A_66_P114333	Tlr12	NM_205823	ref|Mus musculus toll-like receptor 12 (Tlr12), mRNA [NM_205823]	0.424391	0.588197	0.734634	0.489541	3.59963	1.22454	4.28298	4.54208	6.10223	0.031491
A_51_P204387	Tmem63c	NM_172583	ref|Mus musculus transmembrane protein 63c (Tmem63c), mRNA [NM_172583]	0.387924	0.371223	0.48112	0.704467	3.76201	3.04282	1.67473	3.3523	6.08405	0.00843359
A_55_P1992783	Gm10674	AK157637	gb|Mus musculus activated spleen cDNA, RIKEN full-length enriched library, clone:F830228N06 product:hypothetical protein, full insert sequence. [AK157637]	6.23565	2.43322	2.83617	2.91904	26.8603	20.7797	16.8837	23.2037	6.08201	0.00180779
A_55_P2006008	Serpinb1a	NM_025429	ref|Mus musculus serine (or cysteine) peptidase inhibitor, clade B, member 1a (Serpinb1a), mRNA [NM_025429]	84.5543	87.7576	86.091	76.3257	586.6	450.1	415.23	580.802	6.07278	0.000967012
A_66_P138406	Clec4b1	NM_027218	ref|Mus musculus C-type lectin domain family 4, member b1 (Clec4b1), transcript variant 2, mRNA [NM_027218]	1.37982	2.03816	2.71309	0.810126	10.7475	9.37466	9.13773	12.8456	6.06604	0.00107215
A_55_P2005320	Dcstamp	NM_029422	ref|Mus musculus dentrocyte expressed seven transmembrane protein (Dcstamp), mRNA [NM_029422]	1.31633	0.884315	1.60295	1.38656	10.2363	6.87759	6.16307	8.11827	6.049	0.0027077
A_52_P640616	Gdpd4	NM_177696	ref|Mus musculus glycerophosphodiester phosphodiesterase domain containing 4 (Gdpd4), mRNA [NM_177696]	0.369643	0.350938	0.51706	0.456571	2.89163	1.81672	2.99842	2.51915	6.0358	0.00194094
A_66_P130654	Abcg4	NM_138955	ref|Mus musculus ATP-binding cassette, sub-family G (WHITE), member 4 (Abcg4), mRNA [NM_138955]	4.61096	4.44062	5.49379	5.67535	34.4004	32.6097	17.41	37.5716	6.03301	0.00696328
A_52_P456243	2900079G21Rik	NR_033431	ref|Mus musculus RIKEN cDNA 2900079G21 gene (2900079G21Rik), transcript variant 2, non-coding RNA [NR_033431]	3.8782	4.68499	6.17104	4.79743	27.1027	33.6525	21.8935	35.1192	6.02958	0.00192172
A_55_P2100088	E130309D14Rik	NM_001013784	ref|Mus musculus RIKEN cDNA E130309D14 gene (E130309D14Rik), mRNA [NM_001013784]	0.719954	0.365123	0.381151	0.478304	2.93978	3.01834	3.88734	1.8601	6.01973	0.00650316
A_55_P2003541	Nrcam	NM_176930	ref|Mus musculus neuron-glia-CAM-related cell adhesion molecule (Nrcam), transcript variant 1, mRNA [NM_176930]	7.79893	7.35169	8.37129	10.0556	65.9945	44.8661	26.7249	63.2475	5.98118	0.0155496
A_55_P2253284	4933407E14Rik	AK016717	gb|Mus musculus adult male testis cDNA, RIKEN full-length enriched library, clone:4933407E14 product:unclassifiable, full insert sequence. [AK016717]	1.41588	2.83961	2.17391	1.81286	14.629	12.292	8.07697	14.2778	5.97842	0.00367392
A_55_P2038217	Atp13a4	NM_001164612	ref|Mus musculus ATPase type 13A4 (Atp13a4), transcript variant 1, mRNA [NM_001164612]	0.425503	0.407277	0.404874	0.503594	3.14579	1.86382	1.95558	3.43134	5.97074	0.00857632
A_51_P246066	Slamf9	NM_029612	ref|Mus musculus SLAM family member 9 (Slamf9), mRNA [NM_029612]	16.8664	13.6509	19.3	12.4879	120.29	81.342	66.5496	103.767	5.96977	0.00420405
A_55_P2107815	Fam81b	XM_003689282	ref|PREDICTED: Mus musculus family with sequence similarity 81, member B (Fam81b), mRNA [XM_003689282]	1.52069	1.49602	1.90154	1.7419	8.55961	9.79638	10.7245	10.6559	5.96629	0.00016057
A_51_P241457	Lilrb4	NM_013532	ref|Mus musculus leukocyte immunoglobulin-like receptor, subfamily B, member 4 (Lilrb4), mRNA [NM_013532]	0.431037	1.15824	2.14417	1.65574	8.55095	8.06812	5.04158	10.4803	5.96397	0.00702483
A_55_P2063736	Gp49a	NM_008147	ref|Mus musculus glycoprotein 49 A (Gp49a), mRNA [NM_008147]	1.44631	2.4458	2.33462	1.58026	13.3719	10.7253	7.05451	15.4002	5.96285	0.00886123
A_51_P472867	Oas3	NM_145226	ref|Mus musculus 2'-5' oligoadenylate synthetase 3 (Oas3), mRNA [NM_145226]	0.462477	0.420983	0.409135	0.506488	3.59429	3.51428	1.22358	2.36473	5.94574	0.0258949
A_55_P2104929	Ppp1r1c	NM_172420	ref|Mus musculus protein phosphatase 1, regulatory (inhibitor) subunit 1C (Ppp1r1c), mRNA [NM_172420]	0.534205	0.369986	0.388674	0.6619	3.82893	1.97544	2.28369	3.50283	5.92956	0.00924148
A_55_P1979295	Lrit1	NM_146245	ref|Mus musculus leucine-rich repeat, immunoglobulin-like and transmembrane domains 1 (Lrit1), mRNA [NM_146245]	0.770138	0.703815	0.380414	1.2274	3.25422	5.35426	4.53217	5.11764	5.92461	0.00228274
A_52_P476754	Ubash3b	NM_176860	ref|Mus musculus ubiquitin associated and SH3 domain containing, B (Ubash3b), mRNA [NM_176860]	19.533	18.8729	16.9929	13.0498	129.27	103.926	62.9801	108.615	5.91378	0.00550242
A_55_P2002122	Rgs12	NM_173402	ref|Mus musculus regulator of G-protein signaling 12 (Rgs12), transcript variant 1, mRNA [NM_173402]	63.2934	72.562	75.9574	73.5256	495.168	390.673	279.356	518.636	5.90118	0.00441629
A_51_P231320	Mmp8	NM_008611	ref|Mus musculus matrix metallopeptidase 8 (Mmp8), mRNA [NM_008611]	0.530313	0.512165	0.537784	0.507431	2.58635	3.35333	3.08869	3.26003	5.88612	0.000203425
A_51_P328089	Crb3	NM_177638	ref|Mus musculus crumbs homolog 3 (Drosophila) (Crb3), mRNA [NM_177638]	0.370127	0.358363	0.373299	0.4622	2.36017	2.04461	2.03616	2.75612	5.88052	0.000562263
A_52_P58359	Tlx1	NM_021901	ref|Mus musculus T cell leukemia, homeobox 1 (Tlx1), mRNA [NM_021901]	0.802196	1.25651	1.19116	0.742953	5.69552	7.13765	4.86281	5.65087	5.84722	0.000873705
A_55_P2419299	1110006E14Rik	AK141773	gb|Mus musculus 9 days embryo whole body cDNA, RIKEN full-length enriched library, clone:D030062B12 product:unclassifiable, full insert sequence. [AK141773]	19.3303	19.2881	19.0576	15.5357	106.275	98.1447	110.005	113.156	5.84034	3.98487e-05
A_52_P299771	Bcl2a1c	NM_007535	ref|Mus musculus B cell leukemia/lymphoma 2 related protein A1c (Bcl2a1c), mRNA [NM_007535]	0.40078	0.388194	1.32869	1.31413	4.56598	4.39937	4.66222	6.40865	5.83842	0.00217304
A_55_P1974209	Kif4-ps	NR_033653	ref|Mus musculus kinesin family member 4, pseudogene (Kif4-ps), non-coding RNA [NR_033653]	0.395485	0.388093	0.565687	0.493003	2.28063	1.94943	2.33195	4.1923	5.83754	0.0183802
A_51_P490305	Ifi30	NM_023065	ref|Mus musculus interferon gamma inducible protein 30 (Ifi30), mRNA [NM_023065]	32.8306	54.2666	43.868	34.4582	284.981	287.071	155.704	236.801	5.83083	0.00431024
A_55_P2003981	CJ206177	CJ206177	gb|CJ206177 RIKEN full-length enriched mouse cDNA library, C57BL [CJ206177]	0.411595	0.612669	0.952059	0.496074	3.91906	3.97046	1.79521	4.67582	5.80835	0.0141165
A_55_P2111331	Klhl32	NM_001163020	ref|Mus musculus kelch-like 32 (Klhl32), transcript variant 1, mRNA [NM_001163020]	4.4739	3.74631	3.93024	3.54663	23.9398	19.4376	20.4047	27.3341	5.80466	0.000720627
A_52_P27020	Sgol2	NM_199007	ref|Mus musculus shugoshin-like 2 (S. pombe) (Sgol2), transcript variant 1, mRNA [NM_199007]	0.418251	0.398458	0.403933	0.500796	2.53435	2.56142	2.81273	2.07573	5.79994	0.000296737
A_52_P747842	9130204L05Rik	NM_001101461	ref|Mus musculus RIKEN cDNA 9130204L05 gene (9130204L05Rik), mRNA [NM_001101461]	0.493886	0.36838	0.386596	0.476488	3.71525	2.75142	0.980624	2.5587	5.79939	0.035007
A_55_P2057726	ENSMUST00000066583	ENSMUST00000066583	ens|predicted gene 9925 [Source:MGI Symbol;Acc:MGI:3641738] [ENSMUST00000066583]	1.3745	0.430758	0.42673	1.35729	7.67727	2.97664	3.7192	6.38401	5.78308	0.0311895
A_51_P400543	Aif1	NM_019467	ref|Mus musculus allograft inflammatory factor 1 (Aif1), mRNA [NM_019467]	16.2317	23.4822	20.3956	16.5227	127.613	101.178	86.9025	126.192	5.7663	0.00117368
A_51_P100174	Mns1	NM_008613	ref|Mus musculus meiosis-specific nuclear structural protein 1 (Mns1), mRNA [NM_008613]	10.2614	9.00374	7.87777	6.71688	57.2565	55.9733	35.7262	46.1576	5.76239	0.00189613
A_55_P2071059	Nab2	NM_008668	ref|Mus musculus Ngfi-A binding protein 2 (Nab2), transcript variant 1, mRNA [NM_008668]	104.283	92.9727	102.946	66.7431	543.848	540.297	436.028	586.131	5.74012	0.000310125
A_55_P2132154	BC061194	NM_001001334	ref|Mus musculus cDNA sequence BC061194 (BC061194), mRNA [NM_001001334]	2.26119	2.53373	2.50282	1.65363	11.2839	12.8756	14.5658	12.4897	5.72148	0.000202834
A_55_P2039556	Pak6	NM_001033254	ref|Mus musculus p21 protein (Cdc42/Rac)-activated kinase 6 (Pak6), transcript variant 1, mRNA [NM_001033254]	1.28879	0.646935	0.412493	1.33272	7.14714	5.73984	3.58532	4.57737	5.71856	0.00825465
A_51_P461779	Ppp2r2c	NM_172994	ref|Mus musculus protein phosphatase 2 (formerly 2A), regulatory subunit B (PR 52), gamma isoform (Ppp2r2c), mRNA [NM_172994]	1.15305	1.78076	2.01056	1.03016	11.0865	8.11011	4.73489	10.2258	5.71716	0.011851
A_51_P255699	Mmp3	NM_010809	ref|Mus musculus matrix metallopeptidase 3 (Mmp3), mRNA [NM_010809]	9.54458	17.633	13.3512	15.3007	95.2664	75.5089	53.7395	93.1541	5.68999	0.00366793
A_66_P135651	Capn9	NM_023709	ref|Mus musculus calpain 9 (Capn9), mRNA [NM_023709]	0.419045	0.402034	1.04407	0.965298	3.6695	4.22684	3.14954	5.05808	5.68954	0.0023778
A_51_P353914	Icam5	NM_008319	ref|Mus musculus intercellular adhesion molecule 5, telencephalin (Icam5), mRNA [NM_008319]	2.43264	4.31851	4.2949	2.52064	21.9806	24.7862	12.768	17.64	5.68855	0.00581487
A_51_P380432	Scx	NM_198885	ref|Mus musculus scleraxis (Scx), mRNA [NM_198885]	398.307	338.098	368.669	360.483	1986.24	2356.21	2142.31	1850.93	5.68772	0.000174048
A_51_P385812	Il12b	NM_008352	ref|Mus musculus interleukin 12b (Il12b), mRNA [NM_008352]	0.426258	0.407921	0.570176	0.713286	3.05447	3.66725	2.33674	2.98281	5.68617	0.0012938
A_51_P444290	Slamf8	NM_029084	ref|Mus musculus SLAM family member 8 (Slamf8), mRNA [NM_029084]	1.35307	2.76126	2.45324	0.70241	11.1302	9.25104	8.97188	11.9153	5.67655	0.000866904
A_55_P2035018	Clec4n	NM_020001	ref|Mus musculus C-type lectin domain family 4, member n (Clec4n), transcript variant 1, mRNA [NM_020001]	2.71493	4.46857	3.98738	4.0629	27.1414	17.3736	14.0731	27.8832	5.67628	0.0103265
A_55_P1965659	Havcr2	NM_134250	ref|Mus musculus hepatitis A virus cellular receptor 2 (Havcr2), mRNA [NM_134250]	0.372346	0.358992	1.25548	0.929129	4.5161	4.65491	2.84864	4.52928	5.67532	0.00301
A_55_P2046959	Mmp27	NM_001030289	ref|Mus musculus matrix metallopeptidase 27 (Mmp27), mRNA [NM_001030289]	1.8826	3.12712	2.32604	2.98193	16.4467	14.3127	13.682	14.04	5.66806	0.000126511
A_55_P2214348	4930469K13Rik	AK037310	gb|Mus musculus 16 days neonate thymus cDNA, RIKEN full-length enriched library, clone:A130005E13 product:unclassifiable, full insert sequence. [AK037310]	0.53712	1.90181	0.588326	0.909374	5.13226	5.00639	5.18397	6.98574	5.66686	0.00178268
A_52_P550173	Slamf1	NM_013730	ref|Mus musculus signaling lymphocytic activation molecule family member 1 (Slamf1), mRNA [NM_013730]	0.412109	0.397781	0.405901	0.500023	1.79523	2.00734	3.44672	2.45959	5.65847	0.00818026
A_55_P2091373	4933402D24Rik	NM_001256158	ref|Mus musculus RIKEN cDNA 4933402D24 gene (4933402D24Rik), mRNA [NM_001256158]	0.340836	0.329568	0.373096	0.460134	1.91917	3.19534	1.1027	2.27007	5.64451	0.0248892
A_55_P2056654	Kif22	NM_145588	ref|Mus musculus kinesin family member 22 (Kif22), mRNA [NM_145588]	16.7246	19.8949	18.3501	15.918	113.631	103.266	75.1932	107.603	5.63841	0.000961966
A_52_P238175	Odf3l1	NM_198673	ref|Mus musculus outer dense fiber of sperm tails 3-like 1 (Odf3l1), mRNA [NM_198673]	0.762846	0.359392	0.383411	0.475031	2.80802	2.4218	2.70955	3.20471	5.62639	0.000398038
A_55_P2038257	Slc9a5	NM_001081332	ref|Mus musculus solute carrier family 9 (sodium/hydrogen exchanger), member 5 (Slc9a5), mRNA [NM_001081332]	0.369783	0.354216	0.637276	0.452356	3.01951	2.58071	2.55662	2.04472	5.62494	0.000824765
A_55_P1958165	Ms4a7	NM_001025610	ref|Mus musculus membrane-spanning 4-domains, subfamily A, member 7 (Ms4a7), transcript variant 2, mRNA [NM_001025610]	15.5701	19.459	19.3963	11.9012	108.335	81.8658	65.311	117.163	5.61879	0.00450303
A_51_P362089	Lrrc3b	NM_146052	ref|Mus musculus leucine rich repeat containing 3B (Lrrc3b), mRNA [NM_146052]	7.96928	7.55677	7.61019	5.55288	32.2455	37.8657	58.0647	32.5992	5.60405	0.00838412
A_55_P2168073	Accsl	NM_001033452	ref|Mus musculus 1-aminocyclopropane-1-carboxylate synthase (non-functional)-like (Accsl), mRNA [NM_001033452]	0.411116	0.391753	0.399854	0.498339	2.30558	2.21425	2.20227	2.8093	5.60321	0.000289297
A_52_P35384	Drd5	NM_013503	ref|Mus musculus dopamine receptor D5 (Drd5), mRNA [NM_013503]	0.377307	0.367455	0.388432	0.479159	3.48302	1.87657	1.62199	2.05113	5.6022	0.0174077
A_52_P497021	Spred3	NM_182927	ref|Mus musculus sprouty-related, EVH1 domain containing 3 (Spred3), mRNA [NM_182927]	0.393621	0.375461	0.378422	0.473813	2.2516	2.01044	1.6979	3.11575	5.59772	0.00521187
A_51_P154842	Oas1f	NM_145153	ref|Mus musculus 2'-5' oligoadenylate synthetase 1F (Oas1f), mRNA [NM_145153]	8.97445	8.32693	8.48543	8.35672	50.347	50.2911	40.5812	49.7396	5.59283	0.000155185
A_51_P474459	Socs3	NM_007707	ref|Mus musculus suppressor of cytokine signaling 3 (Socs3), mRNA [NM_007707]	64.8264	45.7739	53.994	42.6917	377.25	156.861	354.588	269.849	5.58913	0.0135389
A_51_P286748	Frzb	NM_011356	ref|Mus musculus frizzled-related protein (Frzb), mRNA [NM_011356]	33.1509	38.1289	42.8078	37.6029	161.881	223.791	242.982	218.261	5.58317	0.000854177
A_55_P2059110	Skap1	NM_001033186	ref|Mus musculus src family associated phosphoprotein 1 (Skap1), transcript variant 1, mRNA [NM_001033186]	1.1952	2.70554	0.642975	0.460521	7.24661	6.03465	5.82154	8.7884	5.57352	0.00359443
A_55_P2086659	Rad54l	NM_009015	ref|Mus musculus RAD54 like (S. cerevisiae) (Rad54l), transcript variant 1, mRNA [NM_009015]	3.13943	3.55853	2.29501	2.65868	17.7425	15.8486	17.2623	14.0852	5.57335	0.000185008
A_51_P241319	Cilp	NM_173385	ref|Mus musculus cartilage intermediate layer protein, nucleotide pyrophosphohydrolase (Cilp), mRNA [NM_173385]	153.371	160.966	176.296	174.57	1085.51	869.423	772.469	979.055	5.57192	0.000553652
A_51_P302358	Ltb	NM_008518	ref|Mus musculus lymphotoxin B (Ltb), mRNA [NM_008518]	3.23308	3.87656	2.89543	2.71045	16.577	13.1026	16.9469	24.1802	5.56853	0.00491907
A_55_P2171116	Lgals3	NM_001145953	ref|Mus musculus lectin, galactose binding, soluble 3 (Lgals3), transcript variant 1, mRNA [NM_001145953]	173.69	186.238	175.006	249.292	1272.18	1001.83	850.486	1239.02	5.56411	0.00131118
A_55_P2019684	Bspry	NM_138653	ref|Mus musculus B-box and SPRY domain containing (Bspry), mRNA [NM_138653]	0.433652	0.407383	0.411088	0.508499	3.05872	2.23529	2.06501	2.43087	5.56048	0.00111795
A_52_P330359	Agbl2	NM_178755	ref|Mus musculus ATP/GTP binding protein-like 2 (Agbl2), mRNA [NM_178755]	0.689829	1.0965	1.16025	0.682199	4.48168	5.58826	6.01309	4.07642	5.55543	0.00134357
A_51_P174961	F10	NM_007972	ref|Mus musculus coagulation factor X (F10), transcript variant 2, mRNA [NM_007972]	5.06491	1.12062	0.970739	0.503658	11.3944	9.08594	9.94689	12.0526	5.54572	0.00317648
A_55_P1979491	Cd28	NM_007642	ref|Mus musculus CD28 antigen (Cd28), mRNA [NM_007642]	65.1296	68.253	67.79	51.6857	319.789	373.733	375.944	332.507	5.5445	9.38773e-05
A_51_P159453	Serpina3n	NM_009252	ref|Mus musculus serine (or cysteine) peptidase inhibitor, clade A, member 3N (Serpina3n), mRNA [NM_009252]	2.32056	3.61619	1.66295	2.53133	18.8823	13.0243	9.62415	14.6244	5.54288	0.00611555
A_55_P1956798	Smpx	ENSMUST00000112520	ens|small muscle protein, X-linked [Source:MGI Symbol;Acc:MGI:1913356] [ENSMUST00000112520]	1.96821	1.49538	2.24725	0.8372	7.99337	10.0623	9.63801	8.59979	5.54265	0.000308667
A_55_P1999977	AU041133	NM_001163064	ref|Mus musculus expressed sequence AU041133 (AU041133), mRNA [NM_001163064]	3.00196	3.66354	3.23204	3.91136	19.9204	20.394	18.1638	18.0501	5.54196	4.79671e-05
A_55_P2046852	Gata1	NM_008089	ref|Mus musculus GATA binding protein 1 (Gata1), mRNA [NM_008089]	0.55899	0.392208	0.398741	0.676958	1.42213	2.64638	3.12436	4.0306	5.53727	0.0212736
A_51_P474498	Tac4	NM_053093	ref|Mus musculus tachykinin 4 (Tac4), mRNA [NM_053093]	0.393714	1.19475	0.672309	0.460897	4.73945	3.22935	2.62917	4.47255	5.53722	0.00643399
A_51_P184484	Mmp13	NM_008607	ref|Mus musculus matrix metallopeptidase 13 (Mmp13), mRNA [NM_008607]	0.389129	0.562657	0.39057	0.490127	2.04572	2.68326	1.83301	3.56283	5.52519	0.00894012
A_55_P2023707	Camta1	NM_001081557	ref|Mus musculus calmodulin binding transcription activator 1 (Camta1), transcript variant 1, mRNA [NM_001081557]	78.1799	69.167	76.3374	95.5615	467.745	478.975	380.197	435.291	5.51991	0.000172361
A_66_P107760	AK079713	AK079713	gb|Mus musculus 0 day neonate thymus cDNA, RIKEN full-length enriched library, clone:A430024J22 product:unclassifiable, full insert sequence. [AK079713]	4.63937	6.05021	6.50194	4.0989	31.489	25.1595	15.8945	44.9725	5.51964	0.0271308
A_51_P133612	Cdt1	NM_026014	ref|Mus musculus chromatin licensing and DNA replication factor 1 (Cdt1), mRNA [NM_026014]	12.4456	11.0629	14.4386	10.9465	93.4745	71.2187	40.1988	64.6769	5.51338	0.0109202
A_66_P105032	Gm13889	NM_001145034	ref|Mus musculus predicted gene 13889 (Gm13889), mRNA [NM_001145034]	313.924	318.26	215.725	234.058	2042.47	1393.32	1157.23	1369.03	5.51037	0.00460235
A_55_P2061432	Scgb2b2	NM_207262	ref|Mus musculus secretoglobin, family 2B, member 2 (Scgb2b2), mRNA [NM_207262]	2.35381	1.28074	0.390042	0.482871	8.42702	5.94654	4.13669	6.23398	5.48961	0.0102479
A_55_P2095663	Pgr	NM_008829	ref|Mus musculus progesterone receptor (Pgr), mRNA [NM_008829]	0.376461	0.356259	0.363447	0.455018	2.10962	3.09685	1.0301	2.27837	5.48931	0.0233848
A_55_P2081123	Srcin1	NM_018873	ref|Mus musculus SRC kinase signaling inhibitor 1 (Srcin1), mRNA [NM_018873]	8.65528	11.1026	8.82554	8.14646	47.5354	48.8178	53.6854	50.1505	5.45031	3.57005e-05
A_55_P1959496	Sbno2	BC064113	gb|Mus musculus strawberry notch homolog 2 (Drosophila), mRNA (cDNA clone IMAGE:3376209), complete cds. [BC064113]	3.08373	3.34934	2.41575	2.08506	18.1779	14.0915	10.3824	16.8942	5.44602	0.00317596
A_51_P292073	Haghl	NM_026897	ref|Mus musculus hydroxyacylglutathione hydrolase-like (Haghl), transcript variant 2, mRNA [NM_026897]	261.275	281.351	276.27	279.426	1488.71	1749.65	1365.12	1367.37	5.43635	0.000285303
A_55_P1989369	Tdrd9	NM_029056	ref|Mus musculus tudor domain containing 9 (Tdrd9), mRNA [NM_029056]	1.65405	0.960889	0.575412	0.523287	4.74987	4.19152	3.37506	7.83559	5.4265	0.0237133
A_52_P633560	Nodal	NM_013611	ref|Mus musculus nodal (Nodal), mRNA [NM_013611]	11.725	14.6754	13.421	11.3407	70.5215	75.4018	62.5179	68.7215	5.41735	8.2663e-05
A_51_P499288	Tecta	NM_009347	ref|Mus musculus tectorin alpha (Tecta), mRNA [NM_009347]	2.12868	2.86402	2.08723	1.2349	10.3883	12.9324	8.8045	12.8756	5.41211	0.00139815
A_51_P455997	Meg3	NR_027652	ref|Mus musculus maternally expressed 3 (Meg3), transcript variant 3, non-coding RNA [NR_027652]	639.73	699.02	701.573	599.685	3707.29	3517.93	3152.36	3896.13	5.40669	0.000117441
A_55_P2075213	Kbtbd11	NM_029116	ref|Mus musculus kelch repeat and BTB (POZ) domain containing 11 (Kbtbd11), mRNA [NM_029116]	3.20357	3.39984	2.68086	1.82525	15.1664	17.9088	16.1447	10.5663	5.38153	0.00227836
A_51_P465350	Ly86	NM_010745	ref|Mus musculus lymphocyte antigen 86 (Ly86), mRNA [NM_010745]	21.6889	33.1209	32.8958	25.0628	170.381	128.13	114.715	193.414	5.37952	0.00370532
A_55_P2024888	Ctss	NM_001267695	ref|Mus musculus cathepsin S (Ctss), transcript variant 1, mRNA [NM_001267695]	96.0042	130.216	127.673	96.9766	686.831	572.2	467.478	696.048	5.37307	0.0012053
A_55_P2127699	Pira2	NM_011089	ref|Mus musculus paired-Ig-like receptor A2 (Pira2), mRNA [NM_011089]	0.566683	0.636797	0.917432	0.504861	3.14071	3.54113	2.84246	4.57454	5.36941	0.00251728
A_55_P1978018	Gm5795	NM_001270806	ref|Mus musculus predicted gene 5795 (Gm5795), mRNA [NM_001270806]	0.738128	0.57407	1.11563	0.543214	2.87859	4.94942	3.9923	4.07353	5.34959	0.00265929
A_52_P401484	Inha	NM_010564	ref|Mus musculus inhibin alpha (Inha), mRNA [NM_010564]	33.6559	36.839	36.6567	30.7923	154.656	185.025	232.135	164.253	5.336	0.0013972
A_55_P1981110	Lman1l	NM_199222	ref|Mus musculus lectin, mannose-binding 1 like (Lman1l), mRNA [NM_199222]	0.882833	1.53379	1.25941	1.24092	8.37504	6.05729	5.76771	6.01927	5.33244	0.00146891
A_52_P652336	Lhx1	ENSMUST00000018842	ens|LIM homeobox protein 1 [Source:MGI Symbol;Acc:MGI:99783] [ENSMUST00000018842]	0.4591	0.432594	1.31814	0.532079	2.41221	3.9704	4.55002	3.68357	5.33065	0.00575943
A_55_P2080531	Poln	NM_181857	ref|Mus musculus DNA polymerase N (Poln), mRNA [NM_181857]	15.3148	15.0765	13.2537	13.6258	69.6566	78.2901	93.9626	62.9577	5.32326	0.00110785
A_55_P2230189	DV650784	DV650784	gb|DS068D_F09 Eppig [DV650784]	1.23823	1.07092	1.1019	1.285	5.51318	8.22559	5.53784	5.69324	5.3172	0.00222708
A_55_P2066173	ENSMUST00000103420	ENSMUST00000103420	ens|immunoglobulin heavy constant gamma 1 (G1m marker) [Source:MGI Symbol;Acc:MGI:96446] [ENSMUST00000103420]	0.631574	0.421585	0.421412	0.526516	3.28955	2.04711	3.07322	2.20495	5.30453	0.00330056
A_55_P2126448	1810032O08Rik	NR_027821	ref|Mus musculus RIKEN cDNA 1810032O08 gene (1810032O08Rik), transcript variant 3, non-coding RNA [NR_027821]	85.9995	78.5826	74.529	85.8824	365.582	655.408	377.651	322.433	5.29572	0.0153203
A_55_P1963002	Ppfia4	NM_001144855	ref|Mus musculus protein tyrosine phosphatase, receptor type, f polypeptide (PTPRF), interacting protein (liprin), alpha 4 (Ppfia4), mRNA [NM_001144855]	18.0828	15.5016	17.9936	14.8918	85.2324	91.0241	83.7455	91.9841	5.29542	2.27616e-05
A_55_P2071132	Tnfrsf23	NM_024290	ref|Mus musculus tumor necrosis factor receptor superfamily, member 23 (Tnfrsf23), mRNA [NM_024290]	57.8292	55.7035	46.0377	62.8045	343.438	352.913	145.563	333.533	5.28588	0.0129959
A_51_P271425	Lhfpl4	NM_177763	ref|Mus musculus lipoma HMGIC fusion partner-like protein 4 (Lhfpl4), mRNA [NM_177763]	82.3435	81.8171	88.0769	91.8265	433.625	413.063	502.161	463.327	5.26698	0.000103927
A_51_P241843	Tmem202	NM_178388	ref|Mus musculus transmembrane protein 202 (Tmem202), mRNA [NM_178388]	4.88458	6.39921	5.59844	4.34184	33.7064	24.4428	22.211	31.3362	5.26273	0.00172885
A_55_P2118552	Sycp2l	XM_001472337	ref|PREDICTED: Mus musculus synaptonemal complex protein 2-like (Sycp2l), mRNA [XM_001472337]	0.375765	0.360633	0.368015	0.455611	2.84637	1.98048	0.83149	2.51321	5.23809	0.032106
A_52_P215176	Opn3	NM_010098	ref|Mus musculus opsin 3 (Opn3), mRNA [NM_010098]	6.01989	9.5809	6.21911	5.8986	38.7379	37.0114	32.3036	37.0069	5.23332	0.000120482
A_51_P438967	Gpnmb	NM_053110	ref|Mus musculus glycoprotein (transmembrane) nmb (Gpnmb), mRNA [NM_053110]	22.0212	28.3852	21.3394	20.5233	160.854	112.599	68.3764	140.738	5.23	0.0124277
A_66_P138212	Dock2	NM_033374	ref|Mus musculus dedicator of cyto-kinesis 2 (Dock2), mRNA [NM_033374]	0.392183	0.402987	0.36206	0.459752	1.86176	1.73636	1.86629	2.91981	5.1851	0.00521503
A_51_P378934	Ccdc159	NM_025977	ref|Mus musculus coiled-coil domain containing 159 (Ccdc159), transcript variant 2, mRNA [NM_025977]	7.57968	5.83187	7.07777	13.3216	44.9813	40.5657	43.915	45.8296	5.18447	0.000127173
A_51_P505617	Il18r1	NM_008365	ref|Mus musculus interleukin 18 receptor 1 (Il18r1), transcript variant 1, mRNA [NM_008365]	0.434134	0.573821	0.83305	0.51985	3.39374	1.91642	3.14674	3.7752	5.18122	0.00558124
A_55_P2109327	Ache	NM_009599	ref|Mus musculus acetylcholinesterase (Ache), mRNA [NM_009599]	24.2311	22.5034	25.4658	23.7674	119.154	128.66	128.022	118.885	5.15509	1.68764e-05
A_55_P2131238	Ttc39a	NM_153392	ref|Mus musculus tetratricopeptide repeat domain 39A (Ttc39a), transcript variant 2, mRNA [NM_153392]	0.511494	0.41931	1.57737	0.514936	5.09718	3.38064	2.72491	4.37353	5.15239	0.00900586
A_51_P177092	Stat4	NM_011487	ref|Mus musculus signal transducer and activator of transcription 4 (Stat4), mRNA [NM_011487]	0.406953	0.810349	0.391048	0.85971	4.33301	2.09155	3.15225	3.1218	5.14518	0.00845467
A_55_P2140913	Wnt8b	NM_011720	ref|Mus musculus wingless related MMTV integration site 8b (Wnt8b), mRNA [NM_011720]	1.09983	0.580733	1.07275	1.07594	4.35534	3.97388	5.83834	5.51628	5.14039	0.00147788
A_55_P2092859	Anxa4	NM_013471	ref|Mus musculus annexin A4 (Anxa4), mRNA [NM_013471]	156.491	160.684	158.189	167.715	874.563	889.224	653.859	882.308	5.13149	0.000483816
A_55_P2183438	Runx1	NM_001111022	ref|Mus musculus runt related transcription factor 1 (Runx1), transcript variant 2, mRNA [NM_001111022]	5.39737	3.93483	4.10176	5.38424	33.6251	20.9451	16.7966	24.8592	5.11346	0.00861339
A_55_P1967010	Gprin1	NM_012014	ref|Mus musculus G protein-regulated inducer of neurite outgrowth 1 (Gprin1), mRNA [NM_012014]	1.04802	0.415308	0.403532	3.66346	8.2406	7.1973	5.90743	6.90151	5.10764	0.00484163
A_51_P303217	Ucma	NM_026754	ref|Mus musculus upper zone of growth plate and cartilage matrix associated (Ucma), transcript variant 1, mRNA [NM_026754]	1.12	1.32529	1.77284	2.19943	9.31706	6.1845	5.97485	11.2357	5.09729	0.0105373
A_55_P2035509	Pyhin1	NM_175026	ref|Mus musculus pyrin and HIN domain family, member 1 (Pyhin1), mRNA [NM_175026]	1.38682	1.52053	1.40569	1.55927	7.00837	6.20032	6.63167	10.0307	5.08678	0.00326879
A_55_P2066543	Orai2	NM_178751	ref|Mus musculus ORAI calcium release-activated calcium modulator 2 (Orai2), mRNA [NM_178751]	8.92795	11.2382	9.58729	11.9346	52.8717	50.5807	47.1868	60.946	5.07544	0.000247745
A_55_P1981519	Gm13580	NR_046065	ref|Mus musculus predicted gene 13580 (Gm13580), non-coding RNA [NR_046065]	4.9246	5.47234	3.89582	4.06014	25.458	26.618	20.7818	20.2649	5.074	0.000536214
A_55_P2040011	Itga7	NM_008398	ref|Mus musculus integrin alpha 7 (Itga7), mRNA [NM_008398]	1888.36	1894.49	1889.24	1916.86	8784.19	10704.9	9752.25	9259.31	5.07325	0.000103927
A_55_P2127973	Gm9112	NM_001177365	ref|Mus musculus predicted gene 9112 (Gm9112), mRNA [NM_001177365]	0.370308	0.358928	0.377545	0.47839	1.90737	0.669398	2.85429	2.5944	5.06283	0.0495244
A_55_P2026139	Nxpe5	NM_001013773	ref|Mus musculus neurexophilin and PC-esterase domain family, member 5 (Nxpe5), mRNA [NM_001013773]	1.52715	1.39161	1.6229	1.78677	10.7618	6.13673	5.86692	9.252	5.0593	0.00867576
A_51_P446131	Gipc2	NM_016867	ref|Mus musculus GIPC PDZ domain containing family, member 2 (Gipc2), mRNA [NM_016867]	0.550847	0.356311	0.375384	0.464928	2.78026	2.32341	1.85601	1.87387	5.05505	0.00192532
A_51_P430630	Gpr33	NM_008159	ref|Mus musculus G protein-coupled receptor 33 (Gpr33), mRNA [NM_008159]	0.378487	0.368062	0.633515	0.468797	2.44068	2.15591	3.17667	1.55083	5.04315	0.00809341
A_51_P484158	Steap1	NM_027399	ref|Mus musculus six transmembrane epithelial antigen of the prostate 1 (Steap1), mRNA [NM_027399]	1.73573	0.942869	2.05299	0.48122	9.44111	6.29757	3.11627	7.40376	5.03734	0.029136
A_55_P2036567	Vav1	NM_011691	ref|Mus musculus vav 1 oncogene (Vav1), transcript variant 1, mRNA [NM_011691]	9.50936	12.4295	10.3195	7.14706	57.4641	44.708	41.8907	53.6799	5.01817	0.000737809
A_55_P2080070	LOC101055828	XM_003945924	ref|PREDICTED: Mus musculus protein AHNAK2-like (LOC101055828), mRNA [XM_003945924]	1.63989	2.15522	1.39892	1.56534	10.5648	8.59825	5.05354	9.64879	5.01014	0.00743873
A_55_P2066230	Hck	NM_001172117	ref|Mus musculus hemopoietic cell kinase (Hck), transcript variant 1, mRNA [NM_001172117]	14.6697	14.0854	12.488	11.2889	67.2837	56.6365	56.5917	81.5905	4.98939	0.00131354
A_55_P2035812	Rnf208	NM_176834	ref|Mus musculus ring finger protein 208 (Rnf208), mRNA [NM_176834]	2.60408	1.30736	2.02101	1.51846	8.11231	7.5034	13.3367	8.16748	4.98192	0.00877796
A_55_P2237432	Smarca1	NM_053123	ref|Mus musculus SWI/SNF related, matrix associated, actin dependent regulator of chromatin, subfamily a, member 1 (Smarca1), mRNA [NM_053123]	37.1438	40.7814	44.2352	40.228	193.573	205.272	198.871	211.172	4.98119	1.53497e-05
A_55_P2036627	Pydc3	NM_001162938	ref|Mus musculus pyrin domain containing 3 (Pydc3), mRNA [NM_001162938]	1.59034	1.51731	1.04324	0.802469	7.37548	5.24824	6.11759	5.93119	4.98096	0.000762679
A_51_P234956	Xcl1	NM_008510	ref|Mus musculus chemokine (C motif) ligand 1 (Xcl1), mRNA [NM_008510]	0.3991	0.380604	0.387361	0.48349	2.1338	2.82659	1.30617	1.93655	4.96991	0.00951894
A_55_P2293434	5830419E12Rik	AK134048	gb|Mus musculus adult male thymus cDNA, RIKEN full-length enriched library, clone:5830419E12 product:hypothetical protein, full insert sequence. [AK134048]	0.445504	0.420069	1.30841	0.923352	3.93734	3.2749	4.54566	3.60359	4.95959	0.00125725
A_51_P301930	Lrrc17	NM_028977	ref|Mus musculus leucine rich repeat containing 17 (Lrrc17), mRNA [NM_028977]	22.929	34.1032	34.1869	26.2126	124.242	186.111	150.716	120.841	4.95531	0.00230075
A_51_P250797	Glrb	NM_010298	ref|Mus musculus glycine receptor, beta subunit (Glrb), mRNA [NM_010298]	0.341555	0.931064	2.30328	0.471788	4.02234	4.80583	6.19387	5.02022	4.95153	0.00463489
A_55_P2066613	Lcp1	NM_008879	ref|Mus musculus lymphocyte cytosolic protein 1 (Lcp1), transcript variant 2, mRNA [NM_008879]	9.01623	11.6594	10.0468	9.33661	59.5256	40.1936	39.5416	58.9321	4.94752	0.0030366
A_51_P114616	Batf	NM_016767	ref|Mus musculus basic leucine zipper transcription factor, ATF-like (Batf), mRNA [NM_016767]	1.14746	2.46729	2.19703	1.05325	10.0136	5.73882	7.86656	10.3283	4.94497	0.00555499
A_52_P165521	Fancg	NM_053081	ref|Mus musculus Fanconi anemia, complementation group G (Fancg), transcript variant 1, mRNA [NM_053081]	2.15237	1.81672	1.26334	0.917634	4.55489	9.04257	10.8555	5.95752	4.94475	0.0220697
A_55_P1954034	Jakmip1	NM_178394	ref|Mus musculus janus kinase and microtubule interacting protein 1 (Jakmip1), mRNA [NM_178394]	0.43067	0.401037	0.401977	0.499669	2.87306	1.73934	2.40292	1.55261	4.94298	0.00728257
A_51_P446512	ENSMUST00000094460	ENSMUST00000094460	ens|RIKEN cDNA 2310016G11 gene [Source:MGI Symbol;Acc:MGI:1916828] [ENSMUST00000094460]	1.06566	1.39225	0.796516	0.713036	3.40132	5.98882	4.36488	5.84451	4.94007	0.00517818
A_52_P374960	Ostn	NM_198112	ref|Mus musculus osteocrin (Ostn), mRNA [NM_198112]	235.029	363.477	396.126	263.013	1366.14	1894.83	1498.78	1445.76	4.93423	0.000829318
A_51_P123625	Irg1	NM_008392	ref|Mus musculus immunoresponsive gene 1 (Irg1), mRNA [NM_008392]	0.370108	0.356929	0.368585	0.458283	1.31975	1.64765	2.07031	2.6293	4.93404	0.00844433
A_55_P2050408	LOC101055823	XR_168490	ref|PREDICTED: Mus musculus hippocalcin-like protein 1-like (LOC101055823), misc_RNA [XR_168490]	16.6708	18.2897	17.8447	15.4746	84.6324	78.4687	89.7222	83.9544	4.93232	3.31268e-05
A_55_P1992592	Il5ra	NM_008370	ref|Mus musculus interleukin 5 receptor, alpha (Il5ra), mRNA [NM_008370]	2.25898	1.25372	2.25608	2.27128	11.7083	10.4228	6.1521	11.3327	4.92732	0.00540281
A_55_P1963960	LOC101056540	XM_003946339	ref|PREDICTED: Mus musculus tyrosine-protein phosphatase non-receptor type substrate 1-like (LOC101056540), mRNA [XM_003946339]	0.357689	0.349487	0.373515	0.464328	2.39241	1.76449	1.46004	1.98768	4.92202	0.00220465
A_55_P1998943	Oas1a	NM_145211	ref|Mus musculus 2'-5' oligoadenylate synthetase 1A (Oas1a), mRNA [NM_145211]	23.1419	26.1154	27.9287	32.2873	147.446	125.751	128.059	133.65	4.88617	8.30111e-05
A_55_P2008740	Fcgr1	NM_010186	ref|Mus musculus Fc receptor, IgG, high affinity I (Fcgr1), mRNA [NM_010186]	1.56657	3.06231	1.96752	2.01618	12.3386	9.61315	9.16171	10.882	4.87606	0.000659194
A_66_P108468	2610528A11Rik	NM_001206684	ref|Mus musculus RIKEN cDNA 2610528A11 gene (2610528A11Rik), mRNA [NM_001206684]	9.29289	10.6385	11.571	11.2182	43.3304	64.8801	55.4704	44.5968	4.87535	0.00175143
A_51_P464918	Mefv	NM_019453	ref|Mus musculus Mediterranean fever (Mefv), transcript variant 3, mRNA [NM_019453]	1.1425	2.37791	2.55452	1.43946	10.238	6.38621	9.22078	10.7849	4.87463	0.00307031
A_52_P817257	Gm5480	NM_001253797	ref|Mus musculus predicted gene 5480 (Gm5480), transcript variant 3, mRNA [NM_001253797]	1.97379	1.07006	2.53246	1.00136	10.2728	7.35578	6.58172	7.84151	4.87282	0.00268995
A_55_P2040200	Lrba	NM_030695	ref|Mus musculus LPS-responsive beige-like anchor (Lrba), transcript variant 1, mRNA [NM_030695]	3.73861	3.63329	2.47958	2.40417	10.5934	24.5764	11.0379	13.5075	4.87246	0.0367371
A_55_P1976037	A430089I19Rik	NM_177913	ref|Mus musculus RIKEN cDNA A430089I19 gene (A430089I19Rik), mRNA [NM_177913]	0.397735	0.384787	0.393046	0.493553	1.9867	1.55563	1.48595	3.08395	4.86018	0.0185673
A_55_P2074521	Psg28	NM_054063	ref|Mus musculus pregnancy-specific glycoprotein 28 (Psg28), mRNA [NM_054063]	0.692206	0.372871	1.07164	0.485317	3.91225	2.9275	1.26931	4.6307	4.85873	0.0444749
A_55_P2051229	Gpr132	NM_019925	ref|Mus musculus G protein-coupled receptor 132 (Gpr132), mRNA [NM_019925]	5.65128	7.91432	6.79127	5.05979	30.8576	23.7016	32.1434	36.7395	4.85674	0.0012858
A_52_P335064	Mustn1	NM_181390	ref|Mus musculus musculoskeletal, embryonic nuclear protein 1 (Mustn1), mRNA [NM_181390]	330.127	360.69	341.997	357.476	1763.07	1615.97	1175.29	2187.41	4.84916	0.00433478
A_55_P2002968	Coro2a	NM_178893	ref|Mus musculus coronin, actin binding protein 2A (Coro2a), transcript variant 1, mRNA [NM_178893]	1.07236	0.739678	0.873122	0.478098	4.86639	3.02561	2.8892	4.55734	4.84898	0.0064138
A_55_P1972772	Gsg1	NM_010352	ref|Mus musculus germ cell-specific gene 1 (Gsg1), transcript variant 3, mRNA [NM_010352]	0.66231	1.22009	0.464099	0.497888	3.66491	3.62186	1.49359	4.98403	4.83914	0.0341267
A_51_P179578	Gbx2	NM_010262	ref|Mus musculus gastrulation brain homeobox 2 (Gbx2), mRNA [NM_010262]	3.50802	2.77998	3.44825	4.48294	14.6802	18.3477	20.7674	14.8879	4.83032	0.00118377
A_51_P147034	Ica1l	NM_027407	ref|Mus musculus islet cell autoantigen 1-like (Ica1l), mRNA [NM_027407]	9.69114	11.014	9.85331	9.227	52.7987	48.8562	39.6087	50.7164	4.82538	0.000325301
A_66_P121059	Mirg	NR_028265	ref|Mus musculus miRNA containing gene (Mirg), non-coding RNA [NR_028265]	39.9933	51.6064	57.114	47.3522	250.453	208.068	220.632	266.667	4.82399	0.00028446
A_51_P215896	Tsc22d4	NM_029805	ref|Mus musculus TSC22 domain family, member 4 (Tsc22d4), transcript variant 1, mRNA [NM_029805]	22.1615	23.1674	19.5823	17.6594	94.8158	104.303	95.7001	102.104	4.80707	2.84311e-05
A_55_P2069251	Prr18	NM_178774	ref|Mus musculus proline rich region 18 (Prr18), transcript variant 1, mRNA [NM_178774]	0.535838	0.929499	0.779498	0.456951	2.90951	4.48799	2.00587	3.58411	4.807	0.0129695
A_55_P2122130	4922501L14Rik	AK030294	gb|Mus musculus 11 days pregnant adult female ovary and uterus cDNA, RIKEN full-length enriched library, clone:5031409G23 product:inferred: Mus musculus, clone IMAGE:3590287, mRNA, partial cds / Unknown (protein for IMAGE:3590287) [Mus musculus], full ins	0.542752	0.357411	0.741622	0.478434	3.03607	2.44008	2.60528	2.09996	4.80205	0.000971711
A_55_P1988083	Prc1	NM_145150	ref|Mus musculus protein regulator of cytokinesis 1 (Prc1), mRNA [NM_145150]	2.32449	4.43733	4.05413	2.89001	20.3109	16.9738	10.2183	18.3107	4.80183	0.00632453
A_55_P2175579	Olfr1466	NM_146694	ref|Mus musculus olfactory receptor 1466 (Olfr1466), mRNA [NM_146694]	48.0263	48.0765	60.8746	39.1507	240.368	296.493	208.493	194.894	4.79405	0.00179086
A_51_P114062	Ncs1	NM_019681	ref|Mus musculus neuronal calcium sensor 1 (Ncs1), mRNA [NM_019681]	15.1017	16.9016	14.2992	12.1804	70.6229	73.646	65.9752	69.9411	4.79089	2.73155e-05
A_52_P69194	Rimkla	NM_177572	ref|Mus musculus ribosomal modification protein rimK-like family member A (Rimkla), mRNA [NM_177572]	1.11517	0.849364	1.17483	1.36182	4.15422	6.25929	6.33661	4.76469	4.77981	0.00220057
A_55_P2164988	Scrt1	NM_130893	ref|Mus musculus scratch homolog 1, zinc finger protein (Drosophila) (Scrt1), mRNA [NM_130893]	1.32377	0.691771	0.882626	0.485425	4.42247	3.88472	3.16377	4.66458	4.76876	0.00152423
A_66_P140082	5031410I06Rik	NM_207657	ref|Mus musculus RIKEN cDNA 5031410I06 gene (5031410I06Rik), mRNA [NM_207657]	0.387054	0.379932	0.395007	0.491727	2.37415	2.66166	0.608533	2.2002	4.74358	0.0465712
A_55_P1956147	B4galnt2	NM_008081	ref|Mus musculus beta-1,4-N-acetyl-galactosaminyl transferase 2 (B4galnt2), mRNA [NM_008081]	0.433038	0.405893	0.405856	0.503381	2.59814	2.30559	1.11022	2.22862	4.71498	0.0114553
A_55_P1969861	Zap70	NM_009539	ref|Mus musculus zeta-chain (TCR) associated protein kinase (Zap70), mRNA [NM_009539]	17.5709	13.6922	12.4035	11.3852	68.1083	56.3837	53.7826	81.2444	4.71409	0.00190161
A_51_P232748	Plxnb3	NM_019587	ref|Mus musculus plexin B3 (Plxnb3), mRNA [NM_019587]	16.0891	12.7712	13.7938	13.6915	60.8454	62.7533	76.1303	65.2816	4.70331	0.000201664
A_55_P2026547	Gal3st2	NM_199366	ref|Mus musculus galactose-3-O-sulfotransferase 2 (Gal3st2), mRNA [NM_199366]	3.47296	4.14963	4.21619	3.10753	16.7854	16.2331	16.5241	20.6989	4.69959	0.000348661
A_52_P577384	Il18bp	NM_010531	ref|Mus musculus interleukin 18 binding protein (Il18bp), mRNA [NM_010531]	14.2493	12.5395	11.1497	18.6373	72.2045	62.3918	70.1993	61.0847	4.69954	0.00015816
A_55_P2021505	Adra2a	NM_007417	ref|Mus musculus adrenergic receptor, alpha 2a (Adra2a), mRNA [NM_007417]	8.36509	10.5265	8.65517	8.16619	42.4434	45.5904	38.6283	41.1481	4.69886	7.21659e-05
A_55_P1977431	Cck	NM_031161	ref|Mus musculus cholecystokinin (Cck), mRNA [NM_031161]	2.50935	2.62088	2.75932	2.07286	16.8995	9.57885	10.2833	10.003	4.69411	0.00923074
A_52_P186033	Spn	NM_009259	ref|Mus musculus sialophorin (Spn), transcript variant 1, mRNA [NM_009259]	3.75904	4.30541	4.2069	2.69048	19.9644	14.1753	16.7145	19.3091	4.68949	0.000814058
A_52_P100381	Zbtb42	NM_001100460	ref|Mus musculus zinc finger and BTB domain containing 42 (Zbtb42), mRNA [NM_001100460]	3.9588	4.32254	4.47585	3.28448	21.3074	18.1986	13.0359	22.6336	4.68626	0.00327961
A_55_P1992781	Gm5927	XM_620863	gb|PREDICTED: Mus musculus predicted gene 5927 (Gm5927), mRNA [XM_620863]	1.33091	0.511255	0.440347	0.484501	2.84541	3.75008	2.76607	3.59035	4.68084	0.00214698
A_55_P2177712	Gm10725	AK145223	gb|Mus musculus mammary gland RCB-0527 Jyg-MC(B) cDNA, RIKEN full-length enriched library, clone:G930023N09 product:hypothetical protein, full insert sequence. [AK145223]	30.9092	31.3421	29.8175	28.3055	143.335	137.686	124.14	157.478	4.67408	0.00016716
A_55_P2365710	B130046B21Rik	XR_105701	ref|PREDICTED: Mus musculus RIKEN cDNA B130046B21 gene (B130046B21Rik), misc_RNA [XR_105701]	0.432811	0.406337	0.542758	1.17127	1.88494	2.72638	2.81344	4.49812	4.66982	0.0239122
A_55_P1996963	Soga2	NM_001114098	ref|Mus musculus SOGA family member 2 (Soga2), transcript variant 1, mRNA [NM_001114098]	65.7459	75.985	68.2826	61.6525	292.232	338.66	324.026	313.483	4.66898	4.94308e-05
A_51_P501248	Sphk1	NM_025367	ref|Mus musculus sphingosine kinase 1 (Sphk1), transcript variant 2, mRNA [NM_025367]	28.0702	43.608	60.9181	44.8202	247.55	211.534	160.064	208.669	4.66596	0.00149527
A_55_P1962503	Nup62cl	NM_001081668	ref|Mus musculus nucleoporin 62 C-terminal like (Nup62cl), mRNA [NM_001081668]	0.38405	0.363822	0.369648	0.463295	1.32521	1.89515	1.15672	2.9917	4.66139	0.0408629
A_51_P422751	Clca3	NM_017474	ref|Mus musculus chloride channel calcium activated 3 (Clca3), mRNA [NM_017474]	1.3518	1.17381	1.41239	1.36811	6.55657	5.48461	3.86545	8.80357	4.65693	0.0142136
A_52_P75777	Lgr6	AK040883	gb|Mus musculus adult male aorta and vein cDNA, RIKEN full-length enriched library, clone:A530037C04 product:CDNA FLJ14471 FIS, CLONE MAMMA1001030, WEAKLY SIMILAR TO LUTROPIN-CHORIOGONADOTROPIC HORMONE RECEPTOR homolog [Homo sapiens], full insert sequence	1.07224	0.360532	0.384105	0.47919	2.61404	1.7178	3.39047	2.9649	4.65457	0.00875682
A_51_P260504	Arhgef4	NM_183019	ref|Mus musculus Rho guanine nucleotide exchange factor (GEF) 4 (Arhgef4), mRNA [NM_183019]	2.39944	3.31183	3.18215	2.47115	14.0214	11.7086	12.235	14.62	4.62711	0.000253718
A_66_P136354	Lcp2	NM_010696	ref|Mus musculus lymphocyte cytosolic protein 2 (Lcp2), mRNA [NM_010696]	0.84741	0.641403	0.560643	0.553565	3.72314	1.7048	2.92676	3.6537	4.61325	0.0113858
A_66_P110633	Apol9b	NM_001168660	ref|Mus musculus apolipoprotein L 9b (Apol9b), transcript variant 1, mRNA [NM_001168660]	15.9801	16.1625	12.5176	22.7432	81.9453	75.273	81.4265	70.6003	4.58798	0.000126365
A_66_P103229	Foxl1	NM_008024	ref|Mus musculus forkhead box L1 (Foxl1), mRNA [NM_008024]	0.375799	0.36313	0.372556	0.694014	2.13595	2.38351	2.10401	1.64431	4.57922	0.0010831
A_55_P2131060	LOC101055780	XM_003945589	ref|PREDICTED: Mus musculus envelope glycoprotein-like (LOC101055780), mRNA [XM_003945589]	1.20582	2.00797	1.33388	0.675979	6.64683	6.24779	3.4885	7.53375	4.57858	0.0102442
A_55_P2177473	BY708549	BY708549	gb|BY708549 RIKEN full-length enriched, adult male stomach Mus musculus cDNA clone 2210002I19 5'. [BY708549]	0.653813	0.647084	0.773172	0.737691	2.71292	4.11027	3.1523	2.88583	4.57412	0.00183979
A_51_P368009	E2f2	NM_177733	ref|Mus musculus E2F transcription factor 2 (E2f2), mRNA [NM_177733]	86.1565	79.8245	92.0762	79.9955	355.898	397.809	390.282	399.515	4.56587	3.19614e-05
A_51_P285669	Pigz	NM_172822	ref|Mus musculus phosphatidylinositol glycan anchor biosynthesis, class Z (Pigz), mRNA [NM_172822]	7.47596	8.54443	9.44401	8.66202	34.0992	37.622	43.8592	40.1944	4.56464	0.000226002
A_52_P381553	Btbd17	NM_028055	ref|Mus musculus BTB (POZ) domain containing 17 (Btbd17), mRNA [NM_028055]	0.37197	0.358626	0.373481	0.473029	2.60712	1.15843	1.51878	1.90049	4.55571	0.0163535
A_55_P2097279	Lilrb3	NM_011095	ref|Mus musculus leukocyte immunoglobulin-like receptor, subfamily B (with TM and ITIM domains), member 3 (Lilrb3), mRNA [NM_011095]	41.287	54.3433	47.3709	42.0882	232.93	186.219	155.918	267.784	4.55375	0.00387917
A_55_P2069974	Kctd1	NM_001142731	ref|Mus musculus potassium channel tetramerisation domain containing 1 (Kctd1), transcript variant 1, mRNA [NM_001142731]	10.5685	8.96573	8.44649	8.89079	46.4296	45.0228	36.2941	39.3214	4.53109	0.000289352
A_51_P520966	Icosl	NM_015790	ref|Mus musculus icos ligand (Icosl), mRNA [NM_015790]	27.1439	27.2328	28.0462	23.4987	125.865	108.725	86.1025	158.689	4.52582	0.00527469
A_51_P343350	Amn	NM_033603	ref|Mus musculus amnionless (Amn), mRNA [NM_033603]	1.22198	0.360206	0.867116	0.463016	3.31542	2.88951	2.84469	4.12545	4.52391	0.00277541
A_55_P2192503	B930095G15Rik	XR_106884	ref|PREDICTED: Mus musculus RIKEN cDNA B930095G15 gene (B930095G15Rik), misc_RNA [XR_106884]	6.99495	4.93639	4.03847	4.51343	22.8273	22.6837	24.2153	22.8116	4.51773	5.00685e-05
A_51_P469951	Srgap3	NM_080448	ref|Mus musculus SLIT-ROBO Rho GTPase activating protein 3 (Srgap3), mRNA [NM_080448]	18.2277	20.3436	19.88	13.8502	93.0012	80.2338	60.7857	92.443	4.51531	0.00164691
A_55_P2184339	Mdga1	NM_001081160	ref|Mus musculus MAM domain containing glycosylphosphatidylinositol anchor 1 (Mdga1), mRNA [NM_001081160]	86.0311	101.147	76.3087	83.719	311.125	423.132	502.951	330.495	4.5152	0.00336699
A_55_P2164534	Dtl	NM_029766	ref|Mus musculus denticleless homolog (Drosophila) (Dtl), mRNA [NM_029766]	0.454072	1.66857	0.656366	1.12014	5.81121	4.9577	1.79404	4.99023	4.50181	0.033892
A_52_P370392	Mapk8ip2	NM_021921	ref|Mus musculus mitogen-activated protein kinase 8 interacting protein 2 (Mapk8ip2), mRNA [NM_021921]	3.68351	2.82026	3.68459	2.47759	13.8925	12.1442	13.8761	17.1037	4.50156	0.000752038
A_55_P1984886	Hcst	NM_011827	ref|Mus musculus hematopoietic cell signal transducer (Hcst), mRNA [NM_011827]	4.23166	6.90064	5.86341	5.5769	27.5077	22.2373	21.0472	30.6613	4.49454	0.00148729
A_51_P146149	Napsa	NM_008437	ref|Mus musculus napsin A aspartic peptidase (Napsa), mRNA [NM_008437]	1.48676	1.17616	1.00108	1.84548	5.63565	5.21415	4.90601	9.00079	4.49346	0.0113127
A_55_P2142232	Serpina3i	NM_001199940	ref|Mus musculus serine (or cysteine) peptidase inhibitor, clade A, member 3I (Serpina3i), mRNA [NM_001199940]	0.42656	0.397763	0.636029	1.10142	3.64696	2.18354	1.44752	4.23181	4.49292	0.0455898
A_55_P2048588	Cdk1	NM_007659	ref|Mus musculus cyclin-dependent kinase 1 (Cdk1), mRNA [NM_007659]	0.398128	0.434899	0.37061	1.34562	3.79139	2.72237	1.4055	3.52787	4.49038	0.0303909
A_51_P119429	Nckap1l	NM_153505	ref|Mus musculus NCK associated protein 1 like (Nckap1l), mRNA [NM_153505]	8.22789	11.1349	8.97487	7.05346	44.9487	38.8738	29.1021	45.8875	4.48734	0.00204789
A_55_P2244360	D730045A05Rik	NR_045390	ref|Mus musculus RIKEN cDNA D730045A05 gene (D730045A05Rik), non-coding RNA [NR_045390]	0.929909	1.13106	0.695608	0.471208	4.46629	4.19873	2.6006	3.20495	4.48312	0.00508437
A_52_P24308	Uchl1	NM_011670	ref|Mus musculus ubiquitin carboxy-terminal hydrolase L1 (Uchl1), mRNA [NM_011670]	8.87606	8.77421	8.93202	8.22859	51.3675	34.4277	25.7112	44.5284	4.48236	0.00849494
A_55_P1960238	Slc2a6	NM_172659	ref|Mus musculus solute carrier family 2 (facilitated glucose transporter), member 6 (Slc2a6), transcript variant 1, mRNA [NM_172659]	13.7871	4.90669	5.29058	3.95533	35.897	30.4838	23.1632	35.5617	4.4777	0.00415429
A_55_P2013928	Dhrs13	NM_183286	ref|Mus musculus dehydrogenase/reductase (SDR family) member 13 (Dhrs13), mRNA [NM_183286]	11.1704	11.1221	9.5993	9.18252	43.0851	48.4852	49.4689	42.6834	4.47294	9.38773e-05
A_51_P456857	Ift122	NM_031177	ref|Mus musculus intraflagellar transport 122 (Ift122), transcript variant 1, mRNA [NM_031177]	121.391	148.532	167.939	119.137	637.328	599.504	587.428	665.31	4.46961	6.14506e-05
A_52_P246703	Ak7	NM_030187	ref|Mus musculus adenylate kinase 7 (Ak7), mRNA [NM_030187]	0.372082	0.356808	0.376708	0.475632	0.830172	1.51677	2.42475	2.26168	4.44804	0.0332203
A_52_P203691	Arl5c	NM_207231	ref|Mus musculus ADP-ribosylation factor-like 5C (Arl5c), mRNA [NM_207231]	9.74657	8.42718	8.747	7.62274	41.6037	33.2512	36.7202	42.0682	4.44782	0.00026004
A_51_P278868	H2-DMb1	NM_010387	ref|Mus musculus histocompatibility 2, class II, locus Mb1 (H2-DMb1), mRNA [NM_010387]	43.9003	57.15	50.314	49.9984	242.52	195.449	193.448	263.839	4.44599	0.000890335
A_52_P482897	Areg	NM_009704	ref|Mus musculus amphiregulin (Areg), mRNA [NM_009704]	0.405497	0.358332	0.379354	0.479228	2.4086	1.4072	1.11336	2.27625	4.44117	0.0185327
A_66_P140452	Map1a	NM_032393	ref|Mus musculus microtubule-associated protein 1 A (Map1a), transcript variant 1, mRNA [NM_032393]	23.8573	22.3367	22.3856	18.8281	119.258	81.2745	66.4486	120.906	4.43768	0.00796891
A_55_P1971054	Paqr9	NM_198414	ref|Mus musculus progestin and adipoQ receptor family member IX (Paqr9), mRNA [NM_198414]	1.20815	0.389285	0.891502	0.496145	3.5143	2.7341	3.16549	3.8246	4.43488	0.00146599
A_55_P2155116	Gm5086	NR_046157	ref|Mus musculus predicted gene 5086 (Gm5086), non-coding RNA [NR_046157]	0.519359	0.352818	1.07518	0.609443	3.46266	2.45407	2.54448	2.8702	4.43187	0.00189865
A_55_P2017075	Zfp54	NM_011760	ref|Mus musculus zinc finger protein 54 (Zfp54), mRNA [NM_011760]	13.3715	11.4623	14.1143	13.144	55.6327	64.7378	50.9079	59.4417	4.42908	0.000201349
A_55_P2144386	Emr1	NM_010130	ref|Mus musculus EGF-like module containing, mucin-like, hormone receptor-like sequence 1 (Emr1), mRNA [NM_010130]	17.9888	27.9241	24.0523	15.6962	99.6166	87.4196	64.0668	127.981	4.42538	0.00838412
A_55_P1977558	Dip2b	NM_001159361	ref|Mus musculus DIP2 disco-interacting protein 2 homolog B (Drosophila) (Dip2b), transcript variant 1, mRNA [NM_001159361]	0.811471	0.385936	0.679905	0.489613	2.11892	2.2921	2.19198	3.86724	4.42356	0.013697
A_55_P2161247	A830019P07Rik	XR_168584	ref|PREDICTED: Mus musculus RIKEN cDNA A830019P07 gene (A830019P07Rik), misc_RNA [XR_168584]	0.579973	0.415186	0.410487	0.507718	2.15129	0.805204	3.14984	2.35382	4.42161	0.0467274
A_51_P498631	Dfna5	NM_018769	ref|Mus musculus deafness, autosomal dominant 5 (human) (Dfna5), mRNA [NM_018769]	15.3919	11.2219	8.93503	9.26405	53.237	47.8052	30.91	66.1905	4.42155	0.0100406
A_51_P487487	Speer4d	NM_025759	ref|Mus musculus spermatogenesis associated glutamate (E)-rich protein 4d (Speer4d), mRNA [NM_025759]	1.1877	0.466745	1.10626	0.539562	4.30971	4.40326	2.30312	3.56043	4.41677	0.00825179
A_55_P1993473	Gm5935	NM_001081657	ref|Mus musculus predicted gene 5935 (Gm5935), mRNA [NM_001081657]	2.89233	1.55352	1.04515	1.05453	8.26767	7.40395	6.08037	7.11741	4.41055	0.00125464
A_55_P2033600	Stap1	NM_019992	ref|Mus musculus signal transducing adaptor family member 1 (Stap1), mRNA [NM_019992]	0.434269	1.2135	1.01839	0.520218	3.66211	2.71844	2.56209	5.10475	4.40858	0.0175624
A_55_P2123673	Trnp1	NM_001081156	ref|Mus musculus TMF1-regulated nuclear protein 1 (Trnp1), mRNA [NM_001081156]	23.5204	25.3665	25.1998	27.8913	126.88	127.663	95.2052	99.2026	4.40244	0.000856371
A_51_P369200	Tpx2	NM_028109	ref|Mus musculus TPX2, microtubule-associated protein homolog (Xenopus laevis) (Tpx2), transcript variant 2, mRNA [NM_028109]	10.4818	7.32102	8.10649	7.829	45.5469	29.0036	32.9532	40.9759	4.40092	0.00235074
A_55_P1954393	Susd4	NM_144796	ref|Mus musculus sushi domain containing 4 (Susd4), mRNA [NM_144796]	9.15986	9.0347	9.14518	9.65304	43.5627	33.3839	43.3225	42.2675	4.39374	0.000332607
A_52_P162099	Ckap2	NM_001004140	ref|Mus musculus cytoskeleton associated protein 2 (Ckap2), mRNA [NM_001004140]	0.46567	0.744758	0.430685	0.922254	3.02247	3.8433	2.02798	2.34166	4.38307	0.00982388
A_55_P1999715	ENSMUST00000103291	ENSMUST00000103291	ens|T cell receptor beta, constant region 1 [Source:MGI Symbol;Acc:MGI:4439726] [ENSMUST00000103291]	3.59684	4.33983	3.05892	4.20762	16.6613	13.5378	13.7794	22.6538	4.38277	0.00558124
A_55_P1988804	Stom	NM_013515	ref|Mus musculus stomatin (Stom), mRNA [NM_013515]	9.09645	6.41643	4.44541	5.15153	27.2887	27.6316	24.6597	30.241	4.37363	0.000261557
A_51_P408071	Kntc1	NM_001042421	ref|Mus musculus kinetochore associated 1 (Kntc1), mRNA [NM_001042421]	0.343349	0.803412	0.758992	0.459021	2.60309	2.57315	2.41415	2.74843	4.37202	0.000195135
A_51_P513153	Pnmt	NM_008890	ref|Mus musculus phenylethanolamine-N-methyltransferase (Pnmt), mRNA [NM_008890]	12.5946	11.8265	11.8671	19.9633	53.4202	60.4075	78.0301	53.9348	4.36953	0.00205597
A_51_P164014	Cenpe	NM_173762	ref|Mus musculus centromere protein E (Cenpe), mRNA [NM_173762]	2.72257	2.16444	1.71228	1.1379	9.48522	8.20206	6.49017	9.627	4.36909	0.00175373
A_52_P420466	Hist1h2ab	NM_175660	ref|Mus musculus histone cluster 1, H2ab (Hist1h2ab), mRNA [NM_175660]	16.523	16.4972	19.9269	17.4023	104.699	75.4926	49.2316	77.7873	4.36693	0.00954904
A_55_P2172096	Mc1r	NM_008559	ref|Mus musculus melanocortin 1 receptor (Mc1r), mRNA [NM_008559]	0.432276	0.407023	0.848084	0.497321	2.18913	2.99534	1.91616	2.42985	4.36237	0.00261429
A_55_P2086825	Rgl3	NM_023622	ref|Mus musculus ral guanine nucleotide dissociation stimulator-like 3 (Rgl3), mRNA [NM_023622]	24.9012	29.43	18.7529	24.9674	96.7332	102.698	126.229	100.497	4.34626	0.000475494
A_55_P1960386	Ccl1	NM_011329	ref|Mus musculus chemokine (C-C motif) ligand 1 (Ccl1), mRNA [NM_011329]	0.399037	0.38615	0.397505	0.494769	2.0394	2.10982	1.16719	1.97299	4.3455	0.00454389
A_51_P172085	Arhgdig	NM_008113	ref|Mus musculus Rho GDP dissociation inhibitor (GDI) gamma (Arhgdig), mRNA [NM_008113]	6.66702	6.35648	7.34079	6.1747	27.508	31.5081	29.7908	26.402	4.34112	0.000103004
A_55_P2370410	C79246	C79246	gb|C79246 Mouse 3.5-dpc blastocyst cDNA Mus musculus cDNA clone J0063B08 3' similar to Genomic sequence from Mouse 4; HTGS phase 3. [C79246]	1.49399	0.850842	1.27969	1.60221	5.16322	4.49439	4.66976	8.33969	4.33676	0.0134094
A_55_P2017377	Olfr424	NM_146721	ref|Mus musculus olfactory receptor 424 (Olfr424), mRNA [NM_146721]	0.785539	1.54567	0.731136	0.537383	4.94394	3.64201	3.36883	3.63394	4.33052	0.00281472
A_66_P124677	Ipcef1	NM_001170801	ref|Mus musculus interaction protein for cytohesin exchange factors 1 (Ipcef1), transcript variant 2, mRNA [NM_001170801]	0.86233	0.550436	0.383843	0.478812	2.01734	2.07989	2.30327	3.44283	4.32594	0.00823057
A_51_P413866	Cfb	NM_008198	ref|Mus musculus complement factor B (Cfb), transcript variant 1, mRNA [NM_008198]	60.1295	73.8659	54.3957	49.3894	321.826	271.675	189.258	244.331	4.31949	0.00306749
A_51_P144957	Tram1l1	NM_146140	ref|Mus musculus translocation associated membrane protein 1-like 1 (Tram1l1), mRNA [NM_146140]	0.34261	0.331907	0.552252	0.908783	2.63055	1.96234	3.43757	1.17314	4.3097	0.039111
A_55_P2078433	Mcoln2	NM_026656	ref|Mus musculus mucolipin 2 (Mcoln2), transcript variant 1, mRNA [NM_026656]	3.24635	2.78695	3.05157	2.77621	15.412	10.9197	10.7864	13.8235	4.29485	0.00144083
A_55_P2342030	1700101I11Rik	AK138162	gb|Mus musculus adult male hypothalamus cDNA, RIKEN full-length enriched library, clone:A230018J24 product:hypothetical protein, full insert sequence. [AK138162]	2.01747	2.18165	2.54278	1.12537	8.04365	9.91531	6.36639	9.46295	4.2948	0.00227739
A_52_P240542	Id2	NM_010496	ref|Mus musculus inhibitor of DNA binding 2 (Id2), mRNA [NM_010496]	57.8084	46.2316	45.5609	40.449	209.967	199.415	196.513	209.398	4.28989	2.55429e-05
A_55_P1987196	Gm3448	NM_001123367	ref|Mus musculus predicted gene 3448 (Gm3448), mRNA [NM_001123367]	4.23347	4.66738	4.76496	5.26017	21.6026	19.0016	16.4481	24.1167	4.28875	0.00105883
A_51_P196695	Il7r	NM_008372	ref|Mus musculus interleukin 7 receptor (Il7r), mRNA [NM_008372]	0.513267	1.03134	0.729828	0.467198	2.68346	2.7633	2.67584	3.61932	4.28282	0.00144057
A_55_P2011156	Kncn	NM_001039124	ref|Mus musculus kinocilin (Kncn), mRNA [NM_001039124]	0.369747	0.355013	0.363875	0.454096	2.00756	1.36673	2.16889	1.05537	4.27719	0.0130786
A_55_P2155216	Ankrd34a	NM_001024851	ref|Mus musculus ankyrin repeat domain 34A (Ankrd34a), mRNA [NM_001024851]	40.4741	41.2305	47.2262	34.0852	175.807	205.872	161.807	153.173	4.27356	0.000543203
A_66_P103753	Gm12592	XR_105429	ref|PREDICTED: Mus musculus predicted gene 12592 (Gm12592), misc_RNA [XR_105429]	4.74096	4.63304	4.79792	3.83383	19.745	16.4275	16.2656	24.4821	4.27198	0.00226202
A_51_P167360	Ptpn7	NM_177081	ref|Mus musculus protein tyrosine phosphatase, non-receptor type 7 (Ptpn7), mRNA [NM_177081]	1.64975	2.12756	1.7508	0.982505	7.46124	6.83424	6.7007	6.8063	4.27033	0.000117598
A_55_P2236138	4930447F24Rik	AK015404	gb|Mus musculus adult male testis cDNA, RIKEN full-length enriched library, clone:4930447F24 product:unclassifiable, full insert sequence. [AK015404]	0.632076	1.76861	1.01721	0.798303	4.84194	4.96691	3.34543	4.8354	4.2668	0.00237417
A_55_P2136730	Crybb1	NM_023695	ref|Mus musculus crystallin, beta B1 (Crybb1), mRNA [NM_023695]	6.20111	5.13143	4.51929	5.62711	17.3697	22.5602	24.8216	26.8378	4.26415	0.00150465
A_55_P2002849	Aifm3	NM_175178	ref|Mus musculus apoptosis-inducing factor, mitochondrion-associated 3 (Aifm3), nuclear gene encoding mitochondrial protein, mRNA [NM_175178]	3.39095	3.65412	3.54928	3.84417	17.0704	14.6496	10.0372	19.6304	4.25165	0.00659707
A_55_P2042988	Aoah	NM_012054	ref|Mus musculus acyloxyacyl hydrolase (Aoah), mRNA [NM_012054]	3.05651	2.85606	3.39156	2.87307	12.8184	9.75403	10.9158	18.2824	4.25145	0.00943123
A_55_P1999513	Gm7789	XR_002295	ref|PREDICTED: Mus musculus predicted pseudogene 7789 (Gm7789), misc_RNA [XR_002295]	1.82294	2.71116	1.93066	1.91969	12.2871	6.82295	7.71425	8.79997	4.24885	0.00723523
A_55_P2170210	Ap1s3	NM_183027	ref|Mus musculus adaptor-related protein complex AP-1, sigma 3 (Ap1s3), mRNA [NM_183027]	0.635119	2.17729	1.84263	0.933078	6.98954	5.99612	4.06867	6.6199	4.23653	0.0053642
A_55_P1988872	Bcl11a	NM_001242934	ref|Mus musculus B cell CLL/lymphoma 11A (zinc finger protein) (Bcl11a), transcript variant 4, mRNA [NM_001242934]	0.510391	0.35683	0.367516	0.4578	2.25875	1.71822	1.76814	1.42039	4.23359	0.00214561
A_51_P470079	Il1r2	NM_010555	ref|Mus musculus interleukin 1 receptor, type II (Il1r2), mRNA [NM_010555]	1.22858	2.69998	1.95842	1.70148	8.86537	7.05777	9.04015	7.16281	4.23354	0.000835934
A_55_P1997756	Il6	NM_031168	ref|Mus musculus interleukin 6 (Il6), mRNA [NM_031168]	1.86386	0.407701	1.15361	0.910568	4.39514	4.50448	5.75136	3.6825	4.22845	0.00374138
A_51_P479132	Zcchc3	NM_175126	ref|Mus musculus zinc finger, CCHC domain containing 3 (Zcchc3), mRNA [NM_175126]	6.28325	7.40634	7.40008	5.88195	28.5125	28.8289	25.0249	31.5156	4.22229	0.000175478
A_55_P2012734	B930041F14Rik	NM_178699	ref|Mus musculus RIKEN cDNA B930041F14 gene (B930041F14Rik), mRNA [NM_178699]	47.3475	49.2756	49.4893	44.9177	209.994	184.597	182.741	228.745	4.21963	0.000257723
A_55_P2119025	2610318N02Rik	NM_183287	ref|Mus musculus RIKEN cDNA 2610318N02 gene (2610318N02Rik), mRNA [NM_183287]	1.06202	0.992293	1.45411	0.460673	5.96585	4.07591	3.47499	3.22797	4.21878	0.0119974
A_52_P114905	Ifitm10	BC049666	gb|Mus musculus RIKEN cDNA 6330512M04 gene, mRNA (cDNA clone MGC:58491 IMAGE:6534368), complete cds. [BC049666]	8.55712	7.04586	7.77392	6.35847	35.547	32.5787	27.9315	29.3691	4.21808	0.000280897
A_55_P2156731	H2-Eb1	NM_010382	ref|Mus musculus histocompatibility 2, class II antigen E beta (H2-Eb1), mRNA [NM_010382]	413.388	590.001	518.206	487.505	2066.95	1960.03	1853.88	2587.11	4.2148	0.000931574
A_55_P2023542	Ccr7	NM_007719	ref|Mus musculus chemokine (C-C motif) receptor 7 (Ccr7), mRNA [NM_007719]	6.34327	5.33546	5.26064	8.79445	28.5552	24.4384	22.3469	33.0468	4.21186	0.0016615
A_51_P217463	Cxcl2	NM_009140	ref|Mus musculus chemokine (C-X-C motif) ligand 2 (Cxcl2), mRNA [NM_009140]	0.408206	0.395476	0.406583	0.763584	2.75523	1.95017	1.51593	2.09191	4.21169	0.00625276
A_55_P2157093	Bcl2l14	NM_025778	ref|Mus musculus BCL2-like 14 (apoptosis facilitator) (Bcl2l14), mRNA [NM_025778]	0.602914	0.889069	1.086	1.90649	4.5122	4.4287	4.84891	5.07646	4.20702	0.000532225
A_55_P2063755	Naip6	NM_010871	ref|Mus musculus NLR family, apoptosis inhibitory protein 6 (Naip6), mRNA [NM_010871]	3.28119	2.14798	2.82352	1.96033	11.2639	9.856	9.9878	11.8389	4.20508	0.000238989
A_55_P2117614	Tnfrsf13c	NM_028075	ref|Mus musculus tumor necrosis factor receptor superfamily, member 13c (Tnfrsf13c), mRNA [NM_028075]	0.658289	0.402559	0.407104	0.971106	3.07222	2.64405	2.1118	2.42575	4.20401	0.00180695
A_51_P104608	Rnase6	NM_030098	ref|Mus musculus ribonuclease, RNase A family, 6 (Rnase6), mRNA [NM_030098]	1.61479	0.982769	0.527083	1.62617	4.88782	4.84096	4.52068	5.72124	4.20364	0.000746727
A_66_P136998	Tmem43	NM_028766	ref|Mus musculus transmembrane protein 43 (Tmem43), mRNA [NM_028766]	107.859	104.003	96.7925	93.5522	420.011	456.453	358.122	453.908	4.19808	0.000258339
A_55_P1977224	Wnt16	NM_053116	ref|Mus musculus wingless-related MMTV integration site 16 (Wnt16), mRNA [NM_053116]	0.836939	2.0902	2.75959	2.01268	6.49465	7.65473	9.56431	8.59411	4.19614	0.00184693
A_55_P2016937	Arpp21	NM_001177619	ref|Mus musculus cyclic AMP-regulated phosphoprotein, 21 (Arpp21), transcript variant 6, mRNA [NM_001177619]	1.2681	1.18946	1.0423	0.744011	4.61143	3.67784	3.40351	6.115	4.19611	0.00809778
A_52_P536927	Satb2	NM_139146	ref|Mus musculus special AT-rich sequence binding protein 2 (Satb2), mRNA [NM_139146]	0.418433	0.819541	0.517606	0.654873	2.53204	2.5326	2.00329	3.04253	4.19443	0.00155327
A_55_P2023607	Ikzf1	ENSMUST00000048122	ens|IKAROS family zinc finger 1 [Source:MGI Symbol;Acc:MGI:1342540] [ENSMUST00000048122]	2.57677	3.17737	1.52416	1.9826	9.42612	10.0236	8.2256	11.0943	4.18638	0.000680121
A_55_P2096947	Ereg	NM_007950	ref|Mus musculus epiregulin (Ereg), mRNA [NM_007950]	0.393088	0.37487	0.377913	0.473168	2.69252	1.32315	1.38035	1.373	4.18089	0.0289675
A_51_P371051	Glipr1	NM_028608	ref|Mus musculus GLI pathogenesis-related 1 (glioma) (Glipr1), mRNA [NM_028608]	2.66903	3.7343	3.11584	2.62588	14.1997	9.90735	10.9817	15.6718	4.17952	0.00303719
A_55_P2000148	Dnaic1	NM_175138	ref|Mus musculus dynein, axonemal, intermediate chain 1 (Dnaic1), mRNA [NM_175138]	54.3321	59.4292	54.6302	50.5316	204.425	196.878	270.563	241.465	4.17193	0.000801231
A_51_P196844	Osbpl3	NM_027881	ref|Mus musculus oxysterol binding protein-like 3 (Osbpl3), transcript variant 1, mRNA [NM_027881]	12.092	15.145	15.0912	13.4147	70.3272	56.3751	38.3419	67.2943	4.16804	0.00533307
A_55_P2155504	Lck	NM_010693	ref|Mus musculus lymphocyte protein tyrosine kinase (Lck), transcript variant 2, mRNA [NM_010693]	3.6454	2.87448	2.92142	4.27543	15.129	10.3203	13.8638	17.8461	4.16712	0.00343558
A_51_P197116	Ear5	NM_019398	ref|Mus musculus eosinophil-associated, ribonuclease A family, member 5 (Ear5), mRNA [NM_019398]	0.427066	0.416136	0.418385	0.516738	2.20433	1.15283	1.6263	2.41581	4.16081	0.0120041
A_55_P2052290	Psat1	NM_001205339	ref|Mus musculus phosphoserine aminotransferase 1 (Psat1), transcript variant 2, mRNA [NM_001205339]	33.3827	39.5589	29.9219	31.4525	148.882	157.875	98.5033	153.202	4.15782	0.00227739
A_51_P120254	Fbxl8	NM_015821	ref|Mus musculus F-box and leucine-rich repeat protein 8 (Fbxl8), mRNA [NM_015821]	9.0132	10.7368	9.78648	7.56536	38.0708	40.3716	35.6208	40.1292	4.15593	6.14506e-05
A_55_P2144886	Robo3	NM_001164767	ref|Mus musculus roundabout homolog 3 (Drosophila) (Robo3), mRNA [NM_001164767]	0.356394	0.544789	0.371906	0.472778	1.85348	2.82195	1.34233	1.23398	4.15366	0.0311895
A_55_P2064257	Dnaic2	NM_001034878	ref|Mus musculus dynein, axonemal, intermediate chain 2 (Dnaic2), mRNA [NM_001034878]	1.67207	1.37652	1.2357	1.06823	5.90282	6.33449	4.9376	5.01919	4.14647	0.000491788
A_66_P138319	Acox2	NM_053115	ref|Mus musculus acyl-Coenzyme A oxidase 2, branched chain (Acox2), transcript variant 1, mRNA [NM_053115]	10.1732	10.9738	9.48533	10.3589	41.9707	37.3801	46.0877	44.4751	4.14512	0.000144066
A_55_P2062058	Dbndd2	NM_026797	ref|Mus musculus dysbindin (dystrobrevin binding protein 1) domain containing 2 (Dbndd2), transcript variant 2, mRNA [NM_026797]	103.834	106.808	97.8145	103.662	447.458	387.156	360.119	513.016	4.14382	0.000996886
A_55_P2143623	Vmn2r48	NM_001105152	ref|Mus musculus vomeronasal 2, receptor 48 (Vmn2r48), mRNA [NM_001105152]	0.827354	0.644934	1.47303	0.684171	3.3835	4.7902	3.15575	3.69833	4.14047	0.00315881
A_51_P407606	Tmem48	NM_028355	ref|Mus musculus transmembrane protein 48 (Tmem48), mRNA [NM_028355]	40.5142	40.6537	33.4318	37.1393	162.56	150.761	150.448	164.434	4.14002	3.03571e-05
A_55_P2113210	Cyth4	NM_028195	ref|Mus musculus cytohesin 4 (Cyth4), mRNA [NM_028195]	46.8577	53.2987	43.8068	33.7639	221.03	160.497	150.118	202.434	4.13037	0.00183979
A_55_P2076448	Tmem255a	NM_172930	ref|Mus musculus transmembrane protein 255A (Tmem255a), mRNA [NM_172930]	6.44948	6.39416	7.14724	13.9948	28.9152	41.6021	40.8994	28.904	4.12881	0.00380906
A_51_P246166	Wfdc18	NM_007969	ref|Mus musculus WAP four-disulfide core domain 18 (Wfdc18), mRNA [NM_007969]	0.401931	0.388585	0.398387	0.495968	1.71139	1.21235	1.64612	2.38275	4.12649	0.00826107
A_51_P132170	Ccdc141	NM_001025576	ref|Mus musculus coiled-coil domain containing 141 (Ccdc141), mRNA [NM_001025576]	3.62066	4.07347	4.64496	4.90933	17.8052	16.9711	18.3235	18.0282	4.12374	2.13825e-05
A_55_P2031611	2210008F06Rik	AK008669	gb|Mus musculus adult male stomach cDNA, RIKEN full-length enriched library, clone:2210008F06 product:unclassifiable, full insert sequence. [AK008669]	8.2086	9.11993	8.13507	8.08571	36.8637	33.1325	29.8331	37.7954	4.10216	0.000247745
A_55_P2011061	Tspan12	NM_173007	ref|Mus musculus tetraspanin 12 (Tspan12), mRNA [NM_173007]	111.122	118.999	114.021	107.323	429.458	493.483	447.106	480.245	4.0984	5.40706e-05
A_66_P118799	Gm5144	XR_105665	ref|PREDICTED: Mus musculus predicted gene 5144 (Gm5144), misc_RNA [XR_105665]	7.12043	7.62178	5.67072	7.08113	28.5876	28.1687	27.3656	28.4148	4.09313	1.22117e-05
A_55_P2019670	Nps	NM_001163611	ref|Mus musculus neuropeptide S (Nps), mRNA [NM_001163611]	0.378264	0.367049	0.716956	0.484436	2.18576	1.65511	2.09793	2.01464	4.08559	0.000678243
A_52_P53019	Rhbdl3	NM_139228	ref|Mus musculus rhomboid, veinlet-like 3 (Drosophila) (Rhbdl3), mRNA [NM_139228]	45.9056	44.3551	41.1541	37.7556	159.669	192.126	181.378	157.255	4.08125	0.000197896
A_55_P2115955	Raet1e	NM_198193	ref|Mus musculus retinoic acid early transcript 1E (Raet1e), mRNA [NM_198193]	1.82855	1.33861	1.54462	0.896984	5.97786	8.59588	3.48672	4.82293	4.07994	0.0272759
A_55_P2021146	Mchr1	NM_145132	ref|Mus musculus melanin-concentrating hormone receptor 1 (Mchr1), mRNA [NM_145132]	0.407909	0.392322	0.400723	0.502589	1.07029	2.20725	1.57039	2.10051	4.07882	0.0113167
A_55_P2176280	Prkar1b	BC011424	gb|Mus musculus protein kinase, cAMP dependent regulatory, type I beta, mRNA (cDNA clone MGC:18526 IMAGE:3674751), complete cds. [BC011424]	0.740029	0.44344	0.409854	0.508558	1.10268	2.37302	1.84868	3.24157	4.07537	0.0385854
A_55_P2183513	Gm10614	XR_140900	ref|PREDICTED: Mus musculus predicted gene 10614 (Gm10614), misc_RNA [XR_140900]	0.371411	0.355231	0.367528	0.463455	2.40392	1.41447	1.33879	1.18479	4.07156	0.0194753
A_51_P211998	Sgms2	NM_028943	ref|Mus musculus sphingomyelin synthase 2 (Sgms2), mRNA [NM_028943]	1.19079	1.04435	0.946527	0.527959	5.14915	4.3648	2.14377	3.41308	4.06262	0.01973
A_55_P2019483	Ndrg4	NM_001195006	ref|Mus musculus N-myc downstream regulated gene 4 (Ndrg4), transcript variant A, mRNA [NM_001195006]	60.5307	70.9136	66.7492	57.0769	322.03	233.641	241.64	238.128	4.05624	0.00114112
A_51_P403799	Sptbn2	NM_021287	ref|Mus musculus spectrin beta, non-erythrocytic 2 (Sptbn2), mRNA [NM_021287]	0.508517	0.482784	0.398305	0.492158	1.65226	2.51565	1.42093	2.01923	4.04306	0.00571174
A_55_P2249556	A630081D01Rik	AK042310	gb|Mus musculus 3 days neonate thymus cDNA, RIKEN full-length enriched library, clone:A630081D01 product:unclassifiable, full insert sequence. [AK042310]	1.59933	2.05342	2.06052	2.05761	8.18326	7.9206	5.76055	9.49177	4.03509	0.00231732
A_52_P199614	Wdfy4	NM_001146022	ref|Mus musculus WD repeat and FYVE domain containing 4 (Wdfy4), mRNA [NM_001146022]	17.2644	22.2964	23.2178	17.1662	78.951	78.1193	74.5635	90.2902	4.02683	0.000162259
A_51_P202633	Ebi3	NM_015766	ref|Mus musculus Epstein-Barr virus induced gene 3 (Ebi3), mRNA [NM_015766]	6.32118	9.55265	9.67116	5.71559	30.2284	30.4099	24.0034	41.2239	4.02634	0.00449723
A_55_P2041723	Mid1ip1	NM_001166635	ref|Mus musculus Mid1 interacting protein 1 (gastrulation specific G12-like (zebrafish)) (Mid1ip1), transcript variant 1, mRNA [NM_001166635]	350.226	372.696	320.36	316.646	1338.16	1408.79	1313.8	1414	4.02576	1.68764e-05
A_55_P2320840	B930053N02Rik	AK047372	gb|Mus musculus 10 days neonate cerebellum cDNA, RIKEN full-length enriched library, clone:B930053N02 product:unclassifiable, full insert sequence. [AK047372]	0.454309	0.758218	0.839457	0.50314	3.12889	2.66119	2.88915	1.58522	4.01721	0.00807362
A_55_P1987284	Olfr1383	NM_207574	ref|Mus musculus olfactory receptor 1383 (Olfr1383), mRNA [NM_207574]	2.07911	2.19045	1.35894	1.59531	9.08939	7.85874	4.85273	7.18682	4.0128	0.0056966
A_55_P2018676	Asb15	NM_080847	ref|Mus musculus ankyrin repeat and SOCS box-containing 15 (Asb15), mRNA [NM_080847]	19.2372	13.1922	11.6448	13.8931	58.4754	68.6715	48.0781	57.1555	4.00881	0.000950619
A_55_P2068414	Gm19924	XR_141112	ref|PREDICTED: Mus musculus predicted gene, 19924 (Gm19924), misc_RNA [XR_141112]	1.27143	0.411242	0.405543	0.495628	1.93917	2.20378	3.03527	3.1725	4.00594	0.00926096
A_55_P2009732	Prr9	NM_175424	ref|Mus musculus proline rich 9 (Prr9), mRNA [NM_175424]	9.77294	10.6245	11.593	11.4471	61.424	29.7119	24.8052	58.0482	4.0055	0.0424159
A_51_P515242	Strip2	NM_177204	ref|Mus musculus striatin interacting protein 2 (Strip2), transcript variant 1, mRNA [NM_177204]	9.8201	10.2932	9.16032	7.60831	28.2919	35.3593	51.5345	32.5211	4.00486	0.00827268
A_55_P2374337	A130071D04Rik	AK038155	gb|Mus musculus 16 days neonate thymus cDNA, RIKEN full-length enriched library, clone:A130082N01 product:unclassifiable, full insert sequence. [AK038155]	2.02269	1.45564	2.62174	1.65715	7.94551	8.0247	6.25229	8.81398	4.00097	0.000907382
A_51_P369426	Mss51	NM_029104	ref|Mus musculus MSS51 mitochondrial translational activator (Mss51), nuclear gene encoding mitochondrial protein, mRNA [NM_029104]	1255.14	1029.99	1013.54	1489.1	4602.62	5419.69	4583.42	4530.43	3.99688	0.000202058
A_51_P286737	Ccl2	NM_011333	ref|Mus musculus chemokine (C-C motif) ligand 2 (Ccl2), mRNA [NM_011333]	31.6506	28.0009	21.9297	11.732	119.393	85.0869	81.0126	87.2281	3.9943	0.00293888
A_52_P282500	Kif21b	NM_001039472	ref|Mus musculus kinesin family member 21B (Kif21b), mRNA [NM_001039472]	15.1766	14.1728	11.7388	11.2304	57.1157	45.7396	46.6103	59.2671	3.98964	0.00063445
A_51_P170565	4933411G11Rik	NM_177880	ref|Mus musculus RIKEN cDNA 4933411G11Rik gene (4933411G11Rik), mRNA [NM_177880]	0.381749	0.356954	0.35707	0.448073	2.05362	1.35179	0.920006	1.83079	3.98758	0.0159217
A_55_P2044380	X05545	X05545	gb|Murine mRNA fragment for gag related peptide. [X05545]	30.0137	29.9325	30.128	31.6032	143.244	108.399	104.388	128.923	3.98557	0.000830686
A_55_P2062593	Gm4924	DQ459435	gb|Mus musculus inhibitor of four 1 (Mif1) mRNA, complete cds. [DQ459435]	8.89909	9.38598	12.5864	10.0396	41.1285	40.8774	41.5279	39.5114	3.98536	2.13825e-05
A_55_P2019694	1700061G19Rik	NM_030141	ref|Mus musculus RIKEN cDNA 1700061G19 gene (1700061G19Rik), mRNA [NM_030141]	1.57508	1.71982	1.48202	1.22686	7.20237	5.35986	5.08271	6.26348	3.98223	0.00115282
A_55_P2073345	DV057886	DV057886	gb|MONTH14_04_O03.x1 FH MONTH14 Mus musculus cDNA clone MONTH14_04_O03 similar to Chitinase like protein 2, mRNA sequence [DV057886]	1.24348	2.03225	1.46436	2.58423	7.96745	8.38101	4.76774	7.9724	3.97151	0.00525793
A_51_P421876	Irf7	NM_016850	ref|Mus musculus interferon regulatory factor 7 (Irf7), transcript variant 1, mRNA [NM_016850]	4.63982	3.148	3.403	3.32286	16.944	16.2213	13.6976	10.7642	3.97054	0.0023848
A_55_P2112504	Kcnv2	NM_183179	ref|Mus musculus potassium channel, subfamily V, member 2 (Kcnv2), mRNA [NM_183179]	0.399483	0.338379	0.360641	0.458652	1.80054	2.06641	1.49517	0.810974	3.96434	0.0204311
A_55_P2135149	Lcn12	NM_029958	ref|Mus musculus lipocalin 12 (Lcn12), mRNA [NM_029958]	0.910057	1.18392	0.405006	0.501841	3.65663	2.97462	2.38724	2.87544	3.96356	0.00310273
A_55_P2004532	Pianp	NM_175696	ref|Mus musculus PILR alpha associated neural protein (Pianp), transcript variant 1, mRNA [NM_175696]	4.07343	4.62124	4.70144	3.03914	16.4896	15.1641	15.6486	17.825	3.96265	0.000127215
A_55_P2030282	Gm5796	NM_001029930	ref|Mus musculus predicted gene 5796 (Gm5796), mRNA [NM_001029930]	85.0137	111.126	111.988	105.029	359.606	358.567	397.294	521.683	3.96253	0.00200974
A_52_P49457	Fbxl16	NM_001164225	ref|Mus musculus F-box and leucine-rich repeat protein 16 (Fbxl16), mRNA [NM_001164225]	88.1244	86.9319	95.0403	80.4475	350.723	357.814	332.848	346.902	3.96038	1.22117e-05
A_55_P2051738	Lcn8	NM_033145	ref|Mus musculus lipocalin 8 (Lcn8), mRNA [NM_033145]	0.410525	0.392843	0.391949	0.489382	1.98321	1.41768	1.44861	1.82072	3.9593	0.00129474
A_55_P2047106	Rell2	NM_153793	ref|Mus musculus RELT-like 2 (Rell2), mRNA [NM_153793]	11.1552	11.6526	12.5458	9.41158	42.7311	44.6549	45.3796	44.4094	3.95788	1.68361e-05
A_51_P114634	Amz1	NM_173405	ref|Mus musculus archaelysin family metallopeptidase 1 (Amz1), mRNA [NM_173405]	4.12748	6.10324	4.63739	3.0124	21.07	14.975	15.2655	19.3827	3.95364	0.00183746
A_52_P577748	Lpxn	NM_134152	ref|Mus musculus leupaxin (Lpxn), mRNA [NM_134152]	6.81498	8.75668	6.50012	6.53143	36.091	23.8629	22.6883	30.3305	3.94965	0.00367392
A_55_P2051120	4430402I18Rik	NM_198651	ref|Mus musculus RIKEN cDNA 4430402I18 gene (4430402I18Rik), mRNA [NM_198651]	4.42976	3.93002	5.64452	4.79211	15.6292	23.1597	20.1202	15.2131	3.94342	0.00284899
A_55_P2046145	Gm10693	XR_032476	ref|PREDICTED: Mus musculus predicted pseudogene 10693 (Gm10693), misc_RNA [XR_032476]	6.52814	9.24961	10.6746	6.34084	35.5606	32.8135	22.6979	38.2081	3.94229	0.00345398
A_55_P1988844	Klrg1	NM_016970	ref|Mus musculus killer cell lectin-like receptor subfamily G, member 1 (Klrg1), mRNA [NM_016970]	1.56766	0.708047	0.729588	1.07785	3.17803	4.21377	4.96874	3.72473	3.93943	0.00311661
A_51_P131358	Selplg	NM_009151	ref|Mus musculus selectin, platelet (p-selectin) ligand (Selplg), mRNA [NM_009151]	7.3223	10.968	9.83499	5.35584	34.9123	31.765	26.3028	38.9068	3.93913	0.00158119
A_55_P2101088	Slc5a11	NM_146198	ref|Mus musculus solute carrier family 5 (sodium/glucose cotransporter), member 11 (Slc5a11), mRNA [NM_146198]	0.397093	0.858295	0.655943	0.491843	3.45728	2.8704	1.66181	1.47066	3.93653	0.0362602
A_52_P56636	Chia	NM_023186	ref|Mus musculus chitinase, acidic (Chia), mRNA [NM_023186]	10.2976	15.7905	20.0061	21.3115	74.9707	75.1979	33.1237	81.8594	3.93367	0.0191509
A_55_P2117656	Slfn8	NM_181545	ref|Mus musculus schlafen 8 (Slfn8), transcript variant 1, mRNA [NM_181545]	1.47326	4.43273	2.13927	2.50808	11.1568	9.64729	9.70239	10.9892	3.932	0.000753351
A_55_P2033120	Srxn1	NM_029688	ref|Mus musculus sulfiredoxin 1 homolog (S. cerevisiae) (Srxn1), mRNA [NM_029688]	492.703	471.973	369.987	502.218	1865.37	1842.38	1783.92	1720.86	3.92651	2.64863e-05
A_51_P513992	Spag4	NM_139151	ref|Mus musculus sperm associated antigen 4 (Spag4), mRNA [NM_139151]	1.07418	1.28535	2.136	1.78841	6.75007	5.97782	5.04621	6.87934	3.92325	0.00101609
A_52_P416327	Cd226	NM_178687	ref|Mus musculus CD226 antigen (Cd226), transcript variant 1, mRNA [NM_178687]	0.485948	0.338885	1.03883	0.458789	1.85765	2.1748	2.47093	2.60618	3.9224	0.00243317
A_55_P2043277	Siglec5	NM_145581	ref|Mus musculus sialic acid binding Ig-like lectin 5 (Siglec5), transcript variant 1, mRNA [NM_145581]	0.72127	0.780035	0.870227	0.974308	3.04698	2.72782	3.16652	4.1797	3.92159	0.00218422
A_55_P2018240	Tbx10	NM_011533	ref|Mus musculus T-box 10 (Tbx10), transcript variant 2, mRNA [NM_011533]	13.3577	15.8462	16.6868	13.7441	63.1083	60.4631	46.8214	63.072	3.9149	0.000602447
A_55_P2088401	H2-T9	NM_010399	ref|Mus musculus histocompatibility 2, T region locus 9 (H2-T9), mRNA [NM_010399]	33.9571	35.3	36.5928	55.8624	160.861	168.965	148.909	154.348	3.91488	0.000127173
A_52_P586004	Hk3	NM_001033245	ref|Mus musculus hexokinase 3 (Hk3), nuclear gene encoding mitochondrial protein, transcript variant 1, mRNA [NM_001033245]	0.992555	1.56564	1.45262	0.860136	4.76819	3.81126	4.94911	5.52553	3.91177	0.00122002
A_55_P1973033	Ltbp1	NM_019919	ref|Mus musculus latent transforming growth factor beta binding protein 1 (Ltbp1), transcript variant 1, mRNA [NM_019919]	75.1801	76.9214	83.0839	57.8992	341.17	278.106	243.195	283.887	3.91136	0.000778727
A_55_P1991994	Ptprq	NM_001081432	ref|Mus musculus protein tyrosine phosphatase, receptor type, Q (Ptprq), mRNA [NM_001081432]	0.437173	0.411652	0.4113	0.865171	1.52697	2.11828	1.91088	2.75215	3.90923	0.00763823
A_55_P2159895	Zfp52	NM_144515	ref|Mus musculus zinc finger protein 52 (Zfp52), mRNA [NM_144515]	37.2833	46.1413	48.2141	53.258	165.989	188.16	170.3	197.527	3.90475	0.000151514
A_51_P277795	2810474O19Rik	NM_026054	ref|Mus musculus RIKEN cDNA 2810474O19 gene (2810474O19Rik), mRNA [NM_026054]	58.9056	52.2183	54.184	68.4172	255.926	193.518	210.712	249.366	3.89142	0.000604988
A_51_P127738	Scn2a1	NM_001099298	ref|Mus musculus sodium channel, voltage-gated, type II, alpha 1 (Scn2a1), mRNA [NM_001099298]	2.1167	3.24609	3.23108	2.84446	8.68833	10.4368	14.3447	11.0057	3.88829	0.00340813
A_51_P331098	4930442E04Rik	XR_168588	ref|PREDICTED: Mus musculus RIKEN cDNA 4930442E04 gene (4930442E04Rik), misc_RNA [XR_168588]	0.354749	1.59302	0.362363	0.459404	2.00155	2.19866	3.47758	3.07975	3.88424	0.0193261
A_52_P343306	H2-Aa	NM_010378	ref|Mus musculus histocompatibility 2, class II antigen A, alpha (H2-Aa), mRNA [NM_010378]	19.1825	34.2417	26.9271	29.0908	110.627	92.936	88.529	132.656	3.88103	0.0023612
A_55_P1993549	Npnt	NM_033525	ref|Mus musculus nephronectin (Npnt), transcript variant 1, mRNA [NM_033525]	1.53592	2.02201	1.01498	1.02598	5.37013	5.37892	4.96656	5.98934	3.87666	0.000363834
A_52_P648688	Zc3h12d	NM_172785	ref|Mus musculus zinc finger CCCH type containing 12D (Zc3h12d), mRNA [NM_172785]	0.846116	0.350425	0.471399	0.466605	3.11207	1.28041	1.7022	2.17752	3.87539	0.0314077
A_52_P465980	Cplx1	NM_007756	ref|Mus musculus complexin 1 (Cplx1), mRNA [NM_007756]	1.61911	0.988468	0.763703	0.50377	4.38142	3.96011	2.64081	4.0331	3.8749	0.00498456
A_51_P147274	Clec4a3	NM_153197	ref|Mus musculus C-type lectin domain family 4, member a3 (Clec4a3), transcript variant 1, mRNA [NM_153197]	2.79353	6.27012	5.79	3.66204	17.8359	16.008	15.5278	22.3469	3.8734	0.00231738
A_66_P112305	Myo1f	NM_053214	ref|Mus musculus myosin IF (Myo1f), mRNA [NM_053214]	10.0135	12.4654	10.4552	6.36748	40.3179	35.1052	32.3553	44.3645	3.87116	0.000995281
A_52_P518076	Nudt17	NM_001162925	ref|Mus musculus nudix (nucleoside diphosphate linked moiety X)-type motif 17 (Nudt17), transcript variant 2, mRNA [NM_001162925]	1.64937	1.80954	1.39982	1.06514	5.90765	4.91353	6.93547	5.16645	3.86961	0.0012938
A_55_P2002963	Coro1a	NM_009898	ref|Mus musculus coronin, actin binding protein 1A (Coro1a), mRNA [NM_009898]	54.0727	62.1826	56.0763	39.1403	237.165	182.711	177.565	219.691	3.86402	0.00084418
A_55_P2091551	Arhgap9	NM_146011	ref|Mus musculus Rho GTPase activating protein 9 (Arhgap9), mRNA [NM_146011]	27.7527	34.287	33.1952	24.0699	127.111	95.3997	106.116	132.062	3.86145	0.00100072
A_52_P515094	Tmem176a	NM_025326	ref|Mus musculus transmembrane protein 176A (Tmem176a), transcript variant 1, mRNA [NM_025326]	19.8962	21.9534	22.9622	20.6754	94.071	71.5421	72.1897	92.2505	3.86085	0.000865795
A_52_P571607	Myo1a	NM_001081219	ref|Mus musculus myosin IA (Myo1a), mRNA [NM_001081219]	4.49857	3.52065	3.32579	4.64861	20.1369	13.5817	9.49716	18.5	3.85877	0.0141885
A_66_P107256	Kcna10	NM_001081140	ref|Mus musculus potassium voltage-gated channel, shaker-related subfamily, member 10 (Kcna10), mRNA [NM_001081140]	0.378399	0.705608	0.357972	0.449768	1.67594	1.60292	2.67123	1.34897	3.85837	0.0166903
A_55_P1964812	Tfap2a	NM_001122948	ref|Mus musculus transcription factor AP-2, alpha (Tfap2a), transcript variant 2, mRNA [NM_001122948]	0.36237	0.568703	0.55528	0.472041	2.044	2.95537	1.46597	1.07604	3.8508	0.0447062
A_55_P2052106	BC049762	NM_177567	ref|Mus musculus cDNA sequence BC049762 (BC049762), mRNA [NM_177567]	3.12436	3.09735	2.11045	1.75978	10.1818	10.6391	5.92992	12.0182	3.84158	0.00912824
A_55_P2006296	Krt13	NM_010662	ref|Mus musculus keratin 13 (Krt13), mRNA [NM_010662]	0.740759	0.406646	0.695871	0.458383	2.68277	2.06636	1.54325	2.54916	3.84137	0.00555928
A_55_P2151685	Pira11	NM_011088	ref|Mus musculus paired-Ig-like receptor A11 (Pira11), mRNA [NM_011088]	4.53523	3.7965	5.34521	3.17159	16.718	16.7122	12.2756	19.0057	3.84077	0.00180686
A_55_P1962747	H2-Ab1	NM_207105	ref|Mus musculus histocompatibility 2, class II antigen A, beta 1 (H2-Ab1), mRNA [NM_207105]	660.98	923.937	702.024	662.441	2995.82	2526.77	2455.11	3341.18	3.83772	0.00095947
A_51_P395856	Slc22a7	NM_144856	ref|Mus musculus solute carrier family 22 (organic anion transporter), member 7 (Slc22a7), mRNA [NM_144856]	2.61771	2.71083	2.16456	0.528791	7.35363	6.74763	8.0736	8.59556	3.83581	0.00132136
A_51_P196925	Cx3cl1	NM_009142	ref|Mus musculus chemokine (C-X3-C motif) ligand 1 (Cx3cl1), mRNA [NM_009142]	30.9748	29.5443	31.4959	34.6755	159.267	103.549	83.779	139.286	3.83518	0.00926123
A_51_P379687	Gm10413	AK005583	gb|Mus musculus adult male testis cDNA, RIKEN full-length enriched library, clone:1700001E04 product:hypothetical protein, full insert sequence. [AK005583]	0.988798	0.862186	1.01965	1.17334	4.1015	4.60058	2.42685	4.36815	3.83214	0.00653841
A_55_P2068260	Hist1h3g	NM_145073	ref|Mus musculus histone cluster 1, H3g (Hist1h3g), mRNA [NM_145073]	6.48142	4.61842	3.79803	3.45764	18.7874	18.2883	14.4194	18.7322	3.82596	0.000729637
A_55_P1985433	Nrg1	NM_178591	ref|Mus musculus neuregulin 1 (Nrg1), mRNA [NM_178591]	0.423021	0.397999	1.13173	0.488924	3.13209	2.31208	1.17053	2.72066	3.82334	0.0311895
A_52_P117393	Tlr6	NM_011604	ref|Mus musculus toll-like receptor 6 (Tlr6), mRNA [NM_011604]	4.20393	3.0417	3.59245	2.57822	16.773	12.6788	8.72152	13.075	3.81986	0.00716536
A_55_P2166501	Cd44	NM_009851	ref|Mus musculus CD44 antigen (Cd44), transcript variant 1, mRNA [NM_009851]	7.70463	7.53969	7.42727	8.37068	38.9451	26.4542	23.0707	30.046	3.81789	0.00437365
A_52_P515057	Slc25a24	NM_172685	ref|Mus musculus solute carrier family 25 (mitochondrial carrier, phosphate carrier), member 24 (Slc25a24), nuclear gene encoding mitochondrial protein, mRNA [NM_172685]	39.1852	39.8159	43.365	39.807	170.427	165.019	122.749	160.739	3.8165	0.000697676
A_66_P112006	H2-T10	NM_010395	ref|Mus musculus histocompatibility 2, T region locus 10 (H2-T10), mRNA [NM_010395]	28.661	32.9349	28.9805	46.094	118.906	141.897	128.251	132.362	3.81513	0.000187376
A_55_P2052897	Arhgap30	NM_001005508	ref|Mus musculus Rho GTPase activating protein 30 (Arhgap30), mRNA [NM_001005508]	1.66582	2.95435	2.61665	1.5753	8.56099	8.87343	6.81303	9.35314	3.813	0.000996886
A_55_P2055013	Lrrc69	ENSMUST00000023917	ens|leucine rich repeat containing 69 [Source:MGI Symbol;Acc:MGI:1920564] [ENSMUST00000023917]	1.22047	1.291	0.600423	2.04842	5.29952	5.38218	4.58201	4.37151	3.80504	0.00108608
A_55_P1979998	1700026L06Rik	NM_027283	ref|Mus musculus RIKEN cDNA 1700026L06 gene (1700026L06Rik), mRNA [NM_027283]	1.38973	1.50923	0.414878	0.570504	3.20974	4.3124	2.48248	4.76005	3.80107	0.0149123
A_66_P108143	Fbxw10	NM_001033669	ref|Mus musculus F-box and WD-40 domain protein 10 (Fbxw10), mRNA [NM_001033669]	10.5278	12.8681	9.82133	7.33379	40.2535	33.5308	34.8867	45.4418	3.80047	0.00095679
A_55_P2045040	F7	NM_010172	ref|Mus musculus coagulation factor VII (F7), mRNA [NM_010172]	0.909946	1.36272	0.787179	0.787547	4.6566	2.49043	2.50246	4.95704	3.79648	0.0268342
A_51_P131561	1600029D21Rik	NM_029639	ref|Mus musculus RIKEN cDNA 1600029D21 gene (1600029D21Rik), mRNA [NM_029639]	2.41127	3.31038	8.63731	2.49555	21.7237	12.8586	10.2093	19.1722	3.79505	0.0291754
A_55_P2279957	5730414N17Rik	AK017561	gb|Mus musculus 8 days embryo whole body cDNA, RIKEN full-length enriched library, clone:5730414N17 product:unclassifiable, full insert sequence. [AK017561]	38.8126	44.9741	40.1574	47.8995	163.388	173.062	144.661	169.876	3.78825	0.000120482
A_55_P2097553	C77080	NM_001033189	ref|Mus musculus expressed sequence C77080 (C77080), mRNA [NM_001033189]	40.3174	35.4589	39.0628	36.8808	166.624	131.931	109.48	166.573	3.78729	0.00234135
A_55_P2045278	Gm10845	NR_033535	ref|Mus musculus predicted gene 10845 (Gm10845), non-coding RNA [NR_033535]	966.737	959.866	919.146	914.092	3856.17	3498.8	3264.26	3613.49	3.78546	7.44489e-05
A_55_P2141943	Ube2l6	ENSMUST00000102642	ens|ubiquitin-conjugating enzyme E2L 6 [Source:MGI Symbol;Acc:MGI:1914500] [ENSMUST00000102642]	1.94275	1.79151	3.04454	3.16857	10.5909	9.77201	7.8856	9.39767	3.78454	0.00074376
A_51_P418820	Tfap2c	NM_009335	ref|Mus musculus transcription factor AP-2, gamma (Tfap2c), transcript variant 1, mRNA [NM_009335]	0.339353	0.937282	0.78882	1.08687	3.36949	2.90408	1.69752	3.93706	3.77757	0.0185637
A_66_P103027	Clec9a	NM_001205363	ref|Mus musculus C-type lectin domain family 9, member a (Clec9a), transcript variant 1, mRNA [NM_001205363]	0.840916	2.32771	1.08613	1.72245	5.24048	4.61753	3.89404	8.80423	3.77372	0.0354651
A_51_P282508	Rhoc	NM_007484	ref|Mus musculus ras homolog gene family, member C (Rhoc), mRNA [NM_007484]	1018.39	1157.37	1276.81	1249.29	4375.11	4384.47	4243.35	4738.13	3.7732	3.73366e-05
A_51_P377856	Gstt3	NM_133994	ref|Mus musculus glutathione S-transferase, theta 3 (Gstt3), mRNA [NM_133994]	58.1433	65.72	59.354	53.7266	202.224	211.196	264.297	215.11	3.76809	0.000490207
A_52_P375312	Amica1	NM_001005421	ref|Mus musculus adhesion molecule, interacts with CXADR antigen 1 (Amica1), mRNA [NM_001005421]	5.18136	8.41115	7.62797	9.11987	29.329	26.6086	27.3608	30.8597	3.76258	0.00015816
A_55_P1999945	Dlgap2	NM_172910	ref|Mus musculus discs, large (Drosophila) homolog-associated protein 2 (Dlgap2), transcript variant 1, mRNA [NM_172910]	0.347652	0.33665	0.363905	0.464263	1.55592	0.989583	1.3807	1.76377	3.76204	0.00474385
A_55_P1997821	Nat8l	NM_001001985	ref|Mus musculus N-acetyltransferase 8-like (Nat8l), mRNA [NM_001001985]	8.6523	7.65246	4.52377	3.25567	26.6262	24.655	17.2153	22.0967	3.76152	0.00319518
A_55_P2014932	ENSMUST00000160698	ENSMUST00000160698	ens|predicted gene 2245 [Source:MGI Symbol;Acc:MGI:3780415] [ENSMUST00000160698]	0.442472	0.409627	0.406347	0.499427	1.59953	1.15101	1.27591	2.57373	3.75464	0.0317719
A_55_P2069592	Pitpnm3	NM_001024927	ref|Mus musculus PITPNM family member 3 (Pitpnm3), transcript variant 1, mRNA [NM_001024927]	25.5405	27.6992	28.7136	32.0741	96.5262	103.11	124.258	104.149	3.75386	0.000343671
A_66_P131110	Zfp473	NM_178734	ref|Mus musculus zinc finger protein 473 (Zfp473), mRNA [NM_178734]	1.27398	0.512925	1.69065	0.458867	3.61432	3.48693	4.34406	3.33093	3.75372	0.00271493
A_55_P2068066	Rapgefl1	NM_001080925	ref|Mus musculus Rap guanine nucleotide exchange factor (GEF)-like 1 (Rapgefl1), mRNA [NM_001080925]	7.36074	6.43057	7.54565	4.13831	23.6806	21.4987	23.9942	26.4145	3.75219	0.00026525
A_51_P354038	Tmc6	NM_145439	ref|Mus musculus transmembrane channel-like gene family 6 (Tmc6), transcript variant 1, mRNA [NM_145439]	68.9128	65.0981	54.8353	63.3976	245.842	236.396	224.94	238.712	3.7499	2.13825e-05
A_55_P2149363	6430548M08Rik	NM_172286	ref|Mus musculus RIKEN cDNA 6430548M08 gene (6430548M08Rik), transcript variant 1, mRNA [NM_172286]	102.125	104.439	93.125	91.5206	408.836	349.945	290.406	414.424	3.74124	0.00113053
A_51_P179258	Kif26b	NM_001161665	ref|Mus musculus kinesin family member 26B (Kif26b), mRNA [NM_001161665]	5.08095	7.17027	6.35075	6.64983	22.376	28.0536	18.2706	25.7698	3.74112	0.00190255
A_55_P2382345	4933435E02Rik	AK029588	gb|Mus musculus adult male testis cDNA, RIKEN full-length enriched library, clone:4930405J08 product:unclassifiable, full insert sequence. [AK029588]	1.11582	1.20277	1.2572	1.88038	3.56199	5.80687	4.38512	6.64873	3.73939	0.00947436
A_52_P456448	Ccdc81	NM_001162979	ref|Mus musculus coiled-coil domain containing 81 (Ccdc81), mRNA [NM_001162979]	0.397986	0.638306	0.390396	0.486693	1.8605	2.11065	1.66461	1.51337	3.73638	0.00109107
A_55_P1955015	Myo1g	NM_178440	ref|Mus musculus myosin IG (Myo1g), mRNA [NM_178440]	36.2586	40.5955	40.7644	30.2424	138.288	137.37	124.5	151.977	3.73415	0.000151514
A_66_P105270	Hao1	NM_010403	ref|Mus musculus hydroxyacid oxidase 1, liver (Hao1), mRNA [NM_010403]	0.838649	0.583102	0.409822	0.587147	2.80965	2.28812	0.913245	3.01926	3.73349	0.0432545
A_55_P2082733	Cybb	NM_007807	ref|Mus musculus cytochrome b-245, beta polypeptide (Cybb), mRNA [NM_007807]	3.00499	3.48796	3.45483	2.55985	11.7817	10.1726	9.35928	15.3627	3.73182	0.0045278
A_52_P331727	Thsd7b	NM_172485	ref|Mus musculus thrombospondin, type I, domain containing 7B (Thsd7b), mRNA [NM_172485]	2.43686	1.23203	2.18623	2.99473	8.51041	7.80097	5.42173	11.2902	3.73151	0.0130733
A_55_P2009187	Iffo1	NM_001039669	ref|Mus musculus intermediate filament family orphan 1 (Iffo1), transcript variant 1, mRNA [NM_001039669]	55.6276	59.1971	58.5587	56.274	205.839	222.359	218.587	210.05	3.73093	1.51778e-05
A_52_P519904	Kcnc3	NM_008422	ref|Mus musculus potassium voltage gated channel, Shaw-related subfamily, member 3 (Kcnc3), mRNA [NM_008422]	0.572474	0.691123	0.662966	0.732663	1.8611	3.23008	1.57181	3.21376	3.71415	0.0231669
A_55_P1987650	Ctnnd2	NM_008729	ref|Mus musculus catenin (cadherin associated protein), delta 2 (Ctnnd2), mRNA [NM_008729]	0.459958	0.419035	0.407564	0.504936	1.78857	1.41316	1.57498	1.87567	3.71331	0.00052311
A_55_P2037697	Gm9733	NM_001076679	ref|Mus musculus predicted gene 9733 (Gm9733), mRNA [NM_001076679]	0.384109	0.373043	0.455702	0.471163	2.24911	1.05037	0.977116	1.96809	3.70821	0.0389226
A_55_P1967231	Stbd1	NM_175096	ref|Mus musculus starch binding domain 1 (Stbd1), mRNA [NM_175096]	1427.29	1778.64	1782.89	2119.7	6539.89	7155.16	5910.65	6750.13	3.70764	0.00015816
A_55_P2077368	Dpep2	NM_176913	ref|Mus musculus dipeptidase 2 (Dpep2), mRNA [NM_176913]	0.426734	0.408079	0.405328	0.503923	2.01927	1.55618	1.56477	1.3077	3.69707	0.00201063
A_52_P522255	Pitx1	NM_011097	ref|Mus musculus paired-like homeodomain transcription factor 1 (Pitx1), mRNA [NM_011097]	17.6445	16.6703	15.1442	11.3865	66.9031	54.0714	37.7529	65.9574	3.69271	0.00593016
A_55_P2069597	Tspan17	NM_028841	ref|Mus musculus tetraspanin 17 (Tspan17), mRNA [NM_028841]	68.0404	76.7153	72.1739	69.3382	273.457	235.72	253.97	292.656	3.68816	0.000181842
A_55_P1997509	Zbtb32	NM_021397	ref|Mus musculus zinc finger and BTB domain containing 32 (Zbtb32), mRNA [NM_021397]	1.71658	1.24138	1.31008	0.748304	4.11042	4.84908	5.72127	3.79306	3.68273	0.0028992
A_55_P2025765	Adam8	NM_007403	ref|Mus musculus a disintegrin and metallopeptidase domain 8 (Adam8), mRNA [NM_007403]	25.2743	24.4735	22.7348	22.2893	92.4242	79.6276	79.2049	97.758	3.68268	0.00028341
A_55_P1998872	Slitrk5	NM_198865	ref|Mus musculus SLIT and NTRK-like family, member 5 (Slitrk5), mRNA [NM_198865]	1.23949	1.56568	1.7092	2.0063	6.04274	6.62264	4.31142	6.9921	3.67584	0.00292778
A_55_P1958379	Slit1	NM_015748	ref|Mus musculus slit homolog 1 (Drosophila) (Slit1), mRNA [NM_015748]	18.9368	18.8634	20.6595	18.3411	78.232	71.4986	50.1753	82.1089	3.67203	0.00278902
A_52_P322141	Ccdc88b	NM_001081291	ref|Mus musculus coiled-coil domain containing 88B (Ccdc88b), mRNA [NM_001081291]	22.3333	22.9881	18.1696	21.4832	88.9891	68.3001	70.4895	84.2247	3.67175	0.000600329
A_55_P1994144	Ccdc154	NM_001079929	ref|Mus musculus coiled-coil domain containing 154 (Ccdc154), mRNA [NM_001079929]	0.787586	0.627315	1.42023	2.77221	5.52357	6.3092	3.74294	4.99465	3.66847	0.010004
A_55_P2007249	Spdef	NM_013891	ref|Mus musculus SAM pointed domain containing ets transcription factor (Spdef), mRNA [NM_013891]	3.61565	3.18676	2.86343	2.73691	12.6438	11.7012	10.4744	10.6568	3.66663	0.000187381
A_55_P1973427	Tex14	NM_001199293	ref|Mus musculus testis expressed gene 14 (Tex14), transcript variant 1, mRNA [NM_001199293]	0.393023	0.513638	0.578233	0.460965	2.20207	1.52191	1.77639	1.63283	3.66584	0.00154058
A_55_P2019719	Oas2	NM_145227	ref|Mus musculus 2'-5' oligoadenylate synthetase 2 (Oas2), mRNA [NM_145227]	48.1744	51.0578	48.9462	57.0915	197.421	179.905	198.844	176.304	3.66578	6.65488e-05
A_55_P2069306	Ptpn18	NM_011206	ref|Mus musculus protein tyrosine phosphatase, non-receptor type 18 (Ptpn18), mRNA [NM_011206]	120.076	119.262	108.335	93.0626	415.639	405.877	393.502	399.7	3.66369	1.68361e-05
A_66_P134109	Gm3331	AK042795	gb|Mus musculus 7 days neonate cerebellum cDNA, RIKEN full-length enriched library, clone:A730025E18 product:unclassifiable, full insert sequence. [AK042795]	7.93945	9.67886	12.9405	10.875	36.2226	37.4357	50.1944	27.8761	3.66196	0.00620904
A_55_P2153762	A630081J09Rik	XM_003086474	ref|PREDICTED: Mus musculus RIKEN cDNA A630081J09 gene (A630081J09Rik), mRNA [XM_003086474]	6.42069	6.3349	6.78983	7.55485	26.4862	26.4035	23.4811	22.6978	3.65563	0.000124619
A_55_P2123491	B3gnt5	NM_001159407	ref|Mus musculus UDP-GlcNAc:betaGal beta-1,3-N-acetylglucosaminyltransferase 5 (B3gnt5), transcript variant 1, mRNA [NM_001159407]	1.55289	0.427441	0.592408	1.12794	4.48182	2.36367	3.37933	3.29162	3.65242	0.0122328
A_55_P2168218	4921539H07Rik	XM_003945369	ref|PREDICTED: Mus musculus RIKEN cDNA 4921539H07 gene (4921539H07Rik), mRNA [XM_003945369]	0.426184	0.401675	0.402274	0.496728	1.5552	0.882076	1.64084	2.22216	3.6484	0.0221154
A_55_P2126572	Tmem25	NM_027865	ref|Mus musculus transmembrane protein 25 (Tmem25), mRNA [NM_027865]	191.055	182.182	190.408	174.6	611.55	755.023	689.662	635.445	3.64606	0.000190015
A_55_P2078735	AI662270	NR_015519	ref|Mus musculus expressed sequence AI662270 (AI662270), non-coding RNA [NR_015519]	1.53047	0.627703	1.01221	0.799536	4.54991	1.96304	4.03909	3.91986	3.64538	0.0183802
A_55_P2106280	Gm10684	NR_033547	ref|Mus musculus predicted gene 10684 (Gm10684), non-coding RNA [NR_033547]	0.358434	0.348841	0.372422	0.460961	1.2439	1.4424	1.59919	1.32315	3.64042	0.000375604
A_51_P420400	Lef1	NM_010703	ref|Mus musculus lymphoid enhancer binding factor 1 (Lef1), mRNA [NM_010703]	0.447109	0.614079	0.838395	0.463413	2.46676	2.59079	0.998371	2.54592	3.64023	0.0266176
A_55_P2143657	Gm5784	AK149188	gb|Mus musculus 2 days neonate sympathetic ganglion cDNA, RIKEN full-length enriched library, clone:7120492D10 product:unclassifiable, full insert sequence. [AK149188]	0.814526	0.848181	0.943646	1.23154	3.26614	3.09677	4.33891	3.26832	3.64006	0.00152888
A_55_P2009561	Pex5l	NM_021483	ref|Mus musculus peroxisomal biogenesis factor 5-like (Pex5l), transcript variant 1, mRNA [NM_021483]	2.76986	1.85169	2.388	3.74533	12.8404	7.64237	5.99335	12.6585	3.63878	0.026165
A_51_P172853	Cd14	NM_009841	ref|Mus musculus CD14 antigen (Cd14), mRNA [NM_009841]	12.7255	18.0407	12.7803	11.2016	54.3345	51.9661	33.3117	59.533	3.63748	0.00520655
A_55_P2147712	Ctla4	NM_009843	ref|Mus musculus cytotoxic T-lymphocyte-associated protein 4 (Ctla4), mRNA [NM_009843]	0.406157	0.393972	0.501652	1.13762	2.34133	2.07209	2.53357	1.92129	3.63543	0.00280559
A_51_P394014	Qprt	NM_133686	ref|Mus musculus quinolinate phosphoribosyltransferase (Qprt), mRNA [NM_133686]	6.96107	7.58397	7.95652	7.82222	36.7711	29.8361	18.1535	25.3438	3.63096	0.0103634
A_51_P333923	Tspan1	NM_133681	ref|Mus musculus tetraspanin 1 (Tspan1), mRNA [NM_133681]	2.39224	2.37769	2.06123	1.82497	9.23188	9.41581	6.2929	6.44819	3.62619	0.00391976
A_52_P642836	Pnmal2	NM_001099636	ref|Mus musculus PNMA-like 2 (Pnmal2), mRNA [NM_001099636]	2.67374	2.27752	1.95121	1.65295	9.70916	7.2918	7.99668	5.97543	3.62028	0.00317854
A_52_P327402	Cds1	NM_173370	ref|Mus musculus CDP-diacylglycerol synthase 1 (Cds1), mRNA [NM_173370]	0.411387	1.21158	1.61832	0.55965	3.08595	2.81496	3.21304	4.64215	3.61913	0.0110694
A_55_P2156583	Cdk5r1	NM_009871	ref|Mus musculus cyclin-dependent kinase 5, regulatory subunit 1 (p35) (Cdk5r1), mRNA [NM_009871]	21.2108	22.4699	18.3181	18.0635	79.3	70.5542	58.4291	81.3843	3.61803	0.000875316
A_55_P2232057	AU022793	NR_045719	ref|Mus musculus expressed sequence AU022793 (AU022793), non-coding RNA [NR_045719]	0.378897	0.51262	0.382031	0.473085	1.93515	0.999273	1.70013	1.67348	3.61153	0.00733443
A_55_P2155197	Tnfrsf22	NM_023680	ref|Mus musculus tumor necrosis factor receptor superfamily, member 22 (Tnfrsf22), mRNA [NM_023680]	2.22829	2.38502	2.68136	2.27348	10.9085	10.9541	4.39281	8.28178	3.6096	0.0246502
A_52_P467389	Slc15a3	NM_023044	ref|Mus musculus solute carrier family 15, member 3 (Slc15a3), mRNA [NM_023044]	2.10872	2.38472	2.4717	1.58161	10.0281	6.49306	5.855	8.43978	3.60557	0.00663883
A_51_P401668	Laptm5	NM_010686	ref|Mus musculus lysosomal-associated protein transmembrane 5 (Laptm5), mRNA [NM_010686]	20.9222	27.5724	21.8855	17.8791	94.2693	62.3469	68.5679	92.8489	3.6034	0.00345468
A_52_P449871	Id4	NM_031166	ref|Mus musculus inhibitor of DNA binding 4 (Id4), mRNA [NM_031166]	12.3058	10.6229	9.80543	7.41957	43.341	36.6356	30.9065	33.6059	3.5984	0.0011544
A_55_P2034067	Myom3	NM_001085509	ref|Mus musculus myomesin family, member 3 (Myom3), mRNA [NM_001085509]	1475.96	1480.86	1395	1411.14	5215.51	4881.96	5068.29	5541.09	3.5931	3.98438e-05
A_55_P2003221	Gimap3	NM_031247	ref|Mus musculus GTPase, IMAP family member 3 (Gimap3), nuclear gene encoding mitochondrial protein, mRNA [NM_031247]	2.45339	5.01777	3.09472	3.91852	12.4525	9.24792	13.2407	17.1001	3.59292	0.00779591
A_55_P2046877	Foxq1	NM_008239	ref|Mus musculus forkhead box Q1 (Foxq1), mRNA [NM_008239]	0.646961	1.34178	0.92562	0.501601	2.63724	2.97025	3.98318	2.67407	3.59042	0.00537201
A_51_P346445	Hspb7	NM_013868	ref|Mus musculus heat shock protein family, member 7 (cardiovascular) (Hspb7), mRNA [NM_013868]	234.836	206.845	193.311	238.075	748.112	773.778	720.986	888.258	3.58636	0.000212305
A_55_P2081393	Zfp945	NM_177358	ref|Mus musculus zinc finger protein 945 (Zfp945), transcript variant 2, mRNA [NM_177358]	9.16966	8.4197	10.3603	8.37432	31.5905	33.2245	33.4008	32.0322	3.58573	1.68764e-05
A_55_P1955548	Ezr	NM_009510	ref|Mus musculus ezrin (Ezr), mRNA [NM_009510]	16.1415	17.4153	18.0884	14.9653	62.2759	59.2945	56.392	60.646	3.58215	2.65366e-05
A_55_P2042184	AK133468	AK133468	gb|Mus musculus 11 days pregnant adult female ovary and uterus cDNA, RIKEN full-length enriched library, clone:5031401G23 product:unclassifiable, full insert sequence. [AK133468]	20.0521	19.5062	19.616	38.9129	89.5997	88.8089	78.9591	93.9147	3.58133	0.000580663
A_55_P2079579	Pira7	NM_011094	ref|Mus musculus paired-Ig-like receptor A7 (Pira7), mRNA [NM_011094]	10.7965	12.4577	12.7524	10.7781	43.976	41.8309	31.8345	49.4633	3.57178	0.00178705
A_55_P1985453	Susd3	ENSMUST00000058196	ens|sushi domain containing 3 [Source:MGI Symbol;Acc:MGI:1913579] [ENSMUST00000058196]	0.993941	1.3204	1.38995	1.07351	3.58696	3.53733	4.02807	5.89824	3.56871	0.0081603
A_52_P168575	Fam169b	NM_001013811	ref|Mus musculus family with sequence similarity 169, member B (Fam169b), mRNA [NM_001013811]	0.491403	0.364056	0.512036	0.543738	2.01486	1.33368	1.77642	1.69547	3.5686	0.00156795
A_55_P2135200	Slfn10-ps	NR_073523	ref|Mus musculus schlafen 10, pseudogene (Slfn10-ps), transcript variant 1, non-coding RNA [NR_073523]	4.35615	3.90804	3.05909	3.07606	15.2158	12.3076	9.77275	14.0106	3.56312	0.00231308
A_51_P160673	Kcne1l	NM_021487	ref|Mus musculus potassium voltage-gated channel, Isk-related family, member 1-like, pseudogene (Kcne1l), mRNA [NM_021487]	12.409	11.2078	13.7843	12.3733	43.1265	41.6836	37.1024	55.3245	3.56082	0.00175877
A_55_P2053320	Zfr2	NM_001034895	ref|Mus musculus zinc finger RNA binding protein 2 (Zfr2), mRNA [NM_001034895]	23.6218	26.2705	23.5592	22.2868	91.9673	78.9703	78.1167	91.6574	3.55878	0.00017663
A_55_P2046288	Ccdc103	NM_028492	ref|Mus musculus coiled-coil domain containing 103 (Ccdc103), mRNA [NM_028492]	0.511348	0.341838	1.12353	1.63344	2.7436	3.6657	3.60179	2.8228	3.55494	0.00563003
A_55_P2056533	Ntrk3	NM_008746	ref|Mus musculus neurotrophic tyrosine kinase, receptor, type 3 (Ntrk3), transcript variant 1, mRNA [NM_008746]	0.73701	0.370089	0.384619	0.590563	2.6257	1.95998	1.42383	1.3901	3.55361	0.0180082
A_51_P103209	Ttc7	NM_028639	ref|Mus musculus tetratricopeptide repeat domain 7 (Ttc7), mRNA [NM_028639]	218.668	209.839	205.38	200.655	817.463	783.726	636.268	725.804	3.55076	0.000292515
A_52_P836852	Txk	NM_013698	ref|Mus musculus TXK tyrosine kinase (Txk), transcript variant 2, mRNA [NM_013698]	0.52926	0.61444	0.402289	0.504414	1.45893	2.14349	1.0645	2.60634	3.54723	0.0314791
A_51_P455326	Sele	NM_011345	ref|Mus musculus selectin, endothelial cell (Sele), mRNA [NM_011345]	0.360813	0.351523	0.378227	0.471011	1.69564	0.663025	1.89882	1.27282	3.5415	0.0360676
A_55_P2024337	Tmem53	NM_026837	ref|Mus musculus transmembrane protein 53 (Tmem53), mRNA [NM_026837]	91.6857	103.362	105.003	89.8503	345.605	323.891	290.034	418.887	3.5353	0.00121873
A_55_P1988010	Gm10406	NM_001164727	ref|Mus musculus predicted gene 10406 (Gm10406), mRNA [NM_001164727]	54.2961	69.3465	75.2112	66.6565	188.356	209.884	250.923	287.652	3.52835	0.00240331
A_55_P1968718	Plekha6	NM_182930	ref|Mus musculus pleckstrin homology domain containing, family A member 6 (Plekha6), transcript variant 1, mRNA [NM_182930]	7.23942	9.02333	8.64047	6.84508	27.2985	24.4537	29.6329	30.5509	3.52573	0.000267435
A_66_P100623	Gm12522	NR_040560	ref|Mus musculus predicted gene 12522 (Gm12522), non-coding RNA [NR_040560]	0.382971	0.367251	0.372229	0.460015	1.75988	1.37386	1.43392	1.01137	3.52553	0.00421773
A_55_P1969949	Rhox3f	NM_001040089	ref|Mus musculus reproductive homeobox 3F (Rhox3f), mRNA [NM_001040089]	1.60381	1.32295	1.67631	2.3476	6.90171	6.14754	5.43143	6.00004	3.52207	0.00046158
A_66_P110167	Trim38	NM_001029935	ref|Mus musculus tripartite motif-containing 38 (Trim38), mRNA [NM_001029935]	1.37775	0.961108	0.972266	0.48287	3.97365	3.51784	1.92016	3.93407	3.51759	0.014918
A_55_P1952618	Ear2	NM_007895	ref|Mus musculus eosinophil-associated, ribonuclease A family, member 2 (Ear2), mRNA [NM_007895]	20.8042	34.7996	29.9566	29.2803	87.0737	93.7478	98.589	123.915	3.51204	0.00153482
A_55_P2163085	Gm10220	NM_001134299	ref|Mus musculus predicted gene 10220 (Gm10220), mRNA [NM_001134299]	0.422217	0.40488	0.856184	0.50165	1.87296	1.96861	1.73642	2.08298	3.50628	0.000663673
A_51_P448971	Sncb	NM_033610	ref|Mus musculus synuclein, beta (Sncb), mRNA [NM_033610]	0.749591	0.345503	0.786465	1.64625	2.41546	2.61831	3.64739	3.66954	3.50096	0.0101326
A_55_P2175486	Gm10375	NM_001098269	ref|Mus musculus predicted gene 10375 (Gm10375), mRNA [NM_001098269]	1.52639	1.23469	2.44524	1.16049	6.54192	6.54078	5.23718	3.96464	3.50011	0.00629266
A_55_P2148896	S74315	S74315	gb|gag=antigen LEC-A, env [mice, CBA/Ht cell line, mRNA, 4619 nt]. [S74315]	103.995	102.752	97.6618	99.5514	420.487	348.569	309.893	334.059	3.49789	0.000676446
A_52_P191086	Kcnj6	NM_001025585	ref|Mus musculus potassium inwardly-rectifying channel, subfamily J, member 6 (Kcnj6), transcript variant Girk2B, mRNA [NM_001025585]	0.491463	1.14665	0.515622	0.471273	2.40416	1.53539	2.5386	2.69838	3.4958	0.00878294
A_51_P413147	Klk1b3	NM_008693	ref|Mus musculus kallikrein 1-related peptidase b3 (Klk1b3), mRNA [NM_008693]	4.21588	3.50452	3.66705	4.54401	15.3098	16.1734	11.98	12.1301	3.48953	0.00121976
A_52_P174721	Defb20	NM_176950	ref|Mus musculus defensin beta 20 (Defb20), mRNA [NM_176950]	0.992035	0.388683	0.385634	0.482202	2.16656	2.24059	1.51084	1.9204	3.48596	0.00442081
A_55_P2071970	Nav2	NM_175272	ref|Mus musculus neuron navigator 2 (Nav2), transcript variant 1, mRNA [NM_175272]	6.65536	4.10655	5.45881	6.24235	22.6894	17.645	19.5131	18.4376	3.48506	0.000543498
A_52_P114722	Ptpn6	NM_001077705	ref|Mus musculus protein tyrosine phosphatase, non-receptor type 6 (Ptpn6), transcript variant 2, mRNA [NM_001077705]	6.57485	7.81235	6.32885	5.60494	23.3486	21.7487	18.4341	27.8867	3.4732	0.00180452
A_66_P133702	Gm12888	NM_001033791	ref|Mus musculus predicted gene 12888 (Gm12888), mRNA [NM_001033791]	0.351985	0.337688	0.360124	0.457822	1.47498	0.666219	1.69048	1.40389	3.47274	0.0221017
A_52_P298165	ENSMUST00000137184	ENSMUST00000137184	ens|predicted gene 14964 [Source:MGI Symbol;Acc:MGI:3641621] [ENSMUST00000137184]	4.36993	4.00396	3.93133	4.25198	15.2364	15.5723	13.546	13.142	3.47261	0.000145944
A_51_P293753	Cul7	NM_025611	ref|Mus musculus cullin 7 (Cul7), mRNA [NM_025611]	113.042	127.791	127.408	130.492	479.16	412.314	417.956	418.682	3.46501	0.00010293
A_52_P114620	Elmo3	NM_172760	ref|Mus musculus engulfment and cell motility 3 (Elmo3), mRNA [NM_172760]	29.4247	38.7331	37.1624	29.8377	148.277	117.653	80.9042	121.204	3.4629	0.0058735
A_55_P2084910	Zfp385b	NM_178723	ref|Mus musculus zinc finger protein 385B (Zfp385b), transcript variant 1, mRNA [NM_178723]	3.6645	3.97756	2.95638	3.62973	12.6785	12.4267	12.4611	11.5901	3.45487	3.7165e-05
A_51_P457196	Sfrp4	NM_016687	ref|Mus musculus secreted frizzled-related protein 4 (Sfrp4), mRNA [NM_016687]	66.726	109.894	79.3512	45.4513	303.463	238.006	226.867	272.743	3.45389	0.00154577
A_51_P368543	Abhd8	NM_022419	ref|Mus musculus abhydrolase domain containing 8 (Abhd8), mRNA [NM_022419]	71.329	70.4109	63.0671	65.3236	232.069	224.329	215.483	259.747	3.44881	0.000140595
A_52_P463518	Cd200r1	NM_021325	ref|Mus musculus CD200 receptor 1 (Cd200r1), mRNA [NM_021325]	1.92036	1.64014	1.85383	1.42763	7.40459	5.94827	4.53436	5.70793	3.4486	0.00311191
A_51_P257419	Lhx2	NM_010710	ref|Mus musculus LIM homeobox protein 2 (Lhx2), mRNA [NM_010710]	2.49904	3.06188	2.1306	2.2812	9.89599	6.62604	7.66864	10.1724	3.4457	0.00327292
A_52_P563375	Lgals2	NM_025622	ref|Mus musculus lectin, galactose-binding, soluble 2 (Lgals2), mRNA [NM_025622]	0.701124	2.0625	1.31051	1.23991	6.42102	3.57328	3.67269	4.63564	3.44419	0.0160825
A_51_P138895	Ccdc102a	NM_001033533	ref|Mus musculus coiled-coil domain containing 102A (Ccdc102a), mRNA [NM_001033533]	104.402	116.727	112.064	86.7626	309.421	377.458	406.15	352.827	3.44288	0.000437497
A_52_P440709	Ryr2	NM_023868	ref|Mus musculus ryanodine receptor 2, cardiac (Ryr2), mRNA [NM_023868]	0.986714	0.596069	0.805853	0.506669	2.54108	2.63823	2.10067	2.68289	3.44105	0.000745945
A_52_P288260	Mrgprb1	NM_205810	ref|Mus musculus MAS-related GPR, member B1 (Mrgprb1), mRNA [NM_205810]	0.376829	1.2243	0.839906	0.456463	2.50798	3.17676	1.71077	2.56898	3.439	0.0117152
A_66_P119968	Clec4a1	NM_199311	ref|Mus musculus C-type lectin domain family 4, member a1 (Clec4a1), mRNA [NM_199311]	23.8568	34.2242	30.0154	20.8121	98.1282	81.2377	76.9124	118.21	3.43855	0.00357234
A_55_P2089076	Msmp	NM_001099314	ref|Mus musculus microseminoprotein, prostate associated (Msmp), mRNA [NM_001099314]	1.10843	1.41351	1.3614	1.30371	4.88791	4.4188	3.64236	4.8795	3.43713	0.000691342
A_51_P175424	Car14	NM_011797	ref|Mus musculus carbonic anhydrase 14 (Car14), mRNA [NM_011797]	459.335	366.591	422.426	528.041	1202.37	1839.04	1706.19	1356.03	3.43597	0.00291288
A_51_P270519	Apitd1	NM_027263	ref|Mus musculus apoptosis-inducing, TAF9-like domain 1 (Apitd1), mRNA [NM_027263]	1.82142	3.76175	2.59485	2.39444	10.7006	8.61821	8.0211	8.89268	3.42707	0.00116941
A_52_P68893	Ifng	NM_008337	ref|Mus musculus interferon gamma (Ifng), mRNA [NM_008337]	0.369449	0.359306	0.379401	0.468263	1.7706	0.891577	1.01276	1.71973	3.4221	0.0228185
A_51_P270355	Dclk1	NM_019978	ref|Mus musculus doublecortin-like kinase 1 (Dclk1), transcript variant 1, mRNA [NM_019978]	1.03818	0.965107	2.19313	0.71329	4.56336	3.25847	3.74666	5.20103	3.41559	0.00798772
A_55_P2125208	Arid5a	NM_001172205	ref|Mus musculus AT rich interactive domain 5A (MRF1-like) (Arid5a), transcript variant 1, mRNA [NM_001172205]	132.173	122.298	102.581	115.303	503.824	309.252	355.21	443.127	3.41144	0.00419691
A_52_P1189049	Hs3st4	NM_001252072	ref|Mus musculus heparan sulfate (glucosamine) 3-O-sulfotransferase 4 (Hs3st4), mRNA [NM_001252072]	0.442947	0.422446	0.420588	0.936485	1.49836	2.73927	1.27994	2.04909	3.40462	0.0296644
A_55_P1972128	Ccndbp1	NM_010761	ref|Mus musculus cyclin D-type binding-protein 1 (Ccndbp1), mRNA [NM_010761]	97.2315	101.883	101.98	100.78	281.091	372.359	328.005	385.918	3.40248	0.000778485
A_51_P343833	Traf1	NM_009421	ref|Mus musculus TNF receptor-associated factor 1 (Traf1), mRNA [NM_009421]	8.94051	9.34122	9.46959	11.3193	35.989	29.1711	31.1872	36.5771	3.40216	0.000380365
A_55_P2100928	Ptgds	NM_008963	ref|Mus musculus prostaglandin D2 synthase (brain) (Ptgds), mRNA [NM_008963]	6.33786	5.78391	4.90903	5.31206	19.9581	18.5601	16.8245	20.667	3.40197	0.000204149
A_51_P121031	43160	NM_175188	ref|Mus musculus membrane-associated ring finger (C3HC4) 1 (March1), transcript variant 3, mRNA [NM_175188]	3.5343	4.53151	4.20629	4.66189	16.7295	11.9071	12.8197	16.0613	3.39658	0.00157519
A_55_P1975215	Npas4	NM_153553	ref|Mus musculus neuronal PAS domain protein 4 (Npas4), mRNA [NM_153553]	3.58275	5.33929	2.45581	4.56141	15.6501	14.0843	13.9773	10.3741	3.39324	0.00241335
A_52_P557129	Slc12a5	NM_020333	ref|Mus musculus solute carrier family 12, member 5 (Slc12a5), mRNA [NM_020333]	26.4895	27.2406	31.8945	24.4939	114.831	97.4945	62.0759	99.2139	3.39285	0.00613889
A_55_P2113081	Tmem132a	NM_133804	ref|Mus musculus transmembrane protein 132A (Tmem132a), mRNA [NM_133804]	169.916	165.74	157.43	200.081	644.662	503.808	561.548	640.297	3.39069	0.000453914
A_66_P116412	Flt3	NM_010229	ref|Mus musculus FMS-like tyrosine kinase 3 (Flt3), mRNA [NM_010229]	2.00555	3.25479	2.8151	2.41732	8.62084	8.89193	7.65175	10.4117	3.39055	0.000845857
A_51_P314397	Crip2	NM_024223	ref|Mus musculus cysteine rich protein 2 (Crip2), mRNA [NM_024223]	1949.07	1838.2	1821.64	1838.45	6461.57	6118	6633.42	6028.22	3.38928	2.57208e-05
A_55_P1996946	Cdc20	NM_023223	ref|Mus musculus cell division cycle 20 (Cdc20), mRNA [NM_023223]	5.32917	7.48564	5.16879	6.41745	24.7337	20.8323	16.3638	20.7422	3.38805	0.00175373
A_66_P119058	Zfp870	NM_207245	ref|Mus musculus zinc finger protein 870 (Zfp870), mRNA [NM_207245]	3.39439	2.33362	3.57503	2.91838	9.74742	8.5533	9.60421	13.4962	3.38759	0.00401175
A_55_P2177623	Zfyve28	NM_001015039	ref|Mus musculus zinc finger, FYVE domain containing 28 (Zfyve28), mRNA [NM_001015039]	1.75065	2.41527	2.31083	1.74421	6.38065	7.19206	6.02302	8.2222	3.38378	0.00102645
A_55_P2168504	Mcmbp	NM_145955	ref|Mus musculus MCM (minichromosome maintenance deficient) binding protein (Mcmbp), mRNA [NM_145955]	59.4482	54.8229	54.9325	53.8954	204.025	235.388	130.099	184.931	3.38166	0.00559403
A_51_P121891	Rac2	NM_009008	ref|Mus musculus RAS-related C3 botulinum substrate 2 (Rac2), mRNA [NM_009008]	7.89201	11.0524	9.31342	6.88137	31.0075	27.6673	25.3355	34.7903	3.38086	0.00107215
A_55_P1982499	Gldn	NM_177350	ref|Mus musculus gliomedin (Gldn), mRNA [NM_177350]	12.7648	9.78948	13.0365	15.631	51.405	30.6401	26.9594	63.6874	3.37146	0.0420104
A_55_P2156274	Plekha2	NM_031257	ref|Mus musculus pleckstrin homology domain-containing, family A (phosphoinositide binding specific) member 2 (Plekha2), mRNA [NM_031257]	11.1485	9.57948	8.59013	6.87831	37.641	29.425	22.3405	32.5065	3.3681	0.00421356
A_55_P2027235	BC048679	NM_001193274	ref|Mus musculus cDNA sequence BC048679 (BC048679), transcript variant 1, mRNA [NM_001193274]	315.868	264.004	234.811	372.888	933.946	994.278	1346.11	723.887	3.36672	0.0090221
A_55_P2084739	Gcnt1	NM_173442	ref|Mus musculus glucosaminyl (N-acetyl) transferase 1, core 2 (Gcnt1), transcript variant 1, mRNA [NM_173442]	0.761836	0.540261	0.41364	0.510597	1.95961	2.37194	1.05858	2.09666	3.36283	0.0167435
A_51_P322972	Hkdc1	NM_145419	ref|Mus musculus hexokinase domain containing 1 (Hkdc1), mRNA [NM_145419]	0.395358	0.385336	0.398005	0.499126	2.14711	0.888345	1.3719	1.23478	3.36277	0.0329902
A_55_P2045896	Gdnf	NM_010275	ref|Mus musculus glial cell line derived neurotrophic factor (Gdnf), mRNA [NM_010275]	8.97168	9.75126	8.51509	7.70828	29.006	25.3762	34.5167	28.5595	3.36111	0.000672668
A_55_P2027278	Gas2l1	NM_144560	ref|Mus musculus growth arrest-specific 2 like 1 (Gas2l1), transcript variant beta, mRNA [NM_144560]	148.121	145.493	143.446	119.834	544.745	477.165	344.884	504.774	3.36073	0.00235384
A_51_P499838	Bst1	NM_009763	ref|Mus musculus bone marrow stromal cell antigen 1 (Bst1), mRNA [NM_009763]	2.43528	2.75743	1.57729	2.41241	9.77803	5.48393	7.24931	8.3464	3.36052	0.00651812
A_51_P131164	Enkur	NM_027728	ref|Mus musculus enkurin, TRPC channel interacting protein (Enkur), mRNA [NM_027728]	3.05671	3.38755	4.87331	4.27929	11.9888	13.2963	14.9116	12.2116	3.36019	0.000469437
A_52_P367760	Calml4	NM_138304	ref|Mus musculus calmodulin-like 4 (Calml4), transcript variant 1, mRNA [NM_138304]	9.3821	10.7501	11.073	8.65583	26.2955	27.0913	53.2482	27.2421	3.3586	0.0383439
A_52_P227919	Olfr1036	NM_207142	ref|Mus musculus olfactory receptor 1036 (Olfr1036), mRNA [NM_207142]	0.444954	0.998692	0.414353	0.514878	2.0687	2.41657	1.09044	2.38812	3.35619	0.0227407
A_55_P2144364	Gm4354	XR_168593	ref|PREDICTED: Mus musculus predicted gene 4354 (Gm4354), misc_RNA [XR_168593]	10.2185	11.9177	12.4942	16.5856	46.8124	40.6453	39.6628	44.7449	3.35569	0.000256377
A_51_P269792	Rad51b	NM_009014	ref|Mus musculus RAD51 homolog B (Rad51b), transcript variant 1, mRNA [NM_009014]	5.61345	7.11879	6.7772	4.78373	22.5625	20.7352	18.6082	19.6024	3.35519	0.000240094
A_55_P2101776	Adora1	NM_001008533	ref|Mus musculus adenosine A1 receptor (Adora1), transcript variant 1, mRNA [NM_001008533]	9.41858	10.7065	8.47458	9.70865	31.4882	34.1941	35.5103	26.9946	3.3462	0.000485007
A_52_P150683	Grap2	AK030809	gb|Mus musculus adult male thymus cDNA, RIKEN full-length enriched library, clone:5830410K04 product:monocytic adaptor, full insert sequence. [AK030809]	1.06989	1.43373	1.99034	0.853805	5.1818	3.67785	4.15628	4.85059	3.34093	0.00242288
A_51_P233855	Adprhl1	NM_172750	ref|Mus musculus ADP-ribosylhydrolase like 1 (Adprhl1), mRNA [NM_172750]	442.207	423.755	432.153	411.034	1382.17	1320.22	1466.23	1538.89	3.33939	7.97749e-05
A_55_P2182187	Neurog3	NM_009719	ref|Mus musculus neurogenin 3 (Neurog3), mRNA [NM_009719]	0.888474	0.421555	0.421997	0.523146	2.11594	1.94559	1.80131	1.66706	3.33895	0.00121465
A_55_P2042637	Spats1	AY336501	gb|Mus musculus Dvl2-DEP domain interacting protein (Ddip) mRNA, complete cds. [AY336501]	0.61408	0.976516	0.757355	4.4066	6.27099	4.40332	5.57361	6.29508	3.33745	0.0276104
A_66_P109436	Ttc25	NM_028918	ref|Mus musculus tetratricopeptide repeat domain 25 (Ttc25), mRNA [NM_028918]	1.09768	0.832428	0.937517	0.838567	2.79596	4.72142	2.61742	2.22466	3.33482	0.0286544
A_51_P128336	Serinc5	NM_172588	ref|Mus musculus serine incorporator 5 (Serinc5), mRNA [NM_172588]	37.9178	39.7776	45.3876	38.4141	136.684	127.217	108.325	166.23	3.33414	0.00212363
A_51_P108020	Zmynd15	NM_001029929	ref|Mus musculus zinc finger, MYND-type containing 15 (Zmynd15), mRNA [NM_001029929]	6.676	9.13991	6.86421	7.71071	29.4235	18.8188	21.2224	31.7586	3.33072	0.00740119
A_55_P2079354	Scgb1b20	NM_001270543	ref|Mus musculus secretoglobin, family 1B, member 20 (Scgb1b20), mRNA [NM_001270543]	1.47149	0.899876	0.407882	1.35008	2.75614	4.91922	3.05466	3.02352	3.33069	0.0187395
A_55_P2008443	Mybpc1	NM_175418	ref|Mus musculus myosin binding protein C, slow-type (Mybpc1), transcript variant 2, mRNA [NM_175418]	1734.63	1762.29	1541.59	1759.87	5391.37	6197.35	5182.16	5849.37	3.3273	0.000141152
A_55_P2052385	Gbp6	NM_194336	ref|Mus musculus guanylate binding protein 6 (Gbp6), mRNA [NM_194336]	30.1389	32.5319	35.8936	62.4733	160.271	108.906	127.612	138.791	3.32581	0.0028443
A_55_P2070992	Aldoc	NM_009657	ref|Mus musculus aldolase C, fructose-bisphosphate (Aldoc), mRNA [NM_009657]	18.7408	14.2339	17.1532	16.9858	52.5083	49.7868	61.7809	58.9692	3.32339	0.000297251
A_51_P303620	Whrn	NM_001008791	ref|Mus musculus whirlin (Whrn), transcript variant 2, mRNA [NM_001008791]	30.715	28.6912	26.8044	28.4545	86.5467	96.9362	110.26	87.2901	3.323	0.000437784
A_51_P514085	Mx2	NM_013606	ref|Mus musculus myxovirus (influenza virus) resistance 2 (Mx2), mRNA [NM_013606]	8.51212	7.06032	5.57908	4.79839	22.1149	20.796	19.5813	23.7159	3.32209	0.000378466
A_51_P377452	Ncf4	NM_008677	ref|Mus musculus neutrophil cytosolic factor 4 (Ncf4), mRNA [NM_008677]	16.2375	21.1727	18.9782	14.3643	62.5329	58.0827	46.8602	67.3312	3.3187	0.00127205
A_51_P115666	Fam83h	NM_134087	ref|Mus musculus family with sequence similarity 83, member H (Fam83h), transcript variant 2, mRNA [NM_134087]	5.24405	5.38833	5.44909	3.3604	20.035	15.0692	12.2234	17.1929	3.31863	0.00402643
A_55_P2203284	ENSMUST00000180487	ENSMUST00000180487	ref|PREDICTED: Mus musculus RIKEN cDNA 9130213A22 gene (9130213A22Rik), misc_RNA [XR_141105]	2.7228	2.45526	2.25493	2.76968	8.95189	8.03479	8.91559	7.93918	3.31692	8.96135e-05
A_55_P2114367	Ccdc162	NM_001177571	ref|Mus musculus coiled-coil domain containing 162 (Ccdc162), mRNA [NM_001177571]	0.432745	0.722399	0.396975	0.494796	2.00851	1.62772	1.00543	2.14771	3.31688	0.0169811
A_55_P1991079	Phf21b	NM_001081166	ref|Mus musculus PHD finger protein 21B (Phf21b), transcript variant 1, mRNA [NM_001081166]	7.40672	8.85823	8.96658	8.44698	27.1969	27.8603	28.9946	27.5934	3.31503	1.68361e-05
A_51_P207751	Guca1a	NM_008189	ref|Mus musculus guanylate cyclase activator 1a (retina) (Guca1a), mRNA [NM_008189]	0.441278	0.415769	0.601692	0.512933	1.83668	1.74716	1.02589	1.9172	3.31036	0.0081057
A_55_P2011922	43168	NM_001033262	ref|Mus musculus membrane-associated ring finger (C3HC4) 9 (March9), mRNA [NM_001033262]	67.7854	71.8021	60.3009	70.5888	228.045	239.944	178.497	248.513	3.30896	0.000873705
A_55_P2350617	Slc37a2	NM_001145960	ref|Mus musculus solute carrier family 37 (glycerol-3-phosphate transporter), member 2 (Slc37a2), transcript variant 1, mRNA [NM_001145960]	2.95543	2.79674	2.16163	1.89243	7.31172	8.86261	9.16108	7.06616	3.30418	0.000968905
A_55_P2039684	Gpr34	NM_011823	ref|Mus musculus G protein-coupled receptor 34 (Gpr34), mRNA [NM_011823]	3.94356	3.57933	3.22738	1.72029	12.3282	10.0117	7.9147	10.9149	3.30133	0.00331174
A_55_P2090645	Gm19410	XM_003689431	ref|PREDICTED: Mus musculus predicted gene, 19410 (Gm19410), mRNA [XM_003689431]	11.1099	7.9962	14.0136	10.0049	44.1153	29.0436	28.774	40.3816	3.30007	0.00554068
A_55_P1991351	S100a13	NM_009113	ref|Mus musculus S100 calcium binding protein A13 (S100a13), mRNA [NM_009113]	478.554	507.746	543.532	498.308	1521.71	1758.08	1644.87	1765.77	3.2988	8.96135e-05
A_51_P364485	Tnfaip2	NM_009396	ref|Mus musculus tumor necrosis factor, alpha-induced protein 2 (Tnfaip2), mRNA [NM_009396]	205.699	201.388	164.58	116.23	604.549	562.833	609.215	491.774	3.29754	0.000491788
A_55_P2137466	Kcnu1	NM_008432	ref|Mus musculus potassium channel, subfamily U, member 1 (Kcnu1), mRNA [NM_008432]	14.0038	15.0999	16.2342	11.9816	40.7629	46.595	52.4745	49.1301	3.29665	0.000373329
A_51_P235984	Il10ra	NM_008348	ref|Mus musculus interleukin 10 receptor, alpha (Il10ra), mRNA [NM_008348]	6.57866	8.12629	6.24447	5.29954	22.4888	17.5295	20.121	26.3334	3.29433	0.0021697
A_55_P2014750	Pclo	NM_011995	ref|Mus musculus piccolo (presynaptic cytomatrix protein) (Pclo), transcript variant 1, mRNA [NM_011995]	1.26165	2.24046	2.16086	1.32803	5.24559	7.54402	5.01808	5.21004	3.29248	0.0051492
A_55_P2042086	Nrtn	NM_008738	ref|Mus musculus neurturin (Nrtn), mRNA [NM_008738]	215.415	205.208	193.771	242.937	624.746	750.682	690.366	753.045	3.28792	0.000188776
A_55_P1971963	Tmem176b	NM_023056	ref|Mus musculus transmembrane protein 176B (Tmem176b), transcript variant 1, mRNA [NM_023056]	554.178	593.291	594.856	578.326	2097.28	1856.88	1610.04	2065.81	3.28788	0.000463517
A_55_P2001553	Igdcc4	NM_020043	ref|Mus musculus immunoglobulin superfamily, DCC subclass, member 4 (Igdcc4), mRNA [NM_020043]	317.909	329.188	391.21	430.921	1316.3	1178.14	1036.42	1296.01	3.28531	0.000422705
A_55_P2387865	4930552P12Rik	NR_045318	ref|Mus musculus RIKEN cDNA 4930552P12 gene (4930552P12Rik), non-coding RNA [NR_045318]	5.41096	5.4956	4.9706	4.37232	14.8582	16.2679	19.7566	15.6389	3.2851	0.000720627
A_55_P2020331	Camk1g	NM_144817	ref|Mus musculus calcium/calmodulin-dependent protein kinase I gamma (Camk1g), mRNA [NM_144817]	50.253	41.9668	43.4973	33.9338	134.97	149.025	154.509	118.156	3.2812	0.000581216
A_52_P487615	Fam105a	NM_198301	ref|Mus musculus family with sequence similarity 105, member A (Fam105a), transcript variant 3, mRNA [NM_198301]	0.969583	0.670417	0.813587	0.477773	2.48081	2.33058	2.43945	2.36144	3.27912	0.000193647
A_51_P337230	Galnt14	NM_027864	ref|Mus musculus UDP-N-acetyl-alpha-D-galactosamine:polypeptide N-acetylgalactosaminyltransferase 14 (Galnt14), mRNA [NM_027864]	1.41743	1.53728	0.884123	0.668647	4.04683	4.65013	1.55015	4.52883	3.2781	0.0446408
A_52_P390127	Klrc1	AK138801	gb|Mus musculus 0 day neonate thymus cDNA, RIKEN full-length enriched library, clone:A430076O03 product:killer cell lectin-like receptor subfamily C, member 1, full insert sequence. [AK138801]	0.352161	0.34021	0.364317	0.46446	1.29939	1.02536	1.17544	1.48388	3.27652	0.00145073
A_55_P2253195	1700025L06Rik	AK015435	gb|Mus musculus adult male testis cDNA, RIKEN full-length enriched library, clone:4930449M09 product:unclassifiable, full insert sequence. [AK015435]	6.97103	6.80923	7.86263	7.00921	24.8769	24.6344	17.5607	26.7305	3.27384	0.00184329
A_66_P124011	Spint2	NM_011464	ref|Mus musculus serine protease inhibitor, Kunitz type 2 (Spint2), transcript variant 1, mRNA [NM_011464]	12.8681	14.0888	14.5826	14.378	42.3893	44.2293	51.3992	44.9872	3.27277	0.000168181
A_30_P01021588	H19	H19	lincRNA:chr7:149761435-149764019 reverse strand	4142.37	4273.15	3784.33	3854.16	11728.6	10265.7	14616.8	15918.2	3.27204	0.0030707
A_55_P1967643	Plb1	NM_001081407	ref|Mus musculus phospholipase B1 (Plb1), transcript variant 1, mRNA [NM_001081407]	23.7075	21.4337	23.5983	22.2678	72.4735	73.519	79.0081	72.4391	3.26831	2.55429e-05
A_55_P1953107	Adamts20	NM_177431	ref|Mus musculus a disintegrin-like and metallopeptidase (reprolysin type) with thrombospondin type 1 motif, 20 (Adamts20), transcript variant 1, mRNA [NM_177431]	4.23008	3.03239	2.16185	2.16999	10.6106	8.06287	6.8982	12.3142	3.26762	0.0112123
A_55_P2052834	Lst1	NM_010734	ref|Mus musculus leukocyte specific transcript 1 (Lst1), mRNA [NM_010734]	32.0595	38.8423	32.2389	26.2002	114.901	99.8668	86.3907	121.452	3.26741	0.00127205
A_55_P2153517	Enho	NM_027147	ref|Mus musculus energy homeostasis associated (Enho), mRNA [NM_027147]	638.132	672.521	701.207	546.682	2153.37	2062.64	2088.84	2052.47	3.26644	1.72656e-05
A_55_P2132162	Gm14486	XM_003084492	ref|PREDICTED: Mus musculus predicted gene 14486 (Gm14486), mRNA [XM_003084492]	2.51825	1.65327	1.76769	2.8515	8.64474	6.39995	4.23478	9.42745	3.2656	0.0226894
A_55_P2040838	Gm14548	NM_001166672	ref|Mus musculus predicted gene 14548 (Gm14548), mRNA [NM_001166672]	12.7828	14.8401	16.208	11.5865	47.0369	43.0032	35.6454	55.2443	3.26486	0.00242721
A_51_P291501	Ccno	NM_001081062	ref|Mus musculus cyclin O (Ccno), mRNA [NM_001081062]	1.2813	0.712221	0.373116	1.74767	4.74899	3.29493	2.39857	2.98708	3.26411	0.0257751
A_51_P351923	A030009H04Rik	NR_027827	ref|Mus musculus RIKEN cDNA A030009H04 gene (A030009H04Rik), non-coding RNA [NR_027827]	0.517464	0.343714	0.925802	0.680364	1.88591	2.25521	1.58817	2.32076	3.26264	0.0038276
A_55_P2054445	Cd84	NM_013489	ref|Mus musculus CD84 antigen (Cd84), mRNA [NM_013489]	1.77544	1.75267	1.03769	3.09803	7.41906	5.74922	4.64088	7.1677	3.25906	0.0074543
A_55_P1955147	Camk1d	NM_177343	ref|Mus musculus calcium/calmodulin-dependent protein kinase ID (Camk1d), mRNA [NM_177343]	11.4499	12.8072	12.727	12.5503	41.7531	39.7515	30.8397	49.0902	3.25903	0.00245306
A_55_P2078143	Otop1	NM_172709	ref|Mus musculus otopetrin 1 (Otop1), mRNA [NM_172709]	5.77891	6.36308	6.41029	8.56392	27.0594	19.0182	11.796	30.4909	3.25873	0.0360697
A_55_P2220748	Mep1b	NM_008586	ref|Mus musculus meprin 1 beta (Mep1b), mRNA [NM_008586]	0.37162	0.361885	0.385351	0.47807	1.31724	1.24373	0.995625	1.64713	3.25859	0.00390097
A_52_P51429	Dennd1c	NM_153551	ref|Mus musculus DENN/MADD domain containing 1C (Dennd1c), mRNA [NM_153551]	7.61847	9.19765	7.16053	5.87069	27.5438	25.7544	18.0582	25.8886	3.25808	0.00230946
A_55_P1958480	LOC545005	BC089308	gb|Mus musculus hypothetical protein LOC545005, mRNA (cDNA clone IMAGE:30361141), with apparent retained intron. [BC089308]	146.252	189.275	208.635	184.201	489.885	548.879	635.641	697.76	3.25685	0.00142228
A_55_P2094084	Zfp318	NM_021346	ref|Mus musculus zinc finger protein 318 (Zfp318), transcript variant 2, mRNA [NM_021346]	23.0174	26.2121	23.9472	23.9487	86.0555	78.7948	57.7503	93.6892	3.25651	0.00299224
A_52_P417978	3830403N18Rik	NM_027510	ref|Mus musculus RIKEN cDNA 3830403N18 gene (3830403N18Rik), mRNA [NM_027510]	0.392237	0.694562	0.90955	0.492497	1.73907	1.93961	2.31926	2.10218	3.25457	0.00158856
A_55_P2110012	Tmem91	NM_177102	ref|Mus musculus transmembrane protein 91 (Tmem91), mRNA [NM_177102]	1.90845	1.81498	1.77058	1.88465	6.51806	5.3877	5.00225	7.10139	3.25389	0.00147788
A_55_P2031949	Bend6	NM_177235	ref|Mus musculus BEN domain containing 6 (Bend6), mRNA [NM_177235]	1.67058	0.731133	2.16476	1.44182	6.30375	4.50918	3.32609	5.41079	3.25381	0.0127517
A_51_P108108	Lrrc25	NM_153074	ref|Mus musculus leucine rich repeat containing 25 (Lrrc25), mRNA [NM_153074]	4.61119	6.47438	4.54109	3.88451	17.4327	13.4012	14.7365	17.8245	3.24916	0.00114977
A_51_P377171	Tespa1	NM_183264	ref|Mus musculus thymocyte expressed, positive selection associated 1 (Tespa1), mRNA [NM_183264]	0.365845	0.356398	0.531491	0.471774	1.33824	1.39635	1.4412	1.4305	3.24906	8.60573e-05
A_51_P270807	Tnfrsf17	NM_011608	ref|Mus musculus tumor necrosis factor receptor superfamily, member 17 (Tnfrsf17), mRNA [NM_011608]	0.620758	1.06115	0.916303	0.468964	2.7432	2.19498	2.43116	2.59295	3.24804	0.000950532
A_55_P2077901	Cd2	NM_013486	ref|Mus musculus CD2 antigen (Cd2), mRNA [NM_013486]	10.0817	10.564	14.3078	9.92035	39.2416	31.224	33.0559	41.8757	3.24013	0.00110292
A_55_P2054004	2610042L04Rik	XR_032590	ref|PREDICTED: Mus musculus RIKEN cDNA 2610042L04 gene (2610042L04Rik), misc_RNA [XR_032590]	4.74976	4.70632	5.3631	5.38399	13.67	14.401	16.7628	20.6198	3.23977	0.00279513
A_66_P123835	Gm5427	AK076335	gb|Mus musculus 10 days neonate skin cDNA, RIKEN full-length enriched library, clone:4732442L07 product:unclassifiable, full insert sequence. [AK076335]	0.3935	0.75768	0.394504	0.485043	1.66914	1.98906	0.949548	1.96518	3.23673	0.0176894
A_55_P2067905	Scfd2	NM_001114660	ref|Mus musculus Sec1 family domain containing 2 (Scfd2), transcript variant a, mRNA [NM_001114660]	282.653	251.408	284.716	337.742	917.465	974.792	845.091	1001.17	3.23256	0.000148577
A_55_P2095563	Slc8a2	NM_148946	ref|Mus musculus solute carrier family 8 (sodium/calcium exchanger), member 2 (Slc8a2), mRNA [NM_148946]	5.82954	6.43419	6.35736	5.41908	19.548	20.6434	19.1281	18.3875	3.23238	4.36467e-05
A_55_P2372228	A430104N18Rik	DT902180	gb|BMSB11367 Hematopoietic stem cells Mus musculus cDNA, mRNA sequence [DT902180]	5.63048	4.36363	4.89986	4.71993	17.2572	13.7027	13.8345	18.5695	3.23056	0.00135493
A_55_P1976953	Tmprss9	NM_001081688	ref|Mus musculus transmembrane protease, serine 9 (Tmprss9), mRNA [NM_001081688]	3.59159	2.61822	2.74532	2.45082	9.00672	11.5778	8.65747	7.55835	3.22642	0.00283941
A_55_P2051716	Tbx1	NM_011532	ref|Mus musculus T-box 1 (Tbx1), mRNA [NM_011532]	337.98	272.857	295.803	275.285	906.911	1006.93	848.919	1049.16	3.22517	0.000272442
A_55_P2148961	F830208F22Rik	XR_105954	ref|PREDICTED: Mus musculus RIKEN cDNA F830208F22 gene (F830208F22Rik), misc_RNA [XR_105954]	2.78455	2.1757	2.84372	3.42863	8.48656	9.91861	6.93227	10.8798	3.2243	0.00315881
A_55_P2110758	B430306N03Rik	NM_177083	ref|Mus musculus RIKEN cDNA B430306N03 gene (B430306N03Rik), mRNA [NM_177083]	2.5466	2.66481	1.3793	1.65776	7.83131	6.74165	5.24341	6.77446	3.22373	0.00250381
A_51_P514319	Slc13a4	NM_172892	ref|Mus musculus solute carrier family 13 (sodium/sulfate symporters), member 4 (Slc13a4), mRNA [NM_172892]	12.4936	10.2377	8.68585	11.2697	39.0374	34.008	20.2747	44.0385	3.21782	0.0155799
A_55_P1994453	Hoxd3	NM_010468	ref|Mus musculus homeobox D3 (Hoxd3), mRNA [NM_010468]	1.08726	0.816797	0.403907	0.489382	2.09983	1.44318	2.78393	2.66786	3.21548	0.0165906
A_51_P133582	Cbx4	NM_007625	ref|Mus musculus chromobox 4 (Cbx4), mRNA [NM_007625]	43.0827	47.7598	38.6522	34.3021	129.166	135.634	137.815	123.983	3.21494	7.40228e-05
A_55_P2290914	Trav3n-3	AK037357	gb|Mus musculus 16 days neonate thymus cDNA, RIKEN full-length enriched library, clone:A130010C18 product:unclassifiable, full insert sequence. [AK037357]	0.801864	0.667081	0.82863	1.12722	3.00023	1.553	2.89979	3.54553	3.21144	0.0185042
A_55_P2094060	Gzma	NM_010370	ref|Mus musculus granzyme A (Gzma), mRNA [NM_010370]	6.1569	4.98231	3.69135	12.8029	22.1054	26.2063	18.5287	21.8716	3.21031	0.00576118
A_55_P1954648	Siglec1	NM_011426	ref|Mus musculus sialic acid binding Ig-like lectin 1, sialoadhesin (Siglec1), mRNA [NM_011426]	2.43024	3.23605	1.88623	2.90027	9.71695	8.11258	7.63914	8.08106	3.20964	0.000664108
A_55_P2143233	Rasgrp2	NM_011242	ref|Mus musculus RAS, guanyl releasing protein 2 (Rasgrp2), mRNA [NM_011242]	27.745	31.2107	30.1209	32.6467	96.9645	107.564	95.1149	90.6063	3.20604	0.000119249
A_55_P2131506	9030624G23Rik	NM_001256489	ref|Mus musculus RIKEN cDNA 9030624G23 gene (9030624G23Rik), mRNA [NM_001256489]	2.62175	3.47416	4.38663	2.09066	8.61887	9.16333	11.2864	11.2062	3.20323	0.00175877
A_55_P2067425	Dpf1	NM_013874	ref|Mus musculus D4, zinc and double PHD fingers family 1 (Dpf1), mRNA [NM_013874]	3.24513	2.44598	2.97725	3.32048	9.35207	11.3485	8.46313	9.18388	3.19861	0.000780438
A_55_P2122605	Cbr2	NM_007621	ref|Mus musculus carbonyl reductase 2 (Cbr2), mRNA [NM_007621]	387.176	512.781	444.755	358.412	1491.78	1522.78	1007.52	1412.07	3.1907	0.00234409
A_51_P213314	Stpg1	NM_030189	ref|Mus musculus sperm tail PG rich repeat containing 1 (Stpg1), mRNA [NM_030189]	0.464946	0.411893	0.401625	0.497508	1.92446	1.82426	1.08463	0.833138	3.19064	0.0369601
A_51_P241715	4930579C12Rik	XR_105310	ref|PREDICTED: Mus musculus RIKEN cDNA 4930579C12 gene (4930579C12Rik), misc_RNA [XR_105310]	1.11209	1.65559	1.51828	0.883257	4.92927	4.10208	2.20277	5.25006	3.18891	0.0252291
A_55_P2107995	Psd	NM_028627	ref|Mus musculus pleckstrin and Sec7 domain containing (Psd), mRNA [NM_028627]	1.1516	1.34406	0.43811	0.775076	3.1265	3.82758	2.18016	2.68618	3.18709	0.0108341
A_55_P1956083	Gpr68	NM_175493	ref|Mus musculus G protein-coupled receptor 68 (Gpr68), transcript variant 1, mRNA [NM_175493]	2.28366	4.10248	3.62056	2.92219	8.17567	7.75764	9.4122	15.8578	3.18692	0.034317
A_55_P2076998	Csn1s2b	NM_009973	ref|Mus musculus casein alpha s2-like B (Csn1s2b), mRNA [NM_009973]	1.32985	1.35481	1.87123	1.60523	3.77648	4.67705	6.12881	5.04267	3.18529	0.00365579
A_55_P2063977	Clec18a	AY223868	gb|Mus musculus mannose receptor-like precursor, mRNA, complete cds. [AY223868]	1.04125	0.806476	0.61317	0.504371	1.9558	2.36444	3.04598	2.07717	3.18467	0.00566208
A_55_P1999824	AK048878	AK048878	gb|Mus musculus 0 day neonate cerebellum cDNA, RIKEN full-length enriched library, clone:C230078J11 product:weakly similar to prostatic steroid-binding protein chain C1 precursor [Rattus norvegicus], full insert sequence. [AK048878]	0.372242	0.356572	0.3761	0.474419	1.34171	1.42183	0.802193	1.46196	3.18343	0.0076597
A_55_P2337074	Mid1	NM_183151	ref|Mus musculus midline 1 (Mid1), transcript variant 2, mRNA [NM_183151]	1.59585	1.69573	1.70722	2.05413	7.36028	5.53012	4.79505	4.76008	3.18243	0.0048343
A_52_P582112	Hcfc1r1	NM_181821	ref|Mus musculus host cell factor C1 regulator 1 (XPO1-dependent) (Hcfc1r1), mRNA [NM_181821]	1278.51	1348.8	1221.17	1308.16	4193.38	4603.49	3451.6	4162.18	3.18243	0.000472594
A_55_P1991505	Gamt	NM_010255	ref|Mus musculus guanidinoacetate methyltransferase (Gamt), mRNA [NM_010255]	279.67	303.852	323.212	273.123	988.525	1026.28	813.711	923.793	3.18031	0.000288359
A_55_P2086433	Oasl1	NM_145209	ref|Mus musculus 2'-5' oligoadenylate synthetase-like 1 (Oasl1), mRNA [NM_145209]	22.769	17.4662	15.0813	17.5749	62.3932	54.5014	53.8791	60.9223	3.17865	0.00021839
A_51_P342906	Sh3bp1	NM_009164	ref|Mus musculus SH3-domain binding protein 1 (Sh3bp1), mRNA [NM_009164]	11.0292	11.557	12.4931	8.87593	35.7367	30.898	35.363	37.6505	3.17705	0.000210391
A_52_P1187949	Trim5	ENSMUST00000138557	ens|tripartite motif-containing 5 [Source:MGI Symbol;Acc:MGI:3646853] [ENSMUST00000138557]	1.43592	1.48192	1.71417	1.2836	5.47357	4.77474	4.01717	4.52184	3.17588	0.000772644
A_55_P2145024	Zfp286	NM_138949	ref|Mus musculus zinc finger protein 286 (Zfp286), mRNA [NM_138949]	2.1579	1.54517	1.33106	1.33164	5.39573	5.1442	5.85248	3.80911	3.17346	0.00277051
A_55_P2121856	Ier5l	NM_030244	ref|Mus musculus immediate early response 5-like (Ier5l), mRNA [NM_030244]	125.466	112.075	113.323	68.8265	352.633	375.366	304.72	298.308	3.17145	0.000777984
A_52_P609120	Pdxp	NM_020271	ref|Mus musculus pyridoxal (pyridoxine, vitamin B6) phosphatase (Pdxp), mRNA [NM_020271]	43.6	39.1669	40.0322	40.4052	119.77	130.68	144.774	122.009	3.16924	0.000184458
A_55_P1994922	Klhl23	NM_177784	ref|Mus musculus kelch-like 23 (Klhl23), mRNA [NM_177784]	5.83998	3.80319	5.11059	4.76123	14.6724	15.8534	15.9695	15.3083	3.16698	8.2104e-05
A_55_P2062861	Gm3099	ENSMUST00000178274	ens|predicted gene 3099 [Source:MGI Symbol;Acc:MGI:3781275] [ENSMUST00000178274]	2.44713	3.28985	3.55851	2.6178	8.05495	9.53126	9.2315	10.9086	3.16674	0.000818733
A_51_P435339	Epor	NM_010149	ref|Mus musculus erythropoietin receptor (Epor), mRNA [NM_010149]	8.04995	9.87426	7.3894	6.67308	23.7601	25.546	24.1649	27.7345	3.16399	0.000186573
A_51_P497882	Creb3l4	NM_030080	ref|Mus musculus cAMP responsive element binding protein 3-like 4 (Creb3l4), mRNA [NM_030080]	3.34911	2.89513	3.14878	2.22895	11.1991	7.38014	9.30027	8.87368	3.16239	0.00222728
A_55_P2318016	BB236558	DT902267	gb|BMSB13687 Hematopoietic stem cells Mus musculus cDNA, mRNA sequence [DT902267]	0.393136	0.380159	0.525609	0.489591	0.989256	1.91583	1.44263	1.30738	3.16193	0.0116289
A_55_P2011862	Mybpc3	NM_008653	ref|Mus musculus myosin binding protein C, cardiac (Mybpc3), mRNA [NM_008653]	0.426897	0.414039	0.418125	0.51343	1.47705	1.58388	1.48303	1.05171	3.15695	0.00192353
A_55_P2030938	Trim59	NM_025863	ref|Mus musculus tripartite motif-containing 59 (Trim59), mRNA [NM_025863]	4.03713	4.16284	3.64778	3.52779	14.697	11.201	9.90243	12.7381	3.15687	0.00190729
A_55_P2044314	CD808055	CD808055	gb|UI-M-GW0-ciq-j-10-0-UI.r1 NIH_BMAP_GW0 Mus musculus cDNA clone IMAGE: 30540033 5', mRNA sequence [CD808055]	0.539802	0.756996	1.52012	0.571025	3.41709	2.56027	2.65939	2.05631	3.15621	0.0108036
A_52_P365342	Lrrn2	NM_010732	ref|Mus musculus leucine rich repeat protein 2, neuronal (Lrrn2), mRNA [NM_010732]	3.76611	4.97026	4.09126	3.85232	15.8978	13.5556	11.6155	11.5424	3.15416	0.00151834
A_66_P106770	AK080008	AK080008	gb|Mus musculus adult male aorta and vein cDNA, RIKEN full-length enriched library, clone:A530046F12 product:unclassifiable, full insert sequence. [AK080008]	0.384821	0.366454	0.379644	0.474235	1.45937	1.1092	1.30075	1.19346	3.15407	0.000610455
A_55_P1985544	Kcnk10	NM_029911	ref|Mus musculus potassium channel, subfamily K, member 10 (Kcnk10), mRNA [NM_029911]	0.416725	0.392858	0.390546	0.483719	1.30362	1.09695	1.51435	1.39072	3.15091	0.000824765
A_51_P486681	Ap3b2	NM_021492	ref|Mus musculus adaptor-related protein complex 3, beta 2 subunit (Ap3b2), mRNA [NM_021492]	5.85526	7.54974	4.97469	4.89925	20.1744	17.1574	15.9723	20.0391	3.15063	0.000752038
A_55_P2175502	D6Mm5e	NM_033079	ref|Mus musculus DNA segment, Chr 6, Miriam Meisler 5, expressed (D6Mm5e), mRNA [NM_033079]	2.91875	2.19774	4.70738	3.78519	12.0321	10.259	9.13249	11.4215	3.14828	0.00136708
A_51_P419286	Batf3	NM_030060	ref|Mus musculus basic leucine zipper transcription factor, ATF-like 3 (Batf3), mRNA [NM_030060]	7.27265	11.0749	8.33432	7.6141	25.0797	23.818	26.0993	32.9748	3.14824	0.00162766
A_55_P2103075	Mid2	ENSMUST00000140144	ens|midline 2 [Source:MGI Symbol;Acc:MGI:1344333] [ENSMUST00000140144]	0.587604	1.45122	0.918832	1.13509	3.22719	3.45557	3.2812	2.91779	3.14746	0.000746727
A_55_P2171493	BC030867	NM_153544	ref|Mus musculus cDNA sequence BC030867 (BC030867), mRNA [NM_153544]	0.9449	1.35004	0.606905	0.508412	3.74486	2.87915	2.34303	1.76281	3.14635	0.0262291
A_55_P2263877	8430436N08Rik	NR_040645	ref|Mus musculus RIKEN cDNA 8430436N08 gene (8430436N08Rik), non-coding RNA [NR_040645]	0.890386	0.601193	1.04953	1.7236	3.4713	3.82391	2.52129	3.59649	3.14512	0.00512635
A_51_P185660	Ccl9	NM_011338	ref|Mus musculus chemokine (C-C motif) ligand 9 (Ccl9), mRNA [NM_011338]	68.4713	94.4637	81.6762	79.294	273.034	240.569	218.281	285.752	3.14177	0.000659804
A_55_P2082180	Tnfrsf9	NM_011612	ref|Mus musculus tumor necrosis factor receptor superfamily, member 9 (Tnfrsf9), transcript variant 1, mRNA [NM_011612]	1.1166	0.419969	0.712824	1.732	2.12867	3.35995	3.34172	3.67661	3.14135	0.0129461
A_51_P102789	C1qc	NM_007574	ref|Mus musculus complement component 1, q subcomponent, C chain (C1qc), mRNA [NM_007574]	91.0517	124.85	108.905	78.9908	343.736	307.996	249.65	366.249	3.13927	0.00194515
A_55_P2125229	Arhgef2	NM_001198911	ref|Mus musculus rho/rac guanine nucleotide exchange factor (GEF) 2 (Arhgef2), transcript variant 2, mRNA [NM_001198911]	242.497	238.906	242.005	231.282	779.912	766.86	662.45	787.388	3.13883	0.00012831
A_55_P2075200	Tor3a	NM_023141	ref|Mus musculus torsin family 3, member A (Tor3a), mRNA [NM_023141]	55.1801	51.1346	58.292	52.7719	169.021	171.981	159.359	181.704	3.13768	5.19177e-05
A_52_P502754	Ampd3	NM_009667	ref|Mus musculus adenosine monophosphate deaminase 3 (Ampd3), mRNA [NM_009667]	12.328	9.61434	11.2766	13.6006	41.32	29.6761	27.5837	48.2881	3.1369	0.0108327
A_55_P1991773	Icos	NM_017480	ref|Mus musculus inducible T cell co-stimulator (Icos), mRNA [NM_017480]	1.59559	1.59488	0.990751	1.15347	4.67898	3.46696	4.21346	4.35825	3.13376	0.00100072
A_55_P2043367	Apol9a	NM_173786	ref|Mus musculus apolipoprotein L 9a (Apol9a), transcript variant 1, mRNA [NM_173786]	25.737	23.6144	19.7904	30.1158	80.9826	76.4854	79.1404	74.152	3.13085	8.5732e-05
A_55_P2013158	Ablim1	NM_178688	ref|Mus musculus actin-binding LIM protein 1 (Ablim1), transcript variant 1, mRNA [NM_178688]	7.55032	7.04178	6.10439	5.45322	21.9832	23.1477	17	19.6078	3.12579	0.000945949
A_55_P1961943	Cd68	ENSMUST00000018918	ens|CD68 antigen [Source:MGI Symbol;Acc:MGI:88342] [ENSMUST00000018918]	43.3921	63.1872	59.8939	46.0342	183.966	163.796	131.82	184.508	3.12502	0.00150038
A_65_P16753	Bex1	NM_009052	ref|Mus musculus brain expressed gene 1 (Bex1), mRNA [NM_009052]	154.885	145.947	163.55	143.201	562.886	503.014	296.036	535.963	3.12368	0.00900269
A_55_P2075749	Gm2940	XM_003945711	ref|PREDICTED: Mus musculus predicted gene 2940 (Gm2940), mRNA [XM_003945711]	0.388173	0.37089	0.376249	0.471967	1.93088	1.11786	0.743119	1.22313	3.12017	0.043729
A_55_P1990919	Msrb1	NM_013759	ref|Mus musculus methionine sulfoxide reductase B1 (Msrb1), mRNA [NM_013759]	3380.44	3089.47	3234.97	3662.28	9587.19	11706	10732.5	9671.51	3.11938	0.000265393
A_55_P2028288	Nhlrc4	NM_001039038	ref|Mus musculus NHL repeat containing 4 (Nhlrc4), mRNA [NM_001039038]	0.42554	0.407613	0.409328	0.93404	1.01395	1.73652	1.60372	2.43483	3.11921	0.0362602
A_51_P333274	Gzmb	NM_013542	ref|Mus musculus granzyme B (Gzmb), mRNA [NM_013542]	0.427272	0.750107	1.0312	0.740642	2.60318	2.26798	2.2439	2.07476	3.11601	0.00102855
A_52_P231232	Nanos1	NM_178421	ref|Mus musculus nanos homolog 1 (Drosophila) (Nanos1), mRNA [NM_178421]	0.369443	0.355343	0.365799	0.454275	1.38877	1.49802	0.890644	1.03326	3.114	0.00721445
A_51_P455338	Ear11	NM_053113	ref|Mus musculus eosinophil-associated, ribonuclease A family, member 11 (Ear11), mRNA [NM_053113]	7.89774	11.5226	10.4575	10.1557	28.0915	28.5196	29.4313	38.4906	3.11072	0.00171602
A_55_P2010152	Sell	NM_001164059	ref|Mus musculus selectin, lymphocyte (Sell), transcript variant 2, mRNA [NM_001164059]	1.284	0.766804	0.853241	0.516222	2.5372	2.03072	2.97407	3.09471	3.1099	0.00482805
A_55_P2041184	ENSMUST00000179907	ENSMUST00000179907	ens|Putative uncharacterized protein [Source:UniProtKB/TrEMBL;Acc:Q3TL09] [ENSMUST00000179907]	0.731782	0.42134	0.410544	0.694686	1.59943	1.77409	1.32286	2.31972	3.10674	0.00940989
A_55_P1964433	Zmynd12	NM_001014900	ref|Mus musculus zinc finger, MYND domain containing 12 (Zmynd12), mRNA [NM_001014900]	1.22189	1.44119	2.84603	2.36931	6.53154	6.47952	5.11146	6.33804	3.10476	0.00175877
A_51_P298066	Clnk	NM_013748	ref|Mus musculus cytokine-dependent hematopoietic cell linker (Clnk), mRNA [NM_013748]	0.355498	0.345126	0.37115	0.470929	1.15069	0.91815	1.39364	1.31922	3.09956	0.00248244
A_55_P2107045	Myl4	NM_010858	ref|Mus musculus myosin, light polypeptide 4 (Myl4), mRNA [NM_010858]	770.693	917.278	887.025	912.619	2860.9	2547.27	2433.68	2938.46	3.09103	0.000227585
A_55_P2153391	Palm2	NM_172868	ref|Mus musculus paralemmin 2 (Palm2), mRNA [NM_172868]	10.5328	9.91274	9.41451	6.68788	32.6904	24.7174	26.3913	29.1005	3.08909	0.000867867
A_55_P2172396	A530064D06Rik	NM_178796	ref|Mus musculus RIKEN cDNA A530064D06 gene (A530064D06Rik), transcript variant 1, mRNA [NM_178796]	1.23376	1.30901	1.20349	0.516139	3.44948	2.69941	3.16432	3.84871	3.08792	0.00260127
A_51_P195958	Phlda1	NM_009344	ref|Mus musculus pleckstrin homology-like domain, family A, member 1 (Phlda1), mRNA [NM_009344]	134.157	153.522	139.602	167.428	525.495	406.27	448.861	455.279	3.08706	0.000424236
A_55_P2131964	Pdia2	NM_001081070	ref|Mus musculus protein disulfide isomerase associated 2 (Pdia2), mRNA [NM_001081070]	0.36691	1.11792	0.374532	0.953224	1.81737	2.28231	2.12271	2.45923	3.08671	0.00501531
A_66_P103894	Zdhhc22	AK080584	gb|Mus musculus 10 days neonate cortex cDNA, RIKEN full-length enriched library, clone:A830006A04 product:hypothetical protein, full insert sequence. [AK080584]	0.421987	0.604674	0.831782	1.04064	2.72397	2.34249	2.07037	1.79005	3.0792	0.00471753
A_55_P2124941	Dbc1	NM_019967	ref|Mus musculus deleted in bladder cancer 1 (human) (Dbc1), mRNA [NM_019967]	0.445532	0.417839	1.00504	0.509439	2.14672	2.07917	0.919437	2.1708	3.07679	0.0333518
A_51_P486217	Wnk4	NM_175638	ref|Mus musculus WNK lysine deficient protein kinase 4 (Wnk4), mRNA [NM_175638]	0.415084	0.402775	0.412648	1.32837	1.92875	1.47081	1.99022	2.48241	3.07643	0.0195232
A_52_P618009	Fam221b	NM_175517	ref|Mus musculus family with sequence similarity 221, member B (Fam221b), mRNA [NM_175517]	0.519971	0.408418	0.633015	0.7545	1.42853	1.70386	1.65864	2.32779	3.07388	0.00626091
A_51_P240253	Rrad	NM_019662	ref|Mus musculus Ras-related associated with diabetes (Rrad), mRNA [NM_019662]	9.96459	10.034	7.05867	22.0517	57.1716	26.4327	32.7731	34.5624	3.07357	0.0445696
A_55_P1971951	Cd86	NM_019388	ref|Mus musculus CD86 antigen (Cd86), mRNA [NM_019388]	4.21714	5.92474	7.64399	4.32579	18.3099	15.7696	13.3603	20.518	3.07339	0.00394824
A_55_P2170405	TC1703733	TC1703733	tc|1TPZ_A Chain A, Crystal Structure Of Iigp1: A Paradigm For Interferon Inducible P47 Resistance Gtpases. {Mus musculus} (exp=-1; wgp=-1; cg=-1), partial (25%) [TC1703733]	4.5448	5.08986	3.51176	15.5218	24.4899	16.8949	21.3576	25.2977	3.071	0.0182132
A_66_P114768	Bach2	NM_001109661	ref|Mus musculus BTB and CNC homology 2 (Bach2), mRNA [NM_001109661]	7.54177	9.24953	5.76443	5.34691	21.1071	19.0569	21.5728	23.9241	3.06999	0.000637611
A_55_P1975852	Zfp873	NM_001024626	ref|Mus musculus zinc finger protein 873 (Zfp873), mRNA [NM_001024626]	1.13146	1.55259	1.47956	0.487294	3.5797	4.50794	2.90754	3.28226	3.06982	0.0066251
A_55_P2280511	4930553P18Rik	XR_168428	ref|PREDICTED: Mus musculus RIKEN cDNA 4930553P18 gene (4930553P18Rik), misc_RNA [XR_168428]	25.8581	18.9064	19.0443	22.2667	64.424	67.2795	70.9839	61.5479	3.06981	0.000134832
A_55_P2007646	Cryaa	NM_013501	ref|Mus musculus crystallin, alpha A (Cryaa), mRNA [NM_013501]	1.95151	1.82371	1.54726	1.24583	4.52616	5.22239	3.16948	7.23877	3.06879	0.0267427
A_55_P2083411	Cyp4f18	NM_024444	ref|Mus musculus cytochrome P450, family 4, subfamily f, polypeptide 18 (Cyp4f18), mRNA [NM_024444]	28.1808	28.6395	26.0655	29.1845	90.359	81.2375	74.3234	97.8353	3.06732	0.000558391
A_51_P149714	Ms4a6d	NM_026835	ref|Mus musculus membrane-spanning 4-domains, subfamily A, member 6D (Ms4a6d), mRNA [NM_026835]	3.98295	6.67855	6.12602	4.37326	17.4358	16.7277	13.3259	17.4013	3.06655	0.00108608
A_51_P486810	Gpx2	NM_030677	ref|Mus musculus glutathione peroxidase 2 (Gpx2), mRNA [NM_030677]	18.1473	22.2801	18.6762	20.1217	72.2712	71.8447	35.6785	62.4752	3.05798	0.0138203
A_51_P211491	Gusb	NM_010368	ref|Mus musculus glucuronidase, beta (Gusb), mRNA [NM_010368]	110.097	117.306	97.1874	96.599	315.15	361.506	291.928	319.216	3.05754	0.000247745
A_55_P1955861	Cux2	NM_007804	ref|Mus musculus cut-like homeobox 2 (Cux2), mRNA [NM_007804]	1.14272	1.39389	1.48923	2.09088	4.50406	4.63637	5.22126	4.339	3.0573	0.000531329
A_55_P1979549	Rp1	NM_011283	ref|Mus musculus retinitis pigmentosa 1 (human) (Rp1), transcript variant 1, mRNA [NM_011283]	1.28996	1.84745	1.22678	3.30468	6.04797	5.80783	7.75638	3.82597	3.05627	0.021246
A_55_P2394308	Fst	NM_008046	ref|Mus musculus follistatin (Fst), mRNA [NM_008046]	142.037	170.932	170.41	138.858	650.078	413.574	341.375	494.252	3.05234	0.0131522
A_51_P284608	Cd74	NM_001042605	ref|Mus musculus CD74 antigen (invariant polypeptide of major histocompatibility complex, class II antigen-associated) (Cd74), transcript variant 1, mRNA [NM_001042605]	241.899	345.497	299.186	279.679	891.519	820.009	722.914	1117.91	3.04594	0.003285
A_51_P483324	Ptpn22	NM_008979	ref|Mus musculus protein tyrosine phosphatase, non-receptor type 22 (lymphoid) (Ptpn22), mRNA [NM_008979]	5.50673	5.92671	6.36764	5.09567	16.837	16.9586	16.8889	19.0416	3.04524	9.38773e-05
A_55_P2129172	Rab40b	NM_139147	ref|Mus musculus Rab40b, member RAS oncogene family (Rab40b), mRNA [NM_139147]	192.72	193.725	197.992	190.141	593.274	623.564	562.576	574.796	3.03935	2.84311e-05
A_55_P1961180	4930429B21Rik	NR_027966	ref|Mus musculus RIKEN cDNA 4930429B21 gene (4930429B21Rik), non-coding RNA [NR_027966]	1.43115	1.86996	1.75987	2.45596	6.57091	6.18969	4.20297	5.87068	3.03771	0.00345222
A_52_P480088	Col27a1	NM_025685	ref|Mus musculus collagen, type XXVII, alpha 1 (Col27a1), mRNA [NM_025685]	2.49685	3.64273	2.08033	1.63737	6.89651	8.8231	5.45101	8.76375	3.03678	0.00801417
A_55_P2246344	5830407E08Rik	AK037541	gb|Mus musculus 16 days neonate thymus cDNA, RIKEN full-length enriched library, clone:A130024J05 product:hypothetical protein, full insert sequence. [AK037541]	1.2767	1.61071	2.5175	2.38556	5.58948	5.90294	4.89692	7.26858	3.03678	0.00338703
A_55_P1953266	Maneal	NM_001007573	ref|Mus musculus mannosidase, endo-alpha-like (Maneal), mRNA [NM_001007573]	16.7354	13.9342	14.0384	16.2294	42.1952	48.5262	47.2007	47.0112	3.0348	8.96135e-05
A_51_P386503	Abhd15	NM_026185	ref|Mus musculus abhydrolase domain containing 15 (Abhd15), mRNA [NM_026185]	4.28121	6.90091	4.51917	2.89571	15.9755	13.9648	15.0598	11.2579	3.02512	0.00284899
A_66_P140974	Cnksr1	NM_001081047	ref|Mus musculus connector enhancer of kinase suppressor of Ras 1 (Cnksr1), mRNA [NM_001081047]	74.8113	57.9932	58.7229	69.5223	212.424	205.795	145.698	225.746	3.02495	0.00267844
A_51_P179697	Fam57b	NM_026884	ref|Mus musculus family with sequence similarity 57, member B (Fam57b), transcript variant 2, mRNA [NM_026884]	299.404	353.551	352.725	325.367	874.864	1032.63	1163.72	953.876	3.02401	0.000652727
A_55_P2167189	4921504E06Rik	NM_027600	ref|Mus musculus RIKEN cDNA 4921504E06 gene (4921504E06Rik), mRNA [NM_027600]	1.06753	0.996273	0.7543	0.471773	2.65406	2.76949	1.42472	3.09904	3.02362	0.0201025
A_52_P412585	Ear1	NM_007894	ref|Mus musculus eosinophil-associated, ribonuclease A family, member 1 (Ear1), mRNA [NM_007894]	5.72382	8.5753	6.96263	7.05202	19.9518	20.3551	20.5224	24.7396	3.02217	0.000532225
A_51_P235139	Klhl40	NM_028202	ref|Mus musculus kelch-like 40 (Klhl40), mRNA [NM_028202]	613.695	626.528	584.842	536.502	1829.45	1869.39	1614.59	1815.82	3.01887	8.98251e-05
A_55_P2069093	ENSMUST00000162998	ENSMUST00000162998	ens|predicted gene 7247 [Source:MGI Symbol;Acc:MGI:3643454] [ENSMUST00000162998]	0.369716	0.361193	0.379574	0.469335	1.67264	1.2132	0.774467	1.10476	3.01622	0.020311
A_55_P2079560	Lilra6	NM_011090	ref|Mus musculus leukocyte immunoglobulin-like receptor, subfamily A (with TM domain), member 6 (Lilra6), transcript variant 1, mRNA [NM_011090]	9.93955	12.7959	11.5598	7.84851	35.866	28.9008	23.2942	39.0361	3.0158	0.00654757
A_55_P2160416	Acoxl	NM_028765	ref|Mus musculus acyl-Coenzyme A oxidase-like (Acoxl), mRNA [NM_028765]	4.92816	2.76547	3.27408	3.42736	12.0797	10.7824	12.3597	8.14725	3.01278	0.00347352
A_55_P2046064	Il22ra2	NM_178258	ref|Mus musculus interleukin 22 receptor, alpha 2 (Il22ra2), mRNA [NM_178258]	1.6416	1.04577	0.84423	0.647351	3.62736	2.83154	2.07169	4.05795	3.01237	0.019521
A_52_P238044	Psmc3ip	NM_008949	ref|Mus musculus proteasome (prosome, macropain) 26S subunit, ATPase 3, interacting protein (Psmc3ip), mRNA [NM_008949]	16.9971	14.959	16.4729	17.3031	47.8661	51.6666	46.7975	51.5561	3.01049	4.94308e-05
A_55_P1990633	Iigp1	NM_001146275	ref|Mus musculus interferon inducible GTPase 1 (Iigp1), transcript variant 2, mRNA [NM_001146275]	7.56149	7.42134	7.76275	23.7853	34.3475	26.2004	36.9352	42.5821	3.01015	0.0176314
A_51_P344249	Apbb1	NM_009685	ref|Mus musculus amyloid beta (A4) precursor protein-binding, family B, member 1 (Apbb1), transcript variant 2, mRNA [NM_009685]	8.38672	8.30478	8.13013	6.22361	25.1804	23.906	20.6372	23.6169	3.0066	0.000238989
A_51_P421140	Tubb6	NM_026473	ref|Mus musculus tubulin, beta 6 class V (Tubb6), mRNA [NM_026473]	374.338	355.753	394.849	454.538	1432.63	1220.06	900.012	1195.97	3.00648	0.00292639
A_55_P2079922	Ccdc78	NM_001165929	ref|Mus musculus coiled-coil domain containing 78 (Ccdc78), mRNA [NM_001165929]	0.350958	1.36483	0.522978	0.460647	2.72501	2.39328	1.40785	1.58909	3.0063	0.0422917
A_51_P243134	Adcy6	NM_007405	ref|Mus musculus adenylate cyclase 6 (Adcy6), mRNA [NM_007405]	65.6423	62.2737	55.6911	60.23	170.637	185.793	193.612	182.42	3.0039	5.38274e-05
A_55_P2025755	Syce1l	NM_029139	ref|Mus musculus synaptonemal complex central element protein 1 like (Syce1l), transcript variant 2, mRNA [NM_029139]	1.22499	0.505908	0.400569	0.768112	2.66958	2.66828	1.40327	1.96888	3.00389	0.0238695
A_55_P2078381	Gm3264	NM_001242945	ref|Mus musculus predicted gene 3264 (Gm3264), mRNA [NM_001242945]	1.97005	2.64565	3.83047	2.39969	8.20933	6.40131	9.38687	8.54948	3.00087	0.00263866
A_51_P152444	4930465K10Rik	NR_027978	ref|Mus musculus RIKEN cDNA 4930465K10 gene (4930465K10Rik), non-coding RNA [NR_027978]	0.340368	0.329941	0.36117	0.461244	1.49263	1.25867	0.965973	0.759188	2.99885	0.0158439
A_55_P1954061	Nrxn2	NM_001205234	ref|Mus musculus neurexin II (Nrxn2), transcript variant 1, mRNA [NM_001205234]	12.8777	10.5308	11.4506	10.0909	35.9704	42.4327	24.7469	31.572	2.99715	0.00576118
A_55_P2082060	4930512J16Rik	AK155560	gb|Mus musculus NOD-derived CD11c +ve dendritic cells cDNA, RIKEN full-length enriched library, clone:F630324A05 product:unclassifiable, full insert sequence. [AK155560]	0.368661	0.355656	0.508119	0.471833	1.34945	0.788145	1.51611	1.44786	2.9934	0.011189
A_51_P325223	Lin7b	NM_011698	ref|Mus musculus lin-7 homolog B (C. elegans) (Lin7b), mRNA [NM_011698]	1.61334	2.29237	2.52761	2.30379	7.5131	6.54097	6.02316	6.07234	2.99293	0.000599454
A_55_P1954176	Wdr44	NM_175180	ref|Mus musculus WD repeat domain 44 (Wdr44), mRNA [NM_175180]	36.2172	35.7396	36.5924	34.959	94.7728	118.833	109.429	106.406	2.99245	0.000231535
A_55_P2085546	Dnaja4	NM_021422	ref|Mus musculus DnaJ (Hsp40) homolog, subfamily A, member 4 (Dnaja4), mRNA [NM_021422]	1443.62	1256.84	1327.09	1601.48	4046.86	4513.19	3723.35	4559.61	2.99217	0.000309507
A_55_P2118268	Chpf	NM_001001565	ref|Mus musculus chondroitin polymerizing factor (Chpf), transcript variant 2, mRNA [NM_001001565]	91.1308	100.613	105.685	86.3505	327.797	291.969	264.763	262.802	2.98956	0.00041954
A_55_P2182001	1700008O03Rik	NM_027049	ref|Mus musculus RIKEN cDNA 1700008O03 gene (1700008O03Rik), mRNA [NM_027049]	0.930827	1.30347	0.546453	1.17413	3.52553	3.26128	2.18091	2.85033	2.98823	0.00621051
A_55_P2141035	Gm16386	NR_030709	ref|Mus musculus predicted gene 16386 (Gm16386), non-coding RNA [NR_030709]	0.746977	0.688284	0.720164	0.473392	1.96099	2.3455	1.81693	1.72388	2.9851	0.00138154
A_51_P131408	Tnfrsf12a	NM_013749	ref|Mus musculus tumor necrosis factor receptor superfamily, member 12a (Tnfrsf12a), transcript variant 1, mRNA [NM_013749]	326.261	293.978	224.823	299.83	1130.77	783.053	578.978	921.549	2.98225	0.0129068
A_55_P2003053	Dct	NM_010024	ref|Mus musculus dopachrome tautomerase (Dct), mRNA [NM_010024]	6.00836	6.30648	4.08159	5.78581	15.2698	19.0308	14.8352	16.9559	2.97949	0.000768078
A_55_P2083889	Pea15a	NM_011063	ref|Mus musculus phosphoprotein enriched in astrocytes 15A (Pea15a), transcript variant 2, mRNA [NM_011063]	101.165	106.695	92.5382	83.0307	323.915	282.513	233.133	302.171	2.9777	0.00101485
A_52_P306236	Epha7	NM_001122889	ref|Mus musculus Eph receptor A7 (Epha7), transcript variant 2, mRNA [NM_001122889]	1.65506	1.41819	1.69591	2.24189	3.63901	6.02061	5.94395	5.27312	2.97768	0.00565327
A_55_P1989514	2010016I18Rik	NR_033207	ref|Mus musculus RIKEN cDNA 2010016I18 gene (2010016I18Rik), non-coding RNA [NR_033207]	0.8994	2.11317	0.525063	1.27834	4.09799	2.71934	3.86113	3.65438	2.9761	0.00941576
A_55_P2186230	Gm3317	NM_001242941	ref|Mus musculus predicted gene 3317 (Gm3317), mRNA [NM_001242941]	4.9084	6.42771	5.17996	3.74983	15.1098	14.3144	15.7929	15.0699	2.9748	0.000166654
A_52_P236398	AK039631	AK039631	gb|Mus musculus adult male spinal cord cDNA, RIKEN full-length enriched library, clone:A330075M10 product:unclassifiable, full insert sequence. [AK039631]	0.357757	1.04185	0.479404	0.460905	1.44569	2.20446	1.5964	1.71159	2.97367	0.0101861
A_51_P451428	Marveld2	NM_001038602	ref|Mus musculus MARVEL (membrane-associating) domain containing 2 (Marveld2), transcript variant 1, mRNA [NM_001038602]	9.41851	6.002	4.97202	6.49325	23.8563	18.1832	17.8871	19.9571	2.97122	0.00192353
A_55_P1963011	Slc26a7	NM_145947	ref|Mus musculus solute carrier family 26, member 7 (Slc26a7), mRNA [NM_145947]	0.356923	0.344561	0.366294	0.466281	1.58893	1.27508	0.623507	1.06765	2.96935	0.033442
A_51_P352720	Lmod2	NM_053098	ref|Mus musculus leiomodin 2 (cardiac) (Lmod2), mRNA [NM_053098]	57.1776	57.7293	53.6682	74.2	183.9	185.414	180.212	170.815	2.96711	7.44489e-05
A_51_P310676	Galr2	NM_010254	ref|Mus musculus galanin receptor 2 (Galr2), mRNA [NM_010254]	1.72467	1.44294	2.5761	1.98711	7.88268	5.77561	5.19232	4.07121	2.965	0.0158639
A_52_P641282	Pdilt	NM_027943	ref|Mus musculus protein disulfide isomerase-like, testis expressed (Pdilt), mRNA [NM_027943]	0.420005	0.395946	0.411174	0.486436	1.56092	1.36969	0.574677	1.57255	2.96333	0.0384228
A_55_P1973501	Ceacam16	NM_001033419	ref|Mus musculus carcinoembryonic antigen-related cell adhesion molecule 16 (Ceacam16), mRNA [NM_001033419]	0.339144	0.67674	0.664007	0.461133	1.15991	1.89795	1.32231	1.96205	2.96224	0.0127512
A_55_P1978750	AK076976	AK076976	gb|Mus musculus adult male testis cDNA, RIKEN full-length enriched library, clone:4930584H23 product:unclassifiable, full insert sequence. [AK076976]	1.63774	0.785392	1.27675	1.2974	3.84995	3.52817	3.36336	4.05522	2.96095	0.000712675
A_55_P2041070	Tle3	NM_001083927	ref|Mus musculus transducin-like enhancer of split 3, homolog of Drosophila E(spl) (Tle3), transcript variant 1, mRNA [NM_001083927]	91.393	103.123	88.3097	92.2188	302.926	266.204	259.648	281.428	2.9602	0.000117393
A_52_P667287	Lass6	NM_172856	ref|Mus musculus LAG1 homolog, ceramide synthase 6 (Lass6), mRNA [NM_172856]	0.662113	0.737167	0.988149	0.807615	2.1853	2.47505	2.10518	2.6881	2.95884	0.000736075
A_51_P130095	Fcgr2b	NM_001077189	ref|Mus musculus Fc receptor, IgG, low affinity IIb (Fcgr2b), transcript variant 1, mRNA [NM_001077189]	10.035	15.1242	13.4305	10.7286	38.5362	39.296	32.1956	35.8957	2.95881	0.000415477
A_51_P226269	Rgcc	NM_025427	ref|Mus musculus regulator of cell cycle (Rgcc), mRNA [NM_025427]	1861.23	1825.83	1992.75	2403.66	6124.55	6125.71	4549.23	7111.41	2.958	0.00269812
A_51_P108581	Adrbk2	NM_177078	ref|Mus musculus adrenergic receptor kinase, beta 2 (Adrbk2), transcript variant 1, mRNA [NM_177078]	45.0292	50.4922	49.4041	45.5703	118.727	139.074	166.095	139.226	2.95609	0.00100072
A_55_P2006436	Olfr282	NM_146457	ref|Mus musculus olfactory receptor 282 (Olfr282), mRNA [NM_146457]	0.744348	0.698415	0.724609	0.500948	2.52946	1.25342	2.23385	1.86947	2.95549	0.0145573
A_51_P303061	Adcy8	NM_009623	ref|Mus musculus adenylate cyclase 8 (Adcy8), mRNA [NM_009623]	0.454661	0.355046	0.429336	0.842369	1.56039	1.38005	1.27971	1.92377	2.9518	0.0069239
A_55_P2028734	Klra16	NM_013794	ref|Mus musculus killer cell lectin-like receptor, subfamily A, member 16 (Klra16), mRNA [NM_013794]	3.54657	2.20751	2.77599	2.77167	9.97919	9.09563	6.25734	8.0227	2.95131	0.00406837
A_55_P2087528	D930015E06Rik	NM_172681	ref|Mus musculus RIKEN cDNA D930015E06 gene (D930015E06Rik), mRNA [NM_172681]	120.633	121.796	138.23	116.269	389.822	351.814	339.129	385.041	2.94973	0.000117037
A_55_P2096777	Tprn	NM_175286	ref|Mus musculus taperin (Tprn), mRNA [NM_175286]	12.7179	17.0109	16.0722	18.8413	50.7477	48.2897	45.0329	46.5793	2.9493	0.0001233
A_51_P445473	Fut7	NM_013524	ref|Mus musculus fucosyltransferase 7 (Fut7), transcript variant 1, mRNA [NM_013524]	1.19998	2.50823	1.73707	2.28287	6.77901	5.12596	3.76859	7.09972	2.94679	0.0158551
A_51_P165602	Lbx2	NM_010692	ref|Mus musculus ladybird homeobox homolog 2 (Drosophila) (Lbx2), mRNA [NM_010692]	16.673	16.4277	13.2766	12.2154	49.5145	46.1197	36.5404	40.4765	2.94663	0.00111502
A_55_P2077956	Klrb1	NM_001099918	ref|Mus musculus killer cell lectin-like receptor subfamily B member 1 (Klrb1), mRNA [NM_001099918]	0.338657	0.329274	0.361919	0.472532	1.54403	1.07782	0.902144	0.896626	2.9424	0.0141602
A_55_P1976200	Lmtk3	NM_001005511	ref|Mus musculus lemur tyrosine kinase 3 (Lmtk3), mRNA [NM_001005511]	2.18379	2.35236	2.4124	2.2211	5.71627	6.87016	8.48056	5.90835	2.94181	0.00304805
A_55_P2017929	Clu	NM_013492	ref|Mus musculus clusterin (Clu), mRNA [NM_013492]	1475.98	1349.38	1268.48	1167.85	3437.4	3601.84	4923.49	3508.72	2.94039	0.00292639
A_51_P423578	Slfn2	NM_011408	ref|Mus musculus schlafen 2 (Slfn2), mRNA [NM_011408]	12.3229	11.6116	10.3896	10.0511	35.2392	32.3652	30.2193	32.5935	2.93897	0.000108566
A_51_P112355	Igtp	NM_018738	ref|Mus musculus interferon gamma induced GTPase (Igtp), mRNA [NM_018738]	248.618	228.705	225.678	483.62	941.317	696.914	812.589	1036.19	2.93861	0.00584867
A_51_P187491	Epgn	NM_053087	ref|Mus musculus epithelial mitogen (Epgn), mRNA [NM_053087]	4.53403	4.62867	5.4209	6.98769	20.9835	14.7724	10.3019	17.298	2.93704	0.0162587
A_55_P2183587	Gli1	NM_010296	ref|Mus musculus GLI-Kruppel family member GLI1 (Gli1), mRNA [NM_010296]	33.2387	35.3138	37.3001	29.4889	119.104	91.9341	84.3023	102.082	2.93644	0.00148192
A_51_P460954	Ccl6	NM_009139	ref|Mus musculus chemokine (C-C motif) ligand 6 (Ccl6), mRNA [NM_009139]	124.207	185.289	141.126	157.499	462.542	445.709	404.812	471.138	2.93396	0.000201611
A_55_P2078300	Fndc7	NM_177091	ref|Mus musculus fibronectin type III domain containing 7 (Fndc7), transcript variant 1, mRNA [NM_177091]	1.16566	1.14229	1.84611	1.44324	4.41051	3.25159	3.61385	5.13526	2.93198	0.00563305
A_55_P2133365	1110017D15Rik	NM_001253777	ref|Mus musculus RIKEN cDNA 1110017D15 gene (1110017D15Rik), transcript variant 3, mRNA [NM_001253777]	1.7429	1.26016	1.02096	1.00006	5.43884	2.69677	2.80278	3.78834	2.93123	0.0337891
A_51_P452629	Tlr2	NM_011905	ref|Mus musculus toll-like receptor 2 (Tlr2), mRNA [NM_011905]	6.37143	10.1599	9.46182	9.81817	29.596	21.2774	21.4174	32.6303	2.92983	0.00665037
A_51_P455897	Fam64a	NM_144526	ref|Mus musculus family with sequence similarity 64, member A (Fam64a), mRNA [NM_144526]	0.427197	0.420572	0.405305	1.76757	2.63557	2.0594	1.62754	2.52267	2.92824	0.0379885
A_51_P341108	Spint1	NM_016907	ref|Mus musculus serine protease inhibitor, Kunitz type 1 (Spint1), mRNA [NM_016907]	0.472987	0.419585	1.30012	1.14215	2.98257	1.95786	1.91917	2.90485	2.92801	0.018445
A_55_P2128853	Ear12	NM_001012766	ref|Mus musculus eosinophil-associated, ribonuclease A family, member 12 (Ear12), mRNA [NM_001012766]	8.50898	10.936	9.67797	9.03249	24.8664	26.0891	27.645	33.0624	2.92652	0.000900961
A_51_P378381	4933436C20Rik	NR_033641	ref|Mus musculus RIKEN cDNA 4933436C20 gene (4933436C20Rik), non-coding RNA [NR_033641]	7.8334	8.29791	9.89036	6.93362	21.2493	24.9509	21.8974	28.2952	2.92496	0.00112908
A_55_P2001173	2310015D24Rik	NR_037997	ref|Mus musculus RIKEN cDNA 2310015D24 gene (2310015D24Rik), non-coding RNA [NR_037997]	49.1262	45.8299	43.5665	38.9197	135.885	121.425	120.142	141.387	2.92399	0.000201349
A_51_P494675	Cotl1	NM_028071	ref|Mus musculus coactosin-like 1 (Dictyostelium) (Cotl1), mRNA [NM_028071]	176.844	210.971	192.167	177.556	636.557	537.479	471.65	569.103	2.92367	0.000734802
A_55_P2000409	Rab44	NM_001002786	ref|Mus musculus RAB44, member RAS oncogene family (Rab44), mRNA [NM_001002786]	6.30132	7.74606	7.32062	7.83803	21.8346	15.3417	18.1668	30.0226	2.92288	0.018156
A_55_P1956488	Epb4.9	NM_001252662	ref|Mus musculus erythrocyte protein band 4.9 (Epb4.9), transcript variant 1, mRNA [NM_001252662]	2.99136	3.59267	3.1091	2.53361	9.64999	9.46606	7.31454	9.29459	2.92189	0.000817739
A_55_P2063336	4930427A07Rik	NM_134041	ref|Mus musculus RIKEN cDNA 4930427A07 gene (4930427A07Rik), mRNA [NM_134041]	1.74223	3.29405	3.80188	2.92502	11.4456	9.42046	5.12976	8.36417	2.92098	0.0238989
A_55_P2064074	Vps37d	NM_001199677	ref|Mus musculus vacuolar protein sorting 37D (yeast) (Vps37d), transcript variant 1, mRNA [NM_001199677]	14.2531	17.6619	16.5021	13.9767	43.8339	45.0816	43.9353	49.3969	2.92092	0.000102655
A_55_P2116714	TC1715074	TC1715074	tc|Q62583_PERMA (Q62583) Reverse transcriptase (Fragment), partial (12%) [TC1715074]	5.05044	6.06062	5.80567	5.68422	14.2447	19.1634	15.7867	16.8011	2.92005	0.000746727
A_55_P2017570	Ncrna00085	NM_001162909	ref|Mus musculus non-protein coding RNA 85 (Ncrna00085), mRNA [NM_001162909]	3.18674	2.32551	2.23099	2.37204	6.89508	7.54774	5.78018	9.27928	2.9166	0.0045259
A_52_P29953	Fam212b	NM_175398	ref|Mus musculus family with sequence similarity 212, member B (Fam212b), transcript variant 1, mRNA [NM_175398]	17.1169	19.8913	16.8041	15.696	47.4963	51.5562	54.3175	49.2921	2.91565	9.38773e-05
A_55_P2113703	Spib	NM_019866	ref|Mus musculus Spi-B transcription factor (Spi-1/PU.1 related) (Spib), mRNA [NM_019866]	1.29772	0.996752	0.404721	1.67051	3.60628	2.36765	2.88062	3.87604	2.91337	0.0129217
A_51_P358700	Olfr1221	NM_146902	ref|Mus musculus olfactory receptor 1221 (Olfr1221), mRNA [NM_146902]	1.42462	1.83317	1.81878	0.470475	4.86902	3.81879	4.24621	3.2261	2.91329	0.00713124
A_51_P208240	Tnfsf14	NM_019418	ref|Mus musculus tumor necrosis factor (ligand) superfamily, member 14 (Tnfsf14), mRNA [NM_019418]	1.01045	0.555391	0.413247	1.14195	2.46138	2.03552	2.42038	2.16879	2.91124	0.00254628
A_51_P213691	Scnn1a	NM_011324	ref|Mus musculus sodium channel, nonvoltage-gated 1 alpha (Scnn1a), mRNA [NM_011324]	2.14652	1.07828	0.959287	0.788037	3.53643	3.19794	2.75233	4.97565	2.90869	0.0220112
A_52_P427818	Zscan18	NM_001017955	ref|Mus musculus zinc finger and SCAN domain containing 18 (Zscan18), mRNA [NM_001017955]	16.2244	17.3722	17.5701	16.1684	47.6517	47.5879	53.416	47.1643	2.90814	7.68593e-05
A_52_P196161	Sh3gl2	NM_019535	ref|Mus musculus SH3-domain GRB2-like 2 (Sh3gl2), mRNA [NM_019535]	0.598933	0.720224	0.574371	0.471036	1.66882	1.98848	0.818901	2.39665	2.90661	0.0477541
A_51_P199135	Cd83	NM_009856	ref|Mus musculus CD83 antigen (Cd83), mRNA [NM_009856]	17.2022	19.1618	16.6596	8.68294	57.1469	38.2682	34.2054	49.5923	2.90428	0.0101409
A_51_P173114	Cdhr1	NM_130878	ref|Mus musculus cadherin-related family member 1 (Cdhr1), mRNA [NM_130878]	0.409045	0.389863	0.398512	0.496766	1.32395	0.912405	0.969519	1.71196	2.90277	0.0191247
A_55_P1966660	LOC547349	NM_001025208	ref|Mus musculus MHC class I family member (LOC547349), mRNA [NM_001025208]	44.5716	44.3965	41.5455	68.427	145.944	148.476	140.072	142.361	2.89962	0.000227585
A_51_P430973	Paqr7	NM_027995	ref|Mus musculus progestin and adipoQ receptor family member VII (Paqr7), mRNA [NM_027995]	44.9253	54.5152	52.2953	41.2293	138.514	131.182	143.207	146.583	2.89942	8.59074e-05
A_51_P233928	B4galnt1	NM_008080	ref|Mus musculus beta-1,4-N-acetyl-galactosaminyl transferase 1 (B4galnt1), transcript variant 1, mRNA [NM_008080]	2.91341	2.12483	2.33791	3.16338	8.39805	7.12396	7.12098	7.91501	2.89937	0.000362689
A_55_P2062181	Shank1	ENSMUST00000154776	ens|SH3/ankyrin domain gene 1 [Source:MGI Symbol;Acc:MGI:3613677] [ENSMUST00000154776]	0.36108	0.35174	0.3765	0.477023	1.38771	1.18485	0.605718	1.36241	2.89891	0.0246189
A_51_P481920	Ccna2	NM_009828	ref|Mus musculus cyclin A2 (Ccna2), mRNA [NM_009828]	4.03601	3.71763	4.39456	2.35823	14.6684	9.5343	7.26905	10.5638	2.89771	0.0199286
A_52_P154026	Zcwpw1	NM_001005426	ref|Mus musculus zinc finger, CW type with PWWP domain 1 (Zcwpw1), mRNA [NM_001005426]	0.343296	0.494279	0.366118	0.993168	1.52294	1.83449	0.948404	2.05575	2.89576	0.0344575
A_51_P139184	Fank1	NM_025850	ref|Mus musculus fibronectin type 3 and ankyrin repeat domains 1 (Fank1), mRNA [NM_025850]	0.350433	0.944872	1.21342	0.549091	2.19837	1.95418	2.95402	1.74516	2.89479	0.0175659
A_51_P242930	Lat2	NM_020044	ref|Mus musculus linker for activation of T cells family, member 2 (Lat2), transcript variant 1, mRNA [NM_020044]	11.8106	4.01722	5.68782	3.94299	21.7842	16.5892	15.5417	19.7425	2.89323	0.0100943
A_55_P1973941	Slc7a5	NM_011404	ref|Mus musculus solute carrier family 7 (cationic amino acid transporter, y+ system), member 5 (Slc7a5), mRNA [NM_011404]	7.03447	7.80615	7.56129	7.5492	26.9306	20.0566	17.203	22.4591	2.89303	0.00330572
A_51_P518051	Dusp4	NM_176933	ref|Mus musculus dual specificity phosphatase 4 (Dusp4), mRNA [NM_176933]	2.97277	2.52848	2.38438	2.21898	9.59839	6.97097	6.4797	6.17911	2.89256	0.00561135
A_55_P2052361	Olfr1382	NM_001011790	ref|Mus musculus olfactory receptor 1382 (Olfr1382), mRNA [NM_001011790]	0.340369	0.630114	0.362726	0.461392	1.50164	0.912827	1.19887	1.57764	2.89255	0.0101737
A_52_P488427	Sec14l2	NM_144520	ref|Mus musculus SEC14-like 2 (S. cerevisiae) (Sec14l2), mRNA [NM_144520]	4.96441	2.76931	4.4696	3.12655	10.2606	10.9842	12.7356	10.3619	2.89254	0.00106167
A_55_P2008722	Gm13157	NM_001127189	ref|Mus musculus predicted gene 13157 (Gm13157), mRNA [NM_001127189]	22.2965	24.3451	22.5472	24.8237	71.894	65.4552	61.0266	73.5115	2.89203	0.000200352
A_55_P1992234	Slx	NM_001136476	ref|Mus musculus Sycp3 like X-linked (Slx), mRNA [NM_001136476]	0.863278	0.654521	1.05828	2.84148	3.33789	4.1915	4.34432	3.78651	2.89064	0.0145789
A_55_P1979645	S100a1	NM_011309	ref|Mus musculus S100 calcium binding protein A1 (S100a1), mRNA [NM_011309]	436.835	396.637	412.992	426.449	1082.94	1381.31	1145.12	1223.23	2.88874	0.00041147
A_52_P35534	E230029C05Rik	AK046045	gb|Mus musculus adult male corpora quadrigemina cDNA, RIKEN full-length enriched library, clone:B230337J15 product:unclassifiable, full insert sequence. [AK046045]	0.711435	1.07357	1.76387	1.74169	3.54683	2.79945	3.47483	5.44818	2.88613	0.0255543
A_55_P2105963	P2ry10	NM_172435	ref|Mus musculus purinergic receptor P2Y, G-protein coupled 10 (P2ry10), mRNA [NM_172435]	1.72717	2.27795	2.54344	2.01556	6.00175	4.77499	5.89798	7.9978	2.88092	0.00629266
A_55_P2133835	1700023F06Rik	NM_001254724	ref|Mus musculus RIKEN cDNA 1700023F06 gene (1700023F06Rik), transcript variant 1, mRNA [NM_001254724]	1.92803	1.0943	1.76692	0.956043	4.69768	3.78901	3.952	4.10915	2.88024	0.00138954
A_55_P2007878	Rnf144b	NM_146042	ref|Mus musculus ring finger protein 144B (Rnf144b), transcript variant 1, mRNA [NM_146042]	8.59772	12.0928	15.3289	15.154	38.5574	33.3916	31.4313	43.931	2.87867	0.00240747
A_51_P107020	Kif5a	NM_001039000	ref|Mus musculus kinesin family member 5A (Kif5a), transcript variant 1, mRNA [NM_001039000]	9.26971	11.2662	9.30562	7.26959	30.8723	28.0096	22.5557	25.344	2.87735	0.00126405
A_55_P2337416	C030010L15Rik	AK021061	gb|Mus musculus adult male corpus striatum cDNA, RIKEN full-length enriched library, clone:C030010L15 product:unclassifiable, full insert sequence. [AK021061]	14.9716	17.3784	16.2608	15.7382	50.2683	42.9626	43.9417	47.975	2.87724	0.000141064
A_55_P2129047	Tlr7	NM_133211	ref|Mus musculus toll-like receptor 7 (Tlr7), mRNA [NM_133211]	2.34327	3.17401	4.21411	2.7313	9.16086	10.9995	6.12557	9.56459	2.87663	0.00892523
A_51_P261835	Tmem8c	NM_025376	ref|Mus musculus transmembrane protein 8C (Tmem8c), transcript variant 1, mRNA [NM_025376]	9.64643	11.1031	10.0611	7.35746	29.8853	24.8336	21.8126	33.2134	2.87531	0.00361071
A_55_P1976664	Gm14625	NM_001220498	ref|Mus musculus predicted gene 14625 (Gm14625), mRNA [NM_001220498]	1.26145	0.560251	1.22296	0.662407	3.04742	2.23496	2.47055	2.90012	2.87372	0.00384446
A_51_P305628	Atp8a2	NM_015803	ref|Mus musculus ATPase, aminophospholipid transporter-like, class I, type 8A, member 2 (Atp8a2), mRNA [NM_015803]	77.4299	65.3863	71.4864	75.3961	190.649	212.821	221.777	206.799	2.87211	9.66608e-05
A_55_P2024841	Gstt1	NM_008185	ref|Mus musculus glutathione S-transferase, theta 1 (Gstt1), mRNA [NM_008185]	190.058	239.834	211.398	163.677	540.751	546.553	660.245	564.135	2.87178	0.000472594
A_52_P219904	Afmid	NM_027827	ref|Mus musculus arylformamidase (Afmid), mRNA [NM_027827]	17.4133	20.0162	17.5767	18.0066	53.8061	57.6881	50.7358	47.3504	2.87046	0.000201664
A_55_P2169247	Gm15056	NM_001177471	ref|Mus musculus predicted gene 15056 (Gm15056), mRNA [NM_001177471]	1.35866	1.1777	0.997407	1.65655	3.18701	3.96334	2.41751	5.32961	2.87024	0.030019
A_51_P337675	Cd53	NM_007651	ref|Mus musculus CD53 antigen (Cd53), mRNA [NM_007651]	1.90922	3.35331	1.91621	2.21115	6.10411	7.25721	5.9368	7.65103	2.87002	0.00180452
A_55_P1961873	Akt3	NM_011785	ref|Mus musculus thymoma viral proto-oncogene 3 (Akt3), mRNA [NM_011785]	72.6184	71.6367	72.6086	71.7123	199.164	203.037	192.508	232.262	2.8657	0.000186597
A_51_P243914	Skap2	NM_018773	ref|Mus musculus src family associated phosphoprotein 2 (Skap2), mRNA [NM_018773]	45.4783	49.6742	45.9687	41.5773	147.887	127.593	110.166	137.435	2.86308	0.000726344
A_52_P508974	Igf2bp3	NM_023670	ref|Mus musculus insulin-like growth factor 2 mRNA binding protein 3 (Igf2bp3), mRNA [NM_023670]	2.48268	4.45813	4.23337	3.129	8.11446	12.5982	9.51899	10.6982	2.86159	0.00464401
A_55_P2078633	C4b	NM_009780	ref|Mus musculus complement component 4B (Chido blood group) (C4b), mRNA [NM_009780]	144.627	198.837	113.133	125.791	594.861	372.176	320.285	377.935	2.85936	0.0204311
A_51_P261517	Tyrobp	NM_011662	ref|Mus musculus TYRO protein tyrosine kinase binding protein (Tyrobp), mRNA [NM_011662]	45.8528	72.369	56.0071	47.4499	163.836	161.557	133.849	174.593	2.85925	0.000918799
A_52_P13730	Cbx2	NM_007623	ref|Mus musculus chromobox 2 (Cbx2), mRNA [NM_007623]	9.87008	7.55307	7.30258	4.65197	19.1394	21.8861	22.9243	20.0426	2.85905	0.000835934
A_55_P2365113	LOC433198	AK030301	gb|Mus musculus 11 days pregnant adult female ovary and uterus cDNA, RIKEN full-length enriched library, clone:5031413I17 product:unclassifiable, full insert sequence. [AK030301]	2.35219	1.73103	0.734379	1.11637	6.27912	3.39908	3.13077	4.14065	2.85638	0.0420561
A_52_P222230	AK040896	AK040896	gb|Mus musculus adult male aorta and vein cDNA, RIKEN full-length enriched library, clone:A530041D01 product:unclassifiable, full insert sequence. [AK040896]	61.4177	60.1416	65.4825	70.8219	173.275	214.785	175.469	172.098	2.85277	0.000539085
A_52_P677891	Fam174b	NM_001162532	ref|Mus musculus family with sequence similarity 174, member B (Fam174b), mRNA [NM_001162532]	12.4789	10.9693	9.64632	7.25111	24.5857	27.8926	39.3063	23.2132	2.85032	0.0120504
A_55_P1994630	Dpp6	AK047025	gb|Mus musculus 10 days neonate cerebellum cDNA, RIKEN full-length enriched library, clone:B930011P16 product:hypothetical protein, full insert sequence. [AK047025]	0.446547	0.411645	0.405224	0.491328	0.99528	1.80339	1.00604	1.19665	2.85019	0.0203827
A_52_P57317	Fam19a3	NM_183224	ref|Mus musculus family with sequence similarity 19, member A3 (Fam19a3), mRNA [NM_183224]	33.2531	33.8939	39.6497	39.5929	97.674	113.765	104.559	101.174	2.84974	0.000127173
A_55_P2184189	Ncf2	BC003730	gb|Mus musculus neutrophil cytosolic factor 2, mRNA (cDNA clone MGC:5795 IMAGE:3592460), complete cds. [BC003730]	11.3229	17.0564	17.449	13.7436	48.0468	38.3537	33.8786	49.2943	2.84654	0.00334346
A_52_P587831	Ddx56	NM_026538	ref|Mus musculus DEAD (Asp-Glu-Ala-Asp) box polypeptide 56 (Ddx56), mRNA [NM_026538]	163.529	136.026	129.039	142.51	395.892	440.539	384.952	403.601	2.84534	0.000108566
A_55_P2156638	Gpr114	NM_001145972	ref|Mus musculus G protein-coupled receptor 114 (Gpr114), transcript variant 1, mRNA [NM_001145972]	3.61569	3.27909	2.81482	3.43001	9.13309	7.92352	9.72277	10.5745	2.84284	0.000725549
A_55_P2025790	Fanci	NM_145946	ref|Mus musculus Fanconi anemia, complementation group I (Fanci), mRNA [NM_145946]	0.379559	0.365821	0.377439	0.476843	1.32625	0.736113	0.899123	1.58346	2.84119	0.0315049
A_66_P111011	Gata3	NM_008091	ref|Mus musculus GATA binding protein 3 (Gata3), mRNA [NM_008091]	4.88863	3.48506	1.92208	4.40438	10.7281	10.823	9.12929	11.0689	2.84005	0.0014343
A_51_P447866	Sash3	NM_028773	ref|Mus musculus SAM and SH3 domain containing 3 (Sash3), mRNA [NM_028773]	2.70882	2.93958	3.31199	3.8671	9.13529	7.95992	8.70387	10.5349	2.83251	0.000873705
A_55_P2019964	Lancl1	NM_001190985	ref|Mus musculus LanC (bacterial lantibiotic synthetase component C)-like 1 (Lancl1), transcript variant 1, mRNA [NM_001190985]	659.457	683.08	655.805	668.684	1833.54	2137.36	1694.94	1885.3	2.83129	0.00030636
A_51_P270949	Hist1h1b	NM_020034	ref|Mus musculus histone cluster 1, H1b (Hist1h1b), mRNA [NM_020034]	7.58647	6.1594	6.3504	5.9479	25.6757	16.8702	13.1836	17.9801	2.83018	0.0165006
A_55_P2193512	AI661384	BB034038	gb|BB034038 RIKEN full-length enriched, adult male thymus Mus musculus cDNA clone 5830488I19 3'. [BB034038]	1.71214	3.56611	2.41824	2.84502	6.23237	7.64191	6.49511	9.45351	2.82909	0.00630455
A_55_P2015994	Fgf9	NM_013518	ref|Mus musculus fibroblast growth factor 9 (Fgf9), mRNA [NM_013518]	32.4425	26.9378	27.3336	26.0871	80.3321	91.0566	69.285	78.4254	2.82887	0.000584612
A_52_P452689	Atf3	NM_007498	ref|Mus musculus activating transcription factor 3 (Atf3), mRNA [NM_007498]	115.685	124.713	78.6324	46.6258	346.008	198.474	162.417	327.172	2.82799	0.0447163
A_65_P08776	Zfp937	NM_001142411	ref|Mus musculus zinc finger protein 937 (Zfp937), mRNA [NM_001142411]	2.67859	2.32455	2.76666	1.99349	7.15541	7.32472	6.25978	6.87038	2.82797	0.000190015
A_55_P2045682	Rassf5	NM_018750	ref|Mus musculus Ras association (RalGDS/AF-6) domain family member 5 (Rassf5), mRNA [NM_018750]	17.8608	23.0332	20.2963	17.598	57.3598	49.73	50.0784	65.5163	2.82636	0.00113688
A_51_P446469	Dok2	NM_010071	ref|Mus musculus docking protein 2 (Dok2), mRNA [NM_010071]	39.1154	48.2564	42.0452	29.9888	114.527	113.275	99.9889	122.653	2.82577	0.000421475
A_51_P151564	A730036I17Rik	NR_045838	ref|Mus musculus RIKEN cDNA A730036I17 gene (A730036I17Rik), non-coding RNA [NR_045838]	1.50649	2.66049	2.03052	3.05204	8.13509	5.59674	7.06262	5.33922	2.8254	0.00671759
A_55_P2099560	Apobec1	NM_031159	ref|Mus musculus apolipoprotein B mRNA editing enzyme, catalytic polypeptide 1 (Apobec1), transcript variant 1, mRNA [NM_031159]	44.4268	34.4758	35.7745	34.5522	130.713	88.6041	89.9995	112.134	2.82418	0.00385416
A_52_P354373	1190002F15Rik	NR_037956	ref|Mus musculus RIKEN cDNA 1190002F15 gene (1190002F15Rik), transcript variant 1, non-coding RNA [NR_037956]	2.35905	1.75322	2.37922	1.46533	7.19474	6.1093	4.27079	4.89121	2.82349	0.00918899
A_55_P1975400	Flnc	NM_001081185	ref|Mus musculus filamin C, gamma (Flnc), mRNA [NM_001081185]	3938.94	4065.73	4115.18	4915.09	11549.5	12441.2	10857.6	13202	2.82069	0.00025904
A_51_P507832	Pik3cg	NM_020272	ref|Mus musculus phosphoinositide-3-kinase, catalytic, gamma polypeptide (Pik3cg), transcript variant 1, mRNA [NM_020272]	0.497743	1.75341	0.41358	0.512631	2.20014	2.52046	1.75025	2.47823	2.81651	0.0267078
A_51_P102421	Clcf1	NM_019952	ref|Mus musculus cardiotrophin-like cytokine factor 1 (Clcf1), mRNA [NM_019952]	1.59187	1.07624	1.03179	0.462496	3.37411	2.74216	2.47673	3.12306	2.81473	0.0049432
A_52_P549892	1600002D24Rik	NR_040484	ref|Mus musculus RIKEN cDNA 1600002D24 gene (1600002D24Rik), non-coding RNA [NR_040484]	0.361087	0.350956	0.371674	0.459337	1.37256	0.880149	1.36369	0.725581	2.81389	0.0219302
A_55_P2316612	6720407P12Rik	AK020106	gb|Mus musculus 12 days embryo male wolffian duct includes surrounding region cDNA, RIKEN full-length enriched library, clone:6720407P12 product:unclassifiable, full insert sequence. [AK020106]	85.1278	93.2239	75.2411	73.3881	229.981	210.381	272.049	207.254	2.81259	0.0010018
A_55_P2005730	Trpm2	AK039405	gb|Mus musculus adult male spinal cord cDNA, RIKEN full-length enriched library, clone:A330040H08 product:similar to TRANSIENT RECEPTOR POTENTIAL CHANNEL 7 (FRAGMENT) [Mus musculus], full insert sequence. [AK039405]	0.351062	0.602898	0.371364	0.467799	1.25892	0.955475	0.889691	1.93427	2.80982	0.0490084
A_52_P658320	Mfsd7a	NM_172883	ref|Mus musculus major facilitator superfamily domain containing 7A (Mfsd7a), mRNA [NM_172883]	3.39235	3.21031	3.35334	4.61548	11.0234	10.7244	9.47438	9.69703	2.80817	0.000309257
A_55_P1963580	Hes3	NM_008237	ref|Mus musculus hairy and enhancer of split 3 (Drosophila) (Hes3), mRNA [NM_008237]	0.390322	0.482657	0.36728	0.458778	1.50842	1.30256	0.900441	1.05859	2.80748	0.00718061
A_51_P393454	Ntrk2	NM_001025074	ref|Mus musculus neurotrophic tyrosine kinase, receptor, type 2 (Ntrk2), transcript variant 1, mRNA [NM_001025074]	0.350049	0.341866	0.369735	0.461939	0.718393	0.888341	1.34541	1.32343	2.80625	0.0193429
A_55_P2131088	Vwa5a	NM_172767	ref|Mus musculus von Willebrand factor A domain containing 5A (Vwa5a), mRNA [NM_172767]	101.651	106.748	113.065	119.654	309.865	303.344	282.896	340.586	2.80354	0.000170799
A_51_P181341	Necab2	NM_054095	ref|Mus musculus N-terminal EF-hand calcium binding protein 2 (Necab2), mRNA [NM_054095]	9.36679	9.57875	6.76962	9.60512	29.9511	21.5219	21.6316	25.912	2.80339	0.00237417
A_51_P309158	Snx20	NM_027840	ref|Mus musculus sorting nexin 20 (Snx20), mRNA [NM_027840]	14.1448	19.8696	15.1357	12.536	47.5786	41.5381	36.2704	47.4491	2.80187	0.00127205
A_55_P2093053	ENSMUST00000106578	ENSMUST00000106578	ens|predicted gene 11709 [Source:MGI Symbol;Acc:MGI:3649405] [ENSMUST00000106578]	1.86437	1.22624	1.40072	1.6764	6.46669	3.05195	3.13407	4.62698	2.80163	0.0440077
A_55_P2038767	Fam49a	NM_029758	ref|Mus musculus family with sequence similarity 49, member A (Fam49a), transcript variant 1, mRNA [NM_029758]	11.9339	13.2749	11.9024	11.0707	38.7309	29.329	30.0734	36.8435	2.80141	0.00120999
A_51_P133684	Csrp3	NM_013808	ref|Mus musculus cysteine and glycine-rich protein 3 (Csrp3), transcript variant 1, mRNA [NM_013808]	505.37	962.828	673.58	551.061	1856.47	1678.86	1721.87	2285.43	2.801	0.00304265
A_51_P405476	Fcer1g	NM_010185	ref|Mus musculus Fc receptor, IgE, high affinity I, gamma polypeptide (Fcer1g), mRNA [NM_010185]	56.1271	81.0847	75.8566	54.7108	198.515	169.331	161.8	219.521	2.7977	0.00181674
A_51_P318510	Ptprn	NM_008985	ref|Mus musculus protein tyrosine phosphatase, receptor type, N (Ptprn), mRNA [NM_008985]	0.352712	0.33907	0.756206	0.459876	1.30577	1.65403	1.2213	1.15415	2.79646	0.00631016
A_55_P1963154	Folh1	NM_016770	ref|Mus musculus folate hydrolase 1 (Folh1), transcript variant 1, mRNA [NM_016770]	0.470157	0.433781	0.634544	0.530375	1.42101	1.16207	1.22996	1.96569	2.79319	0.0115111
A_55_P1998882	Gm7538	NR_046033	ref|Mus musculus predicted gene 7538 (Gm7538), non-coding RNA [NR_046033]	4.14461	5.91043	6.37565	4.89007	12.7826	15.7029	18.8981	12.1524	2.7924	0.00603953
A_55_P2064776	4930412O13Rik	NR_024257	ref|Mus musculus RIKEN cDNA 4930412O13 gene (4930412O13Rik), non-coding RNA [NR_024257]	0.710298	0.420685	0.713019	0.56482	2.1036	1.83997	1.32744	1.45514	2.7923	0.0070326
A_52_P350537	Mtmr11	NM_181409	ref|Mus musculus myotubularin related protein 11 (Mtmr11), mRNA [NM_181409]	10.3181	8.73741	9.9409	6.85519	33.0126	23.7025	17.6043	25.768	2.79171	0.0118955
A_55_P2097828	Gmfg	NM_022024	ref|Mus musculus glia maturation factor, gamma (Gmfg), transcript variant 1, mRNA [NM_022024]	33.0303	39.4477	41.5334	34.4925	104.775	111.063	91.2809	107.444	2.7916	0.000256065
A_55_P1990324	Ptprc	NM_001111316	ref|Mus musculus protein tyrosine phosphatase, receptor type, C (Ptprc), transcript variant 1, mRNA [NM_001111316]	3.77773	4.39499	3.64572	3.35526	12.2653	10.4618	8.24522	11.3383	2.78842	0.00221121
A_51_P187750	Neurl3	NM_153408	ref|Mus musculus neuralized homolog 3 homolog (Drosophila) (Neurl3), mRNA [NM_153408]	2.27777	1.84438	0.802755	0.543967	4.71999	2.98975	3.35407	4.18484	2.78826	0.0197033
A_51_P155073	Nudt14	NM_025399	ref|Mus musculus nudix (nucleoside diphosphate linked moiety X)-type motif 14 (Nudt14), mRNA [NM_025399]	43.3645	49.1641	39.7554	45.1715	142.97	120.683	99.5895	131.5	2.78798	0.00154418
A_55_P2093889	Arhgef19	NM_172520	ref|Mus musculus Rho guanine nucleotide exchange factor (GEF) 19 (Arhgef19), mRNA [NM_172520]	3.06705	2.83035	3.0537	2.2206	7.77651	5.96196	10.0474	7.35526	2.7875	0.00664303
A_51_P126337	Fgf12	NM_183064	ref|Mus musculus fibroblast growth factor 12 (Fgf12), transcript variant 1, mRNA [NM_183064]	0.508639	0.461374	0.375897	0.472278	1.03655	0.702464	1.68638	1.64052	2.78625	0.0458423
A_51_P168632	Prim1	NM_008921	ref|Mus musculus DNA primase, p49 subunit (Prim1), mRNA [NM_008921]	24.6891	26.641	26.7522	23.6676	69.8926	74.7777	63.5063	74.7435	2.78055	0.000155693
A_55_P2067629	Ush1g	NM_176847	ref|Mus musculus Usher syndrome 1G (Ush1g), mRNA [NM_176847]	18.0505	15.8034	17.1813	17.9655	43.4531	41.9166	59.8626	46.5255	2.77907	0.00242539
A_55_P2150029	ENSMUST00000075226	ENSMUST00000075226	ens|predicted pseudogene 10112 [Source:MGI Symbol;Acc:MGI:3800293] [ENSMUST00000075226]	3.46221	2.81665	2.14614	2.88351	7.34041	9.16105	6.60528	8.26563	2.77423	0.00175373
A_55_P1990271	Fthl17	NM_031261	ref|Mus musculus ferritin, heavy polypeptide-like 17 (Fthl17), mRNA [NM_031261]	0.401432	0.387806	0.393596	0.494345	1.22092	0.606771	1.45775	1.36462	2.77255	0.029019
A_55_P2365928	Gm14873	NR_045912	ref|Mus musculus predicted gene 14873 (Gm14873), transcript variant 1, non-coding RNA [NR_045912]	2.23749	0.859991	1.62516	1.76449	4.20361	4.63522	4.65703	4.48293	2.77146	0.00101773
A_55_P1955442	Gm3696	NM_001024712	ref|Mus musculus predicted gene 3696 (Gm3696), mRNA [NM_001024712]	6.30268	8.44201	8.48521	8.19132	19.1726	18.2342	20.5191	29.099	2.76962	0.00803202
A_55_P2038262	Phf11b	NM_001164327	ref|Mus musculus PHD finger protein 11B (Phf11b), mRNA [NM_001164327]	11.8247	13.3161	9.91165	13.7899	34.742	29.7974	33.9545	36.6295	2.76653	0.000341832
A_52_P646602	9030624J02Rik	NM_027815	ref|Mus musculus RIKEN cDNA 9030624J02 gene (9030624J02Rik), mRNA [NM_027815]	5.085	4.70165	4.77736	5.30331	15.2232	13.0114	10.5697	16.1422	2.76567	0.00307031
A_52_P38627	Egf	NM_010113	ref|Mus musculus epidermal growth factor (Egf), mRNA [NM_010113]	338.51	345.298	320.484	385.014	899.308	1075.23	878.293	988.086	2.76463	0.000321877
A_55_P1985623	Abcc3	NM_029600	ref|Mus musculus ATP-binding cassette, sub-family C (CFTR/MRP), member 3 (Abcc3), mRNA [NM_029600]	5.31953	5.3111	4.80706	4.65899	15.9031	13.6219	11.4175	14.5774	2.76264	0.00110413
A_51_P223569	Ddx4	NM_010029	ref|Mus musculus DEAD (Asp-Glu-Ala-Asp) box polypeptide 4 (Ddx4), transcript variant 2, mRNA [NM_010029]	0.43211	0.408837	0.820836	1.21712	1.04006	2.38764	2.17266	2.34975	2.7615	0.0441265
A_52_P301579	Tppp2	NM_001128634	ref|Mus musculus tubulin polymerization-promoting protein family member 2 (Tppp2), mRNA [NM_001128634]	0.36422	0.487624	0.363462	0.457432	0.912387	1.23231	1.05351	1.41882	2.76016	0.00426048
A_51_P105709	Trip13	NM_027182	ref|Mus musculus thyroid hormone receptor interactor 13 (Trip13), mRNA [NM_027182]	1.472	2.12858	2.02943	1.52565	5.5526	5.12399	3.67068	5.40265	2.76004	0.00344416
A_55_P2185840	Nnmt	NM_010924	ref|Mus musculus nicotinamide N-methyltransferase (Nnmt), mRNA [NM_010924]	19.478	28.1104	18.9867	18.0362	54.7695	57.4277	75.9967	45.2306	2.75878	0.00818492
A_55_P2129348	Pilra	NM_153510	ref|Mus musculus paired immunoglobin-like type 2 receptor alpha (Pilra), mRNA [NM_153510]	2.06069	4.39751	3.23989	3.44755	11.8642	7.42489	7.53295	9.42534	2.75737	0.010787
A_52_P90363	Ifi27l2a	NM_029803	ref|Mus musculus interferon, alpha-inducible protein 27 like 2A (Ifi27l2a), mRNA [NM_029803]	618.983	653.398	580.538	348.962	1720.03	1734.55	1447.27	1165.67	2.75561	0.00434255
A_51_P204402	Shcbp1	NM_011369	ref|Mus musculus Shc SH2-domain binding protein 1 (Shcbp1), mRNA [NM_011369]	1.8784	0.778891	1.25874	0.662757	4.09109	2.84773	2.77694	2.893	2.75373	0.012941
A_55_P2099952	Car1	NM_009799	ref|Mus musculus carbonic anhydrase 1 (Car1), transcript variant 1, mRNA [NM_009799]	3.00494	3.41598	2.91381	2.67928	7.14585	7.31105	9.73085	8.88068	2.75249	0.00171602
A_55_P2043162	Cadps2	NM_001252107	ref|Mus musculus Ca2+-dependent activator protein for secretion 2 (Cadps2), transcript variant 4, mRNA [NM_001252107]	0.402877	0.390289	0.445976	0.973895	1.67139	1.71775	1.32486	1.37669	2.75219	0.00721333
A_51_P499551	Cd276	NM_133983	ref|Mus musculus CD276 antigen (Cd276), mRNA [NM_133983]	4.18608	3.35402	3.59685	2.67325	10.2964	9.00957	8.81191	9.86603	2.75043	0.000337317
A_55_P2367843	Efcab4a	AK140493	gb|Mus musculus 10 days neonate cerebellum cDNA, RIKEN full-length enriched library, clone:B930011K17 product:unclassifiable, full insert sequence. [AK140493]	5.68571	8.61443	8.07479	7.59577	21.5847	20.4808	18.9542	21.3425	2.74809	0.000198777
A_55_P2084332	Pigp	NM_001159620	ref|Mus musculus phosphatidylinositol glycan anchor biosynthesis, class P (Pigp), transcript variant 5, mRNA [NM_001159620]	21.7129	20.8142	18.6708	24.4823	58.8837	60.2096	51.897	64.3985	2.7473	0.000316114
A_51_P171936	A630033H20Rik	NM_175442	ref|Mus musculus RIKEN cDNA A630033H20 gene (A630033H20Rik), transcript variant 2, mRNA [NM_175442]	0.722912	0.404238	0.937662	0.50283	2.00651	1.97804	1.16903	1.89998	2.7471	0.0126262
A_52_P489202	ENSMUST00000084674	ENSMUST00000084674	ens|RIKEN cDNA 4732465J04 gene [Source:MGI Symbol;Acc:MGI:3041208] [ENSMUST00000084674]	1.38082	0.408834	0.413258	1.87869	2.70442	2.9468	1.95248	3.59219	2.74301	0.0378252
A_55_P2298319	C730029A08Rik	AK083183	gb|Mus musculus adult male hippocampus cDNA, RIKEN full-length enriched library, clone:C630024D06 product:unclassifiable, full insert sequence. [AK083183]	4.13053	4.45432	3.2483	3.42974	11.1924	8.1722	11.8401	10.6532	2.74246	0.00203547
A_55_P2177998	Tmprss13	NM_001013373	ref|Mus musculus transmembrane protease, serine 13 (Tmprss13), mRNA [NM_001013373]	0.43105	1.20823	0.762142	1.51143	2.66415	2.1589	2.66142	3.24073	2.74102	0.00940989
A_55_P2106106	Gpr77	NM_176912	ref|Mus musculus G protein-coupled receptor 77 (Gpr77), transcript variant 1, mRNA [NM_176912]	8.24603	6.89308	6.12324	7.1942	22.2853	16.4903	18.0895	20.9731	2.73533	0.00127408
A_51_P235123	Nfkbie	NM_008690	ref|Mus musculus nuclear factor of kappa light polypeptide gene enhancer in B cells inhibitor, epsilon (Nfkbie), mRNA [NM_008690]	6.09574	6.86142	8.16592	12.4154	26.8009	20.2417	20.4387	24.1834	2.73312	0.00331174
A_51_P249215	Ptger2	NM_008964	ref|Mus musculus prostaglandin E receptor 2 (subtype EP2) (Ptger2), mRNA [NM_008964]	1.04659	0.550929	0.919852	0.938006	1.86994	1.8274	2.33374	3.41115	2.73262	0.0277204
A_51_P502437	Cacna2d3	NM_009785	ref|Mus musculus calcium channel, voltage-dependent, alpha2/delta subunit 3 (Cacna2d3), mRNA [NM_009785]	11.985	16.6061	18.6628	17.5003	52.997	48.5559	26.5086	48.7136	2.72994	0.0158588
A_55_P2067700	Tas2r113	NM_207018	ref|Mus musculus taste receptor, type 2, member 113 (Tas2r113), mRNA [NM_207018]	17.5617	17.0671	22.6283	10.7623	47.0594	59.6071	39.7287	39.188	2.72839	0.00779623
A_52_P476189	Gm3604	NM_001162910	ref|Mus musculus predicted gene 3604 (Gm3604), mRNA [NM_001162910]	1.00693	1.12404	2.45168	1.05343	3.95606	4.15617	3.51041	3.75469	2.72837	0.00409945
A_55_P2075450	Ttll3	NM_001142732	ref|Mus musculus tubulin tyrosine ligase-like family, member 3 (Ttll3), transcript variant 2, mRNA [NM_001142732]	0.46149	1.08481	0.411924	0.587897	1.39085	2.44854	1.66018	1.44568	2.72777	0.0300888
A_52_P635182	Rras	NM_009101	ref|Mus musculus Harvey rat sarcoma oncogene, subgroup R (Rras), mRNA [NM_009101]	234.833	253.13	237.432	241.259	670.406	652.881	573.996	739.134	2.72736	0.000405704
A_51_P208769	Metrn	NM_133719	ref|Mus musculus meteorin, glial cell differentiation regulator (Metrn), mRNA [NM_133719]	310.321	305.631	311.149	291.458	951.125	440.084	1019.75	912.392	2.72728	0.0257822
A_66_P104422	Ckap4	NM_175451	ref|Mus musculus cytoskeleton-associated protein 4 (Ckap4), mRNA [NM_175451]	15.1116	12.8554	15.8917	13.2033	46.1412	37.2524	34.1928	37.9381	2.72553	0.00108859
A_55_P2228293	Agtpbp1	NM_023328	ref|Mus musculus ATP/GTP binding protein 1 (Agtpbp1), transcript variant 1, mRNA [NM_023328]	27.2728	33.2605	32.4085	36.8517	82.8133	93.3405	80.8742	96.582	2.72441	0.000331416
A_52_P195640	AW551984	NM_178737	ref|Mus musculus expressed sequence AW551984 (AW551984), transcript variant 2, mRNA [NM_178737]	0.448265	0.80421	1.11242	1.09346	3.05363	1.82731	2.80805	1.71883	2.72032	0.0255338
A_55_P2178127	43344	NM_017461	ref|Mus musculus septin 1 (Sept1), mRNA [NM_017461]	9.22825	8.55415	8.66755	9.57804	25.2515	25.7052	23.7784	23.2281	2.71909	4.94308e-05
A_66_P100853	ENSMUST00000081342	ENSMUST00000081342	ens|histone cluster 1, H2ap [Source:MGI Symbol;Acc:MGI:3710573] [ENSMUST00000081342]	124.27	116.359	91.2386	107.936	393.096	311.955	191.359	299.404	2.71897	0.0165096
A_51_P520639	Mslnl	NM_177822	ref|Mus musculus mesothelin-like (Mslnl), mRNA [NM_177822]	1.19324	0.593111	0.801819	0.91593	2.25505	2.02706	2.79517	2.44495	2.71745	0.00256691
A_52_P223809	Dhx58	NM_030150	ref|Mus musculus DEXH (Asp-Glu-X-His) box polypeptide 58 (Dhx58), mRNA [NM_030150]	4.61433	4.56431	4.88481	3.97191	13.3047	12.808	11.1013	11.7942	2.71733	0.000221908
A_55_P1976278	Prkcb	NM_008855	ref|Mus musculus protein kinase C, beta (Prkcb), mRNA [NM_008855]	11.6477	14.7796	9.96963	6.31123	32.8932	29.3605	20.3078	33.4824	2.71714	0.00952676
A_52_P635271	Btbd6	NM_201646	ref|Mus musculus BTB (POZ) domain containing 6 (Btbd6), transcript variant 1, mRNA [NM_201646]	141.278	146.645	141.431	150.581	391.346	444.33	329.532	410.507	2.71705	0.000748046
A_55_P2367250	Pou4f1	NM_011143	ref|Mus musculus POU domain, class 4, transcription factor 1 (Pou4f1), mRNA [NM_011143]	47.8401	42.9933	48.8237	47.3646	120.344	122.432	126.377	138.898	2.71653	0.000111393
A_55_P2138262	Gm10815	XR_141873	ref|PREDICTED: Mus musculus predicted gene 10815 (Gm10815), misc_RNA [XR_141873]	0.529529	0.566334	0.676687	0.467318	1.32603	1.26258	1.65536	1.83973	2.7161	0.00366286
A_55_P1999962	Podn	NM_172874	ref|Mus musculus podocan (Podn), mRNA [NM_172874]	79.0378	79.1398	72.8902	58.9833	183.179	242.351	173.017	188.99	2.71517	0.0021867
A_55_P2140963	Emx1	NM_010131	ref|Mus musculus empty spiracles homeobox 1 (Emx1), mRNA [NM_010131]	1.87846	1.19168	0.856095	1.63188	3.62158	4.11615	3.58334	3.75752	2.7129	0.00110298
A_55_P2095133	Synpo2	NM_080451	ref|Mus musculus synaptopodin 2 (Synpo2), mRNA [NM_080451]	52.5466	48.6253	46.6006	52.1344	125.004	153.341	144.918	119.026	2.71271	0.000723979
A_55_P2098911	Lrrcc1	NM_028915	ref|Mus musculus leucine rich repeat and coiled-coil domain containing 1 (Lrrcc1), transcript variant 3, mRNA [NM_028915]	76.9107	72.8159	72.2763	69.3582	209.727	185.677	183.289	210.633	2.7091	0.000155185
A_55_P2063422	Csmd1	NM_053171	ref|Mus musculus CUB and Sushi multiple domains 1 (Csmd1), mRNA [NM_053171]	1.57907	0.523654	0.925365	0.977876	2.32792	3.16319	2.43508	2.92521	2.70881	0.00631544
A_55_P2062573	C1qtnf3	NM_001204134	ref|Mus musculus C1q and tumor necrosis factor related protein 3 (C1qtnf3), transcript variant 1, mRNA [NM_001204134]	4.90317	6.19036	11.2584	5.57166	22.8818	18.8902	17.0475	16.7551	2.70648	0.00599769
A_52_P607683	Ppm1e	NM_177167	ref|Mus musculus protein phosphatase 1E (PP2C domain containing) (Ppm1e), mRNA [NM_177167]	7.59837	7.29503	7.07442	7.90436	23.0991	17.7227	14.9202	25.0502	2.7046	0.00828649
A_55_P2116621	Cited2	NM_010828	ref|Mus musculus Cbp/p300-interacting transactivator, with Glu/Asp-rich carboxy-terminal domain, 2 (Cited2), mRNA [NM_010828]	107.168	103.687	47.9848	96.991	209.666	282.902	231.93	237.809	2.70439	0.00256439
A_52_P267824	Ces2g	NM_197999	ref|Mus musculus carboxylesterase 2G (Ces2g), mRNA [NM_197999]	2.64249	3.4863	1.97248	2.39532	8.42592	7.22022	6.24246	6.48528	2.70315	0.00221315
A_55_P2029051	Fgd3	ENSMUST00000110087	ens|FYVE, RhoGEF and PH domain containing 3 [Source:MGI Symbol;Acc:MGI:1353657] [ENSMUST00000110087]	28.1234	31.2304	28.6863	25.2908	85.8975	73.8433	68.2238	78.3816	2.70311	0.000398072
A_55_P2408778	AI414108	NR_027907	ref|Mus musculus expressed sequence AI414108 (AI414108), non-coding RNA [NR_027907]	2.65511	1.84897	1.76904	1.14964	7.12219	4.6344	3.27234	5.02006	2.70102	0.0335174
A_55_P1975645	Tmtc1	NM_198967	ref|Mus musculus transmembrane and tetratricopeptide repeat containing 1 (Tmtc1), mRNA [NM_198967]	98.3264	91.8041	101.692	107.155	274.309	306.678	208.353	287.642	2.69936	0.00199733
A_55_P1983754	Pcp4l1	NM_025557	ref|Mus musculus Purkinje cell protein 4-like 1 (Pcp4l1), mRNA [NM_025557]	1090.47	1281.18	1312.86	976.433	3235.66	2940.6	3177.73	3226.59	2.69915	0.000105692
A_51_P388325	Clgn	NM_009904	ref|Mus musculus calmegin (Clgn), mRNA [NM_009904]	0.971943	0.655695	0.94278	0.619796	2.46961	2.49365	1.15688	2.48573	2.69759	0.0268878
A_55_P2103011	Sema4d	NM_013660	ref|Mus musculus sema domain, immunoglobulin domain (Ig), transmembrane domain (TM) and short cytoplasmic domain, (semaphorin) 4D (Sema4d), mRNA [NM_013660]	23.9382	15.8587	19.735	17.5687	58.4276	53.2668	44.5964	51.661	2.69715	0.000897353
A_55_P1983523	Cd300ld	NM_145437	ref|Mus musculus CD300 molecule-like family member d (Cd300ld), mRNA [NM_145437]	15.4953	18.3807	15.4937	13.5805	50.1648	42.5103	36.1258	40.9348	2.69634	0.00137789
A_55_P2064547	Tuba1c	BC022182	gb|Mus musculus tubulin, alpha 1C, mRNA (cDNA clone MGC:14067 IMAGE:3661220), complete cds. [BC022182]	297.755	261.47	253.042	260.91	892.944	652.019	622.337	725.461	2.69551	0.0024784
A_52_P443334	Cd8a	NM_001081110	ref|Mus musculus CD8 antigen, alpha chain (Cd8a), transcript variant 1, mRNA [NM_001081110]	1.56614	1.34565	1.46113	1.38906	3.48466	3.26813	3.98419	4.79421	2.69546	0.00286651
A_51_P183213	Riiad1	NM_025506	ref|Mus musculus regulatory subunit of type II PKA R-subunit (RIIa) domain containing 1 (Riiad1), mRNA [NM_025506]	49.2314	52.4523	56.6131	45.6802	118.914	131.126	172.225	126.678	2.6912	0.00293888
A_55_P2062437	Begain	NM_001163175	ref|Mus musculus brain-enriched guanylate kinase-associated (Begain), mRNA [NM_001163175]	6.74489	7.69205	6.59221	6.00761	21.5724	17.7455	14.3969	19.018	2.69014	0.00241473
A_55_P1952990	Myl6b	NM_172259	ref|Mus musculus myosin, light polypeptide 6B (Myl6b), mRNA [NM_172259]	182.188	189.78	178.141	207.851	522.625	470.196	506.387	538.249	2.68808	8.71868e-05
A_55_P2146520	Carns1	NM_134148	ref|Mus musculus carnosine synthase 1 (Carns1), mRNA [NM_134148]	369.606	413.943	401.612	364.549	1037.89	1058.72	1092.63	974.515	2.6868	5.21917e-05
A_52_P214630	Sox9	NM_011448	ref|Mus musculus SRY-box containing gene 9 (Sox9), mRNA [NM_011448]	13.0864	15.6623	16.9342	14.1123	42.2776	41.9606	38.6565	37.7598	2.68674	0.000123906
A_55_P2060966	Mov10	NM_001163440	ref|Mus musculus Moloney leukemia virus 10 (Mov10), transcript variant 1, mRNA [NM_001163440]	21.0566	22.0277	18.6416	18.5905	53.1694	55.4514	52.8671	54.1914	2.68537	2.25368e-05
A_51_P297679	Hcls1	NM_008225	ref|Mus musculus hematopoietic cell specific Lyn substrate 1 (Hcls1), mRNA [NM_008225]	39.6407	48.4049	45.4109	40.4075	125.204	99.6323	107.386	134.282	2.68316	0.00125903
A_51_P507053	Slc38a1	NM_134086	ref|Mus musculus solute carrier family 38, member 1 (Slc38a1), transcript variant 1, mRNA [NM_134086]	22.2365	17.5238	23.3211	17.7982	64.7841	46.0509	50.7176	55.3819	2.68219	0.0018925
A_55_P2137121	Sp140	NM_001013817	ref|Mus musculus Sp140 nuclear body protein (Sp140), mRNA [NM_001013817]	6.20183	5.92587	6.03705	5.67101	19.8291	14.493	12.8705	16.7351	2.68201	0.00379585
A_55_P2002103	Hmha1	NM_001142701	ref|Mus musculus histocompatibility (minor) HA-1 (Hmha1), transcript variant 1, mRNA [NM_001142701]	60.1341	72.2168	73.2855	52.0223	190.18	159.019	138.704	202.751	2.6805	0.0030707
A_52_P347942	Olfr1384	NM_146472	ref|Mus musculus olfactory receptor 1384 (Olfr1384), mRNA [NM_146472]	2.73618	2.38223	1.99222	0.824347	5.95421	6.79748	3.51926	4.99727	2.68031	0.0235679
A_55_P2108012	Fam78b	NM_001160262	ref|Mus musculus family with sequence similarity 78, member B (Fam78b), transcript variant 1, mRNA [NM_001160262]	51.382	54.2399	39.1761	43.6171	129.119	144.405	106.038	124.596	2.67578	0.00113566
A_51_P234044	1190005I06Rik	NM_197988	ref|Mus musculus RIKEN cDNA 1190005I06 gene (1190005I06Rik), mRNA [NM_197988]	16.058	17.6751	16.9442	12.3027	48.494	44.2368	37.4179	38.3235	2.67501	0.00111795
A_55_P1969032	Rgs9	NM_011268	ref|Mus musculus regulator of G-protein signaling 9 (Rgs9), transcript variant 1, mRNA [NM_011268]	0.769568	0.704956	0.813881	1.07191	2.61491	2.30245	2.12565	1.94476	2.67469	0.00142986
A_55_P2086978	Col23a1	NM_153393	ref|Mus musculus collagen, type XXIII, alpha 1 (Col23a1), mRNA [NM_153393]	4.64189	4.91071	3.73035	3.49009	10.4823	8.4278	11.9096	14.0141	2.67297	0.00669367
A_52_P549827	Mgst1	NM_019946	ref|Mus musculus microsomal glutathione S-transferase 1 (Mgst1), mRNA [NM_019946]	379.925	403.09	319.287	269.351	863.741	946.816	1015.89	837.96	2.67153	0.000530888
A_52_P456640	Fgr	NM_010208	ref|Mus musculus Gardner-Rasheed feline sarcoma viral (Fgr) oncogene homolog (Fgr), mRNA [NM_010208]	3.38918	3.38111	3.62013	4.49973	9.90663	9.19375	8.81892	11.8485	2.67074	0.00143074
A_52_P491073	Nek8	NM_080849	ref|Mus musculus NIMA (never in mitosis gene a)-related expressed kinase 8 (Nek8), mRNA [NM_080849]	19.1309	20.593	18.518	15.403	52.7962	57.7614	37.2314	48.6401	2.66725	0.00342306
A_51_P193146	Ms4a6c	NM_028595	ref|Mus musculus membrane-spanning 4-domains, subfamily A, member 6C (Ms4a6c), transcript variant 1, mRNA [NM_028595]	4.04774	6.05869	5.92263	5.34381	15.0585	13.8921	12.3555	15.6909	2.66679	0.000745946
A_55_P2118302	Fam110a	NM_028666	ref|Mus musculus family with sequence similarity 110, member A (Fam110a), transcript variant 1, mRNA [NM_028666]	141.574	122.959	125	116.289	346.457	345.649	336.518	319.699	2.66561	4.31831e-05
A_51_P387123	Oasl2	NM_011854	ref|Mus musculus 2'-5' oligoadenylate synthetase-like 2 (Oasl2), mRNA [NM_011854]	41.7805	41.8231	37.635	54.1594	122.027	117.916	113.999	113.537	2.66525	0.000120482
A_55_P2068391	Gm9222	XR_168481	ref|PREDICTED: Mus musculus predicted gene 9222 (Gm9222), misc_RNA [XR_168481]	18.862	24.207	21.9468	24.6452	57.6261	56.2599	62.4042	62.5773	2.66412	0.000122476
A_55_P1967315	Ppp1r9b	NM_172261	ref|Mus musculus protein phosphatase 1, regulatory subunit 9B (Ppp1r9b), mRNA [NM_172261]	211.656	223.034	204.949	179.419	548.163	508.451	563.095	560.814	2.66223	6.96625e-05
A_66_P135147	Gm8149	AK085632	gb|Mus musculus 0 day neonate kidney cDNA, RIKEN full-length enriched library, clone:D630049F14 product:unclassifiable, full insert sequence. [AK085632]	1.98253	2.19823	0.844102	0.80889	4.53707	3.54959	3.84011	3.57393	2.65707	0.00741057
A_66_P126332	Zfp703	NM_001110508	ref|Mus musculus zinc finger protein 703 (Zfp703), transcript variant 2, mRNA [NM_001110508]	1068.56	886.136	810.607	896.598	2429.68	1943.19	2973.45	2382.78	2.65685	0.00315002
A_55_P1972034	Muc16	ENSMUST00000034653	ens|mucin 16 [Source:MGI Symbol;Acc:MGI:1920982] [ENSMUST00000034653]	0.384774	1.1805	0.65719	1.21372	2.56826	2.56806	1.33532	2.65749	2.65677	0.0307262
A_55_P2104716	D830030K20Rik	NM_177135	ref|Mus musculus RIKEN cDNA D830030K20 gene (D830030K20Rik), mRNA [NM_177135]	2.12348	2.92523	1.75802	2.88715	5.93569	6.41907	6.56109	6.82885	2.65577	0.000475843
A_55_P2183032	Zfp787	AK018745	gb|Mus musculus adult male kidney cDNA, RIKEN full-length enriched library, clone:0610023I12 product:RIKEN cDNA 2210018M03 gene, full insert sequence. [AK018745]	119.439	124.662	112.255	112.586	324.705	329.858	275.766	314.806	2.65519	0.000184458
A_55_P2004527	Klra8	NM_010650	ref|Mus musculus killer cell lectin-like receptor, subfamily A, member 8 (Klra8), transcript variant 2, mRNA [NM_010650]	2.07263	1.32277	1.03743	2.22587	4.78924	4.45548	2.86655	5.56562	2.6547	0.0189825
A_51_P100852	Fam26f	NM_175449	ref|Mus musculus family with sequence similarity 26, member F (Fam26f), mRNA [NM_175449]	0.872825	0.666952	0.399877	0.497456	1.86959	1.17174	1.60843	1.81685	2.6534	0.00889162
A_55_P1972710	Spinkl	NM_183123	ref|Mus musculus serine protease inhibitor, Kazal type-like (Spinkl), mRNA [NM_183123]	16.6466	19.3999	16.048	16.6353	46.0002	53.2945	36.0244	47.0142	2.6529	0.00206944
A_55_P2031836	Gpr85	NM_145066	ref|Mus musculus G protein-coupled receptor 85 (Gpr85), mRNA [NM_145066]	0.988448	1.8073	1.0294	1.04962	3.08843	3.76577	2.58965	3.48227	2.65164	0.00477801
A_51_P186487	Pik3c2b	ENSMUST00000124934	ens|phosphoinositide-3-kinase, class 2, beta polypeptide [Source:MGI Symbol;Acc:MGI:2685045] [ENSMUST00000124934]	35.5614	34.075	33.1359	32.3589	74.4838	104.279	102.486	76.8371	2.64991	0.00320403
A_55_P2121558	Ankfy1	NM_009671	ref|Mus musculus ankyrin repeat and FYVE domain containing 1 (Ankfy1), mRNA [NM_009671]	3.11343	2.81801	2.27559	1.62793	6.74619	7.27938	5.17184	6.83763	2.64719	0.00280813
A_52_P659312	Spsb4	NM_145134	ref|Mus musculus splA/ryanodine receptor domain and SOCS box containing 4 (Spsb4), mRNA [NM_145134]	28.901	25.9033	24.8644	16.4781	68.1508	59.3121	65.8909	61.1488	2.64702	0.000456909
A_55_P1984168	Casp4	NM_007609	ref|Mus musculus caspase 4, apoptosis-related cysteine peptidase (Casp4), mRNA [NM_007609]	27.0324	27.0006	26.953	28.4517	87.8598	61.858	60.7478	79.166	2.64654	0.00352019
A_55_P2141938	1810058I24Rik	NR_027875	ref|Mus musculus RIKEN cDNA 1810058I24 gene (1810058I24Rik), transcript variant 1, non-coding RNA [NR_027875]	51.5206	52.3342	46.6432	55.6849	133.703	129.177	122.472	159.788	2.64397	0.000792777
A_55_P1978987	Ifih1	NM_027835	ref|Mus musculus interferon induced with helicase C domain 1 (Ifih1), transcript variant 1, mRNA [NM_027835]	0.718705	1.38197	1.08365	0.643573	2.28487	2.81121	2.17981	2.84466	2.64389	0.00420405
A_55_P2006677	Gm7969	XM_982175	ref|PREDICTED: Mus musculus predicted gene 7969 (Gm7969), mRNA [XM_982175]	5.80783	6.26626	5.94634	4.66211	14.5353	16.2876	8.87548	20.172	2.63949	0.0272636
A_55_P2154719	ENSMUST00000131176	ENSMUST00000131176	ens|cDNA sequence BC064078 [Source:MGI Symbol;Acc:MGI:3040692] [ENSMUST00000131176]	0.61665	1.84984	0.706699	0.691596	2.40468	2.03493	2.75876	3.00033	2.63888	0.0184084
A_55_P1965416	Atp9a	NM_015731	ref|Mus musculus ATPase, class II, type 9A (Atp9a), mRNA [NM_015731]	1700.44	1965.65	1649.12	1726.49	4644.55	4752.24	4723.03	4461.66	2.63878	2.6748e-05
A_52_P85174	Tlr3	NM_126166	ref|Mus musculus toll-like receptor 3 (Tlr3), mRNA [NM_126166]	1.36184	2.14621	1.36147	0.972166	4.44088	3.11143	4.00453	3.8508	2.63753	0.00420405
A_66_P137890	Gm9054	NR_045872	ref|Mus musculus predicted gene 9054 (Gm9054), non-coding RNA [NR_045872]	12.2873	11.1284	10.2952	10.3461	32.0115	26.7458	24.53	32.9086	2.6374	0.00138424
A_55_P1967266	Plxnb2	NM_138749	ref|Mus musculus plexin B2 (Plxnb2), mRNA [NM_138749]	164.425	180.721	155.035	155.424	478.56	402.054	401.431	446.742	2.63693	0.000274361
A_55_P2034033	Il12rb1	NM_008353	ref|Mus musculus interleukin 12 receptor, beta 1 (Il12rb1), mRNA [NM_008353]	1.67211	0.629685	0.910602	2.33507	4.5181	2.95994	3.91081	3.23211	2.63561	0.0185391
A_55_P2036813	Hist3h2ba	NM_030082	ref|Mus musculus histone cluster 3, H2ba (Hist3h2ba), mRNA [NM_030082]	7.01233	5.21682	6.10591	5.05003	13.8843	16.2331	15.3539	16.1619	2.63558	0.000283945
A_55_P2167240	Atp1b4	NM_133690	ref|Mus musculus ATPase, (Na+)/K+ transporting, beta 4 polypeptide (Atp1b4), mRNA [NM_133690]	80.9619	69.4171	74.186	59.0748	203.182	192.991	159.608	191.308	2.63393	0.000574673
A_55_P1956160	Gm8909	NM_001081032	ref|Mus musculus predicted gene 8909 (Gm8909), mRNA [NM_001081032]	1.00791	0.64045	1.00586	0.674414	2.26111	2.43287	2.19087	1.87854	2.63273	0.00128693
A_55_P2252251	Olfr1372-ps1	NR_034155	ref|Mus musculus olfactory receptor 1372, pseudogene 1 (Olfr1372-ps1), non-coding RNA [NR_034155]	14.1234	13.309	11.3157	11.8619	38.0964	36.1999	27.9428	30.7424	2.62757	0.00153482
A_52_P101487	Ddn	NM_001013741	ref|Mus musculus dendrin (Ddn), mRNA [NM_001013741]	3.48398	4.90444	3.75645	3.8125	10.0091	10.1782	10.6515	11.085	2.62723	0.000155185
A_55_P2035286	Uhrf1	NM_010931	ref|Mus musculus ubiquitin-like, containing PHD and RING finger domains, 1 (Uhrf1), transcript variant 1, mRNA [NM_010931]	5.02952	3.01843	3.93342	5.86321	15.6432	12.2981	7.92915	10.9851	2.62576	0.0207045
A_52_P65077	Zfp820	NM_029281	ref|Mus musculus zinc finger protein 820 (Zfp820), mRNA [NM_029281]	1.29011	2.29338	2.2683	3.74361	5.54999	6.07045	8.13302	5.43993	2.62557	0.012508
A_55_P1959303	Rbm47	NM_178446	ref|Mus musculus RNA binding motif protein 47 (Rbm47), transcript variant 1, mRNA [NM_178446]	2.3321	1.87047	1.63066	0.910216	4.55776	5.58919	3.386	4.17087	2.62534	0.0109055
A_51_P375862	Srpk3	NM_019684	ref|Mus musculus serine/arginine-rich protein specific kinase 3 (Srpk3), mRNA [NM_019684]	459.143	443.815	499.127	480.736	1236.18	1217.25	1145.25	1341.92	2.62404	0.000118872
A_51_P224164	Slc26a4	NM_011867	ref|Mus musculus solute carrier family 26, member 4 (Slc26a4), mRNA [NM_011867]	0.398455	0.385494	0.664801	1.16969	1.69843	1.15094	2.04806	1.97108	2.62313	0.0281098
A_52_P503663	Ffar4	NM_181748	ref|Mus musculus free fatty acid receptor 4 (Ffar4), mRNA [NM_181748]	1.86838	1.32191	0.981654	0.484994	4.08982	2.55402	3.13627	2.43286	2.62253	0.0262207
A_51_P427476	Mxra8	NM_024263	ref|Mus musculus matrix-remodelling associated 8 (Mxra8), mRNA [NM_024263]	57.25	61.5417	65.5037	54.4722	146.115	156.995	157.698	165.152	2.62163	7.53189e-05
A_51_P357433	Ap1g2	NM_007455	ref|Mus musculus adaptor protein complex AP-1, gamma 2 subunit (Ap1g2), mRNA [NM_007455]	21.874	18.3368	17.2744	21.358	57.4193	55.3103	44.4032	49.5066	2.62089	0.000783057
A_52_P603421	Gm166	NM_001033040	ref|Mus musculus predicted gene 166 (Gm166), mRNA [NM_001033040]	9.34729	8.48016	9.30181	6.42726	21.2603	25.7647	20.4584	20.4348	2.62	0.00103674
A_55_P2011026	Zfp296	NM_022409	ref|Mus musculus zinc finger protein 296 (Zfp296), mRNA [NM_022409]	14.5489	15.3949	12.8309	12.332	38.2975	43.0953	29.4769	33.3952	2.61792	0.00258626
A_55_P2197638	1110046J04Rik	NR_040707	ref|Mus musculus RIKEN cDNA 1110046J04 gene (1110046J04Rik), non-coding RNA [NR_040707]	50.6904	46.9289	40.51	51.2725	115.776	132.136	116.742	130.418	2.61387	0.000189104
A_51_P340747	Hspa1l	NM_013558	ref|Mus musculus heat shock protein 1-like (Hspa1l), mRNA [NM_013558]	79.1899	70.3072	62.7391	76.2922	184.341	200.749	178.397	190.516	2.61327	9.38773e-05
A_55_P2176145	Rgs17	NM_001161822	ref|Mus musculus regulator of G-protein signaling 17 (Rgs17), transcript variant 1, mRNA [NM_001161822]	3.17272	1.96589	1.24527	1.4071	5.58927	5.90858	4.77129	4.07043	2.61066	0.00954904
A_66_P106789	ENSMUST00000169692	ENSMUST00000169692	ens|predicted gene 6970 [Source:MGI Symbol;Acc:MGI:3645322] [ENSMUST00000169692]	4.63826	4.2748	4.91542	3.67092	14.5352	10.4377	8.47167	12.2287	2.60998	0.00873622
A_52_P267391	Trim12a	NM_023835	ref|Mus musculus tripartite motif-containing 12A (Trim12a), mRNA [NM_023835]	101.899	99.5409	89.8205	107.798	246.666	285.73	246.344	262.664	2.60965	0.000162357
A_52_P513177	Sla	NM_001029841	ref|Mus musculus src-like adaptor (Sla), transcript variant 1, mRNA [NM_001029841]	1.38416	2.99567	1.94506	3.48714	7.14888	5.68885	5.36411	7.37559	2.60674	0.00706259
A_55_P1974487	Atp8b5	NM_177195	ref|Mus musculus ATPase, class I, type 8B, member 5 (Atp8b5), mRNA [NM_177195]	2.59169	3.62563	3.66785	1.11198	8.66075	5.70579	6.41316	7.88027	2.60613	0.012
A_55_P2058403	Mast3	NM_199308	ref|Mus musculus microtubule associated serine/threonine kinase 3 (Mast3), mRNA [NM_199308]	0.722186	1.2578	1.53244	0.707658	3.47236	2.21966	2.81166	2.48188	2.60316	0.011193
A_51_P245414	Klk1	NM_010639	ref|Mus musculus kallikrein 1 (Klk1), mRNA [NM_010639]	1.12724	1.67576	0.912702	0.99538	2.72407	2.84483	3.16904	3.52112	2.60218	0.00224684
A_52_P517247	Iqsec3	NM_001033354	ref|Mus musculus IQ motif and Sec7 domain 3 (Iqsec3), mRNA [NM_001033354]	12.113	15.9244	17.9814	17.9168	50.6513	37.5459	38.762	39.3849	2.60174	0.00219529
A_55_P2017681	C5ar1	NM_001173550	ref|Mus musculus complement component 5a receptor 1 (C5ar1), transcript variant 2, mRNA [NM_001173550]	1.62643	3.43802	2.5631	1.60811	6.55184	4.61515	4.53358	8.28952	2.59755	0.0332298
A_55_P2003393	Gm10605	AK141001	gb|Mus musculus 16 days embryo head cDNA, RIKEN full-length enriched library, clone:C130095J21 product:hypothetical protein, full insert sequence. [AK141001]	676.324	690.948	544.688	597.495	1509.04	1700.88	1698.82	1606.8	2.5964	0.000126429
A_51_P438841	Ctnna2	NM_009819	ref|Mus musculus catenin (cadherin associated protein), alpha 2 (Ctnna2), transcript variant 2, mRNA [NM_009819]	0.440436	0.419707	0.418544	0.522183	1.25971	1.11677	0.78229	1.51657	2.59616	0.0147625
A_55_P2119257	Serpine1	NM_008871	ref|Mus musculus serine (or cysteine) peptidase inhibitor, clade E, member 1 (Serpine1), mRNA [NM_008871]	24.1394	37.9644	37.5913	72.1913	122.437	83.048	121.501	117.99	2.58878	0.012
A_55_P2066384	Akt1	NM_009652	ref|Mus musculus thymoma viral proto-oncogene 1 (Akt1), transcript variant 1, mRNA [NM_009652]	999.168	945.828	975.511	850.042	2625.93	2755.71	2098.56	2280.38	2.58864	0.000947045
A_51_P220262	Rnf165	NM_001164504	ref|Mus musculus ring finger protein 165 (Rnf165), mRNA [NM_001164504]	5.34348	5.64176	5.5093	5.09768	12.357	14.0439	16.2408	13.2191	2.58708	0.000772723
A_52_P334562	Vdr	NM_009504	ref|Mus musculus vitamin D receptor (Vdr), mRNA [NM_009504]	1.22915	0.750342	1.06177	1.32613	2.70233	3.76682	2.80686	2.02237	2.58699	0.0157761
A_55_P2057877	Pou2f2	NM_001163554	ref|Mus musculus POU domain, class 2, transcription factor 2 (Pou2f2), transcript variant 4, mRNA [NM_001163554]	1.98683	1.50702	2.20324	2.23913	5.18217	4.32274	3.68663	7.3381	2.58683	0.0285135
A_55_P1996504	Abcg2	NM_011920	ref|Mus musculus ATP-binding cassette, sub-family G (WHITE), member 2 (Abcg2), mRNA [NM_011920]	548.949	501.472	627.858	641.631	1442.56	1509.06	1384.98	1663.2	2.58622	0.000288359
A_55_P1974577	Nfam1	NM_001271411	ref|Mus musculus Nfat activating molecule with ITAM motif 1 (Nfam1), transcript variant 1, mRNA [NM_001271411]	10.9173	14.2787	12.7983	9.39182	30.4349	30.2663	25.7606	35.9186	2.58262	0.00183961
A_52_P371135	C130050O18Rik	NM_177000	ref|Mus musculus RIKEN cDNA C130050O18 gene (C130050O18Rik), mRNA [NM_177000]	3.02238	2.93974	3.78518	1.86759	6.92989	6.28024	9.01723	7.75079	2.58101	0.00417749
A_55_P1993153	Smtnl1	NM_024230	ref|Mus musculus smoothelin-like 1 (Smtnl1), mRNA [NM_024230]	983.57	793.876	814.133	873.579	2218.23	2699.58	1854.59	2170.02	2.58067	0.00222992
A_66_P132193	Gm536	XR_105773	ref|PREDICTED: Mus musculus predicted gene 536 (Gm536), misc_RNA [XR_105773]	0.635404	0.410224	0.407846	0.582622	1.33461	1.22672	0.920112	1.77009	2.57922	0.01891
A_51_P257550	Marcksl1	NM_010807	ref|Mus musculus MARCKS-like 1 (Marcksl1), mRNA [NM_010807]	7.49492	9.90545	9.05402	7.6131	23.0213	17.8792	19.731	27.2272	2.57896	0.00461321
A_51_P117739	Figf	NM_010216	ref|Mus musculus c-fos induced growth factor (Figf), mRNA [NM_010216]	84.5428	93.5104	65.2387	82.6849	232.332	216.584	148.318	243.045	2.57773	0.00627048
A_52_P459276	Ift81	NM_009879	ref|Mus musculus intraflagellar transport 81 (Ift81), mRNA [NM_009879]	21.9691	21.8892	17.1182	16.1517	57.2929	47.4192	48.7756	45.3004	2.57737	0.000831635
A_52_P700056	Wfdc17	NM_001081957	ref|Mus musculus WAP four-disulfide core domain 17 (Wfdc17), mRNA [NM_001081957]	17.1635	29.5741	29.9715	14.8066	68.2801	57.0382	43.0168	67.5321	2.57734	0.0106363
A_51_P461665	Cxcl9	NM_008599	ref|Mus musculus chemokine (C-X-C motif) ligand 9 (Cxcl9), mRNA [NM_008599]	6.92651	7.97645	7.60075	15.2394	26.1958	19.1129	27.4139	24.4046	2.57338	0.00749519
A_66_P137775	ENSMUST00000147445	ENSMUST00000147445	ens|RIKEN cDNA A830035A12 gene [Source:MGI Symbol;Acc:MGI:3045382] [ENSMUST00000147445]	1.4668	2.15635	1.57512	1.80575	3.58741	5.0898	3.9283	5.40381	2.57128	0.00592396
A_66_P132971	4930429E23Rik	AK015234	gb|Mus musculus adult male testis cDNA, RIKEN full-length enriched library, clone:4930429E23 product:unclassifiable, full insert sequence. [AK015234]	0.971935	0.795616	1.23745	1.27179	2.70248	2.42	2.15498	3.71795	2.57095	0.0143661
A_51_P233947	Tbc1d10b	NM_144522	ref|Mus musculus TBC1 domain family, member 10b (Tbc1d10b), mRNA [NM_144522]	863.362	818.036	792.252	892.518	2309.14	2181.24	1838.49	2320.88	2.56961	0.000498241
A_55_P1999972	Gm3187	ENSMUST00000178429	ens|predicted gene 3187 [Source:MGI Symbol;Acc:MGI:3781366] [ENSMUST00000178429]	10.7707	10.4907	10.221	9.67584	24.4356	24.0603	29.1154	28.1089	2.56863	0.000380667
A_55_P2048751	Prox1	NM_008937	ref|Mus musculus prospero-related homeobox 1 (Prox1), mRNA [NM_008937]	4.13625	4.2589	4.40056	3.04535	13.3518	10.4064	8.84285	7.93959	2.55921	0.0108192
A_51_P273433	Prkg2	NM_008926	ref|Mus musculus protein kinase, cGMP-dependent, type II (Prkg2), mRNA [NM_008926]	6.64638	8.67947	8.57768	6.68777	22.0101	18.4346	14.2744	23.5686	2.55915	0.0074543
A_55_P2425150	BC005705	BC005705	gb|Mus musculus cDNA sequence BC005705, mRNA (cDNA clone MGC:11898 IMAGE:3598523), complete cds. [BC005705]	1.57482	2.3917	1.72952	1.66622	4.83051	4.64276	4.82053	4.54492	2.55882	0.00022954
A_55_P2130895	Runx3	NM_019732	ref|Mus musculus runt related transcription factor 3 (Runx3), mRNA [NM_019732]	0.405663	0.386783	0.525477	0.489541	1.19579	1.42996	0.799876	1.1985	2.55835	0.00950731
A_51_P108266	Actn2	NM_033268	ref|Mus musculus actinin alpha 2 (Actn2), mRNA [NM_033268]	2919.15	2511.38	2472.83	2746.84	6889.04	6912.77	6003.7	7431.57	2.55742	0.000305627
A_55_P2108599	Tlcd1	NM_026708	ref|Mus musculus TLC domain containing 1 (Tlcd1), mRNA [NM_026708]	7.95963	10.534	7.00257	5.54665	21.4533	20.5679	14.4235	22.85	2.55437	0.0070326
A_55_P2017759	Evi2a	NM_001033711	ref|Mus musculus ecotropic viral integration site 2a (Evi2a), transcript variant 1, mRNA [NM_001033711]	59.4215	62.806	67.7421	48.5174	166.413	148.555	92.5944	201.478	2.55377	0.0250221
A_55_P1960989	Nlgn2	NM_198862	ref|Mus musculus neuroligin 2 (Nlgn2), mRNA [NM_198862]	72.2115	127.263	117.917	95.8528	285.881	250.549	250.039	267.473	2.55041	0.000648014
A_51_P167263	Cd5	NM_007650	ref|Mus musculus CD5 antigen (Cd5), mRNA [NM_007650]	3.40672	1.63562	2.36725	2.26842	7.11497	4.73698	6.33064	6.47127	2.54741	0.00560595
A_55_P1966194	Plek	NM_019549	ref|Mus musculus pleckstrin (Plek), mRNA [NM_019549]	11.0501	12.2952	14.1506	11.7935	39.6502	25.6631	24.2855	35.9218	2.54661	0.0114553
A_51_P266248	Ighv14-2	AK134885	gb|Mus musculus adult male olfactory brain cDNA, RIKEN full-length enriched library, clone:6430508A06 product:Ig delta chain C region membrane-bound form, full insert sequence. [AK134885]	3.66266	1.29961	1.64158	1.26308	4.33284	4.74171	6.24213	4.70591	2.54516	0.0198984
A_66_P140525	A630076J17Rik	AK080367	gb|Mus musculus 3 days neonate thymus cDNA, RIKEN full-length enriched library, clone:A630076J17 product:unclassifiable, full insert sequence. [AK080367]	1.64784	3.33076	2.04991	2.08089	4.91732	6.18828	4.38898	7.69007	2.54514	0.01973
A_51_P295315	Ankrd2	NM_020033	ref|Mus musculus ankyrin repeat domain 2 (stretch responsive muscle) (Ankrd2), mRNA [NM_020033]	1154.67	1370.25	1230.15	1304.9	2855.42	3196.92	3443.37	3375.31	2.5437	0.000253718
A_51_P240448	Pi15	NM_053191	ref|Mus musculus peptidase inhibitor 15 (Pi15), mRNA [NM_053191]	0.660487	1.35157	2.35194	1.19633	3.64858	3.35339	3.19228	3.92706	2.53966	0.0077862
A_55_P2158498	Btk	NM_013482	ref|Mus musculus Bruton agammaglobulinemia tyrosine kinase (Btk), mRNA [NM_013482]	3.65689	3.57966	3.18548	4.36294	9.14582	8.89036	8.96319	10.5486	2.5396	0.000391159
A_55_P2157008	Ear10	NM_053112	ref|Mus musculus eosinophil-associated, ribonuclease A family, member 10 (Ear10), mRNA [NM_053112]	7.68103	8.74433	7.60646	9.72009	19.2327	19.3137	22.2182	24.9371	2.53917	0.00122497
A_55_P2128734	Pbxip1	NM_146131	ref|Mus musculus pre B cell leukemia transcription factor interacting protein 1 (Pbxip1), mRNA [NM_146131]	5897.57	6208.4	6290.09	5838.27	15049.4	16288.3	15040.2	15110.8	2.53726	3.14221e-05
A_55_P2167908	2210404J11Rik	AK080121	gb|Mus musculus adult male aorta and vein cDNA, RIKEN full-length enriched library, clone:A530065A10 product:unclassifiable, full insert sequence. [AK080121]	13.0766	16.1188	17.8553	16.7984	42.6888	44.056	31.7917	43.3994	2.53623	0.00190734
A_51_P124568	Mpp1	NM_008621	ref|Mus musculus membrane protein, palmitoylated (Mpp1), mRNA [NM_008621]	192.014	179.584	169.363	155.855	532.246	443.025	308.5	483.143	2.5357	0.00779978
A_51_P308029	2010107G23Rik	NM_027251	ref|Mus musculus RIKEN cDNA 2010107G23 gene (2010107G23Rik), mRNA [NM_027251]	9.37096	11.2473	10.4079	8.82182	26.0264	21.2069	27.3155	26.4614	2.53489	0.000734802
A_51_P490817	Me2	NM_145494	ref|Mus musculus malic enzyme 2, NAD(+)-dependent, mitochondrial (Me2), nuclear gene encoding mitochondrial protein, mRNA [NM_145494]	13.4149	13.9253	12.6693	12.5785	33.4062	33.3161	33.6889	32.8762	2.53456	9.74053e-06
A_55_P1978371	Chd5	NM_001081376	ref|Mus musculus chromodomain helicase DNA binding protein 5 (Chd5), transcript variant 1, mRNA [NM_001081376]	2.62883	3.47143	3.74252	1.76652	7.29617	7.21439	6.85788	8.03436	2.53269	0.00135493
A_66_P103198	2210017I01Rik	AK131883	gb|Mus musculus adult male stomach cDNA, RIKEN full-length enriched library, clone:2210017I01 product:hypothetical Leucine-rich region profile/Serine-rich region profile containing protein, full insert sequence. [AK131883]	21.0139	25.9779	22.9147	25.8853	72.7632	56.4126	35.7845	77.3899	2.52996	0.0286635
A_52_P328365	Lrrc16b	NM_001024645	ref|Mus musculus leucine rich repeat containing 16B (Lrrc16b), mRNA [NM_001024645]	1.19107	0.790717	1.27088	1.19603	2.39278	2.47147	3.15892	3.22752	2.52899	0.00321993
A_66_P124052	Bok	NM_016778	ref|Mus musculus BCL2-related ovarian killer protein (Bok), mRNA [NM_016778]	11.2999	8.92219	10.1828	8.54046	31.847	21.729	16.5602	28.308	2.52776	0.0195597
A_55_P1962946	Syk	NM_011518	ref|Mus musculus spleen tyrosine kinase (Syk), transcript variant 1, mRNA [NM_011518]	17.2835	19.3283	19.6292	17.0766	53.4268	42.3946	38.7299	50.7541	2.52743	0.00189854
A_51_P414126	Rab19	NM_011226	ref|Mus musculus RAB19, member RAS oncogene family (Rab19), mRNA [NM_011226]	1.38147	2.64502	1.4357	2.10758	5.26213	4.3514	4.05233	5.46605	2.5274	0.00453368
A_55_P2275692	2900005J15Rik	NR_027851	ref|Mus musculus RIKEN cDNA 2900005J15 gene (2900005J15Rik), non-coding RNA [NR_027851]	0.976513	0.664025	0.418479	0.495592	2.04747	1.1463	1.79047	1.47116	2.52696	0.0209366
A_51_P228658	Isyna1	NM_023627	ref|Mus musculus myo-inositol 1-phosphate synthase A1 (Isyna1), mRNA [NM_023627]	55.9996	51.3132	47.6099	46.934	154.913	130.825	92.7057	131.103	2.5243	0.00594117
A_52_P62444	Syn2	NM_013681	ref|Mus musculus synapsin II (Syn2), transcript variant IIb, mRNA [NM_013681]	19.0916	14.5002	16.7891	16.2405	36.5418	40.7982	47.5716	43.1969	2.52334	0.000772723
A_51_P363749	Irf6	NM_016851	ref|Mus musculus interferon regulatory factor 6 (Irf6), mRNA [NM_016851]	6.52096	7.05433	7.45196	7.99528	20.9357	15.927	14.2523	22.1043	2.52284	0.00664881
A_55_P2028171	Dppa5a	NM_025274	ref|Mus musculus developmental pluripotency associated 5A (Dppa5a), mRNA [NM_025274]	10.3242	11.458	11.6345	13.6933	28.8711	32.5782	26.1376	31.1805	2.52107	0.000522517
A_55_P1991214	Lair1	NM_001113474	ref|Mus musculus leukocyte-associated Ig-like receptor 1 (Lair1), transcript variant a, mRNA [NM_001113474]	10.2096	11.4274	10.144	10.5381	32.1798	23.1507	22.6423	28.6488	2.51947	0.00313859
A_52_P681391	G0s2	NM_008059	ref|Mus musculus G0/G1 switch gene 2 (G0s2), mRNA [NM_008059]	125.466	137.639	75.8348	45.7207	154.617	313.035	300.565	200.864	2.51931	0.0484918
A_51_P156857	Smim3	NM_134133	ref|Mus musculus small integral membrane protein 3 (Smim3), mRNA [NM_134133]	24.4015	24.7323	33.2871	26.147	69.9125	61.666	75.9102	65.878	2.51793	0.000552464
A_52_P286002	Obsl1	NM_178884	ref|Mus musculus obscurin-like 1 (Obsl1), mRNA [NM_178884]	7.87244	8.7141	6.66991	5.49704	16.9166	18.0707	19.6009	17.769	2.51647	0.000413153
A_55_P2034928	BC147527	NM_001037925	ref|Mus musculus cDNA sequence BC147527 (BC147527), mRNA [NM_001037925]	38.1033	40.1187	43.4069	37.15	92.9721	129.471	70.7173	106.343	2.5161	0.0123045
A_52_P576720	Calm4	NM_020036	ref|Mus musculus calmodulin 4 (Calm4), mRNA [NM_020036]	1.0438	2.38303	1.44292	0.831503	3.48437	3.08962	3.84512	3.92301	2.51561	0.00783232
A_51_P317941	Perp	NM_022032	ref|Mus musculus PERP, TP53 apoptosis effector (Perp), mRNA [NM_022032]	47.4045	42.5385	50.8382	44.7804	126.058	121.495	90.4217	128.344	2.51302	0.00206254
A_55_P2232988	Scube2	NM_020052	ref|Mus musculus signal peptide, CUB domain, EGF-like 2 (Scube2), mRNA [NM_020052]	62.5614	64.1085	73.5981	67.7115	186.371	180.67	151.204	153.877	2.50811	0.000631497
A_51_P128463	Grrp1	NM_001099296	ref|Mus musculus glycine/arginine rich protein 1 (Grrp1), mRNA [NM_001099296]	71.8656	74.0995	71.0068	84.8866	203.239	160.876	210.107	182.647	2.50736	0.00087352
A_51_P359570	Ifit3	NM_010501	ref|Mus musculus interferon-induced protein with tetratricopeptide repeats 3 (Ifit3), mRNA [NM_010501]	88.669	83.0333	73.0537	82.3927	249.737	182.15	193.202	195.074	2.507	0.00190729
A_55_P1969392	Rpl39l	NM_026594	ref|Mus musculus ribosomal protein L39-like (Rpl39l), mRNA [NM_026594]	1.4528	0.800803	1.10706	1.67131	2.74508	2.8841	3.11656	3.84923	2.50298	0.00535523
A_55_P2412214	D830015G02Rik	NR_033497	ref|Mus musculus RIKEN cDNA D830015G02 gene (D830015G02Rik), non-coding RNA [NR_033497]	2.67005	4.52491	4.49909	3.82944	7.93734	9.39519	10.9408	10.5814	2.50297	0.00269906
A_55_P2021266	Hpse	NM_152803	ref|Mus musculus heparanase (Hpse), mRNA [NM_152803]	3.84102	4.93965	5.11747	3.6767	13.5664	11.76	8.51386	10.1367	2.50227	0.00650805
A_52_P31632	ENSMUST00000139701	ENSMUST00000139701	ens|predicted gene 4876 [Source:MGI Symbol;Acc:MGI:3647654] [ENSMUST00000139701]	0.391631	0.603948	0.56435	0.486673	1.17159	1.74077	1.22965	0.967341	2.4965	0.0167407
A_52_P99848	Pik3cd	NM_008840	ref|Mus musculus phosphatidylinositol 3-kinase catalytic delta polypeptide (Pik3cd), transcript variant 4, mRNA [NM_008840]	55.5586	69.5022	66.0898	55.1481	157.391	152.863	156.758	147.838	2.49636	7.03436e-05
A_51_P295237	Lrp11	NM_172784	ref|Mus musculus low density lipoprotein receptor-related protein 11 (Lrp11), mRNA [NM_172784]	23.5631	26.9905	30.2531	31.9389	73.0083	63.6991	63.1957	81.0135	2.4916	0.00117038
A_55_P2128969	Wbscr27	NM_024479	ref|Mus musculus Williams Beuren syndrome chromosome region 27 (human) (Wbscr27), mRNA [NM_024479]	22.9942	23.4005	23.5472	24.6904	65.877	55.0568	49.7873	65.0139	2.49106	0.00121709
A_55_P2157770	Neu2	NM_001160165	ref|Mus musculus neuraminidase 2 (Neu2), transcript variant 3, mRNA [NM_001160165]	880.684	842.93	930.362	816.525	2064.89	2180.84	2173.88	2222.35	2.49012	2.55429e-05
A_55_P2185553	Ascl3	NM_020051	ref|Mus musculus achaete-scute complex homolog 3 (Drosophila) (Ascl3), mRNA [NM_020051]	0.523541	1.41748	0.535201	0.590733	1.46036	2.2466	1.89065	2.03814	2.48969	0.0217679
A_55_P2013113	Bak1	NM_007523	ref|Mus musculus BCL2-antagonist/killer 1 (Bak1), mRNA [NM_007523]	340.696	320.89	299.266	317.105	791.998	840.339	827.903	720.754	2.48912	0.000141152
A_51_P258372	Igsf6	NM_030691	ref|Mus musculus immunoglobulin superfamily, member 6 (Igsf6), mRNA [NM_030691]	5.52753	9.40778	8.6541	9.44584	21.59	20.7143	17.355	22.4627	2.48589	0.00151834
A_55_P2066578	Ifi204	BC010546	gb|Mus musculus interferon activated gene 204, mRNA (cDNA clone MGC:18551 IMAGE:4018506), complete cds. [BC010546]	21.3654	33.886	34.3185	33.9062	80.2253	75.6259	68.2696	82.7476	2.48525	0.000764338
A_55_P2048937	Kif5c	NM_008449	ref|Mus musculus kinesin family member 5C (Kif5c), mRNA [NM_008449]	13.0705	12.7089	12.8952	12.6169	40.9996	26.2835	21.9255	38.2611	2.4852	0.0224456
A_52_P260994	Fgd2	NM_013710	ref|Mus musculus FYVE, RhoGEF and PH domain containing 2 (Fgd2), transcript variant 2, mRNA [NM_013710]	6.59607	8.9082	7.85257	6.60621	18.8065	17.972	15.3887	22.2827	2.48472	0.00265246
A_51_P487228	B9d2	NM_172148	ref|Mus musculus B9 protein domain 2 (B9d2), mRNA [NM_172148]	204.442	180.709	186.911	186.747	470.55	506.409	449.754	458.536	2.48449	7.68593e-05
A_51_P300395	1700007K09Rik	NM_027037	ref|Mus musculus RIKEN cDNA 1700007K09 gene (1700007K09Rik), mRNA [NM_027037]	2.82121	1.744	2.30159	1.47554	6.42986	4.66838	5.10902	4.49916	2.48209	0.00621457
A_51_P305230	Elavl3	NM_010487	ref|Mus musculus ELAV (embryonic lethal, abnormal vision, Drosophila)-like 3 (Hu antigen C) (Elavl3), mRNA [NM_010487]	0.435265	0.732395	1.14785	1.08363	1.56906	2.50492	1.78418	2.57783	2.4818	0.0220963
A_55_P2150757	Gzmm	NM_008504	ref|Mus musculus granzyme M (lymphocyte met-ase 1) (Gzmm), mRNA [NM_008504]	120.512	93.6661	75.5874	81.6243	209.345	267.357	255.072	189.666	2.48106	0.00393709
A_55_P2163009	Mapkapk5	NM_010765	ref|Mus musculus MAP kinase-activated protein kinase 5 (Mapkapk5), mRNA [NM_010765]	898.3	881.827	907.593	807.728	2117.33	2291.57	2003.99	2259.22	2.48097	0.00011154
A_52_P569375	Fgf5	NM_010203	ref|Mus musculus fibroblast growth factor 5 (Fgf5), mRNA [NM_010203]	3.45073	3.15242	3.96877	4.34414	11.0936	9.5459	8.50783	7.83627	2.47945	0.00263954
A_55_P2162782	Ahnak	NM_009643	ref|Mus musculus AHNAK nucleoprotein (desmoyokin) (Ahnak), transcript variant 1, mRNA [NM_009643]	41.2835	45.0152	40.3734	34.7664	104.554	98.9771	90.5493	106.092	2.47879	0.000222369
A_52_P500979	Pcsk1	NM_013628	ref|Mus musculus proprotein convertase subtilisin/kexin type 1 (Pcsk1), mRNA [NM_013628]	1.58498	2.11104	1.79718	3.0038	5.88833	5.41817	3.7731	5.98178	2.47869	0.00941931
A_55_P2033445	Tnfrsf1b	NM_011610	ref|Mus musculus tumor necrosis factor receptor superfamily, member 1b (Tnfrsf1b), mRNA [NM_011610]	5.62299	7.58897	6.24294	6.58335	17.5244	14.0932	16.4786	16.4159	2.47759	0.000491993
A_55_P2280237	Zfp697	NM_172863	ref|Mus musculus zinc finger protein 697 (Zfp697), mRNA [NM_172863]	5.1811	2.47088	2.29532	2.75004	8.70025	9.80915	5.34097	7.59601	2.47661	0.0250781
A_55_P2117490	9530057J20Rik	AK020613	gb|Mus musculus adult male urinary bladder cDNA, RIKEN full-length enriched library, clone:9530057J20 product:hypothetical Leucine-rich region containing protein, full insert sequence. [AK020613]	7.63308	4.11576	3.96763	7.75382	14.1062	17.4986	10.8451	15.6148	2.47396	0.0118075
A_51_P521176	Rassf7	NM_025886	ref|Mus musculus Ras association (RalGDS/AF-6) domain family (N-terminal) member 7 (Rassf7), mRNA [NM_025886]	14.6491	14.9933	16.1093	15.0931	41.0676	36.9959	30.9074	41.4565	2.47231	0.00117239
A_51_P459108	Insl6	NM_013754	ref|Mus musculus insulin-like 6 (Insl6), mRNA [NM_013754]	4.83725	4.48287	4.12789	3.82379	11.8187	11.1308	10.1335	9.574	2.46975	0.000487705
A_51_P278034	Ufsp1	NM_027356	ref|Mus musculus UFM1-specific peptidase 1 (Ufsp1), mRNA [NM_027356]	360.167	391.415	393.454	353.011	1000.49	1004.78	803.942	889.851	2.46925	0.000559613
A_51_P438527	Cyb5r1	NM_028057	ref|Mus musculus cytochrome b5 reductase 1 (Cyb5r1), mRNA [NM_028057]	802.599	825.126	752.455	756.925	1905.94	1979.61	1784.8	2071.61	2.46787	0.000116268
A_55_P2322064	F830005D05Rik	AK089619	gb|Mus musculus activated spleen cDNA, RIKEN full-length enriched library, clone:F830005D05 product:unclassifiable, full insert sequence. [AK089619]	3.7573	3.30037	2.55242	2.69755	7.94565	8.63476	5.19425	8.59862	2.46784	0.00936319
A_52_P332105	Ddhd1	NM_001042719	ref|Mus musculus DDHD domain containing 1 (Ddhd1), transcript variant 3, mRNA [NM_001042719]	4.88796	4.63776	3.80775	4.70912	12.5177	11.0966	9.77002	11.1388	2.46767	0.000618074
A_51_P247184	Npr3	NM_008728	ref|Mus musculus natriuretic peptide receptor 3 (Npr3), transcript variant 1, mRNA [NM_008728]	22.6752	24.7338	21.9951	25.4038	62.3076	51.2806	65.6231	54.658	2.46677	0.000774912
A_55_P2156288	TC1707105	TC1707105	tc|Q4SEN0_TETNG (Q4SEN0) Chromosome undetermined SCAF14615, whole genome shotgun sequence, partial (3%) [TC1776928]	17.4173	20.5047	20.447	20.1362	44.0066	52.4928	44.9741	52.1769	2.46672	0.000423497
A_55_P2072284	Dnaaf3	NM_001033548	ref|Mus musculus dynein, axonemal assembly factor 3 (Dnaaf3), mRNA [NM_001033548]	3.22108	2.54595	1.64894	2.53136	6.65168	5.31333	5.04367	7.49888	2.46373	0.0077666
A_55_P2086143	Cyp39a1	NM_018887	ref|Mus musculus cytochrome P450, family 39, subfamily a, polypeptide 1 (Cyp39a1), mRNA [NM_018887]	100.052	92.9275	86.9756	81.6068	252.969	153.066	225.951	258.729	2.46352	0.00848774
A_55_P2202539	BC028789	BC028789	gb|Mus musculus cDNA sequence BC028789, mRNA (cDNA clone IMAGE:1263252), with apparent retained intron. [BC028789]	5.55866	7.2158	5.89546	5.16562	14.7468	15.539	13.2059	15.2226	2.46331	0.000342912
A_51_P136411	Dgki	NM_001081206	ref|Mus musculus diacylglycerol kinase, iota (Dgki), mRNA [NM_001081206]	0.365748	0.355487	0.74695	0.46079	1.57432	1.15481	0.888508	1.13278	2.46266	0.0217907
A_55_P2054708	AK143362	AK143362	gb|Mus musculus 2 days pregnant adult female ovary cDNA, RIKEN full-length enriched library, clone:E330015J04 product:unclassifiable, full insert sequence. [AK143362]	4.34276	3.1152	4.80786	4.68884	11.6707	10.2379	9.52482	10.2526	2.45868	0.000719009
A_51_P235687	Alox5ap	NM_009663	ref|Mus musculus arachidonate 5-lipoxygenase activating protein (Alox5ap), mRNA [NM_009663]	55.5073	70.7123	64.5671	52.7702	154.363	139.917	143.18	160.301	2.4543	0.000251329
A_51_P150678	Tnfaip8l2	NM_027206	ref|Mus musculus tumor necrosis factor, alpha-induced protein 8-like 2 (Tnfaip8l2), mRNA [NM_027206]	3.26325	6.34552	4.32062	4.11467	13.2264	10.7564	8.15516	12.1126	2.45236	0.0099986
A_55_P2027541	Fsd1l	NM_001195284	ref|Mus musculus fibronectin type III and SPRY domain containing 1-like (Fsd1l), transcript variant 1, mRNA [NM_001195284]	3.38001	4.0332	4.167	4.09464	9.28106	10.2689	8.73117	10.147	2.45158	0.000256377
A_51_P463003	Tslp	NM_021367	ref|Mus musculus thymic stromal lymphopoietin (Tslp), transcript variant 1, mRNA [NM_021367]	5.76248	6.65382	5.34599	5.33054	16.4776	16.198	9.83948	14.0422	2.44913	0.00867576
A_55_P2007656	Cryab	NM_009964	ref|Mus musculus crystallin, alpha B (Cryab), mRNA [NM_009964]	1295.75	1257.19	1115.27	1469.95	3125.22	3292.76	2902.52	3258.68	2.4482	0.00015867
A_55_P2125786	Lrrc8e	NM_028175	ref|Mus musculus leucine rich repeat containing 8 family, member E (Lrrc8e), mRNA [NM_028175]	1.31324	0.951438	0.764644	0.506373	2.11267	2.02146	1.81699	2.69606	2.44568	0.0107909
A_66_P109986	Cd33	NM_001111058	ref|Mus musculus CD33 antigen (Cd33), transcript variant 1, mRNA [NM_001111058]	1.50656	1.06998	1.49042	0.517577	3.82667	2.57248	2.34312	2.46939	2.44553	0.025639
A_52_P754755	Gm10266	AK029420	gb|Mus musculus 0 day neonate head cDNA, RIKEN full-length enriched library, clone:4833432L19 product:hypothetical protein, full insert sequence. [AK029420]	2.20126	1.65782	2.20374	2.31275	3.74878	6.73004	4.48787	5.51262	2.44513	0.015719
A_51_P383530	Mpzl3	NM_176993	ref|Mus musculus myelin protein zero-like 3 (Mpzl3), transcript variant 1, mRNA [NM_176993]	1.15939	1.24977	1.8072	2.0122	4.84367	3.57744	2.36183	4.44633	2.44507	0.0295174
A_52_P398989	Cytip	NM_139200	ref|Mus musculus cytohesin 1 interacting protein (Cytip), mRNA [NM_139200]	6.16565	8.70514	9.23292	5.28354	19.0198	16.6691	14.3617	21.7838	2.44441	0.00672921
A_55_P1985189	ENSMUST00000155906	ENSMUST00000155906	ens|predicted gene 3345 [Source:MGI Symbol;Acc:MGI:3781523] [ENSMUST00000155906]	0.723848	0.45524	1.054	1.05667	2.71463	1.28745	1.7458	2.29198	2.44391	0.0423166
A_52_P531651	Parvg	NM_022321	ref|Mus musculus parvin, gamma (Parvg), transcript variant 2, mRNA [NM_022321]	0.409088	1.78914	0.692093	0.74737	2.55904	2.41816	1.56521	2.34664	2.4436	0.0406579
A_55_P2130393	Pnpla1	NM_001034885	ref|Mus musculus patatin-like phospholipase domain containing 1 (Pnpla1), mRNA [NM_001034885]	1.51435	2.09598	2.00561	1.67617	4.93613	4.54334	4.17279	4.16163	2.4429	0.000504058
A_51_P501773	Slc35f3	NM_175434	ref|Mus musculus solute carrier family 35, member F3 (Slc35f3), mRNA [NM_175434]	3.28493	3.49901	3.76851	2.31309	6.70698	6.75577	10.141	7.82103	2.44256	0.00853805
A_55_P2015485	Ccdc19	NM_027972	ref|Mus musculus coiled-coil domain containing 19 (Ccdc19), mRNA [NM_027972]	2.39183	1.61838	1.96991	2.10334	4.60524	5.31881	5.16471	4.65404	2.44237	0.000416481
A_55_P1987151	Nlrp5	NM_011860	ref|Mus musculus NLR family, pyrin domain containing 5 (Nlrp5), transcript variant 1, mRNA [NM_011860]	4.80003	3.07265	4.83987	2.9806	9.81559	10.3371	8.34079	9.83463	2.44235	0.00155172
A_51_P211854	Selp	NM_011347	ref|Mus musculus selectin, platelet (Selp), mRNA [NM_011347]	2.68215	3.0322	1.65898	2.34605	6.42641	4.29015	7.53104	5.48749	2.44204	0.0141868
A_52_P507382	Unc93b1	NM_019449	ref|Mus musculus unc-93 homolog B1 (C. elegans) (Unc93b1), transcript variant 1, mRNA [NM_019449]	37.4939	45.7554	39.5037	37.1389	99.9152	86.0957	89.063	115.194	2.44082	0.00156943
A_55_P2044729	Aoc2	NM_178932	ref|Mus musculus amine oxidase, copper containing 2 (retina-specific) (Aoc2), mRNA [NM_178932]	2.92296	3.69743	2.19067	2.64656	5.87325	7.93113	6.75646	7.39072	2.43956	0.0022727
A_51_P494825	Mfhas1	NM_001081279	ref|Mus musculus malignant fibrous histiocytoma amplified sequence 1 (Mfhas1), mRNA [NM_001081279]	86.11	88.106	87.2999	78.604	223.735	201.922	162.334	241.497	2.43881	0.00290114
A_55_P2062048	Gcsam	NM_001159297	ref|Mus musculus germinal center associated, signaling and motility (Gcsam), transcript variant 1, mRNA [NM_001159297]	0.355221	0.603325	0.822131	0.801829	1.10632	1.56916	2.11137	1.51106	2.43868	0.0257528
A_55_P2118491	Gm10046	NR_033484	ref|Mus musculus predicted gene 10046 (Gm10046), non-coding RNA [NR_033484]	6.04694	5.59188	6.77753	4.83801	15.3866	14.5212	13.4966	13.3012	2.43849	0.000303044
A_66_P116635	Igf2as	NR_002855	ref|Mus musculus insulin-like growth factor 2, antisense (Igf2as), antisense RNA [NR_002855]	5.56514	5.75782	5.5431	3.92058	14.4924	9.55195	13.3429	13.2979	2.43835	0.00420457
A_55_P2025078	Csf1r	NM_001037859	ref|Mus musculus colony stimulating factor 1 receptor (Csf1r), mRNA [NM_001037859]	263.676	358.266	312.692	230.905	769.31	809.159	494.363	768.337	2.43764	0.00844084
A_55_P2057035	Slmo1	NM_144867	ref|Mus musculus slowmo homolog 1 (Drosophila) (Slmo1), mRNA [NM_144867]	5.80615	6.70442	7.17791	7.38644	18.1772	17.0194	10.898	19.9033	2.4376	0.0120433
A_55_P2047027	Sel1l2	NM_001033296	ref|Mus musculus sel-1 suppressor of lin-12-like 2 (C. elegans) (Sel1l2), mRNA [NM_001033296]	21.3735	25.1132	24.2792	22.9964	59.2138	55.9595	51.1139	62.2265	2.43716	0.000289297
A_55_P2108255	Lgmn	NM_011175	ref|Mus musculus legumain (Lgmn), mRNA [NM_011175]	636.144	636.715	635.395	532.04	1599.15	1354.72	1434.66	1556.53	2.43621	0.000244265
A_55_P2195157	Dbn1	NM_001177371	ref|Mus musculus drebrin 1 (Dbn1), transcript variant 1, mRNA [NM_001177371]	28.5104	36.4461	27.8773	23.6964	83.1293	61.038	73.4968	65.9556	2.43387	0.00226462
A_55_P2160261	Gm5602	XR_107956	ref|PREDICTED: Mus musculus predicted gene 5602 (Gm5602), misc_RNA [XR_107956]	2.70702	2.79408	3.10463	3.24003	7.2985	7.26499	6.44815	7.80025	2.43225	0.000261557
A_55_P1958597	Slc27a3	NM_011988	ref|Mus musculus solute carrier family 27 (fatty acid transporter), member 3 (Slc27a3), mRNA [NM_011988]	54.7157	54.9777	47.7162	43.419	139.728	122.704	93.2802	132.536	2.43117	0.0034638
A_51_P328001	Sftpc	NM_011359	ref|Mus musculus surfactant associated protein C (Sftpc), mRNA [NM_011359]	0.452638	1.01066	0.488769	0.458045	1.38425	1.9019	1.36993	1.19916	2.42944	0.020876
A_52_P385594	Tal2	NM_009317	ref|Mus musculus T cell acute lymphocytic leukemia 2 (Tal2), mRNA [NM_009317]	5.90598	6.04487	8.20975	7.25448	17.2965	17.7267	14.1985	17.3403	2.42793	0.000841483
A_55_P1982818	Odc1	NM_013614	ref|Mus musculus ornithine decarboxylase, structural 1 (Odc1), mRNA [NM_013614]	29.2469	20.8812	24.3482	27.7369	61.782	64.2507	62.0073	59.9972	2.42667	0.000123906
A_52_P167278	Mthfd1l	NM_172308	ref|Mus musculus methylenetetrahydrofolate dehydrogenase (NADP+ dependent) 1-like (Mthfd1l), nuclear gene encoding mitochondrial protein, transcript variant 2, mRNA [NM_172308]	6.10465	7.66826	8.22834	10.2548	21.2284	19.1575	15.107	22.6957	2.424	0.00499295
A_52_P604735	Fbxl2	ENSMUST00000117537	ens|F-box and leucine-rich repeat protein 2 [Source:MGI Symbol;Acc:MGI:1919429] [ENSMUST00000117537]	1.44148	1.36908	1.88825	1.06332	1.9307	3.65344	3.67657	4.70622	2.42392	0.0437129
A_66_P112684	Lsamp	AK086355	gb|Mus musculus 15 days embryo head cDNA, RIKEN full-length enriched library, clone:D930023J12 product:unclassifiable, full insert sequence. [AK086355]	3.13495	4.61826	4.25825	4.4459	10.0516	10.381	7.69309	11.7618	2.42369	0.00423347
A_55_P2068406	2410018L13Rik	NR_015504	ref|Mus musculus RIKEN cDNA 2410018L13 gene (2410018L13Rik), non-coding RNA [NR_015504]	0.932484	1.25612	1.03068	1.79088	3.22255	1.9887	3.27995	3.64698	2.42271	0.0185095
A_52_P360515	Celsr2	NM_017392	ref|Mus musculus cadherin, EGF LAG seven-pass G-type receptor 2 (flamingo homolog, Drosophila) (Celsr2), transcript variant 1, mRNA [NM_017392]	15.9647	17.1959	14.4339	14.6374	37.563	34.2494	44.2087	34.5474	2.41947	0.00111704
A_51_P508919	Tas1r1	NM_031867	ref|Mus musculus taste receptor, type 1, member 1 (Tas1r1), mRNA [NM_031867]	11.8756	13.6733	13.6357	12.2606	32.7427	31.1654	28.2887	32.1686	2.41744	0.000146543
A_55_P2142393	Cacna1a	NM_007578	ref|Mus musculus calcium channel, voltage-dependent, P/Q type, alpha 1A subunit (Cacna1a), mRNA [NM_007578]	44.0275	45.8935	47.6322	49.2796	119.362	114.088	101.642	116.276	2.41589	0.000155693
A_55_P1998843	Ifi203	NM_001045481	ref|Mus musculus interferon activated gene 203 (Ifi203), transcript variant 1, mRNA [NM_001045481]	0.808846	1.02362	1.74501	1.39081	3.77388	2.05227	3.76603	2.40709	2.41517	0.0384314
A_55_P2068459	Hspa1a	NM_010479	ref|Mus musculus heat shock protein 1A (Hspa1a), mRNA [NM_010479]	20.2531	20.6188	12.694	12.3589	44.3737	39.9223	33.4302	41.4849	2.41504	0.00281235
A_55_P1981964	Tnfrsf13b	ENSMUST00000010286	ens|tumor necrosis factor receptor superfamily, member 13b [Source:MGI Symbol;Acc:MGI:1889411] [ENSMUST00000010286]	7.73231	7.14405	4.7022	5.928	17.4759	13.0742	13.3775	17.6521	2.41427	0.00453144
A_55_P1981155	Phldb1	NM_153537	ref|Mus musculus pleckstrin homology-like domain, family B, member 1 (Phldb1), mRNA [NM_153537]	785.83	875.687	817.75	759.785	2029.58	2065.29	1753.08	1964.78	2.41204	0.000184234
A_51_P516198	4930468A15Rik	NM_001201395	ref|Mus musculus RIKEN cDNA 4930468A15 gene (4930468A15Rik), mRNA [NM_001201395]	0.598615	0.337517	0.36818	0.465045	0.906865	1.40554	1.06305	0.892108	2.41193	0.0140304
A_55_P2021014	Tigd4	NM_207278	ref|Mus musculus tigger transposable element derived 4 (Tigd4), mRNA [NM_207278]	27.1967	26.7558	29.9637	26.829	75.2518	65.6033	58.8909	67.3626	2.41192	0.00053083
A_55_P2149942	Ninj2	NM_016718	ref|Mus musculus ninjurin 2 (Ninj2), mRNA [NM_016718]	2.73967	4.21833	3.66029	1.8983	8.81299	7.18822	5.30424	8.87228	2.41102	0.0167224
A_51_P272876	Fam46a	NM_001160378	ref|Mus musculus family with sequence similarity 46, member A (Fam46a), transcript variant 1, mRNA [NM_001160378]	43.0394	53.8464	52.581	47.667	132.835	105.004	109.523	127.312	2.40787	0.000942635
A_51_P339822	Arhgap4	NM_138630	ref|Mus musculus Rho GTPase activating protein 4 (Arhgap4), transcript variant 1, mRNA [NM_138630]	7.21458	7.43863	5.4343	7.86146	18.3817	15.7677	15.6663	17.4705	2.40747	0.00049488
A_51_P294555	Ifitm6	NM_001033632	ref|Mus musculus interferon induced transmembrane protein 6 (Ifitm6), mRNA [NM_001033632]	7.76149	11.5368	8.42375	7.89346	22.4629	19.9781	21.8222	21.4538	2.40673	0.000414798
A_55_P2317665	E2f1	NM_007891	ref|Mus musculus E2F transcription factor 1 (E2f1), mRNA [NM_007891]	3.3809	4.44469	3.69107	2.72204	9.90135	9.26353	6.78313	8.31429	2.40628	0.00400786
A_51_P383270	Fras1	NM_175473	ref|Mus musculus Fraser syndrome 1 homolog (human) (Fras1), mRNA [NM_175473]	28.0049	28.6529	33.4173	23.1402	73.1722	72.555	52.1294	74.2981	2.40387	0.00315814
A_55_P2354296	1700028E10Rik	NR_045699	ref|Mus musculus RIKEN cDNA 1700028E10 gene (1700028E10Rik), transcript variant 1, non-coding RNA [NR_045699]	1.04081	0.672362	0.684315	0.504648	2.37014	1.81472	1.5327	1.25762	2.40347	0.0284694
A_51_P502614	Dusp6	NM_026268	ref|Mus musculus dual specificity phosphatase 6 (Dusp6), mRNA [NM_026268]	151.702	167.542	179.422	189.501	417.934	396.599	471.831	367.194	2.40285	0.000755788
A_52_P407280	Adamtsl5	NM_001113548	ref|Mus musculus ADAMTS-like 5 (Adamtsl5), transcript variant 1, mRNA [NM_001113548]	63.0103	56.2002	57.9604	57.3156	145.818	126.696	129.241	161.079	2.40028	0.000803534
A_51_P337125	Inpp5d	NM_010566	ref|Mus musculus inositol polyphosphate-5-phosphatase D (Inpp5d), transcript variant 1, mRNA [NM_010566]	25.2868	28.5611	30.6808	28.2364	78.4393	69.7819	54.9745	67.3889	2.39954	0.00191277
A_52_P363216	Gcnt2	NM_133219	ref|Mus musculus glucosaminyl (N-acetyl) transferase 2, I-branching enzyme (Gcnt2), transcript variant 3, mRNA [NM_133219]	29.1326	28.7181	35.8299	30.086	73.7435	70.0615	84.6187	68.546	2.39943	0.000614797
A_55_P1960291	Tjp3	NM_013769	ref|Mus musculus tight junction protein 3 (Tjp3), mRNA [NM_013769]	2.66957	0.779063	2.29187	3.28896	6.07686	5.61535	3.64543	6.32251	2.39883	0.0275883
A_51_P513530	Spag5	NM_017407	ref|Mus musculus sperm associated antigen 5 (Spag5), mRNA [NM_017407]	12.024	9.46572	12.8561	10.7982	33.0887	28.1122	16.8439	30.2221	2.39826	0.0187706
A_55_P2109397	Scn10a	NM_001205321	ref|Mus musculus sodium channel, voltage-gated, type X, alpha (Scn10a), transcript variant 1, mRNA [NM_001205321]	0.43191	0.411581	0.575228	0.507298	0.775529	1.53617	1.05937	1.24637	2.3974	0.0232479
A_55_P2006013	Lyzl6	NM_027083	ref|Mus musculus lysozyme-like 6 (Lyzl6), mRNA [NM_027083]	3.5714	2.9605	3.63738	2.20475	9.25519	7.42408	5.11487	7.86461	2.39685	0.014152
A_55_P2185940	Meis3	NM_008627	ref|Mus musculus Meis homeobox 3 (Meis3), mRNA [NM_008627]	0.442951	0.420523	0.416676	0.516155	0.704233	0.957353	1.3215	1.32048	2.39579	0.0229028
A_55_P2110548	Chrnd	NM_021600	ref|Mus musculus cholinergic receptor, nicotinic, delta polypeptide (Chrnd), mRNA [NM_021600]	65.5772	63.2445	69.2515	66.3612	169.22	152.687	151.618	159.088	2.39232	6.96625e-05
A_55_P2042462	Ptrh1	AK132137	gb|Mus musculus 13 days embryo head cDNA, RIKEN full-length enriched library, clone:3110097M02 product:Hypothetical peptidyl-tRNA hydrolase containing protein homolog [Mus musculus], full insert sequence. [AK132137]	0.337429	0.998601	1.26488	0.951186	2.15887	2.19328	1.51678	2.62707	2.39183	0.0231504
A_55_P2012221	Armcx2	NM_026139	ref|Mus musculus armadillo repeat containing, X-linked 2 (Armcx2), transcript variant 1, mRNA [NM_026139]	79.7793	88.5414	90.3315	80.1617	222.719	188.435	199.247	199.733	2.39109	0.000189241
A_52_P646783	Fbxl22	NM_175206	ref|Mus musculus F-box and leucine-rich repeat protein 22 (Fbxl22), mRNA [NM_175206]	17.4386	21.7497	26.5014	17.8817	58.6526	46.1158	38.6719	56.3707	2.3909	0.00679977
A_55_P1982186	Sgsm1	NM_172718	ref|Mus musculus small G protein signaling modulator 1 (Sgsm1), transcript variant 1, mRNA [NM_172718]	1.96562	3.62504	2.98287	4.0685	8.29247	7.33552	6.40452	8.18745	2.39043	0.00317648
A_51_P267314	Tbc1d10c	NM_178650	ref|Mus musculus TBC1 domain family, member 10c (Tbc1d10c), mRNA [NM_178650]	52.9851	56.5326	59.0882	49.021	123.15	126.528	142.442	127.939	2.38968	0.000172648
A_51_P181451	C1qa	NM_007572	ref|Mus musculus complement component 1, q subcomponent, alpha polypeptide (C1qa), mRNA [NM_007572]	29.5039	44.3428	39.3331	27.0601	89.3171	86.0599	60.029	99.1139	2.38534	0.00942474
A_51_P440743	Celsr1	NM_009886	ref|Mus musculus cadherin, EGF LAG seven-pass G-type receptor 1 (flamingo homolog, Drosophila) (Celsr1), mRNA [NM_009886]	3.65504	4.54428	3.91017	3.76253	12.1444	8.61352	7.71949	9.3806	2.3852	0.00711342
A_55_P2009812	Ssxb8	NM_001081565	ref|Mus musculus synovial sarcoma, X member B, breakpoint 8 (Ssxb8), mRNA [NM_001081565]	0.363599	0.347789	0.363696	0.459703	0.549823	0.866301	0.997209	1.24739	2.38517	0.0364475
A_55_P2085200	Olfr920	NM_146787	ref|Mus musculus olfactory receptor 920 (Olfr920), mRNA [NM_146787]	0.709182	0.841443	0.960823	1.18488	2.46038	2.74568	1.50736	2.0999	2.38435	0.0167083
A_55_P2154943	M73818	M73818	gb|Mus musculus intracisternal A-particle-related retroviral element 1 complete sequence; and gag, pol, and env pseudogene mRNAs, complete sequence. [M73818]	0.387101	0.944105	0.823005	0.468053	1.87673	1.40294	1.13781	1.83227	2.38334	0.0238058
A_55_P2045055	Clec10a	NM_001204252	ref|Mus musculus C-type lectin domain family 10, member A (Clec10a), transcript variant 1, mRNA [NM_001204252]	87.3868	122.773	99.9896	68.2174	229.398	185.437	215.152	270.801	2.38073	0.00497491
A_51_P347619	Fezf1	NM_028462	ref|Mus musculus Fez family zinc finger 1 (Fezf1), mRNA [NM_028462]	0.430747	0.412945	0.414871	0.506283	1.16621	0.975538	0.844227	1.21399	2.37979	0.00328761
A_55_P1965000	Ddx58	NM_172689	ref|Mus musculus DEAD (Asp-Glu-Ala-Asp) box polypeptide 58 (Ddx58), mRNA [NM_172689]	36.6279	37.1306	32.7325	36.8066	89.0505	80.3322	83.6018	87.9945	2.37952	6.96625e-05
A_51_P440238	Ggt6	NM_027819	ref|Mus musculus gamma-glutamyltransferase 6 (Ggt6), mRNA [NM_027819]	4.59071	6.18716	7.31363	11.7204	19.3128	17.4775	15.8116	18.2521	2.37671	0.00542622
A_52_P607128	Msr1	NM_031195	ref|Mus musculus macrophage scavenger receptor 1 (Msr1), transcript variant 1, mRNA [NM_031195]	1.06982	1.92357	1.25489	1.40493	4.27881	3.65067	2.06318	3.42976	2.3743	0.0283854
A_51_P109050	Paqr4	NM_023824	ref|Mus musculus progestin and adipoQ receptor family member IV (Paqr4), mRNA [NM_023824]	66.2673	61.7507	58.7391	51.7702	131.746	143.461	158.578	132.448	2.37387	0.000463517
A_55_P2060922	Unc5a	NM_153131	ref|Mus musculus unc-5 homolog A (C. elegans) (Unc5a), mRNA [NM_153131]	521.972	488.635	459.55	504.626	1195.16	1264.63	1015.76	1209.76	2.37257	0.00040644
A_55_P2051904	LOC101055666	XM_003945656	ref|PREDICTED: Mus musculus uncharacterized LOC101055666 (LOC101055666), mRNA [XM_003945656]	0.532086	1.02007	0.420433	0.789374	1.46245	1.72399	1.11195	2.25244	2.3718	0.0427214
A_55_P2179483	Wdr31	ENSMUST00000146108	ens|WD repeat domain 31 [Source:MGI Symbol;Acc:MGI:1918604] [ENSMUST00000146108]	5564.73	4809.97	5214.19	5096.93	13032.2	13107.5	11366.6	11497.8	2.36897	0.000244265
A_55_P1953728	Nes	NM_016701	ref|Mus musculus nestin (Nes), mRNA [NM_016701]	353.716	351.85	385.844	360.366	911.922	764.264	693.78	1065.42	2.36633	0.00564287
A_55_P1961451	Adamts7	NM_001003911	ref|Mus musculus a disintegrin-like and metallopeptidase (reprolysin type) with thrombospondin type 1 motif, 7 (Adamts7), mRNA [NM_001003911]	1.86455	1.34553	1.77222	0.568696	2.79522	2.46322	3.46998	4.39481	2.36412	0.0349717
A_51_P293781	Fkbp1b	NM_016863	ref|Mus musculus FK506 binding protein 1b (Fkbp1b), mRNA [NM_016863]	11.5952	14.4164	12.6157	11.1474	32.2457	25.0825	28.6003	31.7166	2.36355	0.00103232
A_55_P2178678	P2rx5	NM_033321	ref|Mus musculus purinergic receptor P2X, ligand-gated ion channel, 5 (P2rx5), mRNA [NM_033321]	265.84	251.881	252.748	256.981	632.725	603.384	562.161	629.258	2.36267	7.45633e-05
A_51_P232281	Pla2g2d	NM_011109	ref|Mus musculus phospholipase A2, group IID (Pla2g2d), mRNA [NM_011109]	7.03705	11.1424	7.91675	4.74286	19.972	14.6806	14.5507	23.6328	2.36181	0.0236007
A_52_P137765	Lmna	NM_019390	ref|Mus musculus lamin A (Lmna), transcript variant 2, mRNA [NM_019390]	863.794	827.1	800.94	789.787	2068.54	2008.84	1646.1	2026.95	2.36177	0.000543346
A_55_P1964368	Kctd14	NM_001012434	ref|Mus musculus potassium channel tetramerisation domain containing 14 (Kctd14), transcript variant 2, mRNA [NM_001012434]	1.45548	1.24754	1.30617	1.04472	3.02708	3.17496	2.74462	2.98269	2.36042	0.000256377
A_51_P341465	Csf2ra	NM_009970	ref|Mus musculus colony stimulating factor 2 receptor, alpha, low-affinity (granulocyte-macrophage) (Csf2ra), mRNA [NM_009970]	64.3703	90.7649	82.6565	68.414	191.77	175.53	153.787	201.363	2.35936	0.00141682
A_55_P1984243	Naip2	NM_010872	ref|Mus musculus NLR family, apoptosis inhibitory protein 2 (Naip2), transcript variant 1, mRNA [NM_010872]	4.66508	6.19219	5.97233	5.77985	15.1342	11.8262	10.5734	15.8012	2.35897	0.00610404
A_55_P1969481	Hivep3	NM_010657	ref|Mus musculus human immunodeficiency virus type I enhancer binding protein 3 (Hivep3), mRNA [NM_010657]	1.49132	0.702464	0.744589	1.44393	3.01971	2.90121	1.90591	2.50767	2.35824	0.0164492
A_55_P2088690	X16670	X16670	gb|Mouse RNA for type IIB intracisternal A-particle (IAP) element encoding integrase, clone 106. [X16670]	92.4765	81.076	95.7835	92.4449	227.619	200.211	185.428	239.823	2.35801	0.000977884
A_55_P2259660	AK155734	AK155734	gb|Mus musculus B6-derived CD11 +ve dendritic cells cDNA, RIKEN full-length enriched library, clone:F730213H03 product:unclassifiable, full insert sequence. [AK155734]	2.16383	2.39153	2.13798	2.43287	6.0895	7.08059	3.40498	4.94336	2.35787	0.0275655
A_55_P2186460	Emx2os	NR_002863	ref|Mus musculus EMX2 opposite strand/antisense RNA (non-protein coding) (Emx2os), non-coding RNA [NR_002863]	0.444282	0.367521	0.7258	0.472005	1.06918	1.05609	0.995799	1.61707	2.35774	0.0222511
A_52_P639402	Kcnk3	NM_010608	ref|Mus musculus potassium channel, subfamily K, member 3 (Kcnk3), mRNA [NM_010608]	5.42389	5.46813	4.61472	3.11198	12.7101	12.311	8.75704	10.117	2.35759	0.00621663
A_51_P246924	Tppp3	NM_026481	ref|Mus musculus tubulin polymerization-promoting protein family member 3 (Tppp3), mRNA [NM_026481]	171.736	151.24	159.064	133.859	373.509	412.53	333.928	331.209	2.35619	0.000810037
A_66_P107578	Nlrp9c	AY360472	gb|Mus musculus NALP9c mRNA, complete cds. [AY360472]	6.07851	6.28771	5.5674	4.19458	15.19	12.116	11.6902	13.1396	2.35608	0.00167087
A_55_P2110584	Gm10369	XR_140754	ref|PREDICTED: Mus musculus predicted gene 10369 (Gm10369), misc_RNA [XR_140754]	0.810805	0.420178	1.01918	1.04861	1.78666	1.58071	2.24776	2.15494	2.35544	0.00935102
A_55_P2000034	Cryba4	NM_021351	ref|Mus musculus crystallin, beta A4 (Cryba4), mRNA [NM_021351]	7.82401	7.12602	6.59752	7.87695	13.4039	17.1817	16.5684	22.1517	2.35537	0.00817141
A_55_P1984347	Rhox3h	NM_001114157	ref|Mus musculus reproductive homeobox 3H (Rhox3h), mRNA [NM_001114157]	10.564	8.16026	9.18617	8.35029	24.7232	21.1312	18.6233	20.9243	2.35522	0.00123004
A_55_P2003813	Scn3b	NM_153522	ref|Mus musculus sodium channel, voltage-gated, type III, beta (Scn3b), transcript variant 1, mRNA [NM_153522]	76.9294	99.3962	61.3364	109.297	237.58	210.304	176.368	192.822	2.35496	0.00321197
A_51_P405912	Lmcd1	NM_144799	ref|Mus musculus LIM and cysteine-rich domains 1 (Lmcd1), mRNA [NM_144799]	852.582	958.101	838.184	786.486	2106.14	1952.97	2038.54	1991.87	2.35479	5.21917e-05
A_55_P2019359	ENSMUST00000169601	ENSMUST00000169601	ens|predicted gene 8220 [Source:MGI Symbol;Acc:MGI:3643828] [ENSMUST00000169601]	0.895224	0.408148	0.549828	0.570802	1.74231	1.74266	1.19844	1.02445	2.35473	0.0284963
A_52_P562467	Sync	NM_023485	ref|Mus musculus syncoilin (Sync), mRNA [NM_023485]	490.466	479.521	458.242	480.72	1101.21	1398.68	927.178	1064.8	2.35306	0.00411412
A_51_P389957	Rgs14	NM_016758	ref|Mus musculus regulator of G-protein signaling 14 (Rgs14), mRNA [NM_016758]	4.68729	4.1028	4.30082	3.00456	10.2356	9.50035	9.29822	8.82635	2.35225	0.000469751
A_51_P484559	1700011I03Rik	NM_029290	ref|Mus musculus RIKEN cDNA 1700011I03 gene (1700011I03Rik), mRNA [NM_029290]	3.32747	1.28194	1.95275	1.91475	5.35252	5.23211	4.74635	4.58858	2.34986	0.00524681
A_55_P2071466	Ncf1	NM_010876	ref|Mus musculus neutrophil cytosolic factor 1 (Ncf1), mRNA [NM_010876]	4.88573	5.72346	5.51849	6.94978	12.6759	13.1951	12.5234	15.823	2.34937	0.00129462
A_55_P2377645	Armcx4	NM_001202500	ref|Mus musculus armadillo repeat containing, X-linked 4 (Armcx4), mRNA [NM_001202500]	1.50288	1.01053	0.665523	0.500675	2.13279	2.31615	2.27102	1.92011	2.34809	0.00966015
A_51_P437240	Emp2	NM_007929	ref|Mus musculus epithelial membrane protein 2 (Emp2), mRNA [NM_007929]	119.584	118.501	128.404	130.526	288.8	287.784	287.649	302.298	2.34707	1.72656e-05
A_55_P1996953	AK145655	AK145655	gb|Mus musculus blastocyst blastocyst cDNA, RIKEN full-length enriched library, clone:I1C0026I24 product:hypothetical Retroviral integrase, C-terminal/Integrase, catalytic domain/RNase H/Integrase, N-terminal zinc-binding containing protein, full insert s	67.2433	54.6686	63.1475	58.3099	164.396	138.464	125.146	143.093	2.34663	0.000991486
A_55_P2074371	Lin28a	NM_145833	ref|Mus musculus lin-28 homolog A (C. elegans) (Lin28a), mRNA [NM_145833]	18.4833	17.5182	18.1937	15.1954	38.5754	43.8317	44.4254	35.8497	2.34444	0.000679369
A_55_P1983450	S100a4	NM_011311	ref|Mus musculus S100 calcium binding protein A4 (S100a4), mRNA [NM_011311]	214.886	231.725	272.58	242.202	670.607	537.156	433.173	612.06	2.34347	0.00514281
A_55_P2050602	Ncam1	NM_010875	ref|Mus musculus neural cell adhesion molecule 1 (Ncam1), transcript variant 2, mRNA [NM_010875]	36.7548	42.7809	44.8052	44.3199	108.574	100.567	72.1695	113.916	2.34332	0.00566281
A_55_P2023797	Ccdc46	NM_029606	ref|Mus musculus coiled-coil domain containing 46 (Ccdc46), transcript variant 2, mRNA [NM_029606]	18.4848	21.1673	23.7926	20.8232	46.177	45.3673	61.7775	44.1335	2.34319	0.00390097
A_51_P351166	Myod1	NM_010866	ref|Mus musculus myogenic differentiation 1 (Myod1), mRNA [NM_010866]	81.174	64.1204	51.7257	45.8949	141.716	108.287	149.879	168.822	2.34116	0.00791072
A_51_P321150	Lyz2	NM_017372	ref|Mus musculus lysozyme 2 (Lyz2), mRNA [NM_017372]	13.8198	19.161	16.7531	12.1056	39.7016	38.8757	24.204	41.9921	2.34111	0.0131734
A_55_P1996314	Amy2a5	NM_001042711	ref|Mus musculus amylase 2a5 (Amy2a5), mRNA [NM_001042711]	6.72089	5.677	6.41326	8.36947	16.6359	16.9056	13.756	16.333	2.34103	0.00086184
A_55_P2150377	AK136433	AK136433	gb|Mus musculus adult male colon cDNA, RIKEN full-length enriched library, clone:9030204C09 product:hypothetical protein, full insert sequence. [AK136433]	2.3839	1.78044	2.5583	2.11993	6.88445	4.88092	3.5665	5.3639	2.34047	0.0212667
A_55_P2340593	1810019D21Rik	NR_040344	ref|Mus musculus RIKEN cDNA 1810019D21 gene (1810019D21Rik), transcript variant 1, non-coding RNA [NR_040344]	1.36045	1.2683	1.04439	0.871366	2.38511	3.25961	2.74848	2.23603	2.33892	0.00556561
A_66_P120585	4931440F15Rik	NM_176829	ref|Mus musculus RIKEN cDNA 4931440F15 gene (4931440F15Rik), mRNA [NM_176829]	0.981748	1.31746	1.4619	2.36042	4.48066	3.33296	2.34365	4.14391	2.33621	0.0348212
A_51_P450549	Padi3	NM_011060	ref|Mus musculus peptidyl arginine deiminase, type III (Padi3), mRNA [NM_011060]	2.68766	1.89678	1.15697	2.22102	4.91604	4.31382	5.33027	4.03556	2.33543	0.00518947
A_51_P101006	Ak8	NM_001033874	ref|Mus musculus adenylate kinase 8 (Ak8), mRNA [NM_001033874]	2.66016	2.33502	2.76935	1.06572	4.44878	4.81361	5.78685	5.5583	2.33374	0.00606919
A_55_P2141724	Gm13275	NM_001085533	ref|Mus musculus predicted gene 13275 (Gm13275), mRNA [NM_001085533]	3.70288	2.63025	3.55212	3.51081	8.09444	10.6706	6.84855	5.62623	2.33202	0.0245427
A_51_P117087	Kcnip1	NM_027398	ref|Mus musculus Kv channel-interacting protein 1 (Kcnip1), transcript variant B, mRNA [NM_027398]	0.436559	0.417766	0.668792	0.532511	1.17445	1.14276	1.24127	1.23455	2.33166	0.000581438
A_51_P139108	Cpxm1	NM_019696	ref|Mus musculus carboxypeptidase X 1 (M14 family) (Cpxm1), mRNA [NM_019696]	23.8149	36.5458	36.8796	24.2695	85.5073	53.577	56.9103	87.0702	2.32956	0.021994
A_51_P344376	Gpr162	NM_013533	ref|Mus musculus G protein-coupled receptor 162 (Gpr162), mRNA [NM_013533]	6.02851	5.134	4.69306	3.84009	11.2851	9.22987	13.3299	12.006	2.32797	0.00355411
A_52_P117313	Azin1	NM_018745	ref|Mus musculus antizyme inhibitor 1 (Azin1), transcript variant 2, mRNA [NM_018745]	7.69151	8.1402	8.82481	8.82186	22.4852	15.9788	16.3549	23.107	2.32765	0.00665037
A_55_P1991668	A830010M20Rik	NM_001007574	ref|Mus musculus RIKEN cDNA A830010M20 gene (A830010M20Rik), transcript variant 1, mRNA [NM_001007574]	0.512993	1.10779	1.78951	1.37063	2.60033	3.10997	2.75439	2.65935	2.32675	0.00805029
A_55_P2137611	Irgm2	NM_019440	ref|Mus musculus immunity-related GTPase family M member 2 (Irgm2), mRNA [NM_019440]	389.1	321.833	273.635	467.709	848.678	693.048	827.758	1006.8	2.32482	0.00475706
A_55_P2032318	4930522L14Rik	AK019690	gb|Mus musculus adult male testis cDNA, RIKEN full-length enriched library, clone:4930522L14 product:similar to KRUPPEL-RELATED ZINC FINGER PROTEIN F80-L [Mus musculus], full insert sequence. [AK019690]	45.5338	38.4379	39.9502	34.913	103.828	88.7868	90.2574	86.3284	2.32443	0.000475494
A_55_P2018027	Ccdc85a	NM_181577	ref|Mus musculus coiled-coil domain containing 85A (Ccdc85a), transcript variant 1, mRNA [NM_181577]	6.66091	8.51484	7.92816	6.79979	18.8585	14.1292	18.3541	18.1422	2.32359	0.00155665
A_55_P2110725	Bai2	NM_173071	ref|Mus musculus brain-specific angiogenesis inhibitor 2 (Bai2), transcript variant 1, mRNA [NM_173071]	3.08082	2.74146	1.87803	2.45299	5.98016	5.38036	5.4638	6.76217	2.32304	0.0016606
A_55_P1970299	Mttp	NM_001163457	ref|Mus musculus microsomal triglyceride transfer protein (Mttp), transcript variant 1, mRNA [NM_001163457]	5.61894	7.44308	5.71332	5.56324	14.7464	14.5772	12.7987	14.3996	2.32232	0.000363432
A_55_P1973229	Trim34b	NM_001243916	ref|Mus musculus tripartite motif-containing 34B (Trim34b), mRNA [NM_001243916]	1.41254	0.77232	0.949927	2.14778	2.86971	2.32084	3.45353	3.6226	2.32211	0.0233609
A_55_P2109128	Hist1h2be	NM_178194	ref|Mus musculus histone cluster 1, H2be (Hist1h2be), transcript variant 2, mRNA [NM_178194]	28.728	25.1837	23.038	22.0658	64.3549	56.1725	49.2977	60.0962	2.32208	0.00107971
A_52_P90289	Oaz2	NM_010952	ref|Mus musculus ornithine decarboxylase antizyme 2 (Oaz2), mRNA [NM_010952]	134.771	126.731	104.318	88.4749	299.986	239.96	257.896	256.827	2.32156	0.00117885
A_51_P208603	Dio2	NM_010050	ref|Mus musculus deiodinase, iodothyronine, type II (Dio2), mRNA [NM_010050]	39.0785	39.5895	37.554	28.4565	111.857	70.9595	83.7304	69.2746	2.32115	0.014073
A_55_P2047962	Gjc2	NM_175452	ref|Mus musculus gap junction protein, gamma 2 (Gjc2), transcript variant 2, mRNA [NM_175452]	19.8634	17.6626	23.8632	18.7126	49.8336	50.33	44.1449	41.6125	2.32106	0.000716917
A_52_P42245	Klrb1a	NM_010737	ref|Mus musculus killer cell lectin-like receptor subfamily B member 1A (Klrb1a), transcript variant 1, mRNA [NM_010737]	1.9827	1.52755	1.96748	2.35995	6.08503	4.15609	3.22137	4.72036	2.31993	0.0221017
A_51_P252859	Cyr61	NM_010516	ref|Mus musculus cysteine rich protein 61 (Cyr61), mRNA [NM_010516]	143.147	148.829	147.677	170.44	367.057	319.133	389.307	339.792	2.31979	0.00040818
A_66_P110769	Cabyr	NM_027687	ref|Mus musculus calcium-binding tyrosine-(Y)-phosphorylation regulated (fibrousheathin 2) (Cabyr), transcript variant 1, mRNA [NM_027687]	0.403564	0.793802	0.392271	0.63431	1.54886	1.24605	1.43284	0.924967	2.31693	0.0181898
A_55_P1961009	Apbb1ip	NM_019456	ref|Mus musculus amyloid beta (A4) precursor protein-binding, family B, member 1 interacting protein (Apbb1ip), mRNA [NM_019456]	22.713	22.4435	19.8298	18.689	54.3761	44.6553	45.2475	49.5866	2.31688	0.000553809
A_51_P161830	Enpep	NM_007934	ref|Mus musculus glutamyl aminopeptidase (Enpep), mRNA [NM_007934]	21.6436	29.165	28.0053	26.6021	53.5856	68.432	68.5926	53.5985	2.31662	0.00234118
A_52_P194316	Atp13a3	NM_001128094	ref|Mus musculus ATPase type 13A3 (Atp13a3), transcript variant 2, mRNA [NM_001128094]	21.4016	20.5122	21.6735	18.5736	52.5844	42.8356	50.0122	44.892	2.31648	0.000504704
A_52_P548202	Gm10030	AK086953	gb|Mus musculus 0 day neonate lung cDNA, RIKEN full-length enriched library, clone:E030015K02 product:hypothetical protein, full insert sequence. [AK086953]	5.04832	5.54319	4.80622	5.07575	11.4989	10.8325	11.1213	13.9726	2.31642	0.00112908
A_52_P73498	Wdr61	AK077037	gb|Mus musculus adult male testis cDNA, RIKEN full-length enriched library, clone:4932422L05 product:MEIOTIC RECOMBINATION PROTEIN REC14 (2810418I05RIK PROTEIN) homolog [Mus musculus], full insert sequence. [AK077037]	3.36083	3.80488	3.91939	4.07092	8.08775	8.27901	7.68172	11.0565	2.31624	0.00447994
A_55_P2008053	Dlg4	NM_007864	ref|Mus musculus discs, large homolog 4 (Drosophila) (Dlg4), transcript variant 1, mRNA [NM_007864]	1.84415	3.21586	1.78229	2.04386	5.08573	4.40714	5.88956	5.18729	2.3148	0.00421424
A_55_P2047215	Slc37a4	AK040077	gb|Mus musculus 0 day neonate thymus cDNA, RIKEN full-length enriched library, clone:A430056J18 product:hypothetical protein, full insert sequence. [AK040077]	3.79857	4.41132	4.44098	5.1122	10.1683	10.749	9.20336	10.9916	2.31448	0.000409026
A_55_P1953459	Yap1	NM_001171147	ref|Mus musculus yes-associated protein 1 (Yap1), transcript variant 1, mRNA [NM_001171147]	855.961	813.403	831.615	818.706	1881.96	2086.81	1825.04	1888.16	2.31407	0.000104275
A_52_P404895	Tmem62	NM_175285	ref|Mus musculus transmembrane protein 62 (Tmem62), mRNA [NM_175285]	2.90629	2.31503	2.21574	1.33009	4.80364	3.97988	5.63308	5.86512	2.31338	0.00868345
A_55_P2108983	A430078G23Rik	NM_001033378	ref|Mus musculus RIKEN cDNA A430078G23 gene (A430078G23Rik), mRNA [NM_001033378]	8284.69	6331.03	7532.88	7474.68	18702.9	18124.5	15265.8	16375.3	2.3113	0.000597453
A_55_P2032147	Wnt9a	NM_139298	ref|Mus musculus wingless-type MMTV integration site 9A (Wnt9a), mRNA [NM_139298]	221.188	262.609	234.03	223.671	501.569	583.138	535.238	555.404	2.31052	0.000174048
A_55_P1996266	Tlr8	NM_133212	ref|Mus musculus toll-like receptor 8 (Tlr8), mRNA [NM_133212]	0.395378	0.38815	0.39974	0.494341	0.716492	1.1761	0.879087	1.1022	2.30917	0.0104466
A_51_P359137	Doc2g	NM_021791	ref|Mus musculus double C2, gamma (Doc2g), mRNA [NM_021791]	18.0541	15.5971	16.4563	19.0246	50.1228	31.7076	36.2191	41.5049	2.30796	0.00721445
A_51_P320539	Fam105b	NM_001013792	ref|Mus musculus family with sequence similarity 105, member B (Fam105b), mRNA [NM_001013792]	185.46	171.948	169.172	190.43	433.694	378.595	332.519	509.309	2.30696	0.00523316
A_55_P2120897	BG100880	BG100880	gb|uy16e03.y1 McCarrey Eddy spermatocytes Mus musculus cDNA clone IMAGE:3658085 5'. [BG100880]	0.402085	0.384797	0.394267	0.490438	0.965849	1.03692	1.10564	0.741807	2.30333	0.00388066
A_51_P366121	Klf14	NM_001135093	ref|Mus musculus Kruppel-like factor 14 (Klf14), mRNA [NM_001135093]	2.33328	2.17206	1.23021	0.670219	4.14256	3.40514	3.80811	3.39525	2.30277	0.012774
A_51_P448664	Tbxas1	NM_011539	ref|Mus musculus thromboxane A synthase 1, platelet (Tbxas1), mRNA [NM_011539]	11.3093	16.3625	11.4785	12.699	33.7069	26.7853	23.2559	35.6202	2.30222	0.00841287
A_51_P327121	Was	NM_009515	ref|Mus musculus Wiskott-Aldrich syndrome homolog (human) (Was), mRNA [NM_009515]	18.4271	16.862	18.306	13.1667	40.7802	38.7741	34.676	39.4525	2.30195	0.000418725
A_55_P2010936	Fbxo17	NM_015796	ref|Mus musculus F-box protein 17 (Fbxo17), mRNA [NM_015796]	64.0689	62.0427	72.2047	69.8618	161.851	158.573	116.198	180.342	2.30058	0.00453368
A_52_P272854	ENSMUST00000073543	ENSMUST00000073543	ens|olfactory receptor 1375, pseudogene 1 [Source:MGI Symbol;Acc:MGI:3031209] [ENSMUST00000073543]	4.55084	5.23346	4.32503	3.81046	10.9916	7.16553	9.84637	13.1972	2.29917	0.0162587
A_52_P49250	Erbb2	NM_001003817	ref|Mus musculus v-erb-b2 erythroblastic leukemia viral oncogene homolog 2, neuro/glioblastoma derived oncogene homolog (avian) (Erbb2), mRNA [NM_001003817]	10.6597	10.4681	10.7822	11.0115	21.5866	24.5038	26.513	26.0491	2.29844	0.000376552
A_51_P461894	Tnnc1	NM_009393	ref|Mus musculus troponin C, cardiac/slow skeletal (Tnnc1), mRNA [NM_009393]	660.389	808.308	713.6	790.651	2121.37	1588.38	1505.19	1617.67	2.29826	0.00363378
A_52_P591153	Pld4	NM_178911	ref|Mus musculus phospholipase D family, member 4 (Pld4), mRNA [NM_178911]	6.1661	7.43509	5.60828	3.66351	14.6317	13.3228	9.5525	15.0572	2.29809	0.0108774
A_55_P2116744	Xirp1	NM_011724	ref|Mus musculus xin actin-binding repeat containing 1 (Xirp1), mRNA [NM_011724]	450.783	446.391	268.354	262.585	984.106	751.374	644.273	901.639	2.29771	0.0110276
A_55_P2138878	Lrfn4	NM_153388	ref|Mus musculus leucine rich repeat and fibronectin type III domain containing 4 (Lrfn4), mRNA [NM_153388]	79.1605	93.4735	90.299	103.301	271.841	161.999	152.95	254.18	2.29626	0.0299688
A_55_P1954086	Postn	NM_001198766	ref|Mus musculus periostin, osteoblast specific factor (Postn), transcript variant 3, mRNA [NM_001198766]	38.9849	57.3324	52.206	44.6358	138.938	94.9041	108.641	100.989	2.29589	0.00589366
A_55_P2043122	Arsg	NM_028710	ref|Mus musculus arylsulfatase G (Arsg), transcript variant 1, mRNA [NM_028710]	14.2602	14.6477	15.4686	14.8374	43.2077	31.2072	31.8667	29.5895	2.29458	0.00515279
A_52_P527500	Helb	NM_080446	ref|Mus musculus helicase (DNA) B (Helb), mRNA [NM_080446]	87.0474	73.5628	75.557	85.9879	173.772	203.8	178.794	181.688	2.29099	0.000259805
A_55_P2058315	Panx2	NM_001002005	ref|Mus musculus pannexin 2 (Panx2), mRNA [NM_001002005]	0.376283	1.00071	0.415008	0.560126	1.72913	1.03262	1.15717	1.46942	2.29084	0.0375925
A_55_P2181738	Lyz1	NM_013590	ref|Mus musculus lysozyme 1 (Lyz1), mRNA [NM_013590]	331.742	431.665	435.961	343.001	891.638	868.794	722.057	1049.91	2.29024	0.00334404
A_55_P2175986	BY388679	BY388679	gb|BY388679 RIKEN full-length enriched, blastocyst Mus musculus cDNA clone I1C0030F10 3', mRNA sequence [BY388679]	1.48925	1.72677	2.1303	1.51429	3.63573	3.16622	4.90386	4.00175	2.28953	0.00738447
A_55_P2148046	XR_141331	XR_141331	gb|PREDICTED: Mus musculus predicted gene 8815 (Gm8815), miscRNA [XR_141331]	8.07804	7.18877	5.36795	11.1209	16.1628	19.7423	16.6284	20.1607	2.28917	0.00420405
A_55_P1995297	Gm5124	NR_045668	ref|Mus musculus predicted pseudogene 5124 (Gm5124), non-coding RNA [NR_045668]	2.84251	2.06872	2.24943	2.54537	4.80873	7.00398	6.0559	4.34899	2.28905	0.0111527
A_66_P104980	Tceal5	NM_177919	ref|Mus musculus transcription elongation factor A (SII)-like 5 (Tceal5), mRNA [NM_177919]	1666.85	1613.72	1965.79	2197.52	4428.99	3743.05	4019.38	4844.74	2.28862	0.00138303
A_55_P2166833	Ms4a14	XM_908720	ref|PREDICTED: Mus musculus membrane-spanning 4-domains, subfamily A, member 14 (Ms4a14), mRNA [XM_908720]	2.26714	3.14089	3.47806	1.24363	6.49588	5.89503	4.35961	6.41647	2.28703	0.0148071
A_51_P219385	Six5	NM_011383	ref|Mus musculus sine oculis-related homeobox 5 (Six5), mRNA [NM_011383]	24.4053	29.2999	26.2469	21.7307	54.9064	61.3016	53.0447	63.26	2.28665	0.000556751
A_55_P2034705	Nmi	NM_001141949	ref|Mus musculus N-myc (and STAT) interactor (Nmi), transcript variant 1, mRNA [NM_001141949]	99.9877	86.535	95.2776	88.0137	212.644	226.353	207.38	199.093	2.2862	0.000116971
A_55_P2010121	Rab27b	NM_030554	ref|Mus musculus RAB27b, member RAS oncogene family (Rab27b), transcript variant 1, mRNA [NM_030554]	1.86092	0.867552	2.64184	2.23897	4.48768	3.11155	4.39223	5.39094	2.28437	0.0242633
A_51_P147422	Kctd19	NM_177791	ref|Mus musculus potassium channel tetramerisation domain containing 19 (Kctd19), mRNA [NM_177791]	0.64249	0.508518	0.878583	0.470352	2.00462	1.08494	1.27052	1.34826	2.28339	0.0353536
A_55_P2327027	Ano6	NM_001253813	ref|Mus musculus anoctamin 6 (Ano6), transcript variant 1, mRNA [NM_001253813]	22.897	24.8243	20.9329	21.475	58.019	55.4764	40.9832	51.2977	2.28312	0.0023545
A_55_P2035003	AK163054	AK163054	gb|Mus musculus 0 day neonate thymus cDNA, RIKEN full-length enriched library, clone:A430106F04 product:hypothetical protein, full insert sequence. [AK163054]	2.39738	2.7243	2.21465	3.07662	5.41192	4.53037	6.03154	7.79045	2.28218	0.0143133
A_55_P2096144	Gnao1	NM_010308	ref|Mus musculus guanine nucleotide binding protein, alpha O (Gnao1), transcript variant A, mRNA [NM_010308]	45.2825	50.3381	56.1184	51.6239	109.007	110.896	120.18	123.965	2.28187	0.000185008
A_55_P1983921	Crybb3	NM_021352	ref|Mus musculus crystallin, beta B3 (Crybb3), transcript variant 1, mRNA [NM_021352]	2.42094	3.79249	3.03428	2.26678	7.08684	6.14739	5.49163	7.54798	2.28181	0.0043862
A_51_P374991	Vmn2r29	NR_003555	ref|Mus musculus vomeronasal 2, receptor 29 (Vmn2r29), transcript variant 2, non-coding RNA [NR_003555]	1.9171	2.35076	1.39875	1.66516	4.73006	3.74906	5.12497	3.12548	2.2818	0.0138467
A_51_P150763	Ropn1l	NM_145852	ref|Mus musculus ropporin 1-like (Ropn1l), mRNA [NM_145852]	6.52773	6.25662	4.87746	4.87608	15.6505	12.4967	10.9059	12.3105	2.27899	0.00389701
A_55_P1991985	Ptprs	NM_001252456	ref|Mus musculus protein tyrosine phosphatase, receptor type, S (Ptprs), transcript variant 4, mRNA [NM_001252456]	759.161	865.078	896.887	804.621	1841.46	2019.04	1840.87	1867.11	2.27572	8.5732e-05
A_55_P2101830	Dgat2l6	NM_001114084	ref|Mus musculus diacylglycerol O-acyltransferase 2-like 6 (Dgat2l6), mRNA [NM_001114084]	17.106	15.9093	15.9843	20.6546	37.7234	46.465	35.9291	38.1584	2.27231	0.00147124
A_51_P262208	Itgb2	NM_008404	ref|Mus musculus integrin beta 2 (Itgb2), mRNA [NM_008404]	10.8565	11.4626	11.8703	9.59598	25.9357	23.6713	21.1657	28.7208	2.2723	0.00164856
A_51_P419017	Pde10a	NM_011866	ref|Mus musculus phosphodiesterase 10A (Pde10a), mRNA [NM_011866]	15.3969	16.2176	15.0675	13.4706	38.1306	32.1139	24.132	42.2848	2.27191	0.0129296
A_52_P99888	Cxcl16	NM_023158	ref|Mus musculus chemokine (C-X-C motif) ligand 16 (Cxcl16), mRNA [NM_023158]	12.2257	14.576	15.3278	13.6042	33.8234	28.321	27.2108	37.2495	2.2716	0.00273207
A_55_P2026572	Fam189a1	NM_183087	ref|Mus musculus family with sequence similarity 189, member A1 (Fam189a1), mRNA [NM_183087]	0.45651	0.522558	1.15045	0.849516	1.92006	1.41092	1.21955	2.2106	2.26957	0.0447331
A_52_P350950	Dennd2c	NM_177857	ref|Mus musculus DENN/MADD domain containing 2C (Dennd2c), mRNA [NM_177857]	22.8009	23.7116	21.617	14.6359	45.2548	52.6717	42.8114	47.0954	2.26946	0.00123955
A_51_P500661	Rnf182	NM_183204	ref|Mus musculus ring finger protein 182 (Rnf182), mRNA [NM_183204]	1.26299	0.831081	0.752991	0.498929	2.53497	2.0551	1.39938	1.60319	2.26917	0.0380834
A_66_P124806	Tlr4	NM_021297	ref|Mus musculus toll-like receptor 4 (Tlr4), mRNA [NM_021297]	16.3794	16.1475	13.6715	16.0444	42.9899	33.0846	26.961	38.1038	2.26756	0.00702659
A_55_P2035827	Vma21	NM_001081356	ref|Mus musculus VMA21 vacuolar H+-ATPase homolog (S. cerevisiae) (Vma21), mRNA [NM_001081356]	128.05	129.081	143.857	140.633	318.858	275.334	317.776	315.122	2.26559	0.000189799
A_51_P361220	Fzd4	NM_008055	ref|Mus musculus frizzled homolog 4 (Drosophila) (Fzd4), mRNA [NM_008055]	515.842	460.262	467.851	416.554	902.223	970.589	1258.24	1083.47	2.26525	0.00259024
A_51_P248865	Foxf2	NM_010225	ref|Mus musculus forkhead box F2 (Foxf2), mRNA [NM_010225]	0.420343	0.707612	0.412373	0.504326	1.11789	1.37077	1.2153	0.926837	2.26483	0.00729164
A_65_P16081	AK144914	AK144914	gb|Mus musculus mammary gland RCB-0526 Jyg-MC(A) cDNA, RIKEN full-length enriched library, clone:G830002J02 product:unclassifiable, full insert sequence. [AK144914]	45.641	40.3111	39.5008	40.2092	103.046	79.7243	89.0772	103.243	2.26419	0.00127574
A_51_P327751	Ifit1	NM_008331	ref|Mus musculus interferon-induced protein with tetratricopeptide repeats 1 (Ifit1), mRNA [NM_008331]	15.4365	12.5191	12.0667	15.5747	33.0536	35.1074	30.7171	26.9102	2.2625	0.00129462
A_55_P2003517	Zfp536	NM_172385	ref|Mus musculus zinc finger protein 536 (Zfp536), mRNA [NM_172385]	13.8034	11.837	14.0153	12.3062	30.3779	23.7758	32.9369	30.4199	2.26147	0.00180826
A_52_P52618	Csf2rb	NM_007780	ref|Mus musculus colony stimulating factor 2 receptor, beta, low-affinity (granulocyte-macrophage) (Csf2rb), mRNA [NM_007780]	26.9588	31.8492	31.1857	19.805	66.3631	51.9878	60.8809	69.0417	2.26117	0.0024784
A_52_P350554	Kcnb1	NM_008420	ref|Mus musculus potassium voltage gated channel, Shab-related subfamily, member 1 (Kcnb1), mRNA [NM_008420]	230.613	274.828	257.642	215.674	518.618	628.305	480.68	584.485	2.2601	0.00138336
A_51_P255456	Cyp1b1	NM_009994	ref|Mus musculus cytochrome P450, family 1, subfamily b, polypeptide 1 (Cyp1b1), mRNA [NM_009994]	3.60689	5.46111	5.04834	6.96884	13.4816	9.78628	13.155	11.2317	2.2601	0.00560818
A_55_P2018847	Crlf2	NM_001164735	ref|Mus musculus cytokine receptor-like factor 2 (Crlf2), transcript variant 1, mRNA [NM_001164735]	170.088	210.09	198.737	191.232	548.522	402.55	340.63	447.297	2.25801	0.0081814
A_55_P2035315	Rasgef1b	NM_145839	ref|Mus musculus RasGEF domain family, member 1B (Rasgef1b), transcript variant 1, mRNA [NM_145839]	8.79777	7.06286	7.09038	6.98326	19.5027	15.3356	14.6188	18.0469	2.25507	0.00219655
A_52_P337246	Isl1	NM_021459	ref|Mus musculus ISL1 transcription factor, LIM/homeodomain (Isl1), mRNA [NM_021459]	0.447434	1.45872	0.708413	0.575246	1.56128	1.79802	2.12185	1.70348	2.25237	0.0276591
A_55_P2228715	5730422E09Rik	NR_015478	ref|Mus musculus RIKEN cDNA 5730422E09 gene (5730422E09Rik), non-coding RNA [NR_015478]	9.92865	10.0019	10.375	12.3964	25.5698	24.0653	25.3374	21.1714	2.25152	0.000508681
A_66_P115236	1810010D01Rik	NR_033626	ref|Mus musculus RIKEN cDNA 1810010D01 gene (1810010D01Rik), non-coding RNA [NR_033626]	6.11348	6.88237	4.91741	4.60155	13.585	10.4771	12.3819	14.2477	2.25148	0.00281149
A_52_P292792	Col8a1	NM_007739	ref|Mus musculus collagen, type VIII, alpha 1 (Col8a1), mRNA [NM_007739]	5.60417	5.10202	8.51924	5.90187	19.1418	12.0203	11.6829	13.7017	2.25041	0.021957
A_55_P2080163	Carhsp1	NM_025821	ref|Mus musculus calcium regulated heat stable protein 1 (Carhsp1), mRNA [NM_025821]	46.2538	57.4287	46.2953	46.6897	136.354	109.128	82.0931	114.741	2.24905	0.0087243
A_55_P2161465	Gm10516	NR_033536	ref|Mus musculus predicted gene 10516 (Gm10516), non-coding RNA [NR_033536]	37.3993	39.8928	38.4146	37.2137	93.8443	76.7883	79.7951	93.4837	2.24896	0.000681957
A_55_P2079500	ENSMUST00000167995	ENSMUST00000167995	ens|predicted gene 4781 [Source:MGI Symbol;Acc:MGI:3643164] [ENSMUST00000167995]	1.20162	1.22638	0.408881	0.689293	2.14458	2.59317	1.61776	1.57408	2.24878	0.0399318
A_55_P1971474	Gm4425	XM_001480563	ref|PREDICTED: Mus musculus predicted gene 4425, transcript variant 1 (Gm4425), mRNA [XM_001480563]	193.495	218.081	218.228	206.858	454.309	463.738	471.617	491.757	2.24872	3.98438e-05
A_55_P2000354	Rgs11	NM_001081069	ref|Mus musculus regulator of G-protein signaling 11 (Rgs11), mRNA [NM_001081069]	16.708	19.799	16.4425	15.4262	33.9319	39.75	39.4451	40.4632	2.24627	0.000428103
A_52_P566396	Rnf122	NM_175136	ref|Mus musculus ring finger protein 122 (Rnf122), mRNA [NM_175136]	16.3586	10.2333	9.5236	13.9397	21.6572	27.3778	29.6121	33.7851	2.24617	0.00957934
A_55_P2055123	Frrs1	NM_001113478	ref|Mus musculus ferric-chelate reductase 1 (Frrs1), transcript variant 1, mRNA [NM_001113478]	5.96176	4.97263	6.83299	6.87595	14.2545	12.281	12.6007	16.2122	2.24598	0.00223754
A_51_P160787	Art5	NM_007491	ref|Mus musculus ADP-ribosyltransferase 5 (Art5), mRNA [NM_007491]	262.905	264.963	230.793	211.014	535.637	561.377	531.088	549.578	2.24578	8.2104e-05
A_51_P130079	Lrmp	NM_008511	ref|Mus musculus lymphoid-restricted membrane protein (Lrmp), mRNA [NM_008511]	5.55316	6.92572	6.63723	5.63129	13.982	10.9638	15.9474	14.673	2.24533	0.00320403
A_52_P266686	Ntsr2	NM_008747	ref|Mus musculus neurotensin receptor 2 (Ntsr2), mRNA [NM_008747]	42.6923	47.4786	51.227	40.9979	117.119	128.378	68.6165	95.1211	2.24366	0.0205801
A_66_P138956	Gm9908	XR_168450	ref|PREDICTED: Mus musculus predicted gene 9908 (Gm9908), misc_RNA [XR_168450]	1.48704	1.94312	2.0965	2.52844	5.82501	4.28536	3.68555	4.27206	2.24305	0.0115249
A_55_P1960693	Gm11710	NM_001101656	ref|Mus musculus predicted gene 11710 (Gm11710), mRNA [NM_001101656]	3.35843	2.89299	2.7989	3.228	8.22289	4.53367	6.64564	8.12936	2.24229	0.0183541
A_51_P359046	Slurp1	NM_020519	ref|Mus musculus secreted Ly6/Plaur domain containing 1 (Slurp1), mRNA [NM_020519]	3.56007	2.82093	2.89329	1.17288	5.98188	5.83935	4.69718	6.9002	2.24162	0.0132139
A_55_P2173331	Gm20939	NM_001024731	ref|Mus musculus predicted gene, 20939 (Gm20939), mRNA [NM_001024731]	7.10167	6.66331	7.27262	7.59795	17.3666	15.7899	15.4389	15.5584	2.24036	0.000117393
A_52_P203560	Fzd10	NM_175284	ref|Mus musculus frizzled homolog 10 (Drosophila) (Fzd10), mRNA [NM_175284]	13.9928	19.3389	21.4664	16.9505	37.8539	39.863	35.1851	47.826	2.24015	0.00302192
A_51_P473734	H2-DMa	NM_010386	ref|Mus musculus histocompatibility 2, class II, locus DMa (H2-DMa), mRNA [NM_010386]	12.0207	15.1483	14.1709	12.9623	31.5	29.854	29.3043	30.8774	2.23814	8.82878e-05
A_55_P2221186	A930030B08Rik	AK161464	gb|Mus musculus adult male testis cDNA, RIKEN full-length enriched library, clone:4932418F08 product:unclassifiable, full insert sequence. [AK161464]	3.75815	3.32048	2.91607	1.60275	6.74257	6.14032	6.57842	6.49084	2.23775	0.00242799
A_55_P2011169	ENSMUST00000107304	ENSMUST00000107304	ens|late cornified envelope 1J [Source:MGI Symbol;Acc:MGI:3702532] [ENSMUST00000107304]	31.1449	18.9362	20.6908	17.2496	64.5642	47.9772	29.3057	55.0893	2.23737	0.0460132
A_55_P1979508	Clic3	NM_027085	ref|Mus musculus chloride intracellular channel 3 (Clic3), mRNA [NM_027085]	4.34812	5.87604	6.59978	4.31575	13.5879	13.1573	9.35689	11.193	2.23727	0.00636074
A_55_P2099363	Stac2	NM_146028	ref|Mus musculus SH3 and cysteine rich domain 2 (Stac2), mRNA [NM_146028]	1.57149	1.0607	2.05569	1.18834	3.45252	3.88338	2.84806	2.96262	2.23725	0.00745578
A_51_P349087	Sall4	NM_175303	ref|Mus musculus sal-like 4 (Drosophila) (Sall4), transcript variant a, mRNA [NM_175303]	9.66182	9.94659	8.70952	7.7582	18.9291	22.1519	21.5674	18.0584	2.23713	0.000816968
A_55_P2175341	Leprel4	ENSMUST00000066489	ens|leprecan-like 4 [Source:MGI Symbol;Acc:MGI:1913430] [ENSMUST00000066489]	14.1217	14.1678	14.2262	13.0687	32.4124	30.007	33.2935	28.6028	2.23652	0.000183146
A_55_P2036480	Klhl10	NM_025727	ref|Mus musculus kelch-like 10 (Klhl10), mRNA [NM_025727]	4.30254	6.28614	6.65645	4.1774	10.7083	11.1513	13.5812	12.4566	2.23584	0.00277347
A_51_P376057	Bcorl1	NM_178782	ref|Mus musculus BCL6 co-repressor-like 1 (Bcorl1), mRNA [NM_178782]	17.0698	18.6489	15.8287	13.6	34.0349	35.6903	40.3934	35.5291	2.23567	0.000491788
A_55_P1996414	5033417F24Rik	AK017177	gb|Mus musculus 11 days pregnant adult female ovary and uterus cDNA, RIKEN full-length enriched library, clone:5033417F24 product:hypothetical protein, full insert sequence. [AK017177]	3.61886	3.71258	2.83032	3.97974	7.29567	8.13378	7.77739	8.40818	2.23562	0.000354295
A_55_P2307578	E530011L22Rik	NR_033503	ref|Mus musculus RIKEN cDNA E530011L22 gene (E530011L22Rik), non-coding RNA [NR_033503]	1.98933	1.31137	3.69135	2.34314	4.64414	4.71449	5.05828	6.44074	2.2343	0.0176959
A_51_P451338	Jag2	NM_010588	ref|Mus musculus jagged 2 (Jag2), mRNA [NM_010588]	63.3981	68.9547	70.1234	76.3653	157.577	170.952	124.754	169.6	2.23383	0.00208594
A_55_P2027737	Il1rl1	NM_001025602	ref|Mus musculus interleukin 1 receptor-like 1 (Il1rl1), transcript variant 1, mRNA [NM_001025602]	16.1925	20.2018	12.9264	9.32417	35.4462	29.0315	28.6705	37.7961	2.23284	0.00759346
A_52_P368384	Rap2b	NM_028712	ref|Mus musculus RAP2B, member of RAS oncogene family (Rap2b), mRNA [NM_028712]	4.73302	5.49117	6.36234	4.62588	13.2639	11.7255	10.8247	11.5313	2.23197	0.000822291
A_55_P2173982	Rrm2	NM_009104	ref|Mus musculus ribonucleotide reductase M2 (Rrm2), mRNA [NM_009104]	24.723	22.736	22.0806	23.2055	57.5395	54.8163	45.1255	49.5036	2.23176	0.000792652
A_55_P2042823	Sh3bp2	NM_001145859	ref|Mus musculus SH3-domain binding protein 2 (Sh3bp2), transcript variant 2, mRNA [NM_001145859]	18.0738	19.9415	20.6623	16.5791	45.2733	39.8655	39.5671	43.0749	2.22945	0.000251329
A_52_P75465	Gdpd1	NM_025638	ref|Mus musculus glycerophosphodiester phosphodiesterase domain containing 1 (Gdpd1), mRNA [NM_025638]	97.9154	91.2179	96.5808	102.253	189.235	229.07	239.988	206.398	2.22878	0.000752959
A_55_P2266679	Mettl21c	NM_001013799	ref|Mus musculus methyltransferase like 21C (Mettl21c), mRNA [NM_001013799]	422.672	367.688	435.897	414.67	880.029	943.512	964.697	866.681	2.22735	0.000120261
A_55_P1969745	Pitpnm1	NM_001136078	ref|Mus musculus phosphatidylinositol transfer protein, membrane-associated 1 (Pitpnm1), transcript variant 2, mRNA [NM_001136078]	77.4964	86.669	67.6532	71.0402	181.556	155.414	150.259	187.185	2.22683	0.00113053
A_51_P102122	Myog	NM_031189	ref|Mus musculus myogenin (Myog), mRNA [NM_031189]	88.5955	105.771	109.67	90.8086	256.571	200.549	215.158	206.557	2.22577	0.00129148
A_52_P347764	4930451C15Rik	NM_029053	ref|Mus musculus RIKEN cDNA 4930451C15 gene (4930451C15Rik), transcript variant 1, mRNA [NM_029053]	16.755	15.5892	17.5521	12.7857	32.3314	34.7302	35.7745	36.6537	2.22536	0.000267568
A_55_P2227355	Ptpro	NM_011216	ref|Mus musculus protein tyrosine phosphatase, receptor type, O (Ptpro), transcript variant 1, mRNA [NM_011216]	12.7483	13.8222	9.9587	9.24559	26.7618	26.7621	21.6428	26.6701	2.22473	0.00158646
A_55_P1960286	Spns3	NM_029932	ref|Mus musculus spinster homolog 3 (Spns3), mRNA [NM_029932]	5.6805	6.68985	6.83552	5.63061	14.3394	10.2884	18.1597	12.4349	2.22344	0.0169314
A_55_P2078695	Fbxl13	NM_001199632	ref|Mus musculus F-box and leucine-rich repeat protein 13 (Fbxl13), transcript variant 1, mRNA [NM_001199632]	2.20965	3.49108	3.08733	4.13233	9.31164	8.06286	4.04384	7.29796	2.22256	0.0488121
A_55_P2118037	Sirpa	NM_007547	ref|Mus musculus signal-regulatory protein alpha (Sirpa), transcript variant 1, mRNA [NM_007547]	72.3281	72.3332	73.3191	53.5587	166.072	133.988	136.03	167.338	2.22225	0.00183624
A_51_P495379	Fhod1	NM_177699	ref|Mus musculus formin homology 2 domain containing 1 (Fhod1), mRNA [NM_177699]	376.819	418.821	387.609	378.226	914.595	904.942	765.384	884.903	2.22214	0.000298346
A_55_P2076984	Farp1	NM_134082	ref|Mus musculus FERM, RhoGEF (Arhgef) and pleckstrin domain protein 1 (chondrocyte-derived) (Farp1), mRNA [NM_134082]	10.0612	6.8576	7.75419	6.56677	20.6087	17.3717	15.531	15.872	2.221	0.00344348
A_55_P2117699	Pak7	NM_172858	ref|Mus musculus p21 protein (Cdc42/Rac)-activated kinase 7 (Pak7), mRNA [NM_172858]	0.913094	0.416861	0.585208	1.11307	1.71393	1.24847	1.88759	1.87377	2.22036	0.0201655
A_55_P2071251	Trappc11	AK042816	gb|Mus musculus 7 days neonate cerebellum cDNA, RIKEN full-length enriched library, clone:A730026P21 product:OVARC1001768 protein homolog, full insert sequence. [AK042816]	10.0622	10.4212	11.8982	10.9708	25.3495	27.9229	19.3504	23.6327	2.2203	0.00281349
A_66_P107583	Rhox3a	NM_194063	ref|Mus musculus reproductive homeobox 3A (Rhox3a), mRNA [NM_194063]	6.12715	5.32507	3.25878	7.16486	15.0281	10.1877	9.9843	13.3537	2.21951	0.0166035
A_52_P415155	Wnt6	NM_009526	ref|Mus musculus wingless-related MMTV integration site 6 (Wnt6), mRNA [NM_009526]	15.0336	13.4	12.6243	14.2901	35.6308	36.1213	23.2931	27.6828	2.21739	0.00894224
A_51_P110301	C3	NM_009778	ref|Mus musculus complement component 3 (C3), mRNA [NM_009778]	1605.03	1891.25	1569.75	1327.7	3687.12	3672.17	3041.53	3759.16	2.21467	0.000979977
A_55_P2160291	Olfm1	NM_001038612	ref|Mus musculus olfactomedin 1 (Olfm1), transcript variant 2, mRNA [NM_001038612]	32.1186	32.2322	30.8053	32.2951	71.1776	70.1404	65.7429	74.9583	2.21276	8.63963e-05
A_55_P2074694	Ephx4	NM_001001804	ref|Mus musculus epoxide hydrolase 4 (Ephx4), mRNA [NM_001001804]	14.9743	15.4887	15.3816	13.2503	38.2286	26.1532	33.4402	32.904	2.21214	0.00299579
A_51_P200517	Rasgef1a	NM_027526	ref|Mus musculus RasGEF domain family, member 1A (Rasgef1a), mRNA [NM_027526]	15.7733	14.3222	17.0758	12.3164	36.9149	30.7963	27.4732	36.3979	2.21192	0.00273141
A_55_P2097340	Camkv	NM_145621	ref|Mus musculus CaM kinase-like vesicle-associated (Camkv), mRNA [NM_145621]	8.0742	6.96588	5.9872	6.2514	13.4787	15.8319	18.6521	12.3425	2.21071	0.00721445
A_51_P455906	Pold4	NM_027196	ref|Mus musculus polymerase (DNA-directed), delta 4 (Pold4), mRNA [NM_027196]	65.0138	76.3583	66.2355	74.5676	149.898	155.584	157.07	161.005	2.20982	5.60126e-05
A_55_P2185605	Cd48	NM_007649	ref|Mus musculus CD48 antigen (Cd48), mRNA [NM_007649]	21.4495	23.7708	22.6416	16.255	46.9178	44.6244	41.6638	52.6533	2.20954	0.00125796
A_52_P541161	Rgs18	NM_022881	ref|Mus musculus regulator of G-protein signaling 18 (Rgs18), mRNA [NM_022881]	3.24801	3.5885	2.1872	2.40224	6.9646	5.72379	5.05274	7.49975	2.20908	0.00902783
[truncated: 54 more rows]
