# Supplementary material for: Dnmt3a overexpression disrupts skeletal muscle homeostasis, promotes an aging-like phenotype, and reduces metabolic elasticity
Source: iScience. 2025 Mar 3;28(4):112144. doi: 10.1016/j.isci.2025.112144 (PMC11937683; doi:10.1016/j.isci.2025.112144)
Supplement: Table S4. List of genes whose expression levels were up- or downregulated (FDR <0.1) in skeletal muscle of 26-month-old WT mice compared to 3-month-old WT mice and genes whose expression levels were up- or downregulated (FDR <0.05) in skeletal muscle of 26-month-old Dnmt3a-Tg mice compared to 26-mon [file mmc5.xlsx]

## Sheet: WT 26mo vs WT 3mo_Up
Supplementary Table 4. List of genes whose expression levels were upregulated (FDR <0.1) in skeletal muscle of 26 month old WT mice compared to 3 month old WT mice.
ProbeName	GeneName	SystematicName	Description	WT 3 mo♀1	WT 3 mo♀2	WT 3 mo♀3	WT 3 mo♀4	Tg 3 mo♀1	Tg 3 mo♀2	Tg 3 mo♀3	Tg 3 mo♀4	WT 26 mo♀1	WT 26 mo♀2	WT 26 mo♀3	WT 26 mo♀4	WT 26 mo♀5	WT 26 mo♀6	WT 26 mo♀7	WT 26 mo♀8	Tg 26 mo♀1	Tg 26 mo♀2	Tg 26 mo♀3	Tg 26 mo♀4	Tg 26 mo♀5	Tg 26 mo♀6	Tg 26 mo♀7	Tg 26 mo♀8	WT 26 mo /WT 3 mo FC	adjusted p value
A_52_P38908	Tmem132b	NM_001190352	ref|Mus musculus transmembrane protein 132B (Tmem132b), mRNA [NM_001190352]	0.905569	0.390213	0.872655	0.556422	14.0678	17.9625	11.7306	14.6574	9.06106	13.8023	11.5952	20.6605	10.706	13.2315	15.0421	22.0595	8.27937	7.80096	10.0281	7.9971	15.5431	9.2719	5.04603	11.3658	21.3145	0.0062647
A_52_P413395	Sln	NM_025540	ref|Mus musculus sarcolipin (Sln), mRNA [NM_025540]	256.31	255.728	217.834	271.677	26345.4	27445.5	25033.1	28656.4	10005.7	6829.25	2636.64	3230.59	2163.95	2170.7	7723.11	6913.23	24490.1	20897.1	18609.9	20361.7	27286.9	25268.8	27148.4	30851.9	20.8044	0.0696783
A_55_P1956598	BC019489	BC019489	gb|Mus musculus immunoglobulin heavy chain 1a (serum IgG2a), mRNA (cDNA clone IMAGE:4011654). [BC019489]	3.41699	6.25442	8.48464	3.5461	61.4798	46.0931	69.8087	60.5001	63.498	90.2367	80.64	81.115	170.87	154.423	100.36	122.86	2678.44	320.338	215.306	97.2943	568.925	155.153	205.753	1086.01	19.9059	0.00993884
A_55_P2063283	ENSMUST00000103418	ENSMUST00000103418	ens|Immunoglobulin heavy chain (gamma polypeptide) [Source:MGI Symbol;Acc:MGI:2144967] [ENSMUST00000103418]	0.730802	1.27469	1.08763	0.959906	8.67132	6.16392	8.82221	9.30208	10.3626	11.7866	9.81446	15.6238	40.9564	28.0841	22.3079	18.463	1262.76	124.742	41.3463	14.6007	215.77	24.047	51.5202	246.096	19.4174	0.05756
A_55_P2019601	Csprs	NM_033616	ref|Mus musculus component of Sp100-rs (Csprs), mRNA [NM_033616]	1.99669	1.28148	1.92039	3.21418	24.6511	17.7549	17.3899	28.3473	25.1886	67.9809	19.7895	34.8165	61.0492	30.4351	41.7198	44.1853	185.931	199.005	204.33	147.802	118.141	185.877	148.892	134.998	19.3257	0.0208863
A_51_P452768	Cyp4f14	NM_022434	ref|Mus musculus cytochrome P450, family 4, subfamily f, polypeptide 14 (Cyp4f14), transcript variant 1, mRNA [NM_022434]	2.10995	0.969588	0.718756	1.47902	303.66	235.862	143.617	306.897	32.6294	6.65816	10.5683	15.6978	42.0703	11.1404	25.8441	15.0158	27.7537	16.5015	13.2871	26.8018	27.9429	30.9259	20.2555	26.478	15.1236	0.0878927
A_55_P2034655	AK007918	AK007918	gb|Mus musculus 10 day old male pancreas cDNA, RIKEN full-length enriched library, clone:1810060O09 product:immunoglobulin heavy chain 1 (serum IgG2a), full insert sequence. [AK007918]	7.50761	10.4123	11.2928	7.76853	66.1369	61.1165	88.7073	80.8771	87.3636	120.415	106.857	97.0658	183.14	201.795	107.468	146.649	1359.13	208.89	235.617	104.35	347.225	177.102	160.699	898.361	14.2066	0.00690761
A_55_P1973417	BC048373	BC048373	gb|Mus musculus, clone IMAGE:3495001, mRNA. [BC048373]	3.20496	1.40257	2.24699	3.59316	20.3414	15.4061	14.3939	24.0034	20.1777	55.3434	14.7922	25.1347	47.0573	22.5618	31.3099	36.6919	137.968	147.453	165.921	102.497	91.2996	148.523	124.406	105.141	12.1112	0.0309548
A_55_P1970090	Grin2c	NM_010350	ref|Mus musculus glutamate receptor, ionotropic, NMDA2C (epsilon 3) (Grin2c), mRNA [NM_010350]	0.421818	0.371708	0.744093	0.48619	178.015	144.966	138.824	148.25	4.62094	0.831293	2.24583	5.01094	6.9064	2.95546	4.13938	9.57102	33.0382	49.8548	37.2458	31.1419	31.5432	25.6378	57.431	27.0831	8.96361	0.094775
A_51_P440238	Ggt6	NM_027819	ref|Mus musculus gamma-glutamyltransferase 6 (Ggt6), mRNA [NM_027819]	4.58773	6.18416	7.30761	11.7068	19.303	17.4494	15.7868	18.2309	47.2623	74.763	21.5851	51.0945	94.5952	51.6125	70.0992	42.8086	17.5678	16.94	15.1921	29.0041	21.4154	31.9878	14.8301	28.1268	7.61795	0.024892
A_51_P261059	Cpne2	NM_153507	ref|Mus musculus copine II (Cpne2), mRNA [NM_153507]	77.9753	83.0305	89.1694	118.879	1305.16	1161.46	891.637	1338.06	1049.97	1002.74	362.16	570.639	738.243	293.715	884.437	385.967	749.468	749.292	634.977	726.075	736.716	777.617	654.358	768.643	7.16408	0.0441761
A_55_P2370410	C79246	C79246	gb|C79246 Mouse 3.5-dpc blastocyst cDNA Mus musculus cDNA clone J0063B08 3' similar to Genomic sequence from Mouse 4; HTGS phase 3. [C79246]	1.49302	0.85043	1.27863	1.60035	5.16059	4.48716	4.66242	8.33	5.04756	18.4661	4.87226	7.84	10.7079	8.08581	8.15481	8.79895	43.4583	48.5366	35.2343	29.2023	26.0639	28.9834	30.2676	27.2432	6.89079	0.0527646
A_51_P490747	AI593442	NM_178906	ref|Mus musculus expressed sequence AI593442 (AI593442), transcript variant 2, mRNA [NM_178906]	0.424615	0.718545	0.404296	0.496484	0.412561	0.45846	0.675017	0.408684	2.67483	4.367	4.18732	4.16308	0.939458	2.54043	5.53998	3.71606	2.51601	3.08137	5.69387	4.03344	3.34575	3.41483	3.1309	2.08716	6.88086	0.0285333
A_55_P2044314	CD808055	CD808055	gb|UI-M-GW0-ciq-j-10-0-UI.r1 NIH_BMAP_GW0 Mus musculus cDNA clone IMAGE: 30540033 5', mRNA sequence [CD808055]	0.539451	0.756629	1.51887	0.570363	3.41535	2.55615	2.65521	2.05392	6.59524	3.18813	2.25044	9.44471	5.46701	7.36855	6.19647	5.68866	3.494	3.07658	4.55209	2.95608	3.71953	4.85003	2.78706	3.91934	6.82349	0.0266518
A_55_P2070451	BU961056	BU961056	gb|AGENCOURT_10612953 NIH_MGC_169 Mus musculus cDNA clone IMAGE:6741540 5', mRNA sequence [BU961056]	0.8018	0.401402	0.498642	0.500336	0.381623	0.943758	0.449348	0.414926	2.44782	1.46388	2.87527	1.96998	5.19379	5.14924	5.06728	5.25938	0.956434	0.830055	0.470372	2.33219	4.46156	3.58147	2.77025	2.5494	6.68125	0.0433818
A_55_P2186220	ENSMUST00000160058	ENSMUST00000160058	ens|predicted pseudogene 7609 [Source:MGI Symbol;Acc:MGI:3644536] [ENSMUST00000160058]	0.389894	0.373459	0.387907	0.487113	1.40437	0.781487	0.55336	1.49868	1.51674	5.30151	0.935064	3.22841	3.39369	1.8849	2.34137	3.04068	12.6822	20.7525	16.1539	11.0903	7.93727	12.4585	10.3081	7.47839	6.60483	0.0642977
A_52_P120803	Ankrd1	NM_013468	ref|Mus musculus ankyrin repeat domain 1 (cardiac muscle) (Ankrd1), mRNA [NM_013468]	89.5648	72.6068	67.2662	128.109	2130.86	1285	1396.32	2239.29	678.046	586.302	459.957	359.399	433.385	442.334	943.203	792.73	2211.4	1696.15	1445.38	1741.71	1712.91	2468.63	1573.32	1394.47	6.56608	0.0158369
A_55_P2093705	Meig1	NM_008579	ref|Mus musculus meiosis expressed gene 1 (Meig1), mRNA [NM_008579]	0.409133	0.447866	0.479607	0.493958	9.71094	8.80055	7.21	9.00357	6.71816	2.15734	1.2885	2.54191	2.487	2.37134	3.95412	2.42982	8.79853	9.60032	7.8291	6.12705	7.28365	5.36992	8.76907	7.66498	6.5412	0.0862263
A_51_P250337	Igfn1	NM_177642	ref|Mus musculus immunoglobulin-like and fibronectin type III domain containing 1 (Igfn1), mRNA [NM_177642]	3.52782	4.51924	2.76238	2.66049	1.27539	1.38656	2.02821	2.23037	19.7591	11.7119	6.13571	14.2722	32.761	32.8157	21.1382	31.3102	15.3375	17.3072	20.3638	18.198	32.0388	25.553	16.9364	15.6103	6.30679	0.0589108
A_55_P2170817	AI847159	NR_045264	ref|Mus musculus expressed sequence AI847159 (AI847159), non-coding RNA [NR_045264]	1.78143	1.19837	1.03497	0.540486	0.426599	0.634036	0.471142	1.23958	8.65237	2.19118	3.66175	7.17907	7.48833	9.33427	9.11184	6.69843	5.06564	4.89697	7.41193	3.4799	5.73093	7.40227	3.40705	5.72644	5.96205	0.0259552
A_55_P1981362	Gm21637	NM_001270685	ref|Mus musculus predicted gene, 21637 (Gm21637), mRNA [NM_001270685]	0.350913	0.410031	0.692842	0.460633	6.74944	7.46608	5.90909	7.0979	2.07673	2.30038	2.26368	2.47671	2.203	3.07889	4.00722	2.97579	15.4041	18.3441	19.5339	19.141	23.0484	28.7509	27.2278	18.6874	5.58456	0.00363859
A_51_P172085	Arhgdig	NM_008113	ref|Mus musculus Rho GDP dissociation inhibitor (GDI) gamma (Arhgdig), mRNA [NM_008113]	6.66268	6.35339	7.33475	6.16754	27.494	31.4574	29.7439	26.3713	51.7343	49.9564	27.1775	22.3869	26.2378	25.4997	41.9602	45.069	44.6855	58.8624	76.7826	47.5685	60.9678	62.4304	67.6828	48.3424	5.46832	0.0155843
A_55_P1956812	Fam83g	NM_178618	ref|Mus musculus family with sequence similarity 83, member G (Fam83g), mRNA [NM_178618]	14.8468	13.429	13.4153	16.499	18.604	19.4234	13.7572	21.1861	91.0036	64.0981	48.5173	64.394	79.0213	91.8579	101.858	92.042	33.281	38.2355	49.6743	103.716	76.6816	67.0558	47.0613	47.3083	5.43729	0.00288437
A_51_P480241	Elf3	NM_007921	ref|Mus musculus E74-like factor 3 (Elf3), transcript variant 2, mRNA [NM_007921]	0.425521	1.95552	0.668716	0.493742	10.5953	10.0254	8.31511	10.4176	4.82887	2.19357	2.07402	3.24251	7.83468	4.47702	8.7169	4.12835	2.63615	1.51126	0.914028	0.985088	3.26491	3.33486	2.24285	2.45405	5.29081	0.0843681
A_55_P1999162	ENSMUST00000111423	ENSMUST00000111423	ref|PREDICTED: Mus musculus predicted gene 15753 (Gm15753), misc_RNA [XR_142153]	0.931031	0.887699	1.46586	2.0074	343.67	331.74	345.668	346.177	4.56388	13.5464	2.27113	8.02532	9.65249	4.03172	6.62167	6.14767	377.567	401.799	205.069	297.945	235.299	276.311	360.037	256.823	5.18333	0.0818331
A_52_P16752	Aox3	NM_023617	ref|Mus musculus aldehyde oxidase 3 (Aox3), mRNA [NM_023617]	0.363926	0.354417	0.706275	0.467026	0.470012	0.543594	0.855555	0.456047	1.19047	5.09329	1.89308	1.35444	2.49378	2.35822	1.73781	3.10169	2.41402	1.50304	2.20423	0.90266	2.11544	1.78368	1.34945	2.68851	5.08098	0.0838442
A_52_P168575	Fam169b	NM_001013811	ref|Mus musculus family with sequence similarity 169, member B (Fam169b), mRNA [NM_001013811]	0.491083	0.363879	0.511615	0.543107	2.01383	1.33153	1.77362	1.6935	2.2297	1.18617	2.78988	2.00687	3.03295	2.82247	2.99028	2.01013	7.73323	4.76962	1.89659	2.92199	4.18988	3.16209	1.47421	3.09284	4.99256	0.00653496
A_52_P385384	BC108946	BC108946	gb|Mus musculus cDNA clone IMAGE:40043807, containing frame-shift errors. [BC108946]	0.548868	0.941883	0.988377	0.645677	0.312981	0.616118	2.03748	0.569416	5.27112	2.28321	3.34678	3.01067	4.43684	3.7836	4.28067	4.71034	2.98025	1.46835	1.09036	6.19191	3.90114	5.44907	2.8842	3.31477	4.98002	0.00492812
A_55_P2036017	Gm2837	NR_040388	ref|Mus musculus predicted gene 2837 (Gm2837), non-coding RNA [NR_040388]	1.57968	0.808414	1.0907	0.557472	10.5192	11.3323	11.5503	12.112	4.72058	4.41907	4.8644	5.11571	4.25362	4.88693	6.64188	5.14876	26.085	34.3431	33.8373	34.663	38.0693	42.8845	39.5152	30.1483	4.96139	0.000494347
A_55_P1955308	Sirpb1a	NM_001002898	ref|Mus musculus signal-regulatory protein beta 1A (Sirpb1a), transcript variant 3, mRNA [NM_001002898]	0.961953	1.79133	1.83172	1.27473	31.1586	20.8879	20.78	28.9381	7.26913	10.53	2.81255	4.45753	10.567	2.11364	9.22561	10.7788	31.0691	26.7843	20.889	22.5711	15.9299	20.7392	22.2437	21.93	4.92806	0.0770562
A_55_P2016462	Cxcl10	NM_021274	ref|Mus musculus chemokine (C-X-C motif) ligand 10 (Cxcl10), mRNA [NM_021274]	6.66592	5.93283	4.8431	37.6693	114.319	57.4586	62.6958	130.59	122.572	50.0857	42.4008	82.5606	81.3588	31.7289	80.789	40.0241	180.79	211.204	188.713	288.634	186.4	249.416	156.21	184.517	4.82226	0.0717782
A_55_P2134197	BM022387	BM022387	gb|id59f12.y1 Melton Normalized Mixed Mouse Pancreas 1 N1-MMS1 Mus musculus cDNA clone IMAGE:5667599 5', mRNA sequence [BM022387]	0.602901	0.35325	0.362853	0.454812	4.57878	4.95507	3.03424	3.48793	3.3364	1.80543	1.25127	2.48715	1.22316	1.06704	3.80942	2.12014	10.5594	8.08431	4.72034	7.9347	8.25443	8.98154	7.78914	7.34584	4.82012	0.067294
A_55_P2033041	Sirpb1b	NM_001173460	ref|Mus musculus signal-regulatory protein beta 1B (Sirpb1b), mRNA [NM_001173460]	2.00544	0.908027	1.26956	1.96625	33.5027	21.3923	22.6112	30.9891	6.74084	10.788	3.11764	5.29657	9.66254	2.35157	9.76754	10.9766	33.3346	29.4036	22.3638	26.9831	14.958	18.2447	18.8996	19.0722	4.77303	0.0665776
A_55_P2370219	2810429I04Rik	AK034854	gb|Mus musculus 12 days embryo embryonic body between diaphragm region and neck cDNA, RIKEN full-length enriched library, clone:9430048F07 product:unclassifiable, full insert sequence. [AK034854]	0.743385	0.645847	0.99771	0.470169	0.367882	0.41185	0.407831	0.389781	2.98636	5.42888	3.83152	2.05837	4.38001	3.5575	1.95638	2.52906	2.42791	1.09792	0.710509	1.84304	1.42757	1.76798	0.519479	1.70571	4.67747	0.025584
A_55_P2023329	Ect2l	NM_001195036	ref|Mus musculus epithelial cell transforming sequence 2 oncogene-like (Ect2l), mRNA [NM_001195036]	1.13065	1.06018	1.11104	1.38288	1.51738	0.451742	1.25606	0.516616	5.66444	8.8617	3.8589	5.70061	6.53969	3.10054	7.1033	2.35411	3.44426	2.58997	2.59731	1.72723	2.51841	2.46084	2.01967	2.28557	4.60893	0.0406338
A_51_P314107	Gsdma	NM_021347	ref|Mus musculus gasdermin A (Gsdma), mRNA [NM_021347]	5.62227	8.53764	6.85461	6.30204	217.41	177.619	154.332	244.739	36.0536	32.2795	27.2014	24.7494	31.9916	36.8577	34.0987	28.079	61.3486	68.7511	82.291	80.4359	79.2482	105.572	75.5614	73.8537	4.59997	0.000362619
A_52_P677891	Fam174b	NM_001162532	ref|Mus musculus family with sequence similarity 174, member B (Fam174b), mRNA [NM_001162532]	12.4708	10.9639	9.63838	7.24269	24.5732	27.8477	39.2446	23.1862	25.3992	52.8459	56.272	53.3368	50.7542	44.3147	52.5798	28.9862	44.8908	32.951	44.6641	32.4353	26.73	34.3238	16.5227	33.1406	4.52042	0.00647015
A_51_P511511	Stk33	NM_054103	ref|Mus musculus serine/threonine kinase 33 (Stk33), mRNA [NM_054103]	2.67197	2.14745	1.67799	0.674594	10.6936	15.7681	12.1708	11.6311	5.26726	7.21823	4.73918	7.64532	8.83913	3.71072	9.96973	16.9251	10.858	10.1834	22.0299	9.93672	15.6097	11.1242	12.9385	7.17121	4.48373	0.0912292
A_52_P308669	Cpn1	NM_030703	ref|Mus musculus carboxypeptidase N, polypeptide 1 (Cpn1), mRNA [NM_030703]	1.94993	0.425278	0.421403	0.677052	0.99451	1.76297	0.762212	0.596697	2.49096	2.70974	1.96951	3.11319	3.18104	6.59663	4.83564	5.97052	0.327699	0.336095	1.29278	0.425881	1.52322	1.44894	0.874094	1.42062	4.44304	0.0656725
A_55_P2305560	ENSMUST00000133752	ENSMUST00000133752	ens|RIKEN cDNA 4930512H18 gene [Source:MGI Symbol;Acc:MGI:1922361] [ENSMUST00000133752]	0.480933	1.60478	0.414673	1.83005	1.51126	1.34754	0.931841	2.25283	7.15944	1.04095	1.31541	7.14987	5.17367	4.94055	6.35635	5.19379	6.79567	10.0208	6.12929	9.60128	18.1355	9.3044	13.6472	13.268	4.42566	0.0859388
A_55_P2001078	Mmel1	NM_013783	ref|Mus musculus membrane metallo-endopeptidase-like 1 (Mmel1), mRNA [NM_013783]	0.35103	0.342098	0.818785	0.466145	5.14912	3.51845	4.01905	3.63239	3.04391	1.00737	2.31139	1.65593	2.25438	0.90058	2.068	4.26495	2.17067	1.4739	2.06272	1.99546	1.93646	1.99935	3.33996	1.6335	4.42517	0.0840674
A_51_P161323	Eda2r	NM_175540	ref|Mus musculus ectodysplasin A2 receptor (Eda2r), transcript variant 2, mRNA [NM_175540]	3.7003	3.91086	4.7823	4.6029	47.0025	33.8936	22.752	46.0287	29.7543	30.6916	10.7015	18.9507	12.442	9.34478	22.8564	14.8698	31.8587	26.9852	19.0745	32.903	20.5124	23.4398	21.7833	20.5134	4.40126	0.0595266
A_55_P1968878	Rhpn2	NM_027897	ref|Mus musculus rhophilin, Rho GTPase binding protein 2 (Rhpn2), mRNA [NM_027897]	46.232	49.122	44.865	47.3956	42.0015	40.4589	33.3448	38.8993	144.707	309.433	182.334	142.876	242.131	214.185	202.609	196.162	60.4773	55.7255	56.4171	67.0931	102.114	104.186	53.9101	84.2782	4.35584	0.00692982
A_55_P1976743	Gm15753	XR_142153	ref|PREDICTED: Mus musculus predicted gene 15753 (Gm15753), misc_RNA [XR_142153]	1.16009	0.756705	0.753701	1.08118	263.356	259.642	266.344	271.445	3.60391	7.69375	1.81285	4.87475	6.06812	1.60862	3.42976	3.41109	266.938	290.697	148.449	214.974	181.316	226.169	273.947	191.603	4.33178	0.0879473
A_55_P2400247	D7Ertd661e	BG070263	gb|H3085D11-3 NIA Mouse 15K cDNA Clone Set Mus musculus cDNA clone H3085D11 3', mRNA sequence [BG070263]	1.89538	3.42463	1.45642	1.93492	1.44867	2.48739	1.133	1.19568	8.22609	6.1458	2.79342	6.43419	16.3677	10.7617	12.0209	12.5483	8.06295	2.27108	5.82972	7.10725	12.0211	12.5709	12.5545	12.5204	4.32184	0.0681827
A_55_P2078695	Fbxl13	NM_001199632	ref|Mus musculus F-box and leucine-rich repeat protein 13 (Fbxl13), transcript variant 1, mRNA [NM_001199632]	2.20821	3.48938	3.08478	4.12753	9.3069	8.04989	4.03749	7.28948	29.132	8.52113	13.9909	17.474	7.80852	5.47636	14.1168	14.9801	9.04139	12.9422	12.7212	12.2059	11.6726	14.7958	12.4542	11.9176	4.31838	0.0983398
A_55_P1960601	Slc4a10	NM_001242380	ref|Mus musculus solute carrier family 4, sodium bicarbonate cotransporter-like, member 10 (Slc4a10), transcript variant 4, mRNA [NM_001242380]	0.473042	0.390886	0.385609	0.876188	0.348599	0.414202	0.412221	0.395247	1.89258	1.40087	2.01481	1.35787	4.26955	2.58468	3.15282	1.5415	0.313995	0.32626	0.289493	0.407237	1.76521	1.12562	1.38022	0.62918	4.28434	0.0627345
A_55_P1965876	Opn1mw	NM_008106	ref|Mus musculus opsin 1 (cone pigments), medium-wave-sensitive (color blindness, deutan) (Opn1mw), mRNA [NM_008106]	4.1429	5.04905	3.68774	3.0441	53.8544	58.943	33.8001	66.4606	12.8225	31.8225	19.758	12.4889	14.2392	15.3353	15.5699	12.97	65.6948	49.2986	55.008	59.4907	64.1776	78.178	46.7714	59.9144	4.23913	0.036914
A_51_P206585	Runx1	NM_009821	ref|Mus musculus runt related transcription factor 1 (Runx1), transcript variant 4, mRNA [NM_009821]	7.85342	7.09222	10.0701	10.8683	41.0904	24.0625	21.0015	31.4729	72.1202	43.6644	32.2712	23.7764	31.8389	10.524	42.8621	44.2379	59.095	51.6585	49.6872	57.3465	59.4317	55.1177	53.9172	47.1351	4.19817	0.0769156
A_52_P6130	Pkdrej	NM_011105	ref|Mus musculus polycystic kidney disease (polycystin) and REJ (sperm receptor for egg jelly homolog, sea urchin) (Pkdrej), mRNA [NM_011105]	0.566971	0.408864	0.499137	0.507815	0.392251	0.465666	0.460062	0.438609	1.80629	2.01085	1.39884	1.9157	0.508198	2.99936	2.74373	2.97611	0.381277	0.399697	0.357844	0.498864	0.970911	0.397007	0.582077	0.433017	4.12527	0.0514489
A_55_P2021084	ENSMUST00000103416	ENSMUST00000103416	ens|immunoglobulin heavy constant gamma 2C [Source:MGI Symbol;Acc:MGI:2686979] [ENSMUST00000103416]	1.01662	0.719072	0.782688	0.593902	0.355029	0.987897	1.03797	0.621814	2.66792	1.88806	2.20801	2.07803	4.28848	6.35589	2.4089	3.62981	1.38528	4.15384	1.71012	1.46619	3.06369	2.26994	1.29472	3.07412	4.1007	0.0771893
A_55_P2069037	ENSMUST00000037953	ENSMUST00000037953	ens|RIKEN cDNA 2810032G03 gene [Source:MGI Symbol;Acc:MGI:1919919] [ENSMUST00000037953]	1.85029	2.54063	2.61107	2.14261	1.5827	1.12681	1.11063	1.52646	7.84018	3.10099	6.8144	6.90892	13.2756	15.2308	12.0317	9.22077	3.13803	3.24378	4.30437	2.98153	7.84263	8.33508	6.70241	7.48712	4.06925	0.0566502
A_55_P2316041	ENSMUST00000169153	ENSMUST00000169153	ens|cDNA sequence BC050972 [Source:MGI Symbol;Acc:MGI:3039596] [ENSMUST00000169153]	2.98482	5.39392	5.18099	3.24131	0.973247	0.791543	0.673622	1.03326	18.8413	10.5582	13.5186	17.4806	17.2175	15.6308	24.3896	17.7596	13.7541	15.9184	17.9852	12.5271	19.4738	16.4316	18.2071	15.4378	4.0294	0.00533663
A_55_P2066440	Myh3	NM_001099635	ref|Mus musculus myosin, heavy polypeptide 3, skeletal muscle, embryonic (Myh3), mRNA [NM_001099635]	70.3324	76.5797	81.7142	96.2875	665.431	571.643	440.23	596.702	570.655	445.487	247.201	271.085	159.678	217.644	338.18	365.116	289.699	386.482	486.469	244.107	302.053	346.743	521.521	307.706	4.02422	0.0484472
A_55_P1964752	Slc23a3	NM_194333	ref|Mus musculus solute carrier family 23 (nucleobase transporters), member 3 (Slc23a3), mRNA [NM_194333]	18.969	15.4201	14.1489	13.7619	386.02	280.683	231.148	462.577	60.1825	98.0823	56.7779	48.0876	41.066	62.6267	74.2177	56.7799	103.92	73.3524	61.0096	90.9045	94.6783	97.2228	74.2763	110.196	3.99536	0.0105163
A_52_P669005	Lrat	NM_023624	ref|Mus musculus lecithin-retinol acyltransferase (phosphatidylcholine-retinol-O-acyltransferase) (Lrat), mRNA [NM_023624]	0.536342	0.554347	0.701703	0.458536	0.683083	0.398148	0.3942	0.457266	1.49935	2.12328	1.00798	1.64614	2.77551	3.47562	2.50652	2.68966	1.99094	1.21978	1.84294	0.601528	1.69535	1.53932	1.24321	2.5675	3.93705	0.0323898
A_52_P348031	Syt9	NM_021889	ref|Mus musculus synaptotagmin IX (Syt9), mRNA [NM_021889]	1.75739	3.04136	2.45192	2.89202	17.1236	18.402	16.8531	18.3776	8.67964	4.70919	14.395	16.6452	6.52808	10.7078	9.61866	8.32262	4.92244	4.16461	5.54377	5.22355	3.93194	6.7537	4.33471	3.23525	3.92431	0.0455424
A_55_P2064503	ENSMUST00000163627	ENSMUST00000163627	ens|RIKEN cDNA 2810032G03 gene [Source:MGI Symbol;Acc:MGI:1919919] [ENSMUST00000163627]	1.44322	1.51595	1.90485	2.15424	1.37937	0.562969	0.502606	0.389084	9.30196	4.72696	7.06969	8.15414	6.25915	7.47339	6.12377	4.69598	2.82038	3.91997	4.45739	3.69687	4.21843	4.91288	3.64933	4.157	3.83322	0.0054951
A_55_P2122130	4922501L14Rik	AK030294	gb|Mus musculus 11 days pregnant adult female ovary and uterus cDNA, RIKEN full-length enriched library, clone:5031409G23 product:inferred: Mus musculus, clone IMAGE:3590287, mRNA, partial cds / Unknown (protein for IMAGE:3590287) [Mus musculus], full ins	0.542399	0.357238	0.741011	0.477879	3.03453	2.43615	2.60119	2.09752	1.17402	0.850053	1.2041	1.75167	3.37124	2.56417	2.43746	2.74123	2.32734	2.53815	1.63951	1.64928	3.31434	3.04685	3.30203	3.54336	3.79838	0.0697433
A_55_P1967149	Irx3	NM_001253822	ref|Mus musculus Iroquois related homeobox 3 (Drosophila) (Irx3), transcript variant 1, mRNA [NM_001253822]	8.48417	11.5577	11.1659	8.256	47.9887	90.9468	53.5652	54.7896	44.3659	21.6741	35.524	39.5681	54.0266	35.5895	31.2448	35.7326	58.0946	53.6395	51.6164	58.3137	51.7438	51.1643	69.1464	52.8283	3.77214	0.00735881
A_55_P2127809	Olfr1006	NM_146570	ref|Mus musculus olfactory receptor 1006 (Olfr1006), mRNA [NM_146570]	1.66999	1.53503	1.1069	0.521241	0.491419	0.766283	2.46037	1.24551	7.58533	2.20573	4.8117	5.55688	4.79024	4.24352	2.51659	4.69991	4.64935	3.41748	2.06531	8.39173	4.74799	5.38047	2.84873	1.98279	3.76667	0.0408152
A_55_P2049717	Agrp	NM_001271806	ref|Mus musculus agouti related protein (Agrp), transcript variant 2, mRNA [NM_001271806]	8.35881	9.87257	10.303	11.5719	71.2076	82.1984	56.7131	70.6507	51.7788	38.6922	28.4644	27.0399	23.22	38.9431	51.7547	25.9486	89.8131	89.2132	70.425	67.8187	94.6535	82.3945	167.909	107.683	3.56356	0.0226383
A_55_P2171116	Lgals3	NM_001145953	ref|Mus musculus lectin, galactose binding, soluble 3 (Lgals3), transcript variant 1, mRNA [NM_001145953]	173.577	186.148	174.862	249.002	1271.53	1000.22	849.15	1237.58	889.49	1362.9	403.896	713.819	450.325	506.491	613.178	614.255	805.208	750.693	873.736	837.545	638.901	773.674	744.912	746.789	3.54418	0.075195
A_52_P323852	Tnfrsf22	NM_023680	ref|Mus musculus tumor necrosis factor receptor superfamily, member 22 (Tnfrsf22), mRNA [NM_023680]	12.298	13.4981	10.3227	11.8949	37.053	38.9025	18.3714	40.1705	84.2731	42.2869	33.3069	39.6933	41.6424	26.6112	43.3204	28.7719	26.4795	33.2346	31.1467	37.8487	30.0615	30.1172	23.6718	24.8069	3.53968	0.0642844
A_52_P80787	A630038E17Rik	AK153587	gb|Mus musculus 3 days neonate thymus cDNA, RIKEN full-length enriched library, clone:A630006J16 product:hypothetical Immunoglobulin C-type/Ig-like domain profile/Immunoglobulin-like containing protein, full insert sequence. [AK153587]	0.391113	0.518045	0.388335	0.488963	0.993724	0.421674	2.04382	0.869204	2.0181	0.543749	1.09681	1.07467	2.21301	1.61659	2.55772	1.48325	4.15402	3.18856	2.43365	2.02318	4.22127	2.7318	3.70895	3.14671	3.52763	0.064352
A_55_P2032946	Gm3776	NM_001243092	ref|Mus musculus predicted gene 3776 (Gm3776), mRNA [NM_001243092]	2.19647	4.44497	3.74539	4.41772	84.3812	73.3502	32.8495	69.7567	13.2227	14.6985	18.3212	9.0224	21.0088	8.17792	8.44612	10.896	30.8898	47.5769	29.562	32.6476	26.6424	36.9502	41.0869	30.1536	3.50546	0.041794
A_55_P2144641	Sdk1	NM_177879	ref|Mus musculus sidekick homolog 1 (chicken) (Sdk1), mRNA [NM_177879]	16.1347	16.677	16.987	12.921	15.2785	12.3158	11.9377	12.7307	40.3705	25.2469	62.3627	60.803	40.5044	60.6254	78.4022	66.4284	44.1092	42.5732	51.664	48.9198	58.5196	64.0186	40.2275	64.3656	3.46576	0.0234341
A_55_P2242109	4931413K12Rik	AK016455	gb|Mus musculus adult male testis cDNA, RIKEN full-length enriched library, clone:4931413K12 product:unclassifiable, full insert sequence. [AK016455]	1.27264	1.06881	1.04233	0.469081	0.321895	0.373273	0.37338	0.749859	3.66372	5.66383	1.34263	3.29111	1.61772	1.92432	4.90482	3.93607	2.57426	1.68764	2.10973	2.68638	2.27488	2.08097	1.9033	3.86423	3.41879	0.0942498
A_55_P2033376	1810041L15Rik	NM_001163145	ref|Mus musculus RIKEN cDNA 1810041L15 gene (1810041L15Rik), mRNA [NM_001163145]	8.06937	10.9963	9.13602	7.48409	128.906	98.2018	94.3437	131.183	60.5322	17.6234	38.2635	26.0455	29.3169	23.7118	30.8926	17.4681	84.6245	113.683	100.786	107.321	112.225	112.22	85.3054	104.084	3.41668	0.0828974
A_51_P410772	Rhcg	NM_019799	ref|Mus musculus Rhesus blood group-associated C glycoprotein (Rhcg), mRNA [NM_019799]	0.729889	0.763504	0.415721	1.50527	1.37346	0.693487	1.49471	0.427595	1.71672	1.34084	1.64347	2.18484	5.07748	4.01188	4.07927	3.14606	0.929259	1.47702	0.929732	1.47695	3.57403	3.98631	3.60559	2.76582	3.39748	0.097777
A_55_P2107815	Fam81b	XM_003689282	ref|PREDICTED: Mus musculus family with sequence similarity 81, member B (Fam81b), mRNA [XM_003689282]	1.5197	1.49529	1.89998	1.73988	8.55525	9.78062	10.7076	10.6435	5.06534	3.94303	2.27894	9.00375	9.55135	5.10687	7.29341	2.88275	11.1835	9.39461	12.1735	10.854	11.0073	12.3039	11.4484	10.2019	3.39042	0.0954295
A_55_P2089233	Pou2af1	NM_011136	ref|Mus musculus POU domain, class 2, associating factor 1 (Pou2af1), mRNA [NM_011136]	0.4118	0.557975	0.802933	0.494674	0.874323	0.443208	0.457135	0.458936	1.82952	1.98012	0.589906	2.72433	1.1513	1.4419	3.44118	2.16827	48.6492	51.9785	5.47504	2.71947	19.2066	2.67172	3.93223	8.93833	3.37978	0.0897127
A_51_P346445	Hspb7	NM_013868	ref|Mus musculus heat shock protein family, member 7 (cardiovascular) (Hspb7), mRNA [NM_013868]	234.083	216.297	199.022	242.678	743.202	778.737	744.68	902.609	595.143	1460.44	383.956	550.315	731.702	634.2	858.16	793.156	611.67	763.646	859.02	608.568	765.365	807.521	921.207	687.437	3.36689	0.0706517
A_55_P2179587	Celsr3	NM_080437	ref|Mus musculus cadherin, EGF LAG seven-pass G-type receptor 3 (flamingo homolog, Drosophila) (Celsr3), mRNA [NM_080437]	1.37743	1.08677	0.698978	0.486967	22.4252	18.783	15.7442	18.8587	3.45595	4.82788	1.34632	2.38191	3.54692	2.45665	2.92973	3.61911	20.4163	24.3826	17.9357	22.2103	18.5387	22.5734	25.4855	16.5443	3.36486	0.0350496
A_55_P2180695	Olfr849	NM_146527	ref|Mus musculus olfactory receptor 849 (Olfr849), mRNA [NM_146527]	0.362006	0.366366	1.37	0.462082	0.338537	0.395584	0.504253	0.371096	4.23453	0.857653	2.0926	1.90384	1.91222	1.39408	2.42662	2.38193	0.962996	0.906884	0.278877	2.35531	1.52609	0.723996	0.33069	0.349927	3.35946	0.0968492
A_55_P2097393	Txndc8	NM_026132	ref|Mus musculus thioredoxin domain containing 8 (Txndc8), mRNA [NM_026132]	1.26131	0.526073	2.36528	0.509011	0.42197	1.20148	1.10631	0.426245	7.15855	2.54469	5.57827	5.01675	1.9372	2.43652	3.18329	3.44386	4.64076	3.15735	2.7521	12.0609	1.96261	3.99313	1.97207	2.48504	3.35707	0.0993421
A_55_P2253284	4933407E14Rik	AK016717	gb|Mus musculus adult male testis cDNA, RIKEN full-length enriched library, clone:4933407E14 product:unclassifiable, full insert sequence. [AK016717]	1.41496	2.83824	2.17212	1.81076	14.6215	12.2722	8.06427	14.2612	7.99072	8.19753	7.46328	5.95453	5.20652	9.85876	5.8407	4.77865	14.4692	13.1697	12.2224	12.3706	10.4648	16.137	10.7141	9.92695	3.35662	0.00954327
A_52_P251450	Cldn2	NM_016675	ref|Mus musculus claudin 2 (Cldn2), mRNA [NM_016675]	0.360305	0.350399	0.371365	0.458934	7.31545	6.6386	6.35827	7.83524	2.39745	1.80831	1.12814	1.11745	0.956014	0.438563	1.63657	0.839854	3.49265	3.81659	4.836	4.15561	3.28062	3.86322	4.48806	3.57882	3.34923	0.0970248
A_55_P2065671	Ccnb1	NM_172301	ref|Mus musculus cyclin B1 (Ccnb1), mRNA [NM_172301]	0.396939	0.683473	0.668911	0.684071	7.70329	5.93429	4.11236	4.57343	2.53813	1.09253	2.38477	1.97719	2.21019	2.53845	1.73022	1.76197	4.98222	5.44401	3.48221	2.82733	2.8922	4.96907	3.62285	2.69659	3.33556	0.00804289
A_51_P422751	Clca3	NM_017474	ref|Mus musculus chloride channel calcium activated 3 (Clca3), mRNA [NM_017474]	1.35092	1.17324	1.41123	1.36653	6.55323	5.47579	3.85938	8.79333	7.67423	1.77626	2.42724	5.27588	3.33412	4.90559	5.36178	4.33856	10.6422	11.6764	9.66027	16.2691	12.4144	13.2357	7.56071	11.6397	3.30953	0.0707744
A_51_P215374	Slc6a17	NM_172271	ref|Mus musculus solute carrier family 6 (neurotransmitter transporter), member 17 (Slc6a17), mRNA [NM_172271]	1.17302	1.09013	1.60652	1.40061	9.90111	10.1571	14.0242	10.7083	3.73086	1.89979	2.4579	5.31466	5.325	3.20334	5.73545	7.13559	12.3317	11.9157	14.0099	11.5413	13.4824	15.0349	18.1688	15.6944	3.30178	0.0660321
A_52_P21	Ttc9	NM_001033149	ref|Mus musculus tetratricopeptide repeat domain 9 (Ttc9), mRNA [NM_001033149]	9.65168	10.1485	8.98015	8.83767	80.2805	69.3947	48.5861	77.836	41.453	28.5965	23.9976	27.1892	31.6055	23.1724	41.3652	30.8415	73.2701	80.1508	73.5339	66.5346	93.0344	89.7384	93.5811	87.8928	3.29923	0.00553017
A_51_P379807	Cyp4f41-ps	NR_033585	ref|Mus musculus cytochrome P450, family 4, subfamily f, polypeptide 41 pseudogene (Cyp4f41-ps), non-coding RNA [NR_033585]	0.399737	0.330557	0.363096	0.459528	0.313411	0.979265	0.790511	0.412815	1.25906	0.369762	1.57	1.10035	2.10996	1.30151	1.42743	1.07822	0.948448	0.954485	0.705025	1.11839	2.0559	1.65504	0.750824	1.57098	3.28939	0.0522295
A_51_P199168	Cidea	NM_007702	ref|Mus musculus cell death-inducing DNA fragmentation factor, alpha subunit-like effector A (Cidea), mRNA [NM_007702]	29.4167	22.2495	22.1677	22.0335	362.961	254.794	422.317	321.547	78.9842	104.279	64.9698	54.3126	79.949	77.8096	70.6617	99.0988	405.949	378.505	299.376	218.43	240.623	222.35	327.867	317.619	3.28613	0.00398411
A_51_P470079	Il1r2	NM_010555	ref|Mus musculus interleukin 1 receptor, type II (Il1r2), mRNA [NM_010555]	1.22778	2.69867	1.95681	1.6995	8.86085	7.04642	9.02594	7.15449	4.79995	11.0446	3.41133	4.1217	5.83628	8.71753	5.27098	5.68844	9.47532	8.8465	5.54918	11.6354	7.25342	9.02285	7.87432	10.4084	3.22381	0.0697074
A_55_P1965363	Serpinb6e	NM_001045535	ref|Mus musculus serine (or cysteine) peptidase inhibitor, clade B, member 6e (Serpinb6e), mRNA [NM_001045535]	7.77947	6.25308	7.17539	7.10199	9.26688	7.70408	5.829	10.6017	19.3225	13.4142	12.7223	12.6964	31.8844	28.2684	29.6739	34.0152	14.7916	15.5581	14.9708	20.9288	38.2721	36.2565	27.0238	29.014	3.21437	0.0620938
A_55_P2031976	AK038232	AK038232	gb|Mus musculus 16 days neonate thymus cDNA, RIKEN full-length enriched library, clone:A130088N11 product:T-cell receptor delta chain precursor V region (KN25-D4) (fragment) homolog [Mus musculus], full insert sequence. [AK038232]	0.494534	0.356681	0.532375	0.605608	0.922472	0.400623	0.613454	0.378384	1.45001	0.255992	1.5453	1.20864	1.77528	2.47131	1.84183	2.17022	1.39274	1.35556	0.439947	1.16645	1.50037	1.431	1.57117	1.11978	3.19691	0.0726568
A_55_P2286243	2410137F16Rik	AK038689	gb|Mus musculus adult male hypothalamus cDNA, RIKEN full-length enriched library, clone:A230055D09 product:unclassifiable, full insert sequence. [AK038689]	6.87376	12.9549	11.8641	7.69483	92.9658	94.1218	76.35	101.066	38.4266	43.5606	53.5148	30.3636	18.0274	24.2612	29.4491	13.137	145.887	107.06	101.902	131.308	112.916	125.88	100.464	186.806	3.18298	0.0764439
A_55_P1986823	Gm8075	XR_168493	ref|PREDICTED: Mus musculus predicted gene 8075 (Gm8075), misc_RNA [XR_168493]	1.71107	1.63207	2.35198	1.1509	0.873016	2.27372	1.98489	1.41969	8.14915	2.16505	7.96987	5.95381	6.72255	3.46981	3.62843	5.41317	3.7613	3.83116	3.47666	8.9279	4.84663	5.11538	4.96237	4.15632	3.17497	0.0647634
A_55_P2071132	Tnfrsf23	NM_024290	ref|Mus musculus tumor necrosis factor receptor superfamily, member 23 (Tnfrsf23), mRNA [NM_024290]	57.7916	55.6765	45.9998	62.7316	343.263	352.345	145.335	333.146	291.325	152.478	128.817	155.858	197.088	122.818	216.137	144.197	208.647	202.938	168.603	201.539	238.596	228.317	222.306	199.38	3.16994	0.0281091
A_51_P296608	Gadd45a	NM_007836	ref|Mus musculus growth arrest and DNA-damage-inducible 45 alpha (Gadd45a), mRNA [NM_007836]	149.683	204.161	189.045	228.143	115.635	100.68	142.161	126.333	962.903	397.023	299.303	489.531	737.162	338.908	999.103	652.436	251.507	256.219	253.745	337.964	613.28	483.695	360.537	459.435	3.16223	0.0859388
A_51_P474498	Tac4	NM_053093	ref|Mus musculus tachykinin 4 (Tac4), mRNA [NM_053093]	0.393458	1.19418	0.671756	0.460362	4.73703	3.22415	2.62504	4.46736	3.0891	3.61119	1.23014	1.28298	2.23721	0.777174	2.47256	2.43897	14.8376	12.4701	10.5739	7.33124	15.0565	12.6272	15.4048	17.2969	3.1509	0.0969381
A_55_P2179990	Defb33	NM_001039119	ref|Mus musculus defensin beta 33 (Defb33), mRNA [NM_001039119]	0.8583	1.75699	1.76669	0.796736	1.4961	1.34729	1.93499	1.06492	7.08361	2.29423	2.69833	4.19821	5.50807	2.97976	4.13845	3.39675	2.38529	2.16405	1.58444	4.85233	3.85687	3.57941	2.38783	2.6593	3.11828	0.0654723
A_55_P2014882	Dhrs9	NM_175512	ref|Mus musculus dehydrogenase/reductase (SDR family) member 9 (Dhrs9), mRNA [NM_175512]	0.459244	0.516067	0.370141	0.462508	2.73641	2.00321	0.587181	1.12429	1.24417	1.20665	1.70409	1.08166	1.08823	1.18433	2.44849	1.30021	1.74543	2.36109	2.04628	2.95341	3.17692	2.03943	2.60992	1.29182	3.1134	0.0323995
A_55_P1982284	Clca6	NM_207208	ref|Mus musculus chloride channel calcium activated 6 (Clca6), mRNA [NM_207208]	0.42737	0.41435	0.418139	0.648696	6.44971	6.38841	2.14104	6.52185	0.876738	0.929001	1.52936	2.03898	1.17183	2.60409	1.74126	0.903882	4.72499	4.38571	5.42404	13.1184	11.7287	16.312	7.42344	6.45823	3.09007	0.0770629
A_55_P2050390	Cdh22	NM_174988	ref|Mus musculus cadherin 22 (Cdh22), mRNA [NM_174988]	12.7276	9.13578	9.25155	10.4003	132.6	140.412	130.625	120.643	20.5735	36.9016	17.4276	33.049	35.2782	31.9772	43.6383	34.8964	86.9692	96.7016	58.8892	68.9875	92.5181	66.0108	98.8679	108.896	3.05601	0.0154193
A_55_P2269254	5730419F03Rik	AK017575	gb|Mus musculus 8 days embryo whole body cDNA, RIKEN full-length enriched library, clone:5730419F03 product:unclassifiable, full insert sequence. [AK017575]	37.4163	25.7638	24.5958	25.6744	341.677	307.482	317.404	328.748	98.7322	69.2314	48.5989	42.1305	111.531	79.2948	134.97	108.407	253.562	254.614	175.537	212.711	256.405	275.982	307.917	299.059	3.05374	0.0541051
A_55_P1983418	Amy1	NM_007446	ref|Mus musculus amylase 1, salivary (Amy1), transcript variant 1, mRNA [NM_007446]	320.199	357.862	310.856	423.283	501.345	530.538	383.79	511.566	908.339	1034.25	1036.05	1134.27	1118.31	1071.02	1270.17	1044.17	867.354	724.771	809.902	725.672	1044.34	821.283	979.432	1097.33	3.05076	0.000246685
A_51_P331059	Tex15	NM_031374	ref|Mus musculus testis expressed gene 15 (Tex15), mRNA [NM_031374]	1.16242	1.32462	2.4403	0.897001	0.392305	0.863091	1.98326	1.21092	6.27348	3.57135	4.0181	3.84834	4.64129	3.31202	4.97106	4.7401	2.253	2.30993	1.76481	8.76901	3.61464	3.34338	2.38161	2.27161	3.03689	0.00794389
A_55_P2162879	Olfr208	NM_146384	ref|Mus musculus olfactory receptor 208 (Olfr208), mRNA [NM_146384]	1.18701	0.779868	0.894548	1.21769	0.338561	0.39308	0.391971	0.380022	4.6635	1.70986	3.07915	2.95365	2.72247	2.48151	2.25707	4.80499	1.36127	1.23255	1.09429	5.91725	2.70341	3.50695	1.46814	1.83637	3.02421	0.0472019
A_51_P285206	Cd3d	NM_013487	ref|Mus musculus CD3 antigen, delta polypeptide (Cd3d), mRNA [NM_013487]	1.183	0.579373	0.769052	0.53494	6.7611	4.52568	5.57375	7.71007	1.31957	3.00463	1.31931	0.854743	2.55873	3.13742	3.45713	2.82844	58.064	25.8881	13.1413	17.2348	27.962	13.8713	12.2245	12.8398	3.01333	0.0848466
A_55_P2117490	9530057J20Rik	AK020613	gb|Mus musculus adult male urinary bladder cDNA, RIKEN full-length enriched library, clone:9530057J20 product:hypothetical Leucine-rich region containing protein, full insert sequence. [AK020613]	7.62812	4.11377	3.96436	7.74482	14.0991	17.4704	10.828	15.5966	14.6776	16.3196	14.9203	14.3214	21.3011	21.0792	19.0446	19.0894	15.3636	16.2062	11.464	14.3095	21.8629	23.0012	26.4405	23.94	3.00099	0.00242579
A_51_P498591	1700012A03Rik	NM_029587	ref|Mus musculus RIKEN cDNA 1700012A03 gene (1700012A03Rik), mRNA [NM_029587]	0.462471	1.40909	0.779282	0.941695	1.24472	0.75558	1.64423	0.968014	1.61391	1.5522	1.67896	1.69598	4.04872	3.11478	3.79913	4.03904	2.46222	1.13069	1.34445	1.78681	3.18068	3.56164	3.65783	4.12793	2.99826	0.0887318
A_55_P2139402	Amy2a5	NM_001042711	ref|Mus musculus amylase 2a5 (Amy2a5), mRNA [NM_001042711]	42.6225	48.5932	39.4776	54.1246	59.5604	58.8822	44.8114	70.8743	128.918	141.963	141.067	149.981	130.418	132.514	148.515	132.291	115.215	96.996	115.401	101.693	121.993	94.9321	118.235	124.04	2.99123	4.05286e-05
A_51_P334876	Asic2	NM_007384	ref|Mus musculus acid-sensing (proton-gated) ion channel 2 (Asic2), transcript variant MDEG2, mRNA [NM_007384]	0.94259	0.901187	0.373972	0.464031	1.30167	1.82946	0.880874	1.59555	3.03731	2.55404	1.2998	1.23816	1.47618	1.44039	2.65908	2.31525	3.82871	3.30184	3.48949	3.2879	2.34005	1.92062	2.03347	3.3022	2.98686	0.0522295
A_55_P2098170	Olfr401	NM_146706	ref|Mus musculus olfactory receptor 401 (Olfr401), mRNA [NM_146706]	0.67594	0.374802	0.780995	0.473795	0.452205	0.420522	0.416132	0.395214	2.59982	1.34909	1.19078	1.29957	1.8535	1.14823	2.11501	2.20172	1.53437	0.806386	0.642585	2.4113	3.7568	2.55952	2.20343	4.78825	2.98363	0.0332142
A_52_P473106	Otos	NM_153114	ref|Mus musculus otospiralin (Otos), mRNA [NM_153114]	4.21261	5.05076	3.54317	3.63699	7.49897	7.31283	4.99262	7.2206	17.7345	8.3396	10.325	10.5588	12.9503	10.3164	18.661	9.16842	5.73531	6.36929	6.68165	6.72892	10.1275	9.41206	9.95493	11.1333	2.98154	0.031119
A_52_P254782	Cntn5	NM_001170787	ref|Mus musculus contactin 5 (Cntn5), transcript variant 1, mRNA [NM_001170787]	1.05557	0.412304	1.49706	0.615976	0.389463	0.458688	0.453653	0.421239	4.56316	2.18214	2.14837	2.85132	3.1443	2.07036	2.06674	2.31948	2.30493	1.77648	1.44607	4.41708	2.03403	1.56248	0.67014	1.95793	2.98051	0.041023
A_55_P2102065	Gm10639	NM_001122660	ref|Mus musculus predicted gene 10639 (Gm10639), mRNA [NM_001122660]	3.86225	6.2499	5.51766	5.64572	84.9341	73.4951	33.983	64.9816	14.85	14.6075	18.7944	10.8828	25.2649	15.265	12.3878	14.7369	38.8719	53.5037	29.2286	33.8144	38.4074	49.7341	59.397	43.8276	2.9797	0.0187435
A_55_P2032815	Rnase13	NM_001011687	ref|Mus musculus ribonuclease, RNase A family, 13 (non-active) (Rnase13), mRNA [NM_001011687]	0.467865	0.424134	0.419642	0.706995	0.761302	0.501862	0.473965	0.958996	1.39497	1.45165	1.24059	0.620838	1.7329	1.71138	2.29688	1.55983	1.05774	1.00444	1.29389	0.425795	1.69892	1.62352	1.53479	2.01138	2.97454	0.0321698
A_55_P1955159	4933415F23Rik	NM_025746	ref|Mus musculus RIKEN cDNA 4933415F23 gene (4933415F23Rik), mRNA [NM_025746]	3.6925	2.5372	2.81156	2.82501	1.93495	2.86855	1.55386	0.798532	7.83186	5.13001	7.23798	8.44805	8.2047	5.61157	11.6686	16.4516	7.15418	7.53872	8.07759	10.8125	12.7336	9.85342	10.8055	10.8951	2.97416	0.0762837
A_52_P24308	Uchl1	NM_011670	ref|Mus musculus ubiquitin carboxy-terminal hydrolase L1 (Uchl1), mRNA [NM_011670]	8.87028	8.76995	8.92466	8.21904	51.3414	34.3723	25.6708	44.4766	35.3802	30.3945	23.1749	29.9382	22.8162	20.4908	23.8337	20.7914	112.981	117.668	147.602	105.52	124.324	122.669	103.942	124.22	2.97292	0.00462993
A_55_P2094262	Tph1	NM_009414	ref|Mus musculus tryptophan hydroxylase 1 (Tph1), transcript variant 1, mRNA [NM_009414]	11.0798	9.68647	12.3202	10.4898	18.916	18.0095	37.0209	21.2982	25.2106	21.821	52.189	17.5507	56.3435	30.465	23.4775	29.8788	78.652	38.2926	43.1601	49.4828	51.4754	61.8117	36.5484	51.3879	2.94812	0.0925687
A_55_P2127303	Spsb2	NM_013539	ref|Mus musculus splA/ryanodine receptor domain and SOCS box containing 2 (Spsb2), mRNA [NM_013539]	65.622	70.0916	69.1756	55.1764	1790.04	1634.43	1294.47	1665.52	225.603	243.424	110.559	181.963	197.531	133.558	228.666	206.703	500.596	429.94	374.118	466.852	525.193	666.987	587.061	429.676	2.93773	0.0104145
A_51_P454217	Nfkb2	NM_019408	ref|Mus musculus nuclear factor of kappa light polypeptide gene enhancer in B cells 2, p49/p100 (Nfkb2), transcript variant 1, mRNA [NM_019408]	30.063	30.1989	29.346	32.3667	72.4937	55.156	46.0706	67.754	107.017	57.9705	47.3868	72.8591	144.034	62.1083	126.637	98.6398	77.5971	87.019	69.7323	80.3198	108.675	130.3	125.283	105.631	2.93771	0.0639387
A_51_P472829	Aif1l	NM_145144	ref|Mus musculus allograft inflammatory factor 1-like (Aif1l), mRNA [NM_145144]	49.5734	56.968	49.3916	53.9879	70.1894	50.7778	63.0993	78.1767	214.34	217.74	144.382	97.348	70.3375	67.7367	168.5	243.569	108.487	104.382	123.918	103.482	146.031	137.391	145.662	112.654	2.91527	0.0976567
A_66_P115444	Olfr1116-ps	NM_001011734	ref|Mus musculus olfactory receptor 1116, pseudogene (Olfr1116-ps), mRNA [NM_001011734]	0.620549	0.570275	0.417528	0.517232	0.414496	0.47428	0.618589	1.10869	1.54361	1.09517	1.22104	0.951503	1.72785	1.67178	2.06603	2.07195	1.16854	1.35355	0.679043	1.51403	1.49241	2.19661	2.06119	2.55213	2.90483	0.0180264
A_66_P134984	Gm15441	NR_040409	ref|Mus musculus predicted gene 15441 (Gm15441), non-coding RNA [NR_040409]	0.872142	0.543044	0.657268	0.471939	0.84957	0.828062	0.530478	0.371774	1.87877	2.90101	0.360226	0.942437	2.21313	2.31125	2.28251	1.8848	0.580165	0.761261	0.774175	1.13334	2.17927	1.93434	1.06539	1.86369	2.90327	0.0947388
A_51_P115666	Fam83h	NM_134087	ref|Mus musculus family with sequence similarity 83, member H (Fam83h), transcript variant 2, mRNA [NM_134087]	5.24064	5.38572	5.4446	3.35649	20.0248	15.0449	12.2042	17.1729	13.5801	18.8464	12.8883	10.7229	11.266	20.3398	11.5195	12.8693	23.4037	17.5936	14.7804	29.3076	18.7219	29.7808	22.8261	23.3133	2.88335	0.0140601
A_52_P327402	Cds1	NM_173370	ref|Mus musculus CDP-diacylglycerol synthase 1 (Cds1), mRNA [NM_173370]	0.41112	1.21099	1.61699	0.559	3.08438	2.81043	3.20799	4.63676	3.20229	3.24811	2.77673	3.2331	2.81578	2.73331	1.65121	2.18421	1.95477	1.18855	2.67334	3.23721	0.899422	2.08457	1.03853	0.56077	2.87574	0.0107444
A_51_P347529	Nek5	NM_177898	ref|Mus musculus NIMA (never in mitosis gene a)-related expressed kinase 5 (Nek5), mRNA [NM_177898]	8.39778	11.6953	11.1638	8.84489	15.9239	11.7094	12.1276	15.6682	18.2199	26.1983	25.4274	31.7069	26.1432	32.8327	37.6199	31.4297	5.04191	7.36042	7.53299	9.5238	17.9031	13.6301	9.58599	9.77514	2.86245	0.00527808
A_55_P2037772	Gm10727	AK132634	gb|Mus musculus 0 day neonate head cDNA, RIKEN full-length enriched library, clone:4833439C01 product:hypothetical protein, full insert sequence. [AK132634]	5.67681	3.52849	3.07534	3.98984	2.08362	2.88543	2.19406	2.58513	9.46467	11.1062	5.52387	8.68914	12.7428	8.1147	16.0508	21.3141	3.24534	3.34921	5.44582	4.3014	6.75479	3.65087	5.23085	5.40676	2.85813	0.091627
A_51_P411045	9530080O11Rik	NR_045776	ref|Mus musculus RIKEN cDNA 9530080O11 gene (9530080O11Rik), transcript variant 1, non-coding RNA [NR_045776]	1.64549	1.14617	1.73876	1.61524	0.757713	0.5842	0.796662	0.957497	4.66476	6.09447	7.47253	4.77795	2.10126	2.78072	3.25376	3.9076	1.64123	1.51963	2.21471	2.68862	2.10848	2.49648	1.10404	2.151	2.85185	0.0751453
A_51_P477481	1110059M19Rik	NM_026841	ref|Mus musculus RIKEN cDNA 1110059M19 gene (1110059M19Rik), mRNA [NM_026841]	1.99765	2.62239	2.63121	1.10357	15.3195	15.7286	26.7511	17.9994	5.00653	5.55044	4.7866	4.21668	5.70728	6.59534	7.56424	8.18958	20.9762	24.6003	27.9638	14.3464	19.4326	23.3654	39.8384	19.6218	2.84966	0.0109655
A_55_P2147941	Fam196b	NM_001025382	ref|Mus musculus family with sequence similarity 196, member B (Fam196b), mRNA [NM_001025382]	1.92018	2.76237	2.78825	3.73182	203.068	217.065	225.407	221.897	8.83899	8.09256	6.53613	8.06368	14.06	6.53678	6.5764	5.07744	65.0149	55.4403	37.0706	44.9133	45.0315	37.1859	68.0493	49.4233	2.84675	0.0465029
A_55_P2130600	Musk	NM_001037127	ref|Mus musculus muscle, skeletal, receptor tyrosine kinase (Musk), transcript variant 1, mRNA [NM_001037127]	65.4842	63.0017	64.0015	90.5831	66.5009	65.1923	59.8205	62.8575	197.067	347.509	178.513	186.216	132.615	133.163	213.453	222.062	145.812	138.081	145.801	156.141	161.254	157.666	135.226	170.496	2.84487	0.0425261
A_66_P107760	AK079713	AK079713	gb|Mus musculus 0 day neonate thymus cDNA, RIKEN full-length enriched library, clone:A430024J22 product:unclassifiable, full insert sequence. [AK079713]	4.63635	6.04728	6.49659	4.09414	31.473	25.119	15.8695	44.9202	22.1314	7.5639	23.1603	20.8932	9.37502	9.66943	18.9655	8.92674	61.0377	103.192	69.8383	106.854	106.687	145.922	122.401	94.3741	2.83641	0.0998184
A_51_P421140	Tubb6	NM_026473	ref|Mus musculus tubulin, beta 6 class V (Tubb6), mRNA [NM_026473]	374.095	355.58	394.524	454.01	1431.9	1218.1	898.598	1194.58	2094.89	930.645	818.56	1161.55	1135.23	468.497	1285.19	1046.95	587.318	806.644	815.241	650.782	895.861	919.944	943.545	853.19	2.83281	0.0827533
A_55_P1965079	ENSMUST00000174778	ENSMUST00000174778	ens|predicted gene 10499 [Source:MGI Symbol;Acc:MGI:3702919] [ENSMUST00000174778]	1.10589	1.19046	2.00423	1.6561	2.89264	1.21601	1.68186	2.68106	3.08073	4.80362	3.37696	3.0136	5.89077	5.17614	3.93871	4.45434	9.76917	5.20692	8.78105	4.96877	6.67549	6.24303	6.83167	6.34193	2.83168	0.0133878
A_51_P369426	Mss51	NM_029104	ref|Mus musculus MSS51 mitochondrial translational activator (Mss51), nuclear gene encoding mitochondrial protein, mRNA [NM_029104]	1254.32	1029.49	1012.7	1487.37	4600.28	5410.97	4576.21	4525.16	1954.33	2342.38	2283.15	3675.27	3315.23	5031.02	4282.27	4028.32	1873.15	2049.66	1576.06	2986.32	2332.32	2712.63	2132.86	1696.31	2.81277	0.0382134
A_55_P2237385	LOC629091	AK157531	gb|Mus musculus activated spleen cDNA, RIKEN full-length enriched library, clone:F830221E13 product:unclassifiable, full insert sequence. [AK157531]	0.942945	0.913208	1.55497	0.922837	0.763178	1.01502	1.16795	0.580438	2.4165	2.77419	2.37387	3.20871	4.00564	3.1005	2.99828	3.43444	0.855838	1.21383	1.6301	0.383178	2.34043	2.00358	1.75222	1.21923	2.80484	0.00333986
A_55_P1963724	TC1733495	TC1733495	tc|0610238A amylase. {Rattus norvegicus} (exp=-1; wgp=0; cg=0), partial (11%) [TC1733495]	294.007	361.595	296.275	430.493	463.837	472.063	390.16	551.315	970.644	1040.07	1045.68	1112.46	851.334	876.614	982.295	869.775	917.581	781.853	864.324	767.674	866.219	713.335	852.593	919.019	2.80275	0.000325945
A_52_P602669	Serpinb6d	NM_001076790	ref|Mus musculus serine (or cysteine) peptidase inhibitor, clade B, member 6d (Serpinb6d), mRNA [NM_001076790]	25.6847	22.1655	21.6506	20.5001	25.0412	23.1883	20.8524	26.0193	53.9007	43.5998	35.3291	39.1393	75.2799	80.0474	78.2215	98.8294	37.3416	41.7647	47.2351	44.6983	89.2259	75.3669	74.7897	83.9715	2.8019	0.0579979
A_55_P2030299	ENSMUST00000103469	ENSMUST00000103469	gb|Mus musculus strain C57BL/6 clone 34 immunoglobulin heavy chain mRNA, partial cds. [JX120203]	1.19922	1.98921	1.6679	0.987061	1.34512	1.37761	0.965876	1.26161	4.28681	2.02775	2.37482	3.90968	2.54258	4.37423	6.54859	6.53667	47.9711	45.9954	4.31726	4.51858	38.8761	3.12086	5.37381	20.0501	2.78957	0.0952711
A_51_P385849	Cyp4f39	NM_177307	ref|Mus musculus cytochrome P450, family 4, subfamily f, polypeptide 39 (Cyp4f39), mRNA [NM_177307]	4.14383	3.99722	3.62052	4.09609	1.29105	2.33434	2.69172	2.47386	8.63802	5.64864	10.2583	8.64712	13.8695	20.4454	10.5899	9.96788	6.17587	8.44983	10.6315	10.0761	11.128	13.2729	7.44078	8.01775	2.77673	0.0773761
A_52_P167382	Tmem8	NM_021793	ref|Mus musculus transmembrane protein 8 (five membrane-spanning domains) (Tmem8), mRNA [NM_021793]	1.10162	1.62522	1.80608	1.95862	10.7714	10.8112	8.42588	11.6737	4.86444	3.71816	7.99928	4.01823	3.61418	3.43062	4.28418	4.03345	10.9148	11.7579	11.122	14.3963	10.8013	11.0268	10.7822	10.0721	2.76995	0.0427013
A_51_P308029	2010107G23Rik	NM_027251	ref|Mus musculus RIKEN cDNA 2010107G23 gene (2010107G23Rik), mRNA [NM_027251]	9.36486	11.2419	10.3993	8.81158	26.0132	21.1728	27.2726	26.4306	29.1885	22.2292	29.3094	26.7571	24.2545	31.1964	27.5185	29.2745	19.9614	18.3272	22.8346	24.1162	23.7794	27.35	24.9529	22.6647	2.75918	0.00032859
A_55_P2079619	Rnf43	NM_172448	ref|Mus musculus ring finger protein 43 (Rnf43), mRNA [NM_172448]	6.11198	7.72125	7.64533	5.90804	3.35411	4.78452	4.97243	8.83658	19.4673	15.9602	20.3809	20.4883	14.4565	23.9197	19.6352	16.5332	12.3694	4.74149	5.40691	7.88808	5.89716	6.668	2.41315	4.67379	2.75393	0.00185102
A_52_P284889	Prkcz	NM_008860	ref|Mus musculus protein kinase C, zeta (Prkcz), transcript variant 1, mRNA [NM_008860]	11.0106	11.4873	9.39673	9.28744	97.4769	94.9417	122.192	94.9301	25.2479	21.9807	29.7549	22.5756	40.4756	26.5351	27.887	31.3952	38.8117	37.3857	35.8806	34.9921	37.6296	30.3857	39.6737	38.5434	2.74212	0.00604054
A_52_P385594	Tal2	NM_009317	ref|Mus musculus T cell acute lymphocytic leukemia 2 (Tal2), mRNA [NM_009317]	5.90214	6.04194	8.203	7.24606	17.2876	17.6982	14.1762	17.3202	24.9296	23.391	19.3206	15.89	17.4388	13.4917	19.7143	15.0643	18.7543	17.7337	20.3205	17.1788	21.2527	19.4151	20.208	15.9879	2.72405	0.00698395
A_51_P513530	Spag5	NM_017407	ref|Mus musculus sperm associated antigen 5 (Spag5), mRNA [NM_017407]	12.0162	9.46113	12.8455	10.7856	33.0719	28.0669	16.8174	30.187	28.2203	53.389	36.7563	29.7316	22.2129	20.5795	27.5461	26.8686	28.2613	28.4197	33.651	28.0348	33.8212	32.1699	25.0654	23.0693	2.71905	0.0470764
A_55_P2180685	Olfr649	NM_147055	ref|Mus musculus olfactory receptor 649 (Olfr649), mRNA [NM_147055]	1.79008	3.07663	2.18568	1.69743	1.62331	0.913651	1.64246	2.02369	10.9147	4.03376	6.16273	6.52338	5.83588	3.81209	4.1088	6.06449	5.24098	3.64698	3.08828	11.6962	4.8886	6.13047	3.04439	4.12066	2.71181	0.0737515
A_55_P1994284	Catsper4	NM_177866	ref|Mus musculus cation channel, sperm associated 4 (Catsper4), transcript variant 1, mRNA [NM_177866]	44.7021	43.1893	33.4098	42.0967	87.6966	84.2084	77.9072	101.107	60.4739	126.199	69.2154	73.3801	135.351	109.51	163.021	146.277	75.9003	68.9987	53.5903	67.0561	169.145	168.523	181.386	174.108	2.7033	0.0532275
A_66_P138319	Acox2	NM_053115	ref|Mus musculus acyl-Coenzyme A oxidase 2, branched chain (Acox2), transcript variant 1, mRNA [NM_053115]	10.1666	10.9685	9.47752	10.3469	41.9494	37.3199	46.0152	44.4235	30.5898	33.662	16.762	23.166	35.5287	18.6984	32.3879	29.5279	68.1746	78.7526	65.4097	56.4486	77.3113	72.7906	92.6519	66.6396	2.68952	0.0157623
A_55_P1962516	Fam19a2	NM_182807	ref|Mus musculus family with sequence similarity 19, member A2 (Fam19a2), transcript variant 1, mRNA [NM_182807]	0.624493	0.55829	0.86358	0.519151	13.6929	7.08886	8.29944	8.87759	2.23707	0.31124	1.47347	2.08517	2.69986	2.15574	1.62068	1.20196	27.1921	41.3682	31.8977	25.5756	24.0105	21.6616	26.2093	22.5606	2.68664	0.0988575
A_55_P2135311	Nol3	NM_030152	ref|Mus musculus nucleolar protein 3 (apoptosis repressor with CARD domain) (Nol3), mRNA [NM_030152]	177.457	183.076	173.485	177.698	320.49	280.981	271.509	366.48	367.906	606.584	262.235	326.37	552.053	435.164	639.47	584.988	230.159	269.181	322.989	269.949	393.489	394.363	386.961	336.571	2.65188	0.031952
A_55_P2342030	1700101I11Rik	AK138162	gb|Mus musculus adult male hypothalamus cDNA, RIKEN full-length enriched library, clone:A230018J24 product:hypothetical protein, full insert sequence. [AK138162]	2.01615	2.18059	2.54069	1.12406	8.03955	9.89936	6.35638	9.45195	4.40532	9.30355	2.94922	5.86466	2.91098	5.68093	4.78435	5.69275	7.04416	7.93431	5.81252	9.22669	8.57883	11.2114	10.2474	9.55734	2.64528	0.0792815
A_55_P1992783	Gm10674	AK157637	gb|Mus musculus activated spleen cDNA, RIKEN full-length enriched library, clone:F830228N06 product:hypothetical protein, full insert sequence. [AK157637]	6.2316	2.43204	2.83384	2.91565	26.8466	20.7463	16.8572	23.1767	10.158	15.1027	9.07853	9.63135	6.66855	5.11312	10.7585	9.6778	32.3908	29.7174	28.2995	30.0476	27.456	25.6092	21.9218	39.777	2.64303	0.0459747
A_55_P2182820	Arl14	NM_027843	ref|Mus musculus ADP-ribosylation factor-like 14 (Arl14), mRNA [NM_027843]	0.411663	0.401777	0.407427	0.574089	0.39578	1.09092	0.452261	0.421101	1.3328	0.860291	0.515692	0.817189	1.45262	1.6225	1.56459	1.30984	0.846309	0.338654	0.908765	0.533923	1.28249	1.3166	1.32548	1.38948	2.63949	0.0512131
A_66_P132787	M11859	M11859	gb|Mouse T-cell receptor active bet- chain V-region (V15-D-J2.2) mRNA. [M11859]	1.18999	0.568254	0.87792	0.535307	0.357129	0.42466	0.877344	0.762839	3.40261	1.28851	1.35926	1.57944	2.70573	2.0939	1.93293	2.36935	1.75068	0.663733	0.456071	3.03076	3.06183	2.52022	1.43677	1.08924	2.63785	0.0591674
A_51_P217463	Cxcl2	NM_009140	ref|Mus musculus chemokine (C-X-C motif) ligand 2 (Cxcl2), mRNA [NM_009140]	0.40794	0.395284	0.406248	0.762697	2.75383	1.94704	1.51354	2.08948	1.32189	1.18287	0.992305	0.714049	1.81446	1.22326	1.39586	1.70454	1.17808	1.74816	1.01466	1.04759	1.47169	2.03957	2.57912	2.3315	2.62382	0.028062
A_55_P2074801	Ptpn14	NM_008976	ref|Mus musculus protein tyrosine phosphatase, non-receptor type 14 (Ptpn14), mRNA [NM_008976]	14.2611	15.2694	13.8961	14.6767	8.953	6.23932	6.06083	7.55994	42.291	39.9805	21.9711	30.1453	49.1062	28.9069	49.8071	42.0931	26.3967	25.0903	26.6449	25.092	29.9943	29.2282	27.1003	30.7605	2.61862	0.0187435
A_55_P2067632	Ush1c	NM_001163733	ref|Mus musculus Usher syndrome 1C (Ush1c), transcript variant b4, mRNA [NM_001163733]	33.919	38.5332	34.9741	30.2172	38.446	36.7692	47.3536	38.769	83.1625	75.2209	105.322	76.4927	128.736	90.1252	93.7192	67.5798	28.7111	36.6879	37.1555	38.5691	44.3067	54.9789	26.5504	39.2775	2.61676	0.00809958
A_55_P2283310	5830428M24Rik	NR_038060	ref|Mus musculus RIKEN cDNA 5830428M24 gene (5830428M24Rik), transcript variant 1, non-coding RNA [NR_038060]	0.553759	0.850871	0.56949	0.504791	5.84974	4.37259	4.30774	4.92652	1.60647	2.00808	1.11717	2.06967	1.58985	1.60675	1.42724	1.52195	11.3043	7.23556	5.40582	3.07859	6.46807	3.93926	3.70076	3.88089	2.61147	0.00527122
A_55_P2080880	Clcnkb	NM_019701	ref|Mus musculus chloride channel Kb (Clcnkb), mRNA [NM_019701]	2.62892	2.47256	2.42779	1.88989	62.7434	58.9947	40.3691	57.5291	4.32758	8.73523	4.62321	4.81664	5.31338	7.83457	7.05737	5.93447	47.8207	49.8559	28.3903	39.2798	42.9955	55.3158	66.3884	49.7065	2.5821	0.0213816
A_55_P2293434	5830419E12Rik	AK134048	gb|Mus musculus adult male thymus cDNA, RIKEN full-length enriched library, clone:5830419E12 product:hypothetical protein, full insert sequence. [AK134048]	0.445214	0.419865	1.30733	0.92228	3.93534	3.26963	4.53851	3.59941	2.61599	1.45612	2.30273	1.49719	1.98584	2.53989	2.27483	1.21142	22.7388	8.58382	4.8352	6.5882	8.16954	4.25323	5.42456	5.22894	2.56633	0.0350383
A_66_P103411	ENSMUST00000150678	ENSMUST00000150678	ens|predicted gene 9888 [Source:MGI Symbol;Acc:MGI:3642202] [ENSMUST00000150678]	0.93932	1.06829	1.0492	0.48984	0.990195	1.34841	0.504236	1.05085	3.5024	2.33429	2.50011	2.99583	1.38912	1.59193	1.69805	2.18301	3.09333	1.78852	2.19412	2.77701	1.58242	1.86523	1.62568	1.57152	2.56506	0.0466807
A_55_P2098494	BC058985	BC058985	gb|Mus musculus cDNA clone IMAGE:5688469, partial cds. [BC058985]	0.949633	0.581818	0.508773	0.774953	0.966936	0.507602	1.02336	2.08001	1.72817	2.69231	1.66167	2.61691	0.612677	2.52332	1.38119	1.20388	2.07265	1.43513	1.88723	1.13487	2.08272	1.63588	1.93479	1.84065	2.56114	0.0988511
A_55_P2177198	Hist1h2bb	NM_175664	ref|Mus musculus histone cluster 1, H2bb (Hist1h2bb), mRNA [NM_175664]	0.766004	1.4009	0.885323	0.520042	12.314	11.7359	13.4156	14.0649	2.30529	2.45016	2.3931	1.69298	1.59008	2.27268	2.42517	3.12127	8.59539	8.7171	5.88392	6.67703	5.76319	6.05865	7.37188	6.12277	2.5545	0.0117479
A_55_P2205226	6430519N07Rik	AK032319	gb|Mus musculus adult male olfactory brain cDNA, RIKEN full-length enriched library, clone:6430519N07 product:unclassifiable, full insert sequence. [AK032319]	0.461954	0.488954	0.37239	0.934298	53.7159	48.8914	40.4009	61.2081	1.3665	1.19684	1.31742	1.64478	1.31579	1.81943	1.52139	1.33543	19.6289	16.6476	8.35182	16.7292	11.7307	12.0767	17.275	14.8791	2.55085	0.00375861
A_55_P1965015	ENSMUST00000028141	ENSMUST00000028141	ens|RIKEN cDNA 6530402F18 gene [Source:MGI Symbol;Acc:MGI:1923470] [ENSMUST00000028141]	0.657999	0.418083	0.890285	0.502989	2.00168	0.689878	1.89339	2.184	1.7712	0.671715	0.983592	0.886481	1.94739	1.96384	2.40056	1.9562	2.06859	1.97103	1.37507	1.519	2.53507	2.06845	2.2186	2.23215	2.54742	0.0927248
A_51_P513013	Rad9b	NM_144912	ref|Mus musculus RAD9 homolog B (Rad9b), mRNA [NM_144912]	0.554925	1.14783	0.807778	1.04014	1.7222	2.28096	2.0961	1.64254	2.64737	2.20275	2.12274	1.63559	3.44288	2.08456	2.26451	1.68826	2.03363	2.32343	1.55463	2.41189	2.24738	1.43225	1.84677	2.4513	2.54721	0.0208862
A_55_P2091461	Casp4	NM_007609	ref|Mus musculus caspase 4, apoptosis-related cysteine peptidase (Casp4), mRNA [NM_007609]	32.1852	35.1492	28.3263	37.2528	98.7086	73.2414	69.6121	101.91	70.2236	126.1	48.8557	67.6527	126.3	58.1353	92.266	85.2368	235.53	211.883	218.72	197.291	197.095	254.88	271.902	284.864	2.53838	0.0586129
A_55_P2170454	Gsta2	NM_008182	ref|Mus musculus glutathione S-transferase, alpha 2 (Yc2) (Gsta2), mRNA [NM_008182]	3.00308	4.21192	3.22962	2.92327	40.4473	33.401	16.4581	31.0676	6.66809	5.61828	8.75578	6.25432	13.9237	12.0798	6.20994	8.32285	26.2396	31.4256	13.668	17.6283	20.0877	24.9518	32.1193	24.2503	2.53715	0.0648899
A_66_P140121	ENSMUST00000099692	ENSMUST00000099692	ens|predicted gene 10803 [Source:MGI Symbol;Acc:MGI:3641754] [ENSMUST00000099692]	0.805922	0.600839	0.379442	0.47019	0.995104	0.574274	0.946059	1.12603	1.25879	1.18223	0.906669	0.814442	1.84823	1.92433	1.56175	1.92763	1.60385	0.897713	0.473151	1.68211	1.98873	1.89923	1.83727	1.75893	2.53149	0.0477934
A_52_P455251	Emx2	NM_010132	ref|Mus musculus empty spiracles homeobox 2 (Emx2), mRNA [NM_010132]	0.509399	1.55659	0.761029	0.495059	12.0888	9.90218	9.18716	10.6409	2.76868	2.19873	1.44067	2.48167	1.99291	2.47015	1.92015	1.53551	9.19313	8.56727	9.64595	6.36838	7.2678	6.89297	11.7445	9.08502	2.52982	0.0234454
A_55_P2030672	Gm1587	NM_001033440	ref|Mus musculus predicted gene 1587 (Gm1587), mRNA [NM_001033440]	0.413962	1.31355	0.395124	0.797937	0.981651	0.981237	0.441819	0.935142	1.64845	1.58886	1.06577	1.34479	1.88026	2.31064	2.1646	2.72992	2.81886	1.63056	1.148	2.1263	2.25404	3.20222	1.92614	2.518	2.52233	0.0507099
A_51_P409311	Bpifb6	NM_199303	ref|Mus musculus BPI fold containing family B, member 6 (Bpifb6), mRNA [NM_199303]	0.469472	0.462133	1.39629	0.525866	1.51228	1.13032	1.13704	1.05315	1.64347	1.40245	0.963457	1.14208	1.85202	2.39014	2.48654	2.51421	6.82329	2.10576	2.67802	6.08266	2.82061	3.14856	3.99314	2.89949	2.522	0.0764478
A_55_P1976928	Unc13d	NM_001009573	ref|Mus musculus unc-13 homolog D (C. elegans) (Unc13d), mRNA [NM_001009573]	6.96399	7.57419	5.71056	6.85146	11.4571	9.20557	8.41176	10.8224	14.6136	14.7907	14.5067	18.6178	10.7733	15.7528	24.9596	21.9781	20.1917	15.676	9.78151	12.1782	17.1008	14.7869	16.3955	11.4402	2.50907	0.0239986
A_55_P2033725	Ascl2	NM_008554	ref|Mus musculus achaete-scute complex homolog 2 (Drosophila) (Ascl2), mRNA [NM_008554]	1.15073	1.84503	2.24286	1.70772	3.60988	3.55414	2.30496	3.96636	3.4027	4.13839	3.04162	3.25092	5.73161	6.63179	4.57325	3.99328	4.3588	4.55829	4.05204	8.29671	7.10347	8.11867	4.7242	7.28391	2.50229	0.0348166
A_55_P2065364	Tdrkh	NM_028307	ref|Mus musculus tudor and KH domain containing protein (Tdrkh), mRNA [NM_028307]	8.38145	9.97501	9.5691	6.57949	10.4969	10.7411	14.9218	11.3793	17.5892	11.3914	15.6217	21.7917	25.412	27.8271	29.0767	23.7536	17.567	17.4353	14.5851	17.762	22.6968	21.8711	23.8005	21.2398	2.49911	0.0320232
A_55_P1962771	Cyfip2	NM_001252460	ref|Mus musculus cytoplasmic FMR1 interacting protein 2 (Cyfip2), transcript variant 3, mRNA [NM_001252460]	44.338	57.1654	59.1388	55.0531	406.962	307.49	320.625	451.04	145.538	90.0656	117.528	154.781	93.327	155.806	198.698	121.597	560.764	634.451	589.837	417.14	567.468	568.959	940.522	625.953	2.49736	0.0241217
A_55_P1991530	AK129341	NM_001045524	ref|Mus musculus cDNA sequence AK129341 (AK129341), mRNA [NM_001045524]	3.97594	4.40915	4.46367	6.08617	3.1289	3.90969	2.84918	3.18532	10.3963	20.1804	10.3436	13.3715	7.72482	12.7209	9.31044	10.4048	5.88343	5.7556	7.42506	6.68294	6.5139	7.54057	5.69996	5.91236	2.49414	0.0498174
A_51_P149623	Gabrd	NM_008072	ref|Mus musculus gamma-aminobutyric acid (GABA) A receptor, subunit delta (Gabrd), mRNA [NM_008072]	8.52759	8.26282	8.22148	7.805	432.326	374.961	479.263	441.592	17.7223	11.9075	19.0164	16.6944	19.291	27.083	24.0723	27.6943	159.322	159.929	99.9575	154.474	173.51	182.949	244.422	136.306	2.49081	0.0225651
A_52_P34378	Ric3	NM_001038624	ref|Mus musculus resistance to inhibitors of cholinesterase 3 homolog (C. elegans) (Ric3), transcript variant 1, mRNA [NM_001038624]	3.85729	2.67591	3.56597	3.48705	2.11925	1.90332	1.41717	2.01329	6.61714	13.7869	5.26172	8.53147	9.81282	8.01444	6.11063	9.06761	3.60602	2.37035	4.68131	2.95363	3.84429	3.92706	3.96002	4.29723	2.4732	0.0467858
A_55_P2078433	Mcoln2	NM_026656	ref|Mus musculus mucolipin 2 (Mcoln2), transcript variant 1, mRNA [NM_026656]	3.24424	2.7856	3.04906	2.77299	15.4041	10.9021	10.7695	13.8075	5.72348	13.626	4.57085	6.17361	8.19083	5.33948	8.66467	6.14972	59.7082	27.9724	21.7194	19.0866	20.1142	37.189	17.9084	16.167	2.46537	0.0898447
A_55_P2143251	Rims3	ENSMUST00000071093	ens|regulating synaptic membrane exocytosis 3 [Source:MGI Symbol;Acc:MGI:2443331] [ENSMUST00000071093]	1.36076	2.13487	0.959105	0.515196	2.06244	2.25862	2.4402	2.18853	1.85871	5.128	2.94128	2.53402	4.12969	2.73957	2.14753	2.96102	11.2775	5.49604	7.01163	6.35275	4.37595	5.53231	6.90015	8.26807	2.45877	0.0806816
A_55_P2157370	Gm5741	NM_001195531	ref|Mus musculus predicted gene 5741 (Gm5741), mRNA [NM_001195531]	5.45315	6.03691	4.25216	4.2739	5.85034	4.32426	4.04952	4.37008	10.5129	5.86173	8.74277	7.33787	19.0739	13.1739	16.739	16.9803	9.78699	6.02028	5.23624	7.99281	20.1065	18.5692	18.7324	19.3193	2.45858	0.0940751
A_66_P121077	Spata24	NM_029485	ref|Mus musculus spermatogenesis associated 24 (Spata24), transcript variant 2, mRNA [NM_029485]	3.13991	2.17844	1.70465	3.45565	3.71695	3.30178	1.43435	3.4157	4.16447	7.45812	3.54304	2.87381	7.94106	8.39057	8.77445	7.85903	2.58365	2.09959	3.32444	2.18855	6.00622	6.2337	6.1744	6.59223	2.43374	0.0859388
A_55_P1999833	Tenm1	NM_011855	ref|Mus musculus teneurin transmembrane protein 1 (Tenm1), mRNA [NM_011855]	0.380178	0.7105	0.502644	0.458721	1.29493	0.407195	0.516843	0.710605	1.3155	1.09037	1.00322	0.437384	1.77394	2.00182	1.14771	1.20555	3.56881	1.83551	0.850199	0.827675	1.91357	2.43095	1.46359	1.57248	2.43063	0.0880268
A_51_P116796	Crygc	NM_007775	ref|Mus musculus crystallin, gamma C (Crygc), transcript variant 1, mRNA [NM_007775]	1.06422	0.76304	0.936726	0.976095	0.506644	0.430486	0.424353	0.40112	3.31257	0.95975	2.88885	2.3981	1.94174	1.97081	1.357	3.34907	1.40837	1.114	0.926616	3.71097	2.3232	1.60236	2.52511	2.18392	2.43015	0.0863497
A_66_P105270	Hao1	NM_010403	ref|Mus musculus hydroxyacid oxidase 1, liver (Hao1), mRNA [NM_010403]	0.838104	0.582819	0.409484	0.586466	2.80822	2.28444	0.91181	3.01575	1.39771	1.66106	0.777624	1.61133	1.91599	1.02862	1.56998	1.77137	4.31094	3.58848	2.53011	2.68587	2.59519	3.15707	2.6993	4.71966	2.42745	0.0268655
A_52_P223333	Mib1	NM_144860	ref|Mus musculus mindbomb homolog 1 (Drosophila) (Mib1), mRNA [NM_144860]	68.038	73.7921	59.685	54.724	115.397	132.855	114.304	132.779	125.163	140.321	163.368	122.786	110.864	211.587	142.842	220.942	115.726	111.028	86.4643	186.874	155.675	179.087	106.746	209.722	2.41547	0.025206
A_55_P2167189	4921504E06Rik	NM_027600	ref|Mus musculus RIKEN cDNA 4921504E06 gene (4921504E06Rik), mRNA [NM_027600]	1.06683	0.99579	0.753679	0.471225	2.65271	2.76504	1.42248	3.09544	2.2903	1.77498	1.63222	1.44608	2.42127	2.07413	2.17518	2.06502	12.9634	5.2308	4.22479	3.02182	4.04701	4.47708	3.7361	2.66401	2.41507	0.0055505
A_55_P2262141	5830487J09Rik	AK051760	gb|Mus musculus 12 days embryo spinal ganglion cDNA, RIKEN full-length enriched library, clone:D130074J01 product:unclassifiable, full insert sequence. [AK051760]	0.412458	0.648807	0.786529	0.682344	1.40142	0.447303	0.764689	1.55499	1.31629	1.1578	1.72552	0.550635	2.12895	1.89952	1.97201	1.37691	1.41122	0.767986	1.02712	1.29107	2.49384	2.43759	2.95851	2.2578	2.39664	0.0668767
A_55_P2100949	Ccdc158	ENSMUST00000060930	ens|coiled-coil domain containing 158 [Source:MGI Symbol;Acc:MGI:2444555] [ENSMUST00000060930]	0.610462	0.3946	0.499392	0.4986	0.385545	0.448435	0.445241	0.411732	1.75493	1.34438	1.14913	0.504177	0.828432	0.924618	1.12092	1.94984	0.687975	0.335455	0.897964	0.850446	4.85176	2.82331	3.38929	4.1907	2.39045	0.0978796
A_55_P1995512	Tmem139	NM_175408	ref|Mus musculus transmembrane protein 139 (Tmem139), mRNA [NM_175408]	3.73258	4.26249	3.26369	3.65683	1.14823	1.19519	0.64636	1.04978	9.65339	5.50296	7.09648	11.4634	8.89518	9.05532	9.03321	10.0233	3.86977	2.77766	4.57867	2.74477	3.65372	3.46054	2.48311	1.32053	2.37078	0.00859984
A_52_P331981	Zp2	NM_011775	ref|Mus musculus zona pellucida glycoprotein 2 (Zp2), mRNA [NM_011775]	0.675079	0.447273	0.495281	0.524799	5.41003	3.63237	3.5925	4.38692	1.69378	1.36085	1.41199	1.50711	1.03861	0.873013	1.33744	0.857708	11.6502	16.6166	16.8782	10.8333	10.9779	13.6098	14.5929	9.84043	2.35258	0.0193371
A_51_P513568	Stx11	NM_029075	ref|Mus musculus syntaxin 11 (Stx11), transcript variant 1, mRNA [NM_029075]	1.47086	1.59691	0.902633	2.11405	3.92998	2.5135	2.23378	2.67572	5.7282	3.42031	1.56644	3.79967	3.85832	3.07016	3.50861	3.66593	5.62387	5.02585	5.68558	4.09483	4.65386	5.60262	4.74952	3.61271	2.3517	0.0591674
A_55_P2207342	LOC101056197	XM_003945397	ref|PREDICTED: Mus musculus uncharacterized LOC101056197 (LOC101056197), mRNA [XM_003945397]	1.18513	1.02123	2.91363	1.71447	3.30465	3.53093	3.46733	3.9875	4.54033	5.14707	2.97401	2.24333	5.55352	3.52434	4.30175	3.68931	4.84855	4.35607	3.31353	4.59159	5.05321	6.24422	6.35909	6.10307	2.33915	0.0480176
A_55_P2206605	5830444B04Rik	XR_104910	ref|PREDICTED: Mus musculus RIKEN cDNA 5830444B04 gene (5830444B04Rik), misc_RNA [XR_104910]	3.73769	2.81417	7.20677	5.89958	10.1019	6.29558	4.88238	6.0455	7.06852	11.3658	9.2886	14.6168	13.8967	12.7682	10.9693	11.4459	20.4332	16.3457	16.1189	15.5412	13.2507	9.62417	19.4041	12.0783	2.32523	0.0186232
A_55_P2011387	Tifa	NM_145133	ref|Mus musculus TRAF-interacting protein with forkhead-associated domain (Tifa), mRNA [NM_145133]	10.8877	11.3006	8.81598	10.2455	27.4992	11.2384	26.0798	28.4778	22.9306	33.1788	22.3889	18.6558	29.4235	23.6499	21.1926	20.2653	47.1694	44.0007	45.4229	37.6224	28.2568	37.5993	31.9955	29.397	2.32347	0.00887699
A_55_P2004354	Gm2694	NR_033430	ref|Mus musculus predicted gene 2694 (Gm2694), non-coding RNA [NR_033430]	6.01209	7.05765	6.30799	9.01078	10.1845	11.4984	8.93543	16.7999	14.834	14.225	16.6146	20.2228	21.9974	20.2741	13.6131	10.1302	21.8493	19.2303	18.8372	17.143	18.4037	18.6267	19.7793	22.0455	2.32332	0.0218579
A_55_P2131428	Tlr5	NM_016928	ref|Mus musculus toll-like receptor 5 (Tlr5), mRNA [NM_016928]	0.55474	1.01472	0.552221	0.499605	0.374034	0.74505	0.432684	0.831375	1.46509	1.83094	1.13055	1.08498	2.31438	1.84941	1.10188	1.37782	3.10406	1.48714	3.95707	2.35896	2.08316	1.58904	1.76407	2.85431	2.31853	0.0488215
A_55_P1995173	Odc1	NM_013614	ref|Mus musculus ornithine decarboxylase, structural 1 (Odc1), mRNA [NM_013614]	460.564	440.993	497.772	506.75	1007.2	951.993	937.114	934.057	1108.81	1569.08	649.132	886.656	1096	886.833	1311.9	1296.82	680.764	759.46	680.138	789.604	1086.71	1148.81	900.263	967.532	2.30977	0.0278157
A_55_P2128213	TC1617128	TC1617128	tc|MMU41047 Genesis {Mus musculus} (exp=-1; wgp=0; cg=0), partial (6%) [TC1617128]	0.382962	0.618756	0.391891	0.475492	0.813651	0.404965	0.871072	0.380475	0.782019	0.536083	1.33282	0.852236	0.978812	1.23834	1.37958	1.53413	0.862179	0.796933	0.792162	0.75088	1.10371	0.839966	1.13986	1.12429	2.30967	0.0588665
A_52_P335064	Mustn1	NM_181390	ref|Mus musculus musculoskeletal, embryonic nuclear protein 1 (Mustn1), mRNA [NM_181390]	329.912	360.516	341.716	357.061	1762.18	1613.37	1173.45	2184.87	745.744	1176.53	1366.77	703.3	486.381	594.845	778.629	564.276	1026.32	942.385	1021.55	1013.47	937.539	1124.61	1103.01	1648.46	2.30941	0.0945785
A_51_P377526	Sts	NM_009293	ref|Mus musculus steroid sulfatase (Sts), mRNA [NM_009293]	182.81	204.836	156.965	144.592	137.527	201.907	108.342	160.298	210.025	359.124	256.284	256.98	469.979	489.685	485.913	654.916	197.581	177.807	200.275	243.767	450.318	407.235	310.569	451.862	2.30912	0.0949656
A_51_P139678	Sprr1a	NM_009264	ref|Mus musculus small proline-rich protein 1A (Sprr1a), mRNA [NM_009264]	0.681744	0.494856	2.03382	1.19472	269.878	188.912	92.7188	319.963	2.09126	2.61247	1.81847	1.77066	2.9309	4.12402	2.39094	2.59471	109.764	221.864	131.767	160.445	179.946	325.891	236.129	180.631	2.30792	0.0702651
A_55_P2132596	Pcdh10	NM_011043	ref|Mus musculus protocadherin 10 (Pcdh10), transcript variant 4, mRNA [NM_011043]	0.589674	0.548415	0.785818	0.52189	0.72285	1.05523	0.484001	0.820338	1.06863	1.41471	0.604865	1.2307	1.7741	2.24774	1.35013	1.52884	0.785217	1.1964	1.7053	0.603664	1.4597	1.52488	1.14486	1.19624	2.29367	0.0738029
A_51_P454196	Sh2d4a	NM_028182	ref|Mus musculus SH2 domain containing 4A (Sh2d4a), mRNA [NM_028182]	7.09113	7.71172	6.09633	5.69597	5.99606	3.9055	1.68975	3.54072	21.701	6.33982	13.2884	13.2667	17.4651	13.8434	18.739	17.046	4.9356	4.59628	6.05297	5.48428	10.8421	7.7457	9.3829	7.93904	2.28781	0.0496588
A_51_P388325	Clgn	NM_009904	ref|Mus musculus calmegin (Clgn), mRNA [NM_009904]	0.971311	0.655377	0.942003	0.619077	2.46835	2.48964	1.15506	2.48285	0.978821	1.90078	1.65425	1.82758	1.87916	2.38606	2.45579	1.45018	1.93933	2.4045	1.44622	1.85682	2.00154	2.75098	1.46245	2.05831	2.27943	0.0316529
A_51_P150763	Ropn1l	NM_145852	ref|Mus musculus ropporin 1-like (Ropn1l), mRNA [NM_145852]	6.52349	6.25359	4.87345	4.87042	15.6426	12.4766	10.8887	12.2962	21.6989	14.0946	13.7378	12.2858	13.5504	7.06544	10.5557	9.48101	15.3258	15.7792	15.9183	12.1685	10.2352	11.2117	9.01229	21.3056	2.27498	0.0696485
A_52_P365044	4930583K01Rik	NR_027879	ref|Mus musculus RIKEN cDNA 4930583K01 gene (4930583K01Rik), non-coding RNA [NR_027879]	0.342765	0.620946	0.582442	0.457928	0.313525	0.727318	0.362514	1.10187	0.879481	1.16741	0.910039	1.18656	1.85581	1.1843	0.89047	1.04053	0.82767	1.16955	0.909245	0.721755	1.89245	1.91318	1.56415	1.33474	2.27401	0.0403544
A_55_P2066727	Serpinb6a	NM_001164118	ref|Mus musculus serine (or cysteine) peptidase inhibitor, clade B, member 6a (Serpinb6a), transcript variant 3, mRNA [NM_001164118]	4383.32	3956.05	4082.16	4631.82	4396.74	4324.86	3666.26	4386.3	8865.61	7477.17	6375.65	6707.68	12593.1	9003.64	13187.6	13265.2	8178.46	7952.58	8275.84	8354.76	13960.3	12319.1	12230.6	12661.7	2.27157	0.0469626
A_55_P2159870	Tead4	NM_011567	ref|Mus musculus TEA domain family member 4 (Tead4), transcript variant 1, mRNA [NM_011567]	8.57983	7.83913	8.608	9.62485	18.8464	18.2962	13.8245	16.7282	23.205	11.6765	12.5535	20.3499	24.6209	17.476	24.4328	22.7824	12.0059	14.2176	12.9192	14.6547	15.3339	17.0527	16.0233	10.6256	2.26679	0.0294813
A_55_P1985346	BG099879	BG099879	gb|uy13d02.y1 McCarrey Eddy spermatocytes Mus musculus cDNA clone IMAGE:3658010 5'. [BG099879]	0.837699	0.567754	0.81187	0.847357	0.644976	0.945649	0.796239	0.680533	1.49217	2.04091	0.950046	1.43026	1.8127	1.67372	1.54892	2.92988	1.85972	1.43067	0.861108	1.2572	4.32429	5.3281	4.16849	3.9413	2.26428	0.0676568
A_55_P2362096	4921516I12Rik	AK014902	gb|Mus musculus adult male testis cDNA, RIKEN full-length enriched library, clone:4921516I12 product:unclassifiable, full insert sequence. [AK014902]	3.64718	3.85774	3.81968	2.69304	4.01738	3.15475	2.82265	2.66468	9.47493	3.76375	5.91476	7.22824	11.4483	7.6035	8.5745	9.19918	7.5531	5.37597	3.752	10.892	9.48634	9.90829	7.50434	8.02253	2.25456	0.0479093
A_55_P1964433	Zmynd12	NM_001014900	ref|Mus musculus zinc finger, MYND domain containing 12 (Zmynd12), mRNA [NM_001014900]	1.22109	1.44049	2.84368	2.36656	6.52821	6.46909	5.10343	6.33067	5.22569	5.53065	4.50327	4.71615	2.88264	4.22417	4.81536	3.46262	7.84447	8.90109	9.18148	8.62179	8.85833	9.39294	10.0609	9.93212	2.24602	0.0164323
A_55_P2107155	Rasd2	NM_029182	ref|Mus musculus RASD family, member 2 (Rasd2), mRNA [NM_029182]	982.112	1259.8	993.599	852.486	129.763	191.223	142.969	122.282	1302.1	3899.07	1569.95	2074.4	1936.91	2737.7	2486.58	2336.58	838.371	836.059	848.813	1426.03	1636.61	1453.36	543.072	1438.3	2.24356	0.0782191
A_51_P302358	Ltb	NM_008518	ref|Mus musculus lymphotoxin B (Ltb), mRNA [NM_008518]	3.23098	3.87468	2.89304	2.70731	16.5686	13.0815	16.9203	24.152	6.37232	13.5532	5.05954	7.00153	5.37205	6.66201	6.7122	6.06528	281.613	125.617	26.089	33.976	71.5089	20.5798	20.392	22.7529	2.23509	0.0980963
A_55_P1983988	Enox2	NM_001271447	ref|Mus musculus ecto-NOX disulfide-thiol exchanger 2 (Enox2), transcript variant 1, mRNA [NM_001271447]	114.143	98.2643	94.7378	102.261	34.697	34.9546	39.6477	33.6417	227.011	226.926	184.72	268.944	151.975	217.087	273.47	276.649	58.674	53.3728	54.9228	67.7796	81.5428	74.1622	45.9671	83.3432	2.23101	0.00814842
A_55_P2023419	Gm10687	XR_140937	ref|PREDICTED: Mus musculus predicted gene 10687 (Gm10687), misc_RNA [XR_140937]	8.94145	8.1696	7.00609	6.12564	12.2848	9.42582	7.91881	9.97196	20.064	10.7701	12.5587	11.1456	21.7791	15.476	25.8617	17.0123	15.9105	13.9465	12.754	12.2241	23.3831	20.179	19.4725	22.7858	2.22644	0.0638837
A_55_P2298039	ENSMUST00000162911	ENSMUST00000162911	ens|RIKEN cDNA 4921534H16 gene [Source:MGI Symbol;Acc:MGI:1913987] [ENSMUST00000162911]	0.522941	1.40304	0.704377	0.464136	0.770926	0.918911	0.400677	1.47171	1.95046	0.736515	1.84966	1.04944	2.49552	2.0305	1.85019	1.79723	1.39314	1.27198	0.634888	1.20661	1.52813	1.22093	1.31554	2.26294	2.22323	0.088153
A_51_P259694	Pinlyp	NM_001037143	ref|Mus musculus phospholipase A2 inhibitor and LY6/PLAUR domain containing (Pinlyp), mRNA [NM_001037143]	0.995254	1.14632	0.488938	0.473608	0.463229	0.41751	0.810494	0.38495	1.52923	2.09	1.36662	1.06164	1.54152	2.20222	1.91857	2.05518	2.2228	1.52446	1.12496	1.83271	1.69078	2.33538	1.43771	1.84827	2.21721	0.0332142
A_51_P402536	Uvrag	NM_178635	ref|Mus musculus UV radiation resistance associated gene (Uvrag), mRNA [NM_178635]	169.473	166.896	148.674	148.699	224.783	220.31	182.065	226.28	249.212	496.543	223.345	270.708	340.213	367.671	439.698	417.428	284.084	272.768	280.755	228.142	330.096	309.956	348.094	311.806	2.2129	0.0387458
A_55_P2004761	H2-Eb2	NM_001033978	ref|Mus musculus histocompatibility 2, class II antigen E beta2 (H2-Eb2), mRNA [NM_001033978]	3.50501	2.67105	1.92129	2.40452	5.7326	3.3252	7.5986	5.16561	7.30879	4.52635	3.74562	4.41436	7.88978	6.15299	7.04317	5.29771	13.8738	18.1742	3.39438	7.91791	13.2369	10.7761	5.74929	5.41203	2.20812	0.035839
A_51_P243914	Skap2	NM_018773	ref|Mus musculus src family associated phosphoprotein 2 (Skap2), mRNA [NM_018773]	45.4487	49.6501	45.9309	41.5291	147.811	127.388	109.992	137.275	119.396	103.156	100.807	107.712	87.9558	92.2992	87.7141	106.551	150.495	132.184	139.122	108.664	95.6644	106.715	99.6174	89.6955	2.20639	0.000571684
A_66_P113659	Ripply1	NM_001037915	ref|Mus musculus ripply1 homolog (zebrafish) (Ripply1), mRNA [NM_001037915]	0.740779	0.896368	0.914585	0.877151	6.81212	3.87927	3.06698	8.46387	2.58384	1.03047	1.4232	1.77306	1.54228	1.68264	2.66878	2.36942	9.00532	7.62539	11.0346	10.9558	10.8118	11.4526	11.0852	11.7943	2.19805	0.0595038
A_51_P429308	Neto2	NM_001081324	ref|Mus musculus neuropilin (NRP) and tolloid (TLL)-like 2 (Neto2), mRNA [NM_001081324]	8.63279	9.28275	9.89696	10.5521	2.47349	2.98585	4.30647	2.56971	23.3114	8.48241	31.8692	27.3686	13.5161	23.8402	16.8778	22.7742	4.63391	4.74112	6.51917	6.03725	6.77712	6.10243	4.25309	5.26345	2.19004	0.0893472
A_55_P1956737	Hsf2bp	NM_028902	ref|Mus musculus heat shock transcription factor 2 binding protein (Hsf2bp), mRNA [NM_028902]	1.60491	0.356379	1.3116	1.81544	33.3094	23.9117	20.2894	33.5684	2.96669	3.70801	3.12941	2.53769	3.22007	1.1639	3.64273	1.80514	27.8206	29.5493	19.5638	22.5732	24.495	27.41	34.0496	22.8156	2.17887	0.0859388
A_51_P131408	Tnfrsf12a	NM_013749	ref|Mus musculus tumor necrosis factor receptor superfamily, member 12a (Tnfrsf12a), transcript variant 1, mRNA [NM_013749]	326.049	293.835	224.638	299.482	1130.19	781.793	578.068	920.478	563.47	942.248	296.304	796.652	502.418	510.599	693.526	672.106	603.437	663.346	608.6	508.54	804.734	981.504	1066.9	498.828	2.17539	0.0659843
A_55_P1976800	Olfr150	NM_146609	ref|Mus musculus olfactory receptor 150 (Olfr150), mRNA [NM_146609]	0.637303	0.417595	0.701558	0.515336	0.680176	0.469897	0.459936	0.42339	1.56923	0.995301	1.24786	0.531617	1.64602	1.71213	1.00135	1.1457	3.11359	1.76222	0.363273	1.04297	1.46269	1.58128	1.71238	2.49782	2.16772	0.072313
A_51_P452203	Vash2	NM_144879	ref|Mus musculus vasohibin 2 (Vash2), transcript variant 1, mRNA [NM_144879]	0.394016	0.871141	0.397807	1.63236	30.5797	23.1166	20.1986	33.9444	2.84172	1.25729	2.2071	1.6157	1.45023	1.54782	1.94065	1.41651	11.4874	12.0293	10.7706	11.1292	8.15831	11.327	10.5067	7.12693	2.16626	0.0924412
A_55_P2000658	Gm15645	NR_033578	ref|Mus musculus predicted gene 15645 (Gm15645), non-coding RNA [NR_033578]	65.359	60.8358	67.9289	67.2514	131.942	119.229	131.04	141.264	138.789	246.287	86.2763	109.054	130.778	110.172	147.132	162.691	90.5133	101.709	105.388	102.376	115.731	136.258	102.849	103.983	2.1639	0.0802884
A_55_P2056630	Kif24	NM_024241	ref|Mus musculus kinesin family member 24 (Kif24), mRNA [NM_024241]	3.50135	3.21268	3.26885	2.87782	3.03812	3.85756	2.8665	2.97013	8.87163	4.44058	6.5843	5.5067	8.53342	6.04683	7.1901	8.47211	5.92334	4.12796	3.93013	10.5818	6.93769	7.55537	5.86446	6.65819	2.1634	0.0194165
A_55_P1996271	Tlr8	ENSMUST00000112170	ens|toll-like receptor 8 [Source:MGI Symbol;Acc:MGI:2176887] [ENSMUST00000112170]	1.55992	1.15476	1.72373	0.52809	1.19805	1.94054	1.47484	1.09358	3.33566	1.81907	2.32242	3.26777	2.50335	2.64571	3.51228	2.07082	3.04527	1.58484	2.77046	3.20028	4.08415	3.25229	2.52872	2.33221	2.1622	0.0346282
A_51_P287756	Zscan2	NM_009553	ref|Mus musculus zinc finger and SCAN domain containing 2 (Zscan2), mRNA [NM_009553]	0.553609	1.26567	0.420252	0.620506	0.877959	1.93363	1.87926	1.29159	1.78855	1.50215	0.686975	1.49324	1.54612	1.69484	1.21971	2.43588	1.80052	2.06246	1.24134	1.7914	1.49472	1.40151	2.46324	1.47432	2.16212	0.0888465
A_66_P105032	Gm13889	NM_001145034	ref|Mus musculus predicted gene 13889 (Gm13889), mRNA [NM_001145034]	313.72	318.106	215.547	233.786	2041.43	1391.08	1155.41	1367.43	860.768	602.588	436.781	585.339	480.703	408.193	751.663	529.808	964.983	1182.78	971.184	1015.38	1176.4	1774.34	1471.47	887.014	2.15317	0.0398601
A_55_P2022604	Exoc3l4	NM_028807	ref|Mus musculus exocyst complex component 3-like 4 (Exoc3l4), mRNA [NM_028807]	18.0894	23.5344	22.9039	14.8651	238.955	252.875	173.709	174.808	48.5345	51.9866	45.6005	28.5304	47.6789	44.4739	42.4503	30.4389	85.8058	90.075	59.1751	85.3194	125.187	145.135	109.259	130.787	2.13932	0.0132281
A_55_P2367250	Pou4f1	NM_011143	ref|Mus musculus POU domain, class 4, transcription factor 1 (Pou4f1), mRNA [NM_011143]	47.809	42.9724	48.7835	47.3096	120.282	122.235	126.179	138.736	83.4671	110.589	76.015	79.2692	99.2887	116.806	121.163	112.69	118.074	117.398	95.9004	144.349	143.85	150.711	140.2	142.545	2.13857	0.00677464
A_55_P2086203	Kcnq1	NM_008434	ref|Mus musculus potassium voltage-gated channel, subfamily Q, member 1 (Kcnq1), mRNA [NM_008434]	8.41335	9.72538	8.49299	7.72843	10.3823	9.95844	12.3065	10.4525	15.3271	25.504	15.3454	12.1772	21.5983	21.1688	21.03	14.7064	19.8201	14.0452	17.0328	10.8315	13.4575	16.2856	15.165	12.8146	2.13703	0.0283584
A_55_P1955084	Gm11758	NM_001097978	ref|Mus musculus predicted gene 11758 (Gm11758), mRNA [NM_001097978]	2.75807	3.36761	2.93547	3.3293	0.887227	0.485673	0.389405	0.904092	5.45886	3.52706	6.93121	7.50864	7.45167	6.93676	7.6562	7.25821	5.4722	5.07705	5.39406	4.48041	6.43973	5.80948	6.49991	7.86782	2.12779	0.015651
A_55_P2027235	BC048679	NM_001193274	ref|Mus musculus cDNA sequence BC048679 (BC048679), transcript variant 1, mRNA [NM_001193274]	315.663	263.876	234.618	372.456	933.47	992.678	1344	723.046	502.628	444.953	440.89	642.845	680.431	806.237	677.918	846.563	390.659	525.812	436.961	326.161	509.814	525.811	672.216	570.889	2.12473	0.0307307
A_55_P2019483	Ndrg4	NM_001195006	ref|Mus musculus N-myc downstream regulated gene 4 (Ndrg4), transcript variant A, mRNA [NM_001195006]	60.4914	70.8792	66.6943	57.0107	321.866	233.265	241.26	237.851	136.387	142.318	101.027	188.159	79.1735	129.911	214.84	91.3108	265.424	341.803	327.92	257.119	258.336	235.89	385.306	237.951	2.12315	0.0859388
A_55_P2073552	A930003A15Rik	NR_015488	ref|Mus musculus RIKEN cDNA A930003A15 gene (A930003A15Rik), transcript variant 1, non-coding RNA [NR_015488]	17.7708	14.8018	18.7273	16.7462	23.3431	15.1028	12.9942	28.555	40.1825	28.0404	32.312	26.108	36.6672	27.3344	57.9708	40.0265	51.6407	51.3664	75.0375	33.2204	62.65	69.4005	59.589	86.6237	2.12093	0.0512131
A_51_P334942	Aldh1a1	NM_013467	ref|Mus musculus aldehyde dehydrogenase family 1, subfamily A1 (Aldh1a1), mRNA [NM_013467]	1208.12	1099.12	1047.06	1660.71	2043.45	3134.78	2779.09	2548.17	2001.16	3291.61	2282.39	2185.15	2429.77	3389.84	2554.92	3106.43	3092.55	2671.88	2509.39	3079.96	3403.5	3188.84	3138.28	3092.04	2.11777	0.0145114
A_55_P2182001	1700008O03Rik	NM_027049	ref|Mus musculus RIKEN cDNA 1700008O03 gene (1700008O03Rik), mRNA [NM_027049]	0.930221	1.30283	0.546003	1.17276	3.52373	3.25604	2.17748	2.84702	1.29824	1.59565	2.01146	1.35575	2.41619	2.84594	2.68581	2.52762	4.01774	3.22247	2.87819	3.82791	4.6824	4.51045	5.37668	5.04449	2.11759	0.0636121
A_66_P131517	Gm11681	XR_141077	ref|PREDICTED: Mus musculus predicted gene 11681 (Gm11681), misc_RNA [XR_141077]	1.0752	0.92701	0.880971	0.976219	0.583643	0.47943	0.464261	0.542671	2.871	1.08495	1.56505	2.22178	2.23803	2.60323	2.15391	1.57968	1.95296	1.00927	0.760644	0.474849	1.65831	1.90332	0.624719	1.78472	2.11401	0.0512131
A_55_P2364516	AA060545	AI595487	gb|mj69c10.y1 Soares mouse p3NMF19.5 Mus musculus cDNA clone IMAGE:481362 5' similar to gb:X53176 Mouse integrin alpha-4 mRNA (MOUSE);. [AI595487]	41.2354	36.1328	39.107	44.3273	718.46	676.734	684.309	741.291	131.744	80.1085	72.7401	83.0452	94.0415	38.2007	102.186	74.7992	274.592	320.814	243.343	286.046	282.48	267.288	365.708	239.113	2.10465	0.0686555
A_51_P452629	Tlr2	NM_011905	ref|Mus musculus toll-like receptor 2 (Tlr2), mRNA [NM_011905]	8.77906	7.90749	9.42276	11.2086	26.637	20.2355	19.6872	32.3146	20.9177	28.0242	15.2051	14.6374	20.6718	13.8413	23.8527	19.5285	61.9109	54.2654	65.9558	51.4671	61.9227	71.4673	76.5864	58.7526	2.09924	0.0323469
A_55_P2111331	Klhl32	NM_001163020	ref|Mus musculus kelch-like 32 (Klhl32), transcript variant 1, mRNA [NM_001163020]	4.47099	3.7445	3.92701	3.54251	23.9276	19.4063	20.3726	27.3024	9.96932	5.52391	9.86362	8.24677	9.24412	8.6507	7.04506	7.19624	25.654	21.1679	15.944	18.0506	19.0474	21.0684	20.6183	28.5971	2.09562	0.0090388
A_55_P2350617	Slc37a2	NM_001145960	ref|Mus musculus solute carrier family 37 (glycerol-3-phosphate transporter), member 2 (Slc37a2), transcript variant 1, mRNA [NM_001145960]	2.95351	2.79538	2.15985	1.89024	7.30799	8.84835	9.14668	7.05795	7.66929	3.48865	3.87891	5.18877	6.45002	4.09049	5.39981	4.80924	11.8815	9.05854	9.70252	10.3274	11.1604	9.85242	11.6646	13.5286	2.09079	0.0469222
A_51_P225427	Pkp2	NM_026163	ref|Mus musculus plakophilin 2 (Pkp2), mRNA [NM_026163]	40.5495	46.2506	45.4179	48.2213	25.2891	19.5786	16.1335	21.2334	100.356	63.0597	100.97	103.018	89.547	95.5793	100.948	98.87	70.2467	74.4517	91.0565	74.7892	99.4729	95.624	93.3785	87.0449	2.08477	0.0024779
A_55_P2149363	6430548M08Rik	NM_172286	ref|Mus musculus RIKEN cDNA 6430548M08 gene (6430548M08Rik), transcript variant 1, mRNA [NM_172286]	102.059	104.388	93.0484	91.4143	408.628	349.382	289.949	413.942	147.194	330.606	120.759	166.79	206.023	173.73	250.411	230.739	275.783	294.691	232.11	270.933	368.126	376.772	401.455	326.006	2.08008	0.0779156
A_51_P451588	Plekhb1	NM_013746	ref|Mus musculus pleckstrin homology domain containing, family B (evectins) member 1 (Plekhb1), transcript variant 1, mRNA [NM_013746]	1576.83	1603.91	1482.12	1557.02	282.511	261.383	278.531	303.044	2786.77	2656.1	2373.51	3397.99	3186.4	3906.08	3890.96	3594.77	1089.52	1142.17	1515.71	1640.15	2106.57	1981.47	1143.45	1725.8	2.0734	0.00707464
A_51_P292016	Uts2r	NM_145440	ref|Mus musculus urotensin 2 receptor (Uts2r), mRNA [NM_145440]	14.2415	13.894	14.9868	13.8649	13.7554	12.4477	13.1422	22.025	33.0759	16.8236	20.9292	20.1762	36.2667	37.6152	35.8587	34.7676	22.2355	20.6071	16.9203	40.4495	36.7877	38.5678	29.8422	34.0781	2.06637	0.0553019
A_55_P2141817	TC1688140	TC1688140	tc|Q5EBJ0_MOUSE (Q5EBJ0) Fatty acid binding protein 3, muscle and heart (13 days embryo heart cDNA, RIKEN full-length enriched library, clone:D330002O19 product:fatty acid binding protein 3, muscle and heart, full insert sequence), partial (89%) [TC168814	1.27889	0.825891	0.817492	0.532513	0.686385	0.702418	0.851149	2.53166	1.5157	1.39213	1.15095	1.631	1.76145	1.93147	2.54372	2.32952	2.15207	1.98883	1.05346	1.39186	1.53238	2.24618	2.19719	2.14588	2.06322	0.0528103
A_55_P2048794	Cd82	NM_001271432	ref|Mus musculus CD82 antigen (Cd82), transcript variant 3, mRNA [NM_001271432]	299.356	315.368	315.559	354.052	588.675	388.522	533.691	583.357	954.911	538.326	386.551	665.893	742.901	472.283	861.327	668.332	980.15	930.977	867.295	1106.03	1074.18	1189.58	919.476	920.832	2.05963	0.0564614
A_51_P468464	Gdpd5	NM_201352	ref|Mus musculus glycerophosphodiester phosphodiesterase domain containing 5 (Gdpd5), mRNA [NM_201352]	26.7572	27.0921	21.2443	21.6315	31.9399	31.6176	31.623	28.9784	36.0738	60.2125	33.7234	49.6944	39.6703	62.4239	58.4807	57.7411	29.8892	38.0793	34.9971	29.5085	31.4626	41.7181	39.6097	35.3709	2.05748	0.0265492
A_55_P2034067	Myom3	NM_001085509	ref|Mus musculus myomesin family, member 3 (Myom3), mRNA [NM_001085509]	1475	1480.14	1393.85	1409.5	5212.86	4874.1	5060.32	5534.65	3858.42	3799.74	2612.27	2747.34	2154.74	2253.26	3332.43	2863.55	3928.49	4423.41	3929.11	2936.36	3419.01	3161.49	4912.27	3705.96	2.05104	0.0196898
A_52_P454921	ENSMUST00000133030	ENSMUST00000133030	ens|RIKEN cDNA 2310006M14 gene [Source:MGI Symbol;Acc:MGI:1923672] [ENSMUST00000133030]	1.64029	1.21051	0.65427	1.07868	0.934567	0.758342	0.578694	1.24469	1.92235	1.23527	2.11365	1.73548	2.69047	2.96182	2.80413	3.26888	2.65543	1.79168	0.972456	2.43324	3.04458	3.04387	2.22311	2.13016	2.04331	0.0744118
A_51_P368009	E2f2	NM_177733	ref|Mus musculus E2F transcription factor 2 (E2f2), mRNA [NM_177733]	86.1005	79.7858	92.0004	79.9027	355.716	397.169	389.669	399.051	224.3	69.505	256.606	128.014	196.971	139.96	193.337	170.645	413.778	465.536	373.905	505.185	517.636	523.604	450.358	507.388	2.04171	0.0912578
A_55_P1966615	Actr3b	NM_001004365	ref|Mus musculus ARP3 actin-related protein 3B (Actr3b), mRNA [NM_001004365]	30.8644	31.1359	33.1392	33.9793	36.7894	48.285	41.2462	37.5035	58.5551	68.3355	65.1105	56.4058	76.2951	61.5361	70.25	70.5359	37.5206	43.127	44.577	45.9575	69.1376	59.3806	59.1873	69.7156	2.04085	0.000571684
A_55_P2000354	Rgs11	NM_001081069	ref|Mus musculus regulator of G-protein signaling 11 (Rgs11), mRNA [NM_001081069]	16.6971	19.7894	16.429	15.4083	33.9146	39.686	39.3831	40.4162	33.1096	50.7722	25.7797	24.0035	28.2765	35.5406	44.1941	36.9978	49.2345	50.0451	71.5369	38.1027	58.8091	55.4636	75.7508	48.1191	2.03936	0.0425216
A_55_P1987953	Gm5938	NM_001085534	ref|Mus musculus predicted gene 5938 (Gm5938), mRNA [NM_001085534]	0.423049	0.698753	0.389859	0.486417	1.0243	1.56533	0.591281	0.739877	0.772383	0.975698	0.502851	1.21042	1.35135	1.27785	1.22246	0.830337	1.12153	0.701176	1.04024	1.10952	1.43866	0.916173	0.610687	0.663618	2.03779	0.0668767
A_51_P213676	Col19a1	NM_007733	ref|Mus musculus collagen, type XIX, alpha 1 (Col19a1), mRNA [NM_007733]	0.673786	0.691668	1.41814	0.693323	1.24467	1.28463	1.24629	2.17307	2.41167	2.1151	1.0236	1.85563	1.9043	1.28915	2.20365	1.36272	1.92107	3.03085	2.0978	2.30532	2.938	2.30341	2.20546	1.92504	2.03713	0.0691103
A_52_P483959	C1ql2	NM_207233	ref|Mus musculus complement component 1, q subcomponent-like 2 (C1ql2), mRNA [NM_207233]	0.412598	0.401184	0.404248	0.494663	0.381442	0.449925	0.454339	0.531796	0.759687	1.38667	0.405915	0.597225	1.06263	0.961066	0.889776	0.883408	0.360827	0.657046	0.324612	0.455749	0.988058	0.815961	0.86695	0.911702	2.02791	0.0927445
A_55_P1979640	Casr	NM_013803	ref|Mus musculus calcium-sensing receptor (Casr), mRNA [NM_013803]	128.107	116.135	152.493	98.6119	153.676	137.342	170.976	175.603	255.625	129.923	342.411	301.676	192.826	273.303	273.647	238.242	118.111	110.382	123.151	194.912	183.861	163.303	121.534	161.57	2.02651	0.0441805
A_55_P2031021	Bex1	NM_009052	ref|Mus musculus brain expressed gene 1 (Bex1), mRNA [NM_009052]	1063.54	931.288	1029.99	948.04	3154.72	3140.87	1736.86	2875.85	2382.74	1809.81	1597.69	2558.33	1644.72	1608.37	2316.74	2153.84	1191.15	1374.26	1433.69	1505.97	1311.29	1336.11	1085.54	891.369	2.02275	0.0117025
A_55_P1997554	Kcnn3	NM_080466	ref|Mus musculus potassium intermediate/small conductance calcium-activated channel, subfamily N, member 3 (Kcnn3), mRNA [NM_080466]	6.6143	5.97845	3.79265	4.98625	115.171	121.926	95.6805	90.8348	15.9991	11.715	9.09338	6.43914	12.8714	7.58002	12.1903	10.4617	47.0438	41.935	36.3518	40.436	39.3551	52.5718	43.7557	40.8303	2.0202	0.0614537
A_55_P1999977	AU041133	NM_001163064	ref|Mus musculus expressed sequence AU041133 (AU041133), mRNA [NM_001163064]	3.00001	3.66176	3.22938	3.90682	19.9103	20.3612	18.1352	18.0291	6.48549	3.86359	4.48237	6.13341	10.5552	10.1459	6.62999	7.38791	15.6978	15.4132	13.2217	14.3995	21.5183	21.5292	23.9842	22.4589	2.01783	0.0956923
A_55_P2125208	Arid5a	NM_001172205	ref|Mus musculus AT rich interactive domain 5A (MRF1-like) (Arid5a), transcript variant 1, mRNA [NM_001172205]	132.087	122.239	102.496	115.17	503.567	308.754	354.652	442.612	210.79	305.861	175.509	183.808	184.724	162.113	351.601	320.832	384.172	366.729	303.513	329.239	394.037	400.739	523.01	549.905	2.0077	0.0807305
A_52_P59206	Cst6	NM_028623	ref|Mus musculus cystatin E/M (Cst6), mRNA [NM_028623]	694.186	739.9	674.957	791.455	403.663	457.149	253.348	440.136	1672.71	1404.56	1140.97	1247.81	1473.52	1350.75	1834.22	1501.65	511.966	575.867	712.816	685.838	957.45	827.186	644.013	811.458	2.00417	0.00433699
A_55_P2061779	Zfp456	NM_001001186	ref|Mus musculus zinc finger protein 456 (Zfp456), mRNA [NM_001001186]	3.27682	3.30504	1.93461	2.54159	2.59909	2.59122	3.28103	3.33616	7.94109	2.36446	6.80414	6.02806	5.7203	3.64089	6.46525	5.23908	7.16881	6.04709	3.95883	4.73307	4.97267	4.77251	4.86285	4.90739	1.99869	0.0881963
A_55_P1953723	Rab13	AK080805	gb|Mus musculus adult male corpora quadrigemina cDNA, RIKEN full-length enriched library, clone:B230212B15 product:GTP-binding protein rab13 (fragment) homolog [Rattus norvegicus], full insert sequence. [AK080805]	8.07238	8.99043	7.92367	6.47143	14.7773	12.1868	12.0394	11.3145	21.9937	10.9522	12.8203	15.6547	20.3961	12.7004	16.3426	14.8254	20.3231	20.4827	20.3461	19.7811	21.187	20.029	19.0268	19.5874	1.99767	0.0344679
A_55_P2090425	A330041K01	AK039419	gb|Mus musculus adult male spinal cord cDNA, RIKEN full-length enriched library, clone:A330041K01 product:unclassifiable, full insert sequence. [AK039419]	0.50888	0.362452	0.800602	0.481901	0.340073	0.682198	0.398679	0.382451	0.754238	0.907374	0.855744	0.631014	1.33219	1.16098	1.34136	1.61381	0.88068	1.26648	0.621443	0.385516	0.700764	1.27492	1.19692	0.947647	1.99567	0.0917087
A_55_P2105820	Wdr67	NM_001081396	ref|Mus musculus WD repeat domain 67 (Wdr67), transcript variant 1, mRNA [NM_001081396]	43.553	42.7062	48.8566	42.7261	65.3326	71.2757	55.6021	70.1772	112.766	77.4144	74.7527	89.3947	106.256	63.7025	106.88	75.8619	71.0293	66.7798	80.9132	66.4998	63.6099	65.0647	58.7363	67.4602	1.9878	0.0170612
A_55_P2057726	ENSMUST00000066583	ENSMUST00000066583	ens|predicted gene 9925 [Source:MGI Symbol;Acc:MGI:3641738] [ENSMUST00000066583]	1.37361	0.43055	0.426378	1.35572	7.67336	2.97185	3.71336	6.37659	1.86717	1.38492	1.74913	1.35448	2.21444	2.34608	1.15931	2.1455	7.4133	7.28868	4.00126	4.23991	4.98329	5.42059	5.42397	4.25834	1.98271	0.0806886
A_51_P135732	Ccdc136	NM_001201378	ref|Mus musculus coiled-coil domain containing 136 (Ccdc136), transcript variant 2, mRNA [NM_001201378]	42.4001	44.6526	44.2306	44.4885	269.822	295.267	238.99	342.923	107.594	100.67	88.6478	79.3719	92.1311	74.548	92.2146	61.7619	131.176	144.298	123.979	150.8	144.45	149.521	137.621	135.817	1.98251	0.00679765
A_55_P2103856	Hgs	NM_001159328	ref|Mus musculus HGF-regulated tyrosine kinase substrate (Hgs), transcript variant 1, mRNA [NM_001159328]	579.462	543.556	541.09	614.464	870.227	851.879	837.162	929.047	973.751	1783.68	639.027	847.715	1160.74	937.136	1340.79	1327.65	799.57	827.155	771.438	908.168	994.688	1049.11	921.082	935.039	1.97722	0.0806815
A_55_P2276761	4930474N09Rik	NR_038130	ref|Mus musculus RIKEN cDNA 4930474N09 gene (4930474N09Rik), non-coding RNA [NR_038130]	0.812642	1.69643	1.78835	1.4576	1.25724	2.06961	3.78531	2.3939	2.10054	3.37577	1.77729	1.6376	4.1777	3.58942	3.22903	2.86987	3.01741	2.45441	1.77544	1.53292	4.97257	4.67936	3.59996	3.42753	1.97716	0.0956807
A_55_P2075424	Ttll7	NM_027594	ref|Mus musculus tubulin tyrosine ligase-like family, member 7 (Ttll7), mRNA [NM_027594]	93.2228	78.1291	78.3724	91.3473	50.3045	54.6249	52.2505	55.1852	131.655	269.416	128.746	167.113	133.137	147.09	179.75	189.746	86.8663	81.1261	88.161	88.3463	103.63	87.1544	73.4313	83.877	1.97415	0.0567175
A_55_P2064292	Col7a1	NM_007738	ref|Mus musculus collagen, type VII, alpha 1 (Col7a1), mRNA [NM_007738]	225.887	204.292	223.08	178.383	197.923	174.413	138.587	192.992	537.42	389.164	466.072	428.883	256.169	429.529	459.22	310.123	432.963	490.212	538.462	545.844	548.918	585.077	468.788	431.411	1.96994	0.0239428
A_51_P154469	Ccndbp1	NM_010761	ref|Mus musculus cyclin D-type binding-protein 1 (Ccndbp1), mRNA [NM_010761]	436.974	452.302	478.86	489.323	1297.18	1732.55	1510.66	1754.68	973.884	826.742	1005.84	906.469	861.173	838.224	974.758	918.01	1366.19	1126.69	944.401	1600.88	1483.07	1633.96	1213.8	1347.27	1.96642	0.000248459
A_51_P475342	Chrnb1	NM_009601	ref|Mus musculus cholinergic receptor, nicotinic, beta polypeptide 1 (muscle) (Chrnb1), mRNA [NM_009601]	53.6066	56.1903	56.716	66.9331	85.2929	71.6575	78.4421	100.124	139.607	195.63	126.436	101.657	90.4005	74.4156	99.3723	88.6711	108.456	98.8322	114.508	116.777	85.6765	86.1844	80.7292	76.9214	1.96232	0.099753
A_51_P100624	Krtap9-3	NM_029351	ref|Mus musculus keratin associated protein 9-3 (Krtap9-3), mRNA [NM_029351]	0.990407	0.464659	0.579876	0.475035	0.984219	0.797651	0.433289	0.721784	1.11382	1.12865	1.35778	0.745969	1.04223	1.54785	1.70588	1.2037	1.21047	1.20629	0.94577	0.86406	1.37758	1.1307	1.44566	1.37623	1.96135	0.05659
A_55_P2167302	AV572925	AV572925	gb|AV572925 Abe mouse ES cell Mus musculus cDNA clone 20000113RF02B07, mRNA sequence [AV572925]	0.400062	0.386886	0.397656	0.499509	0.572747	0.427432	0.75978	0.702194	0.890352	1.07386	0.313845	0.905922	0.72875	0.903976	0.965182	0.792691	0.920591	0.857075	0.577089	0.397405	0.730618	1.02214	0.805696	0.453876	1.95194	0.0600024
A_55_P2132154	BC061194	NM_001001334	ref|Mus musculus cDNA sequence BC061194 (BC061194), mRNA [NM_001001334]	2.25972	2.5325	2.50076	1.65171	11.2781	12.8549	14.5429	12.4752	6.67891	5.29972	3.56516	4.59149	3.64972	4.80346	3.1875	3.12854	10.7463	8.21513	7.43948	9.82079	9.67527	9.06276	9.45559	7.8288	1.95113	0.0636474
A_52_P657360	Tnni1	NM_021467	ref|Mus musculus troponin I, skeletal, slow 1 (Tnni1), transcript variant 1, mRNA [NM_021467]	651.366	744.86	653.96	792.359	897.717	714.706	701.27	754.525	1117.64	1392.18	854.626	1168.61	1382.17	1710.48	2266.05	1194.57	940.342	1234.19	1041.25	711.471	1325.39	981.402	2387	1644.4	1.95007	0.0818233
A_55_P2116744	Xirp1	NM_011724	ref|Mus musculus xin actin-binding repeat containing 1 (Xirp1), mRNA [NM_011724]	450.49	446.175	268.133	262.28	983.605	750.165	643.26	900.59	623.155	1190.82	471.491	706.607	564.024	569.405	732.456	699.81	821.271	863.181	753.737	685.55	794.287	911.332	912.875	642.194	1.94725	0.0938437
A_55_P1997479	Fam69c	NM_173770	ref|Mus musculus family with sequence similarity 69, member C (Fam69c), mRNA [NM_173770]	1.26353	1.03525	0.364467	0.759601	0.958151	1.24565	1.04577	1.39248	1.31524	2.0049	1.3837	1.33543	2.21969	1.58323	1.37176	2.11208	1.54832	0.958855	1.1843	1.49665	2.06001	2.22803	1.40096	1.49046	1.94663	0.0562338
A_55_P1969861	Zap70	NM_009539	ref|Mus musculus zeta-chain (TCR) associated protein kinase (Zap70), mRNA [NM_009539]	17.5595	13.6855	12.3933	11.372	68.0736	56.293	53.698	81.1499	33.9266	32.6293	30.9197	29.1945	18.1996	21.6513	25.0517	22.3133	88.613	53.5351	46.5651	45.6442	53.1735	55.6801	61.1006	44.6085	1.94406	0.0262627
A_55_P2051120	4430402I18Rik	NM_198651	ref|Mus musculus RIKEN cDNA 4430402I18 gene (4430402I18Rik), mRNA [NM_198651]	4.42688	3.92812	5.63987	4.78655	15.6213	23.1224	20.0886	15.1954	7.57361	15.9979	10.1478	6.86811	8.5823	8.04713	6.76609	9.00059	12.2942	7.83411	8.07954	10.0748	8.10052	7.73212	7.97867	9.76751	1.94297	0.0956751
A_51_P288010	Chrng	NM_009604	ref|Mus musculus cholinergic receptor, nicotinic, gamma polypeptide (Chrng), mRNA [NM_009604]	1.95255	1.59699	1.26677	2.60919	2.26213	2.57679	1.46549	2.68594	2.99724	3.98113	3.09346	2.58787	5.01327	2.5777	4.01268	4.56668	4.07288	3.2472	3.71381	2.97016	4.13178	3.96819	4.81899	3.90285	1.94129	0.0569846
A_51_P467505	Tec	NM_001113460	ref|Mus musculus tec protein tyrosine kinase (Tec), transcript variant 1, mRNA [NM_001113460]	20.0553	17.6719	15.7094	13.632	29.6129	24.9397	24.2439	23.3748	40.5387	42.8431	30.0345	28.1587	27.912	28.8522	31.9939	29.7556	33.0159	32.1138	35.4445	33.538	40.1815	37.8465	39.4881	28.556	1.93897	0.0121051
A_55_P2009375	Cdk18	NM_008795	ref|Mus musculus cyclin-dependent kinase 18 (Cdk18), mRNA [NM_008795]	127.833	133.468	139.396	136.775	155.244	185.707	168.872	156.09	245.885	222.963	224.76	233.563	279.71	268.191	288.953	316.614	155.577	144.748	154.595	159.346	208.369	178.295	181.197	198.231	1.93558	0.00233902
A_55_P2086730	Olfr910	NM_146811	ref|Mus musculus olfactory receptor 910 (Olfr910), mRNA [NM_146811]	0.945012	0.736929	0.552442	0.500859	0.735764	1.23527	0.44524	0.416177	1.16894	0.73092	1.67825	0.908557	1.42487	1.65355	1.778	1.23698	0.527897	0.380578	1.32245	0.724516	1.87346	1.29757	0.752274	1.35975	1.93403	0.0760462
A_55_P1953758	Serinc2	NM_001253386	ref|Mus musculus serine incorporator 2 (Serinc2), transcript variant 2, mRNA [NM_001253386]	763.643	920.802	947.398	901.152	1324.66	1288.47	1288.05	1369.07	1804.42	1637.56	1623.39	1531.64	1701.85	1820.56	1847.57	1698.33	943.676	1215.68	1211.39	1423.41	1743.73	1588.85	1411.54	1412.64	1.93396	0.000246685
A_51_P501773	Slc35f3	NM_175434	ref|Mus musculus solute carrier family 35, member F3 (Slc35f3), mRNA [NM_175434]	3.28279	3.49732	3.76541	2.3104	6.70356	6.7449	10.1251	7.81194	5.68555	4.6832	6.36236	4.44634	7.97853	6.77274	7.28121	6.49821	8.6198	5.94787	4.73096	4.69049	6.32651	5.89758	6.86397	8.24247	1.93328	0.0193239
A_51_P385178	Mroh8	NM_001039557	ref|Mus musculus maestro heat-like repeat family member 8 (Mroh8), mRNA [NM_001039557]	1.45621	2.32493	1.46973	2.49716	4.4917	3.33622	3.65978	3.9834	2.79952	5.32745	3.27575	4.15917	3.18241	3.76426	3.89351	3.36363	3.91748	2.19756	2.31113	2.94769	3.74989	3.55093	2.10595	3.94704	1.92085	0.0311151
A_55_P2035857	AK138149	AK138149	gb|Mus musculus adult male hypothalamus cDNA, RIKEN full-length enriched library, clone:A230015G09 product:unclassifiable, full insert sequence. [AK138149]	0.433889	0.462267	0.420654	0.514587	0.40914	0.48067	0.474776	0.428024	1.02767	0.899601	1.0201	0.884262	0.942887	0.65729	0.761062	0.821937	0.96903	0.848946	0.667081	0.432259	0.798375	0.618826	0.846337	1.2558	1.91515	0.00432985
A_55_P2094881	Fgfr2	NM_010207	ref|Mus musculus fibroblast growth factor receptor 2 (Fgfr2), transcript variant 1, mRNA [NM_010207]	9.12276	8.92623	6.7301	9.69583	9.16962	7.63914	5.9674	8.29163	16.8829	10.3654	11.5168	12.4661	20.1643	21.0847	20.1599	19.3218	13.8997	12.0887	11.6603	15.5589	23.3548	24.1665	22.3406	20.0075	1.91388	0.0564227
A_51_P191669	Chgb	NM_007694	ref|Mus musculus chromogranin B (Chgb), mRNA [NM_007694]	1.75013	1.73823	1.62409	1.74323	2.98278	2.08658	1.39764	2.22073	3.14606	4.14485	3.40104	2.44341	2.91867	3.42776	2.64574	4.02357	2.43821	1.80929	2.39028	1.57058	2.40506	2.76047	3.36421	4.2001	1.90726	0.0127193
A_55_P2160094	Plscr2	NM_001195084	ref|Mus musculus phospholipid scramblase 2 (Plscr2), transcript variant A, mRNA [NM_001195084]	5.2523	5.71549	4.84986	7.56334	6.65255	7.24833	7.73834	8.00519	9.79226	17.2535	8.49422	9.07035	11.9694	11.127	9.7264	11.7191	15.6739	11.9874	16.4232	9.21182	8.49762	10.0965	10.4059	13.9691	1.90651	0.0480551
A_51_P155465	Cuzd1	NM_008411	ref|Mus musculus CUB and zona pellucida-like domains 1 (Cuzd1), mRNA [NM_008411]	11.4292	14.1901	12.6239	11.8095	87.8036	91.7886	103.61	107.827	23.8519	17.9964	39.1229	27.1369	17.5093	21.5143	21.0276	22.5945	32.9253	31.8433	35.5439	32.8263	28.0443	28.3637	28.9425	24.3996	1.90553	0.0710166
A_55_P2094197	Dnase1l3	NM_007870	ref|Mus musculus deoxyribonuclease 1-like 3 (Dnase1l3), mRNA [NM_007870]	0.883617	1.00702	0.706382	0.789004	2.19428	1.06608	2.09344	1.56706	1.91775	1.6565	0.808366	1.23716	2.07958	2.20085	1.40752	1.54434	11.118	5.62651	1.43429	3.10772	4.86635	3.14608	1.69154	1.16303	1.89781	0.0726219
A_55_P2179793	TC1705975	TC1705975	tc|GAG_IPMAE (P31790) Retrovirus-related Gag polyprotein, partial (43%) [TC1705975]	4.78299	4.31728	4.35064	5.23121	9.72508	9.7392	6.8335	7.73202	6.88528	5.6182	6.40546	6.24426	11.8982	12.727	10.2147	10.7068	12.646	12.2735	11.385	10.7445	13.8512	14.3809	14.0312	11.5041	1.89218	0.0961806
A_55_P1960436	Il12a	NM_001159424	ref|Mus musculus interleukin 12a (Il12a), transcript variant 1, mRNA [NM_001159424]	3.35092	2.73088	4.01417	3.10874	4.16333	3.42135	3.61566	4.61692	5.19528	4.13959	5.25671	5.30608	7.52937	8.54483	8.04647	5.81461	2.34939	2.90665	3.73192	3.56027	8.20679	6.2847	4.37513	4.62613	1.88694	0.0528389
A_51_P165602	Lbx2	NM_010692	ref|Mus musculus ladybird homeobox homolog 2 (Drosophila) (Lbx2), mRNA [NM_010692]	16.6622	16.4197	13.2657	12.2012	49.4893	46.0455	36.483	40.4295	37.1232	28.4615	23.3511	28.8479	24.6928	20.6314	30.9834	26.6634	38.0974	37.1746	31.4356	38.4312	34.4616	33.2462	31.1896	29.0979	1.88522	0.0154151
A_55_P2045891	Cpeb2	NM_175937	ref|Mus musculus cytoplasmic polyadenylation element binding protein 2 (Cpeb2), transcript variant 1, mRNA [NM_175937]	15.9455	16.0428	14.2247	10.6311	10.4469	12.0458	8.90446	10.7629	26.4776	31.745	36.0234	21.913	21.88	24.3812	27.9934	23.4535	27.6021	31.6378	30.1219	27.7841	29.0661	31.0708	23.7833	31.9578	1.88118	0.0178972
A_51_P349087	Sall4	NM_175303	ref|Mus musculus sal-like 4 (Drosophila) (Sall4), transcript variant a, mRNA [NM_175303]	9.65554	9.94176	8.70235	7.74919	18.9194	22.1163	21.5335	18.0374	18.4904	15.3305	19.2957	14.6138	16.218	19.7895	16.5832	15.2613	9.28205	12.3328	12.9388	14.5035	15.916	15.3334	13.5987	15.6716	1.88054	0.00205554
A_55_P2126473	Scn2a1	NM_001099298	ref|Mus musculus sodium channel, voltage-gated, type II, alpha 1 (Scn2a1), mRNA [NM_001099298]	8.54806	10.8021	9.6807	10.5452	22.5178	28.8744	35.5899	28.4228	23.1145	14.178	19.307	20.9311	18.2478	16.7107	22.6997	13.5052	60.6288	56.303	54.8199	56.1831	41.4611	48.4443	64.1839	46.8375	1.87859	0.018435
A_51_P234140	Cdkl1	NM_183294	ref|Mus musculus cyclin-dependent kinase-like 1 (CDC2-related kinase) (Cdkl1), mRNA [NM_183294]	6.31105	6.14003	6.38712	6.21461	10.4907	6.14311	5.9067	8.84707	8.38022	16.4611	7.06477	12.6072	9.97489	12.3208	16.8538	10.4001	8.96336	12.4133	7.21176	7.33352	11.0025	7.9012	12.7411	10.5494	1.87729	0.0808068
A_55_P1962821	Gpr119	NM_181751	ref|Mus musculus G-protein coupled receptor 119 (Gpr119), mRNA [NM_181751]	1.72737	1.72464	2.23109	1.15864	2.86454	2.85467	2.57321	1.65064	4.97886	2.47805	4.04528	3.17193	3.00123	2.52013	2.45429	3.03058	2.24267	0.671267	1.04461	0.943097	0.748007	2.0052	0.802974	2.17778	1.87674	0.0735491
A_55_P2074703	Gm581	NM_001195255	ref|Mus musculus predicted gene 581 (Gm581), mRNA [NM_001195255]	4.10407	4.77523	5.26246	5.1725	3.39899	4.00813	4.20936	3.97909	9.14005	7.23252	7.48973	9.6978	10.4668	9.72094	7.68505	11.0078	7.46165	5.11567	4.71666	11.3835	8.04369	9.41342	7.83719	8.81504	1.87532	0.00736704
A_52_P162298	Ydjc	NM_026940	ref|Mus musculus YdjC homolog (bacterial) (Ydjc), mRNA [NM_026940]	1.12963	3.27006	2.29496	1.6837	29.5902	24.9678	23.3826	25.6266	5.25697	3.09323	3.73181	3.72002	3.6493	3.65669	4.23238	4.0804	18.4338	12.8788	13.2688	22.3132	20.3513	22.8798	21.2007	12.3713	1.87512	0.0295575
A_55_P2047768	Serpinb6c	NM_148942	ref|Mus musculus serine (or cysteine) peptidase inhibitor, clade B, member 6c (Serpinb6c), mRNA [NM_148942]	4158.84	3930.75	3972.23	4419.25	3911.27	4125.2	3628.64	4337.81	8474.45	6778.69	6069.7	6851.69	8530.1	6355.86	9002.07	9647.6	7350.87	7276.65	7703.87	8189.92	9381.22	8064.24	7561.86	7898.76	1.87215	0.0108215
A_55_P1984976	Wnt5b	NM_001271757	ref|Mus musculus wingless-related MMTV integration site 5B (Wnt5b), transcript variant 2, mRNA [NM_001271757]	39.1407	35.5144	41.9281	23.6722	18.221	15.3661	16.544	19.6668	70.7173	50.5631	79.8213	58.1749	74.1484	77.6856	57.5398	56.293	45.6118	45.5613	53.411	53.7157	62.3639	66.5426	73.3463	56.9024	1.87138	0.0149726
A_52_P660861	Napb	NM_019632	ref|Mus musculus N-ethylmaleimide sensitive fusion protein attachment protein beta (Napb), mRNA [NM_019632]	143.019	131.271	126.596	122.751	200.909	197.275	171.777	240.407	212.238	412.546	173.147	193.737	232.19	205.451	243.318	279.124	177.199	162.028	193.914	192.637	202.376	169.414	176.934	179.956	1.86365	0.0895623
A_51_P208870	Zdhhc24	NM_027476	ref|Mus musculus zinc finger, DHHC domain containing 24 (Zdhhc24), transcript variant 1, mRNA [NM_027476]	14.2513	12.7952	13.3277	13.0262	20.1978	21.2266	18.116	21.1188	39.0676	33.2159	21.6771	22.9863	20.8602	16.5804	24.2411	20.4041	22.6491	24.5113	22.2999	25.1693	24.4653	26.8249	18.5417	26.1844	1.86359	0.082589
A_55_P2159895	Zfp52	NM_144515	ref|Mus musculus zinc finger protein 52 (Zfp52), mRNA [NM_144515]	37.2591	46.1189	48.1744	53.1962	165.905	187.857	170.032	197.297	85.4562	115.645	77.1449	84.2266	74.141	57.6779	91.8914	102.201	132.944	116.542	89.6111	111.812	110.344	118.451	147.868	138.627	1.86303	0.025206
A_55_P1961466	Dct	NM_010024	ref|Mus musculus dopachrome tautomerase (Dct), mRNA [NM_010024]	9.65615	11.5488	9.05921	8.44063	27.051	28.3901	23.445	31.7202	16.9712	15.0226	16.771	18.4781	13.7154	11.3326	28.3791	23.1388	15.8343	24.9101	20.2662	16.3199	20.3759	21.0898	25.6292	35.8509	1.85777	0.0887318
A_51_P518051	Dusp4	NM_176933	ref|Mus musculus dual specificity phosphatase 4 (Dusp4), mRNA [NM_176933]	2.97083	2.52725	2.38242	2.21641	9.5935	6.95975	6.46951	6.17193	5.15304	3.73718	4.39361	3.68227	5.01987	3.45447	6.60771	5.44014	11.8224	8.12747	8.69281	9.20782	10.9026	10.644	9.66024	12.5115	1.85642	0.0377721
A_55_P2014427	Il17re	NM_001034031	ref|Mus musculus interleukin 17 receptor E (Il17re), transcript variant 3, mRNA [NM_001034031]	6.76705	7.88941	8.13246	6.18443	8.37455	9.29251	17.1948	8.66887	10.809	11.5053	16.1516	12.4972	14.3154	14.3303	10.5461	17.3531	44.5497	27.9257	25.2455	27.1227	24.5171	30.4538	16.3901	37.3607	1.85529	0.0169696
A_51_P227165	2310030G06Rik	NM_025865	ref|Mus musculus RIKEN cDNA 2310030G06 gene (2310030G06Rik), mRNA [NM_025865]	86.0285	79.1601	68.6719	79.9315	154.275	129.601	108.958	140.05	106.085	156.66	105.874	115.89	162.718	148.463	172.957	195.629	88.6475	78.9719	92.2914	79.9229	102.743	96.8054	99.2859	93.3365	1.85517	0.0353653
A_55_P2140022	Krt35	NM_016880	ref|Mus musculus keratin 35 (Krt35), mRNA [NM_016880]	0.576436	1.13514	0.425489	0.482651	1.27781	1.65352	1.05666	1.08647	1.17653	0.662956	0.949501	1.23272	1.23529	1.33868	1.35318	1.75357	1.94108	1.34755	0.982427	0.76755	1.80215	1.9921	2.15888	1.74974	1.85181	0.0955109
A_51_P426347	Tssk1	NM_009435	ref|Mus musculus testis-specific serine kinase 1 (Tssk1), mRNA [NM_009435]	2.07427	1.77022	1.70809	2.63074	3.30502	2.54723	3.83117	3.1811	3.09815	3.20055	3.58055	2.99747	4.44428	4.68238	4.53722	3.76267	2.17885	2.36724	2.19833	1.99467	3.60317	3.80314	3.89286	3.75726	1.85152	0.0182846
A_55_P1984635	Parp4	NM_001145978	ref|Mus musculus poly (ADP-ribose) polymerase family, member 4 (Parp4), mRNA [NM_001145978]	80.9858	79.3298	85.6882	90.6242	76.8038	83.0463	74.2011	73.6432	133.796	187.429	103.112	118.215	166.593	153.3	196.273	186.746	120.307	104.568	102.619	97.2171	153.05	146.652	159.076	163.676	1.84991	0.0320232
A_66_P101261	Gm3367	BX517038	gb|BX517038 Barstead mouse irradiated colon MPLRB7 Mus musculus cDNA clone IMAGp998I112699 ; IMAGE:1078738, mRNA sequence [BX517038]	0.372105	0.355514	0.366957	0.462109	0.847887	0.396678	0.392659	0.37895	0.957884	0.463895	0.824975	0.812566	0.626263	0.343076	0.948938	0.777962	3.56556	4.29602	2.45506	0.910683	1.47452	1.48183	1.6392	1.6973	1.84866	0.094775
A_55_P2151675	ENSMUST00000097644	ENSMUST00000097644	ens|histone deacetylase 4 [Source:MGI Symbol;Acc:MGI:3036234] [ENSMUST00000097644]	13.6363	16.8467	13.901	17.2248	19.1887	20.5302	22.8794	26.8542	44.5647	17.7204	22.3949	27.3046	26.8437	25.1173	36.0628	27.4499	19.0808	19.2547	18.5793	27.2896	24.0573	20.8585	23.4703	22.7477	1.84599	0.0818093
A_66_P104624	4930509E16Rik	NR_045735	ref|Mus musculus RIKEN cDNA 4930509E16 gene (4930509E16Rik), non-coding RNA [NR_045735]	4.79161	5.81334	8.34071	6.72732	6.05394	4.58382	9.42568	5.77168	13.2162	10.0362	12.5089	13.3102	14.3733	11.4627	11.982	7.8447	11.147	13.8017	12.7537	12.2602	9.58444	9.95524	10.6711	9.604	1.84502	0.0183943
A_55_P2090070	Myh14	NM_001271538	ref|Mus musculus myosin, heavy polypeptide 14 (Myh14), transcript variant 1, mRNA [NM_001271538]	706.835	762.73	681.134	768.941	1201.13	1209.19	1302.59	1408.47	1291.97	1444.26	896.333	1146.88	1524.41	1242.23	1663.75	1532.92	993.928	1143.07	1076.12	1214.88	1503.67	1414.39	1386.58	1266.85	1.83974	0.0154606
A_55_P2381090	1700031A10Rik	NR_045439	ref|Mus musculus RIKEN cDNA 1700031A10 gene (1700031A10Rik), non-coding RNA [NR_045439]	0.393591	0.389287	0.390524	0.490985	0.356862	1.07569	0.722917	0.403097	0.711751	0.704236	0.340158	0.712834	0.957597	0.996181	0.845907	0.852117	2.43209	0.631547	0.297942	0.418984	1.42855	0.969978	1.0574	0.947126	1.83875	0.0650001
A_30_P01019221	NEAT2	NEAT2	lincRNA:chr19:5795689-5802671 reverse strand	240.914	198.15	289.92	231.761	247.488	235.172	218.768	215.567	399.872	615.118	311.834	491.503	395.322	365.782	529.034	421.979	346.332	346.346	349.306	377.907	415.275	409.981	360.613	413.779	1.83735	0.0363022
A_51_P419117	Rab15	NM_134050	ref|Mus musculus RAB15, member RAS oncogene family (Rab15), mRNA [NM_134050]	105.586	91.9202	85.9749	102.416	805.328	875.764	659.809	963.175	157.933	160.378	163.191	157.624	175.161	194.463	190.379	218.55	291.002	292.342	342.988	215.173	334.312	334.805	352.599	367.446	1.83686	0.00282826
A_51_P509669	Uap1l1	NM_001033293	ref|Mus musculus UDP-N-acteylglucosamine pyrophosphorylase 1-like 1 (Uap1l1), mRNA [NM_001033293]	39.5712	40.1735	36.2038	34.4142	87.5416	73.3052	48.4185	88.148	69.1686	56.4575	56.1476	67.1094	72.4077	74.6945	79.3014	77.0496	79.9196	74.7949	90.9169	65.3385	88.5324	89.105	86.9168	69.1202	1.83668	0.00288437
A_55_P2307339	1700087I21Rik	AK139344	gb|Mus musculus 10 days neonate cortex cDNA, RIKEN full-length enriched library, clone:A830017H18 product:unclassifiable, full insert sequence. [AK139344]	0.427801	1.52269	1.27509	0.509069	6.22963	6.5503	5.75641	6.33115	1.80373	1.57583	1.49073	2.32641	1.82213	1.29137	1.68858	1.69345	6.63071	6.38464	5.36484	7.01197	5.93333	5.66512	7.61574	5.20087	1.83314	0.0679136
A_51_P163106	Bdh1	NM_175177	ref|Mus musculus 3-hydroxybutyrate dehydrogenase, type 1 (Bdh1), nuclear gene encoding mitochondrial protein, transcript variant 1, mRNA [NM_175177]	436.05	392.071	376.605	433.362	67.7826	70.3041	69.8744	84.7981	715.103	1049.44	606.856	937.402	572.496	524.271	810.892	781.025	114.566	165.877	274.139	121.546	167.15	134.261	174.926	113.925	1.83064	0.0474053
A_55_P2022364	Nxn	NM_008750	ref|Mus musculus nucleoredoxin (Nxn), mRNA [NM_008750]	1194.99	1173.84	1219.36	1318.13	1153.44	1256.13	1036.57	1203.14	2799.44	2111.32	2027.35	2046.48	2195.55	1788.33	2572.62	2411.47	1473.1	1591.27	1643.35	1617.16	1996.12	1874.16	1778.13	1947.19	1.82953	0.0054951
A_55_P2197638	1110046J04Rik	NR_040707	ref|Mus musculus RIKEN cDNA 1110046J04 gene (1110046J04Rik), non-coding RNA [NR_040707]	50.6574	46.9062	40.4767	51.213	115.717	131.924	116.558	130.267	86.6932	65.9798	63.9418	87.1909	95.9209	80.0711	93.8571	118.593	145.631	155.881	170.261	178.351	201.821	187.463	198.261	214.795	1.82889	0.0243293
A_51_P210286	Cacng1	NM_007582	ref|Mus musculus calcium channel, voltage-dependent, gamma subunit 1 (Cacng1), mRNA [NM_007582]	685.009	674.367	668.513	663.086	685.701	619.418	576.811	673.865	1230.04	1661.41	945.159	1078.33	1178.34	1085.86	1416.97	1241.11	674.468	667.906	616.831	810.16	816.043	798.404	613.196	745.567	1.82782	0.014224
A_55_P1962039	Anxa7	NM_009674	ref|Mus musculus annexin A7 (Anxa7), transcript variant 1, mRNA [NM_009674]	193.131	202.836	209.271	213.637	365.772	321.051	299.75	373.591	321.993	381.125	213.333	267.418	426.905	442.785	503.89	432.131	241.756	251.841	237.886	262.95	414.284	416.392	375.049	314.101	1.82542	0.0610206
A_55_P1980287	Birc3	NM_007464	ref|Mus musculus baculoviral IAP repeat-containing 3 (Birc3), mRNA [NM_007464]	8.62462	7.95137	7.46481	9.62718	7.16251	3.82305	3.67075	4.93491	18.0273	18.6763	11.3401	13.9888	18.3996	11.9315	18.5028	11.9692	12.6253	10.9675	10.3643	10.9001	11.0163	11.5176	10.8436	8.86606	1.82422	0.0332142
A_55_P2021187	Malat1	NR_002847	ref|Mus musculus metastasis associated lung adenocarcinoma transcript 1 (non-coding RNA) (Malat1), non-coding RNA [NR_002847]	206.982	199.199	292.702	233.075	222.357	216.093	202.845	218.457	391.957	600.47	313.398	467.81	367.021	334.224	531.768	387.886	343.892	333.323	342.894	380.847	371.295	404.534	348.237	403.451	1.82118	0.048798
A_55_P2058962	Mcm10	NM_027290	ref|Mus musculus minichromosome maintenance deficient 10 (S. cerevisiae) (Mcm10), mRNA [NM_027290]	3.9956	4.02323	4.05742	2.36041	6.89183	4.25772	5.9784	6.48419	5.52349	10.9173	6.12827	5.85956	7.14868	6.12796	5.26045	5.60117	6.99686	7.89258	6.18828	5.61127	7.89242	9.1989	7.68971	7.76592	1.82061	0.0831573
A_51_P401987	Tmem37	NM_019432	ref|Mus musculus transmembrane protein 37 (Tmem37), mRNA [NM_019432]	464.597	380.954	396.515	527.849	104.319	108.576	90.654	98.5261	792.613	1309.35	698.987	660.166	787.171	543.201	681.315	968.937	325.019	378.231	690.931	394.34	583.812	397.965	338.023	463.161	1.81979	0.0894169
A_52_P119350	4732419C18Rik	AK076318	gb|Mus musculus 10 days neonate skin cDNA, RIKEN full-length enriched library, clone:4732419C18 product:unclassifiable, full insert sequence. [AK076318]	2.38686	1.57072	2.01277	2.62434	0.705785	1.15417	0.998412	1.19125	2.83518	5.70155	2.33054	2.96946	3.73114	4.20051	4.80839	4.61216	2.35178	2.08349	1.74803	0.741527	3.09763	1.73038	2.0367	3.30475	1.81443	0.0924425
A_55_P2161545	Ddx21	NM_019553	ref|Mus musculus DEAD (Asp-Glu-Ala-Asp) box polypeptide 21 (Ddx21), mRNA [NM_019553]	153.065	132.658	135.282	143.69	228.492	205.138	159.237	204.38	230.455	402.089	167.64	203.315	250.997	189.217	303.014	300.851	152.004	161.699	155.948	181.097	187.064	188.062	157.779	156.737	1.813	0.0905113
A_66_P115693	Rnf207	NM_001033489	ref|Mus musculus ring finger protein 207 (Rnf207), mRNA [NM_001033489]	1.15259	1.16404	1.9676	1.61198	14.6058	11.7886	14.1386	14.5573	2.693	2.9624	1.91937	2.80132	3.65836	1.91682	2.38264	3.02011	8.35691	7.45335	6.23511	7.36076	7.85556	9.01349	6.96774	6.41108	1.81083	0.0464311
A_55_P2114363	TC1750238	TC1750238	tc|AL646020 purine rich element binding protein B {Mus musculus} (exp=0; wgp=1; cg=0), partial (7%) [TC1750238]	3.73182	3.97188	4.1062	3.83516	3.12658	3.56279	3.22093	4.09299	5.71872	7.12387	3.07833	5.89176	9.75431	8.80598	7.49169	8.74921	7.77793	5.74145	5.17711	6.29191	9.16391	9.40865	9.13149	9.59165	1.80932	0.0940727
A_51_P335969	Des	NM_010043	ref|Mus musculus desmin (Des), mRNA [NM_010043]	2411.5	2376.07	2169.46	2306.96	4399.49	4482.56	3908.62	5068.48	2994.78	4339.51	3067.06	3076.37	4769.65	4824.41	5127.86	5323.12	3116.8	3333.02	3635.16	3475.24	5006.9	4983.67	5097.75	5424.17	1.8093	0.0441805
A_55_P2156663	Cdh9	NM_009869	ref|Mus musculus cadherin 9 (Cdh9), mRNA [NM_009869]	0.581923	1.08933	0.571336	0.963609	0.375514	1.32032	0.926397	1.24423	1.62529	0.917867	0.802397	1.62406	1.49925	1.55867	1.55976	2.01042	0.936424	1.44025	1.30619	1.22846	1.251	1.52131	1.73539	2.37968	1.80864	0.0894169
A_55_P2075814	Tnni3k	NM_177066	ref|Mus musculus TNNI3 interacting kinase (Tnni3k), mRNA [NM_177066]	1.06884	1.19803	0.841853	1.13105	111.97	91.792	83.1737	144.68	2.1943	1.49854	2.45283	1.35311	2.54193	2.29378	1.79323	1.19625	138.673	148.208	80.5349	134.676	127.917	158.634	177.067	124.377	1.80717	0.0744741
A_51_P417854	Rab20	NM_011227	ref|Mus musculus RAB20, member RAS oncogene family (Rab20), mRNA [NM_011227]	5.0185	4.9102	5.26659	4.32127	9.08823	7.11666	8.4363	9.9403	7.02686	8.7343	5.94027	8.96103	10.1543	8.44024	10.5202	10.5825	5.12004	7.63143	6.46054	7.76897	8.14028	9.92847	8.10465	8.73023	1.80257	0.0196487
A_55_P2085766	Gm6287	AK081446	gb|Mus musculus 16 days embryo head cDNA, RIKEN full-length enriched library, clone:C130018I06 product:unclassifiable, full insert sequence. [AK081446]	4.1708	4.33199	4.27489	3.80381	3.86718	3.62425	3.8798	4.17013	6.84248	5.32366	5.17142	5.58988	10.3686	8.67727	8.8192	8.97514	12.6973	7.33729	7.11494	7.8277	13.3557	13.7781	14.6395	14.6171	1.80224	0.0669785
A_51_P389751	Relb	NM_009046	ref|Mus musculus avian reticuloendotheliosis viral (v-rel) oncogene related B (Relb), mRNA [NM_009046]	90.996	117.062	111.125	116.706	206.554	185.925	117.291	210.932	221.608	146.958	155.273	191.988	240.622	193.484	222.391	198.772	210.512	209.703	185.624	210.832	240.103	306.895	239.774	216.903	1.80217	0.0115877
A_51_P254425	Ahrr	NM_009644	ref|Mus musculus aryl-hydrocarbon receptor repressor (Ahrr), mRNA [NM_009644]	1.16188	1.4451	0.678891	1.10715	16.1805	13.9408	13.9131	13.8734	1.56841	1.62243	2.42576	2.47341	1.72715	1.95468	2.35383	1.68415	7.15551	5.61108	4.68641	6.16362	4.89979	5.50415	5.65764	4.49961	1.79942	0.0347603
A_51_P472217	Sapcd2	NM_001081085	ref|Mus musculus suppressor APC domain containing 2 (Sapcd2), mRNA [NM_001081085]	1.94497	2.10711	1.07908	1.7087	6.01532	3.37043	2.20002	4.19887	3.54481	2.33744	2.27405	2.27751	4.02397	3.78123	3.51896	2.8518	2.83698	4.87616	2.90747	3.30811	5.66195	5.2954	3.27713	3.2561	1.799	0.0584114
A_51_P347169	Actl11	NM_026338	ref|Mus musculus actin-like 11 (Actl11), mRNA [NM_026338]	2.40015	1.35107	1.79295	0.927088	1.50959	0.607185	0.770269	0.811971	3.56663	3.29	2.65713	1.94699	3.18172	2.21728	3.04687	3.31829	3.4204	2.09272	2.23094	1.78457	5.49995	9.06303	8.36391	6.47498	1.79447	0.0504772
A_55_P2023818	Cysltr1	NM_021476	ref|Mus musculus cysteinyl leukotriene receptor 1 (Cysltr1), mRNA [NM_021476]	7.74081	9.82762	10.1122	10.0325	21.3141	16.4206	13.8456	16.9275	13.5817	20.7504	11.129	13.5832	17.7502	14.8064	19.0286	24.2729	28.4725	22.655	29.5664	19.1418	24.0975	32.7556	32.6679	29.1153	1.78853	0.0658229
A_51_P295237	Lrp11	NM_172784	ref|Mus musculus low density lipoprotein receptor-related protein 11 (Lrp11), mRNA [NM_172784]	23.5478	26.9775	30.2282	31.9018	72.9711	63.5967	63.0963	80.9193	63.3402	56.8905	61.3594	36.7661	46.8745	40.8095	44.4263	52.4816	58.9542	62.2344	67.7349	68.7417	61.4601	72.1891	63.1294	50.826	1.78841	0.0237276
A_55_P1984675	Abhd6	NM_025341	ref|Mus musculus abhydrolase domain containing 6 (Abhd6), mRNA [NM_025341]	22.7979	26.1804	23.8531	22.5717	13.4846	13.167	14.2174	12.4981	45.2796	40.1527	30.3849	31.7736	44.6147	47.3671	51.9882	49.3723	28.5774	25.529	29.0115	26.4198	29.8284	27.6255	26.4406	36.8793	1.7868	0.0187435
A_55_P1983162	Pstpip2	NM_013831	ref|Mus musculus proline-serine-threonine phosphatase-interacting protein 2 (Pstpip2), mRNA [NM_013831]	206.64	200.045	199.976	205.11	378.661	319.256	344.123	392.861	447.592	349.093	374.082	362.488	316.244	302.267	454.893	288.978	305.933	369.911	247.285	487.532	445.958	441.968	367.126	374.794	1.78353	0.0128784
A_52_P376135	Mknk2	NM_021462	ref|Mus musculus MAP kinase-interacting serine/threonine kinase 2 (Mknk2), mRNA [NM_021462]	5653.87	5097.19	4823.46	6317.3	14605.8	13712.6	11949	14197.4	9588.57	14117.2	6362.51	8484	10078.4	7219.64	11568.2	10522.4	7105.95	7303.4	7517.06	7419.98	7539.62	7936.24	7292.77	7503.68	1.78014	0.0623022
A_55_P2176600	Gm10683	AK133068	gb|Mus musculus adult male testis cDNA, RIKEN full-length enriched library, clone:4930566A13 product:weakly similar to Hypothetical homeodomain-like structure containing protein [Mus musculus], full insert sequence. [AK133068]	1.5624	2.10767	1.93707	1.39433	1.89284	1.81532	1.72641	2.1633	2.74143	3.42425	2.62732	1.95717	4.78305	3.78597	2.95685	2.63088	1.47992	2.1202	1.61823	1.04649	3.12892	2.73305	2.78484	3.17021	1.77869	0.0858603
A_51_P294807	Stom	NM_013515	ref|Mus musculus stomatin (Stom), mRNA [NM_013515]	112.991	110.975	104.581	93.8866	452.49	383.848	423.961	513.546	214.558	166.682	157.961	189.805	197.364	169.217	189.161	217.898	198.047	250.212	244.202	233.266	285.336	248.545	265.07	205.269	1.77856	0.00257695
A_52_P635182	Rras	NM_009101	ref|Mus musculus Harvey rat sarcoma oncogene, subgroup R (Rras), mRNA [NM_009101]	234.68	253.008	237.236	240.979	670.065	651.83	573.094	738.275	516.97	479.095	351.233	304.874	501.001	335.361	503.116	444.089	389.292	414.817	453.585	373.502	504.429	571.034	538.992	534.856	1.77851	0.0249075
A_55_P2025023	Rpl3	BC009655	gb|Mus musculus ribosomal protein L3, mRNA (cDNA clone MGC:6334 IMAGE:3485069), complete cds. [BC009655]	1075.92	1229.03	1200.87	1334.89	1524.85	1521.32	1272.1	1362.63	2309.87	2719.7	1393.16	1653.35	2352.76	1757.69	2634.76	2394.57	2809.25	2219.66	2205.88	1783.58	2297.7	2476.95	2517.47	2999.71	1.77824	0.0423966
A_55_P2160029	Krtap7-1	NM_027771	ref|Mus musculus keratin associated protein 7-1 (Krtap7-1), mRNA [NM_027771]	0.433433	0.888624	1.25523	0.509879	0.614117	0.782571	0.455566	0.838089	1.6474	1.47142	1.62361	1.05235	0.983492	1.08447	1.66982	1.44537	2.04872	1.30515	1.48044	1.4405	0.646892	1.14542	1.1657	1.82232	1.778	0.0771893
A_51_P136888	Rb1	NM_009029	ref|Mus musculus retinoblastoma 1 (Rb1), mRNA [NM_009029]	159.858	177.46	186.592	211.74	253.004	270.793	272.836	317.154	509.967	423.595	276.885	321.961	312.403	208.851	319.546	242.133	282.031	280.099	302.579	284.198	250.426	233.377	235.609	264.903	1.77757	0.0975703
A_55_P2194629	4930500J02Rik	NR_040322	ref|Mus musculus RIKEN cDNA 4930500J02 gene (4930500J02Rik), transcript variant 2, non-coding RNA [NR_040322]	1.95009	1.19588	1.75883	1.40739	1.32419	1.71488	1.16401	1.48167	2.84185	1.937	4.34141	2.87748	2.52087	2.64291	2.52406	2.74524	1.26558	1.86114	1.37616	2.1509	3.44874	2.26335	1.45196	2.61861	1.77678	0.0633923
A_55_P2164998	LOC546711	ENSMUST00000165299	ens|predicted gene 16490 [Source:MGI Symbol;Acc:MGI:3704483] [ENSMUST00000165299]	469.763	509.144	462.067	557.805	393.861	422.888	332.675	373.881	600.805	813.005	727.796	584.884	1006.1	1163.42	1106.8	1079.96	384.561	364.985	420.225	359.481	696.614	711.928	692.931	854.826	1.77177	0.0695762
A_55_P2406977	Olfr643	NM_147077	ref|Mus musculus olfactory receptor 643 (Olfr643), mRNA [NM_147077]	0.35222	0.342889	0.47301	0.468014	0.356195	0.39122	0.38076	0.368676	0.896708	0.709848	0.765714	0.682963	0.704428	0.605946	0.604862	0.821208	1.23617	0.763212	0.680387	0.808057	0.529075	0.700546	0.565706	0.790295	1.76993	0.00788984
A_51_P105017	Rad52	NM_011236	ref|Mus musculus RAD52 homolog (S. cerevisiae) (Rad52), transcript variant 4, mRNA [NM_011236]	44.2989	44.1541	42.7947	44.2919	73.2744	79.9335	72.5666	82.2712	63.203	93.2822	51.9936	66.4903	81.3836	72.5571	94.0145	97.1517	62.2432	62.8248	58.8495	72.0411	90.897	91.6208	96.0069	84.9599	1.7662	0.0337215
A_55_P2114589	Kcnk16	NM_029006	ref|Mus musculus potassium channel, subfamily K, member 16 (Kcnk16), mRNA [NM_029006]	5.69981	4.7846	5.72517	4.43037	3.82305	4.31097	4.41957	5.22574	12.8732	7.19508	9.61341	11.2268	8.61352	7.42554	7.15579	8.74397	9.68424	4.52737	4.27322	16.7342	8.10949	9.63205	5.30476	6.92272	1.76472	0.0450967
A_51_P397876	En2	NM_010134	ref|Mus musculus engrailed 2 (En2), mRNA [NM_010134]	15.1491	15.1531	15.0921	12.2468	24.3466	30.6725	26.2662	23.668	26.2964	15.384	33.893	28.6592	20.1946	24.4972	26.2291	28.1956	24.5578	20.7521	17.9536	24.5046	22.068	21.0351	20.0767	23.9065	1.76392	0.0407866
A_51_P473259	Dpyd	NM_170778	ref|Mus musculus dihydropyrimidine dehydrogenase (Dpyd), mRNA [NM_170778]	17.2971	18.6036	14.044	15.7733	9.55561	9.88793	10.775	8.44001	22.9851	45.5993	29.5156	21.4941	32.4538	24.7857	24.9453	29.8856	20.16	20.2879	27.6441	18.1272	18.9315	17.6137	18.0686	26.9845	1.76256	0.0742739
A_55_P1953593	Ece2	NM_025462	ref|Mus musculus endothelin converting enzyme 2 (Ece2), transcript variant 3, mRNA [NM_025462]	167.934	152.509	147.673	179.659	209.85	204.835	198.676	187.204	269.043	310.135	207.005	226.335	327.945	252.011	363.138	325.648	202.704	218.35	218.13	189.059	294.309	250.032	236.539	266.685	1.76084	0.0239986
A_51_P325552	Spert	NM_026457	ref|Mus musculus spermatid associated (Spert), transcript variant 2, mRNA [NM_026457]	2.84322	3.51999	2.94534	5.08791	2.90227	2.60187	2.34184	3.12145	6.33163	5.3268	5.00085	3.90682	8.17583	6.57496	8.04322	7.33463	6.21489	3.857	3.43183	3.56017	11.9352	13.693	15.5576	16.8042	1.76067	0.0687141
A_55_P1974028	Stab2	NM_138673	ref|Mus musculus stabilin 2 (Stab2), mRNA [NM_138673]	181.596	157.073	156.878	168.332	40.4092	35.1974	32.5939	38.7856	174.249	397.828	243.248	308.562	231.762	342.881	332.406	306.682	92.2633	70.299	82.908	93.9786	112.242	97.1913	61.0818	103.988	1.76057	0.0570687
A_52_P78023	Limd2	NM_172397	ref|Mus musculus LIM domain containing 2 (Limd2), mRNA [NM_172397]	102.315	111.654	92.8033	98.5009	173.986	134.89	147.22	175.492	200.083	166.143	252.646	166.658	147.105	175.302	159.405	159.588	495.574	360.079	219.204	171.898	275.008	187.535	169.221	178.249	1.76046	0.0220918
A_52_P571607	Myo1a	NM_001081219	ref|Mus musculus myosin IA (Myo1a), mRNA [NM_001081219]	4.49564	3.51894	3.32305	4.64321	20.1266	13.5599	9.48223	18.4785	7.08711	5.14568	6.72009	6.009	9.07931	6.75362	8.62554	6.84131	9.05863	11.7243	8.0617	13.695	16.2578	18.1192	9.51445	13.5979	1.76028	0.0228714
A_55_P2152592	Agpat3	NM_053014	ref|Mus musculus 1-acylglycerol-3-phosphate O-acyltransferase 3 (Agpat3), mRNA [NM_053014]	973.998	907.339	933.331	936.195	1019.51	1023.64	1015.28	922.803	1392.38	1358	1163.23	1280.14	1954.13	1729.66	2061.08	2254.83	1129.51	1225.3	1272.64	1065.15	1644.44	1589.54	1752.2	1747.86	1.75872	0.0581052
A_51_P352720	Lmod2	NM_053098	ref|Mus musculus leiomodin 2 (cardiac) (Lmod2), mRNA [NM_053098]	57.1405	57.7013	53.6241	74.1138	183.806	185.115	179.928	170.616	79.2019	112.184	70.9798	80.4052	97.681	121.677	145.497	145.069	163.154	140.941	140.493	124.549	254.492	243.81	333.305	303.837	1.75756	0.0838957
A_52_P375546	Lrrc46	NM_027026	ref|Mus musculus leucine rich repeat containing 46 (Lrrc46), mRNA [NM_027026]	3.10425	2.71912	2.95221	2.55329	3.73076	4.01292	3.48728	3.30591	6.97171	4.07161	6.52623	4.23141	3.44108	4.37033	5.35174	4.70824	4.62722	2.94823	2.49659	7.07792	4.67484	4.5458	3.34288	3.42168	1.75094	0.0620938
A_52_P548202	Gm10030	AK086953	gb|Mus musculus 0 day neonate lung cDNA, RIKEN full-length enriched library, clone:E030015K02 product:hypothetical protein, full insert sequence. [AK086953]	5.04503	5.54051	4.80227	5.06986	11.493	10.8151	11.1038	13.9563	6.78454	10.5209	7.65992	6.66724	8.52664	10.5093	10.9724	9.9992	10.5199	7.35722	6.25513	7.58647	11.9611	12.7529	14.1389	12.3807	1.75094	0.0262018
A_55_P2042823	Sh3bp2	NM_001145859	ref|Mus musculus SH3-domain binding protein 2 (Sh3bp2), transcript variant 2, mRNA [NM_001145859]	18.062	19.9318	20.6453	16.5598	45.2502	39.8013	39.5049	43.0248	43.8605	32.8922	32.2743	28.4058	33.209	23.8284	34.4381	34.335	50.0378	53.6836	57.4439	56.2168	54.3454	62.7515	42.7956	43.2682	1.75031	0.0162676
A_55_P2133524	Nbr1	NM_008676	ref|Mus musculus neighbor of Brca1 gene 1 (Nbr1), transcript variant 1, mRNA [NM_008676]	26.7422	24.891	24.7531	26.3372	23.7667	23.5234	22.8335	23.5403	41.6384	49.4946	36.1209	35.0352	50.1137	43.7024	51.824	51.6426	24.8282	23.5004	27.1741	28.728	37.9767	36.7305	34.5376	54.434	1.75019	0.00823148
A_55_P2024953	Tbc1d4	NM_001081278	ref|Mus musculus TBC1 domain family, member 4 (Tbc1d4), mRNA [NM_001081278]	392.254	361.334	387.737	324.272	247.09	221.922	272.81	238.743	530.706	663.882	707.786	667.128	546.538	605.136	784.838	622.15	421.574	421.201	379.489	465.724	413.924	414.516	512.973	535.524	1.74951	0.00461475
A_51_P358574	Pdzd3	NM_133226	ref|Mus musculus PDZ domain containing 3 (Pdzd3), mRNA [NM_133226]	6.59284	7.44925	9.75926	6.92848	104.257	102.465	138	117.308	16.9864	12.3863	16.0454	11.8386	15.1306	15.0883	10.4708	9.20079	32.9522	32.0369	21.9933	28.9974	25.4854	26.2383	34.2045	21.9033	1.74337	0.0413996
A_52_P1045316	LOC100502924	NM_001256481	ref|Mus musculus uncharacterized LOC100502924 (LOC100502924), mRNA [NM_001256481]	10.2734	10.8818	10.2014	9.61609	4.30487	2.52604	2.95589	3.32895	16.3511	13.4614	22.6863	26.667	16.7758	13.8329	17.8151	15.2509	16.1567	15.2852	16.3673	14.3614	17.0292	15.0844	15.1702	18.0225	1.74312	0.0677559
A_51_P221651	Adck3	NM_023341	ref|Mus musculus aarF domain containing kinase 3 (Adck3), nuclear gene encoding mitochondrial protein, transcript variant 1, mRNA [NM_023341]	1713.4	1467.36	1416.85	1399.62	1635.94	1582.99	1505.74	1595.34	2040.3	2982.47	1836.49	1830.31	2870.85	2448.08	3265.91	3605.73	2143.51	2281.3	2307.79	1836.04	2972.48	2850.18	4040.06	3496.22	1.74081	0.0710626
A_55_P2002963	Coro1a	NM_009898	ref|Mus musculus coronin, actin binding protein 1A (Coro1a), mRNA [NM_009898]	54.0376	62.1524	56.0302	39.0948	237.044	182.417	177.286	219.436	92.1207	92.2888	52.198	68.7743	110.78	82.5544	121.6	115.178	459.311	372.95	273.977	226.983	368.003	317.033	332.223	239.666	1.74028	0.0769156
A_51_P345792	Tmem180	NM_029186	ref|Mus musculus transmembrane protein 180 (Tmem180), mRNA [NM_029186]	45.462	45.2576	45.7271	38.2025	45.1228	49.7172	48.562	50.9914	66.5329	54.1373	62.729	57.8667	98.4189	94.154	86.5136	87.3721	44.8015	44.9526	44.5677	54.8142	61.8617	61.4426	56.479	59.0273	1.73984	0.0496307
A_55_P2347384	D430040L24Rik	AK085126	gb|Mus musculus 13 days embryo lung cDNA, RIKEN full-length enriched library, clone:D430040L24 product:unclassifiable, full insert sequence. [AK085126]	23.8531	26.5601	24.6274	23.7813	30.5724	25.7054	28.9094	35.4087	53.2709	48.5965	32.0572	38.7785	42.0481	34.3518	52.2632	42.2328	47.5893	53.5352	48.8818	55.9174	49.6341	51.3816	47.3661	51.4708	1.73848	0.0205188
A_52_P566605	Hsd17b7	NM_010476	ref|Mus musculus hydroxysteroid (17-beta) dehydrogenase 7 (Hsd17b7), mRNA [NM_010476]	32.5632	38.765	38.3106	38.6853	18.3703	14.3555	18.3868	19.014	48.591	68.8287	62.7597	90.9336	38.4968	79.2386	66.6768	60.0157	42.6175	39.4835	50.0152	56.5024	43.9877	52.3494	29.2332	41.2789	1.73789	0.0683786
A_55_P2003828	4930451G09Rik	NR_073370	ref|Mus musculus RIKEN cDNA 4930451G09 gene (4930451G09Rik), non-coding RNA [NR_073370]	5.94684	5.36342	6.74238	6.2635	7.91561	8.10158	9.04445	7.55999	11.5856	9.3745	12.4604	9.69314	10.4282	11.0296	10.6986	8.92852	8.18755	6.86569	9.87471	7.3633	7.07301	7.81562	6.89524	7.0242	1.73133	0.00262166
A_51_P478098	Epb4.1l5	NM_001113416	ref|Mus musculus erythrocyte protein band 4.1-like 5 (Epb4.1l5), transcript variant 2, mRNA [NM_001113416]	3.7816	3.37553	3.8749	3.97963	0.91143	0.768921	1.55669	1.41393	7.17898	5.0428	8.03487	8.3483	5.61663	6.57189	6.22804	4.95722	2.84584	3.47503	4.09095	3.8045	4.02011	4.68262	3.61613	3.97156	1.73128	0.0288096
A_51_P108266	Actn2	NM_033268	ref|Mus musculus actinin alpha 2 (Actn2), mRNA [NM_033268]	2917.25	2510.16	2470.79	2743.65	6885.53	6901.65	5994.26	7422.93	4394.41	5405.35	3528.27	3850.78	4512.04	4074.05	5597.3	5478.34	5048.2	5287.14	5483.48	4433.67	5033.99	5511.29	6953.09	5581.29	1.73093	0.0167888
A_51_P464387	Hspb8	NM_030704	ref|Mus musculus heat shock protein 8 (Hspb8), mRNA [NM_030704]	2214.99	2359.58	2074.58	2070.07	3994.31	4242.31	3661.57	3987.08	4587.85	3762.43	3649.1	3747.1	3483.09	3246.27	4319.69	3361.5	3424	3893.73	3957.45	4165.85	4208.86	4535.85	3513.48	3573.54	1.72934	0.00350575
A_55_P2156855	Car13	NM_024495	ref|Mus musculus carbonic anhydrase 13 (Car13), mRNA [NM_024495]	3.71919	3.5388	3.79777	2.79682	7.31848	5.94786	5.75988	6.59297	5.83968	4.75533	5.82832	6.11469	8.39195	4.91654	5.5785	6.48213	19.3486	16.1875	20.8476	14.5448	15.3689	16.3607	20.2088	17.9192	1.72918	0.026109
A_55_P2321493	ENSMUST00000147594	ENSMUST00000147594	ens|RIKEN cDNA 4930453O03 gene [Source:MGI Symbol;Acc:MGI:1922135] [ENSMUST00000147594]	1.18579	1.24728	1.50998	1.29457	0.590466	1.59417	1.10497	1.84614	2.69939	1.82444	2.37881	2.11213	2.36378	2.40349	2.74878	1.57419	2.0882	1.99166	1.14999	2.41577	1.92687	2.22989	2.27947	2.59937	1.72836	0.0208862
A_55_P1979814	Abcc8	NM_011510	ref|Mus musculus ATP-binding cassette, sub-family C (CFTR/MRP), member 8 (Abcc8), mRNA [NM_011510]	191.747	215.221	190.384	239.81	145.031	120.969	137.484	128.662	353.684	365.925	264.719	319.136	492.098	300.626	485.896	309.004	123.622	146.964	154.275	144.09	220.99	195.021	184.077	156.733	1.72672	0.0560272
A_51_P338262	Tnnt2	NM_011619	ref|Mus musculus troponin T2, cardiac (Tnnt2), transcript variant 9, mRNA [NM_011619]	50.1873	49.1882	38.4463	46.4545	304.741	280.687	255.867	286.239	114.49	82.5116	56.347	62.5537	77.486	75.8025	82.7391	84.1126	663.615	552.643	389.198	398.742	464.719	442.842	652.2	398.706	1.72579	0.0441805
A_55_P2088995	Plscr1	NM_011636	ref|Mus musculus phospholipid scramblase 1 (Plscr1), mRNA [NM_011636]	16.3515	15.1046	12.6305	13.5624	17.8727	15.9131	18.3634	18.456	24.8891	39.0912	22.1497	18.8337	27.5965	19.8697	20.8263	25.6814	42.7561	34.3413	37.2635	24.075	26.2781	27.4655	29.0182	26.8134	1.72542	0.0765474
A_51_P349015	Pacrg	NM_027032	ref|Mus musculus PARK2 co-regulated (Pacrg), mRNA [NM_027032]	11.4901	14.9322	13.7596	14.9817	6.80633	8.40873	7.41508	8.76452	20.3516	28.67	18.4639	23.723	24.4457	21.8931	27.9765	24.7304	14.8304	20.914	20.731	15.742	21.8617	23.1864	22.3032	21.111	1.72445	0.00944252
A_52_P638513	2310061J03Rik	NR_027965	ref|Mus musculus RIKEN cDNA 2310061J03 gene (2310061J03Rik), non-coding RNA [NR_027965]	65.4225	69.9929	72.3212	74.5583	73.2024	75.7335	79.0766	89.5198	116.326	191.407	98.601	104.476	103.187	111.781	134.116	113.404	97.4851	109.192	119.652	106.757	111.478	114.458	101.033	95.3022	1.7239	0.0644666
A_55_P1970436	2010107G12Rik	NM_001025573	ref|Mus musculus RIKEN cDNA 2010107G12 gene (2010107G12Rik), mRNA [NM_001025573]	0.400934	0.385879	0.681079	0.535613	0.436821	0.436886	0.429446	0.514795	1.11047	0.975482	0.615249	0.496546	1.00621	0.786462	0.969471	0.946428	0.993755	0.775233	0.667379	0.441764	0.826847	1.60127	1.11136	1.48304	1.72356	0.0779156
A_55_P2401971	AU015680	AK036290	gb|Mus musculus 16 days neonate cerebellum cDNA, RIKEN full-length enriched library, clone:9630054C12 product:unclassifiable, full insert sequence. [AK036290]	4.87352	3.22514	3.25222	3.36779	5.70792	3.5672	4.04108	4.07902	7.80852	3.80281	7.01076	4.06508	6.57124	6.09537	8.63581	6.73475	8.80283	9.13239	6.67052	6.27613	10.5999	8.75574	11.144	10.5025	1.72313	0.0869836
A_55_P2106351	Pde8a	ENSMUST00000026672	ens|phosphodiesterase 8A [Source:MGI Symbol;Acc:MGI:1277116] [ENSMUST00000026672]	129.87	143.428	136.44	152.683	255.482	263.369	225.448	307.401	239.419	327.051	185.979	269.677	218.609	222.136	254.509	219.256	223.267	228.086	247.389	195.296	184.83	173.977	173.955	153.82	1.7217	0.0185678
A_51_P156135	Ccdc39	NM_026222	ref|Mus musculus coiled-coil domain containing 39 (Ccdc39), mRNA [NM_026222]	0.619997	1.44981	0.563121	1.76206	0.890875	0.886512	1.9288	1.82408	1.83942	1.34365	1.61208	1.71538	2.19626	2.01621	2.05618	2.34603	2.51987	2.60627	1.8386	2.8753	2.89001	2.61818	2.54273	3.12575	1.72073	0.0818233
A_51_P164203	Nme4	NM_019731	ref|Mus musculus NME/NM23 nucleoside diphosphate kinase 4 (Nme4), nuclear gene encoding mitochondrial protein, mRNA [NM_019731]	75.1973	82.3078	99.5105	81.8267	26.774	23.2583	21.9755	24.0978	184.764	93.7856	177.207	158.781	147.111	138.771	145.42	118.782	50.0466	56.7486	84.4516	63.8049	67.4852	61.8925	51.4135	60.2507	1.71853	0.0356093
A_52_P184149	Mthfd2	NM_008638	ref|Mus musculus methylenetetrahydrofolate dehydrogenase (NAD+ dependent), methenyltetrahydrofolate cyclohydrolase (Mthfd2), nuclear gene encoding mitochondrial protein, mRNA [NM_008638]	10.8131	11.0526	12.9184	10.9467	15.8354	16.2463	10.7131	14.3817	19.1566	11.578	21.3615	13.7948	24.3468	23.364	19.9239	23.4238	27.8151	30.9447	27.2804	27.4269	53.0275	49.3402	41.182	47.7223	1.71601	0.0591481
A_51_P451428	Marveld2	NM_001038602	ref|Mus musculus MARVEL (membrane-associating) domain containing 2 (Marveld2), transcript variant 1, mRNA [NM_001038602]	9.41239	5.99909	4.96793	6.48571	23.8441	18.1539	17.859	19.9339	14.83	13.6212	8.9298	8.81804	14.7012	9.15	11.0483	11.0513	10.7971	10.4177	8.61653	11.1469	13.5548	11.112	14.9247	11.4041	1.71504	0.0639711
A_51_P207412	Ankrd32	NM_134071	ref|Mus musculus ankyrin repeat domain 32 (Ankrd32), mRNA [NM_134071]	86.431	87.6792	106.113	105.258	89.5621	94.5729	123.65	96.8262	174.465	228.073	184.625	197.438	108.936	117.039	148.678	160.891	169.299	157.421	142.375	167.651	119.536	124.47	137.854	123.91	1.71233	0.0642796
A_66_P129671	ENSMUST00000094956	ENSMUST00000094956	ens|predicted gene 10305 [Source:MGI Symbol;Acc:MGI:3642542] [ENSMUST00000094956]	0.863887	1.18082	0.939479	0.892467	1.07146	0.686501	0.794004	1.05322	1.5122	1.36524	1.20731	1.52312	2.03013	1.74424	1.95054	1.94335	1.74279	1.80512	0.663584	1.18644	2.41384	2.15195	2.57903	2.93079	1.71232	0.0254522
A_55_P2002517	Fhl1	NM_001077361	ref|Mus musculus four and a half LIM domains 1 (Fhl1), transcript variant 1, mRNA [NM_001077361]	232.413	235.131	222.035	258.314	1432.24	1465.98	1495.73	1843.47	407.655	488.957	308.838	309.295	422.226	422.686	460.426	424.601	671.437	753.562	672.97	548.71	718.77	720.342	1082.96	765.581	1.71152	0.0123811
A_52_P23379	Depdc7	NM_144804	ref|Mus musculus DEP domain containing 7 (Depdc7), mRNA [NM_144804]	5.19443	6.62043	5.9604	4.95258	6.43175	6.69761	9.74369	6.18682	9.79437	5.29079	9.37955	7.86658	13.0042	11.1591	10.8216	10.4545	6.73233	5.91866	6.92858	6.72194	7.66321	8.72408	7.86428	7.0644	1.71091	0.0628487
A_55_P2016667	Gstm7	NM_026672	ref|Mus musculus glutathione S-transferase, mu 7 (Gstm7), mRNA [NM_026672]	7.71011	7.60132	7.78985	5.82221	6.63958	7.23901	6.47582	7.13659	12.2799	13.1701	8.71745	10.9968	10.6443	11.0132	12.4306	19.4436	16.8643	13.7846	18.8026	11.4022	18.194	11.6811	22.4701	19.6772	1.70616	0.0776679
A_55_P1959530	CO800994	CO800994	gb|AGENCOURT_30255211 NIH_MGC_257 Mus musculus cDNA clone IMAGE:30932479 5', mRNA sequence [CO800994]	12.0054	13.232	12.0662	14.3686	8.53475	9.49976	9.83515	7.02934	20.0744	14.6998	19.6572	17.9843	29.4136	27.632	20.8412	25.8498	17.0909	11.5581	11.3353	21.6691	23.0994	20.671	19.3026	21.4392	1.70452	0.0556789
A_55_P1983528	Tmed6	NM_025458	ref|Mus musculus transmembrane emp24 protein transport domain containing 6 (Tmed6), mRNA [NM_025458]	0.819902	1.08417	1.48662	1.49649	0.921908	0.990098	1.81336	0.711754	2.05037	1.62026	1.73716	2.04291	2.00008	2.80727	2.44735	1.94685	1.8204	1.8036	1.24919	2.33684	1.58753	2.54919	1.8431	2.2251	1.70366	0.0386351
A_66_P115615	1700071A11Rik	AK006928	gb|Mus musculus adult male testis cDNA, RIKEN full-length enriched library, clone:1700071A11 product:unclassifiable, full insert sequence. [AK006928]	21.4905	21.5907	20.9551	24.7957	38.4408	39.533	38.0587	42.5038	33.1823	49.8492	36.2368	31.3917	41.2923	34.2612	40.2172	35.8811	36.0917	36.9967	33.8052	36.0341	39.3546	39.6026	37.5371	43.6192	1.70159	0.0118478
A_55_P2026982	2610019F03Rik	NM_173744	ref|Mus musculus RIKEN cDNA 2610019F03 gene (2610019F03Rik), mRNA [NM_173744]	145.523	158.073	149.845	175.225	227.054	284.442	280.792	223.641	207.027	210.129	217.9	279	329.553	309.733	314.938	270.239	143.963	114.26	137.466	126.078	179.244	168.899	116.081	164.034	1.70084	0.025555
A_55_P2041828	Tubb3	NM_023279	ref|Mus musculus tubulin, beta 3 class III (Tubb3), mRNA [NM_023279]	2.10705	2.75646	4.1286	3.68503	175.759	117.957	62.3273	151.871	7.50574	4.59224	4.64029	4.46605	6.736	5.78644	4.56874	4.79284	9.56724	11.1473	7.75551	9.59966	10.9824	11.6267	10.7789	8.24234	1.69945	0.063811
A_51_P202340	Pou5f1	NM_013633	ref|Mus musculus POU domain, class 5, transcription factor 1 (Pou5f1), transcript variant 1, mRNA [NM_013633]	1.88008	1.84165	1.24372	1.36731	1.89711	1.76345	1.23331	0.759875	2.27605	2.43562	2.149	2.13197	2.72332	3.07087	3.34058	3.39128	2.28667	2.3079	1.88736	2.35426	1.95418	2.21112	2.30424	2.37602	1.699	0.0382134
A_52_P1164643	AK084195	AK084195	gb|Mus musculus 12 days embryo eyeball cDNA, RIKEN full-length enriched library, clone:D230007F04 product:unclassifiable, full insert sequence. [AK084195]	0.906497	1.00384	1.92123	1.33703	0.661663	0.711391	0.806799	0.414517	1.63916	2.54365	1.7597	2.08493	2.78505	2.09872	2.38174	2.2532	1.20727	0.993837	0.689192	0.774358	2.44844	1.95533	2.08134	2.84479	1.69738	0.0473714
A_66_P103753	Gm12592	XR_105429	ref|PREDICTED: Mus musculus predicted gene 12592 (Gm12592), misc_RNA [XR_105429]	4.73788	4.63079	4.79397	3.82938	19.7349	16.4011	16.24	24.4536	6.40506	9.22435	7.42218	7.23392	6.49278	7.87102	8.26275	8.16461	8.34054	6.85668	5.84683	6.499	6.35739	6.65005	5.56642	8.73783	1.69733	0.00479177
A_51_P440460	Hip1r	NM_145070	ref|Mus musculus huntingtin interacting protein 1 related (Hip1r), mRNA [NM_145070]	13.4956	13.5585	13.0251	14.2698	17.0117	15.9143	13.0334	19.6882	27.4912	29.806	21.3675	26.5342	21.03	17.9798	21.0395	18.919	29.1455	25.0004	21.0665	25.8583	20.5066	21.5299	16.0514	17.109	1.6943	0.0255949
A_51_P122035	Nipa1	NM_153578	ref|Mus musculus non imprinted in Prader-Willi/Angelman syndrome 1 homolog (human) (Nipa1), mRNA [NM_153578]	56.1198	50.7217	61.1491	65.8797	51.2187	43.3949	53.0204	53.4668	109.065	104.292	130.23	120.9	86.3487	83.3871	89.1825	69.0596	107.024	110.502	126.372	120.534	124.284	118.859	98.3018	119.481	1.69424	0.0414176
A_55_P1993153	Smtnl1	NM_024230	ref|Mus musculus smoothelin-like 1 (Smtnl1), mRNA [NM_024230]	982.93	793.491	813.463	872.565	2217.1	2695.24	1851.67	2167.5	1248.21	1078.77	875.07	1367.95	1751.89	1500.26	2066.44	1841.23	1835.29	2283.72	2151.58	1444.86	2859.48	2481.7	3657.28	3059.47	1.69386	0.0933995
A_51_P110759	Slc1a1	NM_009199	ref|Mus musculus solute carrier family 1 (neuronal/epithelial high affinity glutamate transporter, system Xag), member 1 (Slc1a1), mRNA [NM_009199]	21.3991	17.8249	22.5096	19.0633	29.4985	28.1436	19.7615	33.434	26.21	49.9651	28.0863	33.3117	41.975	32.5411	28.7355	32.8737	32.9076	27.5388	44.2504	32.2319	45.9517	40.351	39.1698	40.2954	1.69374	0.0593429
A_51_P337523	Adcy2	NM_153534	ref|Mus musculus adenylate cyclase 2 (Adcy2), mRNA [NM_153534]	74.94	66.1401	65.4357	65.5995	77.4756	68.0511	78.1282	82.1373	110.702	120.607	95.2527	107.356	112.072	106.005	140.537	128.323	59.8885	61.7231	81.6123	67.9874	78.454	71.0551	74.3361	70.0482	1.69203	0.00425188
A_55_P2021515	Gm5879	XR_107848	ref|PREDICTED: Mus musculus predicted gene 5879 (Gm5879), misc_RNA [XR_107848]	1519.21	1734.59	1710.77	1836.18	2075.64	2139.9	1795.47	1996.09	3025.33	3616.7	1874.51	2219.03	3130.69	2380	3594.6	3171.55	3660.43	3029.67	2936.47	2468.59	2979.48	3344.5	3412.8	3916.33	1.6919	0.0517264
A_55_P2041723	Mid1ip1	NM_001166635	ref|Mus musculus Mid1 interacting protein 1 (gastrulation specific G12-like (zebrafish)) (Mid1ip1), transcript variant 1, mRNA [NM_001166635]	349.998	372.515	320.096	316.279	1337.48	1406.52	1311.73	1412.35	505.473	693.2	387.509	421.439	597.928	495.103	686.155	807.052	955.03	1016.71	885.753	817.876	860.551	790.068	861.938	1044.32	1.6903	0.0765474
A_51_P340747	Hspa1l	NM_013558	ref|Mus musculus heat shock protein 1-like (Hspa1l), mRNA [NM_013558]	79.1384	70.2731	62.6874	76.2037	184.247	200.426	178.116	190.295	107.555	114.55	101.455	126.138	126.222	120.144	154.026	121.899	162.168	208.791	166.9	182.588	216.589	228.899	241.185	210.051	1.68571	0.0062031
A_52_P235241	Fntb	NM_145927	ref|Mus musculus farnesyltransferase, CAAX box, beta (Fntb), mRNA [NM_145927]	21.0567	16.0069	14.6907	17.9794	19.4051	18.8902	16.4927	19.7991	32.6303	30.9132	24.685	23.4236	28.0997	27.4122	34.525	33.3994	16.7235	19.3971	19.9995	23.5748	25.0557	26.8465	24.7581	25.7823	1.68562	0.010514
A_55_P2170309	Ppfibp2	NM_008905	ref|Mus musculus PTPRF interacting protein, binding protein 2 (liprin beta 2) (Ppfibp2), transcript variant 1, mRNA [NM_008905]	13.3301	9.45568	10.5078	10.3657	24.6501	21.9145	19.3641	19.4842	20.7706	14.371	13.744	18.4828	21.9459	17.3615	19.7225	20.7455	14.8968	12.476	14.0686	13.9869	16.9806	17.5855	21.9803	19.7097	1.68514	0.0197246
A_52_P604195	Mbp	NM_001025245	ref|Mus musculus myelin basic protein (Mbp), transcript variant 8, mRNA [NM_001025245]	33.8182	32.4783	33.6787	27.7652	35.1848	32.7137	30.907	38.4267	71.6764	48.6192	55.8047	53.5854	49.8565	40.4861	58.5907	50.5677	100.589	68.3452	81.707	54.543	51.8774	45.9223	49.1094	51.731	1.67992	0.0187435
A_55_P1970309	Arhgap44	NM_175003	ref|Mus musculus Rho GTPase activating protein 44 (Arhgap44), transcript variant 2, mRNA [NM_175003]	149.252	144.465	143.654	166.836	237.595	255.033	186.93	264.781	266.991	234.874	272.27	270.627	233.455	226.207	265.58	252.174	201.04	232.506	212.635	212.07	233.446	217.078	240.863	240.887	1.67341	0.000501634
A_52_P515036	Htatip2	NM_016865	ref|Mus musculus HIV-1 tat interactive protein 2, homolog (human) (Htatip2), transcript variant 1, mRNA [NM_016865]	21.6009	21.0951	17.7757	16.9293	19.6882	15.8043	18.938	20.4874	38.9955	37.8188	27.5995	37.4484	34.5243	25.7328	27.1078	29.7428	28.7757	35.0561	50.5343	37.1479	29.866	26.3114	23.4972	25.3703	1.67291	0.0199147
A_52_P85864	Eif6	NM_010579	ref|Mus musculus eukaryotic translation initiation factor 6 (Eif6), mRNA [NM_010579]	419.562	404.053	384.008	417.712	478.909	481.039	457.033	486.408	584.442	761.657	424.795	462.469	777.323	706.226	880.408	833.083	406.957	448.426	423.633	478.041	660.758	647.791	626.324	616.442	1.67055	0.0747392
A_51_P461108	Osbpl10	NM_148958	ref|Mus musculus oxysterol binding protein-like 10 (Osbpl10), mRNA [NM_148958]	20.2141	31.5102	27.987	21.6659	47.9143	45.1824	34.2835	51.4036	55.8442	54.5998	35.8016	34.4973	36.6527	41.2716	43.1266	36.0329	50.2912	53.0708	53.6012	61.0082	61.737	67.6403	50.2372	53.2896	1.66619	0.0494131
A_51_P273684	Gbe1	NM_028803	ref|Mus musculus glucan (1,4-alpha-), branching enzyme 1 (Gbe1), mRNA [NM_028803]	918.386	825.652	843.8	1000.02	1428.42	1706.44	1671.09	1455.54	1420.31	1883.06	1040.39	1345.03	1670.82	1153.26	1574.77	1851.61	1487.24	1655.39	1623.11	1370.46	1557.05	1467.64	1698.09	1475.36	1.66384	0.0432269
A_66_P107790	Myl12a	NM_026064	ref|Mus musculus myosin, light chain 12A, regulatory, non-sarcomeric (Myl12a), mRNA [NM_026064]	4968.42	5188.42	5104.53	5803.04	8393.97	8593.77	7453.1	9674.34	9918.86	10006.7	7266.59	7457.51	8838.14	7732.01	10428.5	8435.83	8372.04	7677.68	8480.25	6973.06	8001.71	8745.1	10839.3	9154.29	1.66357	0.00877047
A_55_P2303868	5033421B08Rik	AK050516	gb|Mus musculus adult pancreas islet cells cDNA, RIKEN full-length enriched library, clone:C820006M04 product:unclassifiable, full insert sequence. [AK050516]	40.5278	35.5433	32.2237	29.0417	35.6498	23.8411	22.8645	32.0722	65.3588	42.9716	61.5336	49.4227	56.2417	58.1592	66.6086	56.3901	146.209	149.637	132.123	114.43	128.396	109.394	151.692	122.255	1.66265	0.010452
A_55_P2057681	Cdyl2	NM_029441	ref|Mus musculus chromodomain protein, Y chromosome-like 2 (Cdyl2), mRNA [NM_029441]	32.18	32.1821	28.2385	26.4679	13.0545	14.9797	14.8323	11.2548	42.5461	63.2059	42.1411	36.6747	50.8374	56.8733	56.3282	47.0974	22.2663	21.0124	23.3672	19.85	24.9457	25.7716	22.2784	26.4681	1.66167	0.0268519
A_51_P174645	Asl	NM_133768	ref|Mus musculus argininosuccinate lyase (Asl), mRNA [NM_133768]	57.2768	54.916	55.6912	45.8097	70.1183	69.3903	63.8326	69.1546	97.5937	79.986	86.3376	79.201	93.9031	79.4428	96.9121	96.2269	78.4475	81.0941	95.6274	93.1469	99.1872	89.163	84.0451	87.4897	1.66033	0.00175277
A_55_P2016089	Uggt1	NM_198899	ref|Mus musculus UDP-glucose glycoprotein glucosyltransferase 1 (Uggt1), mRNA [NM_198899]	313.476	330.173	337.696	358.479	356.121	280.237	297.496	320.803	465.781	875.621	394.568	520	511.778	465.998	595.806	604.121	429.238	454.369	454.557	456.595	524.387	517.44	499.374	433.069	1.65457	0.0914163
A_55_P2240523	D930049A15Rik	AK086741	gb|Mus musculus 15 days embryo head cDNA, RIKEN full-length enriched library, clone:D930049A15 product:unclassifiable, full insert sequence. [AK086741]	1.15771	1.54761	1.30902	0.922806	0.969209	0.927689	0.722891	0.382754	1.63095	1.5391	2.03371	2.20675	2.53548	2.53786	1.79083	2.03333	0.922912	1.55255	1.57339	1.87103	1.78943	1.72703	1.07808	1.26802	1.65156	0.0407201
A_55_P2135383	Taf6l	NM_001177798	ref|Mus musculus TAF6-like RNA polymerase II, p300/CBP-associated factor (PCAF)-associated factor (Taf6l), transcript variant 2, mRNA [NM_001177798]	8.50809	5.36329	5.42976	5.08742	5.10521	5.87573	3.97328	5.70054	10.7893	6.04422	9.79911	7.93923	10.6302	14.1031	10.1088	11.0046	7.6047	8.62928	12.2558	9.05412	9.48308	8.83812	9.1867	7.13102	1.64869	0.0838957
A_55_P2140863	Vmn1r124	NM_001166757	ref|Mus musculus vomeronasal 1 receptor 124 (Vmn1r124), mRNA [NM_001166757]	0.803459	0.703468	0.629255	0.468334	0.849556	1.33392	0.372291	0.793297	0.941146	0.904203	0.722565	1.04353	1.50698	1.40243	0.969704	1.09721	1.78153	1.44164	0.945899	2.28628	1.47201	1.9269	1.20036	1.22285	1.64863	0.0851734
A_52_P219966	Spg21	NM_138584	ref|Mus musculus spastic paraplegia 21 homolog (human) (Spg21), mRNA [NM_138584]	9.91102	11.0674	9.33127	7.04961	11.3396	9.01919	10.0028	8.03069	16.5474	21.7838	18.5095	14.8468	13.6906	10.39	12.4017	15.01	14.8998	16.9902	20.3516	12.9617	11.3896	12.1797	13.0042	16.823	1.64858	0.0723486
A_55_P1971383	ENSMUST00000014072	ENSMUST00000014072	ens|THAP domain containing 8 [Source:MGI Symbol;Acc:MGI:1922879] [ENSMUST00000014072]	3.06962	2.87829	2.82014	2.50103	3.529	2.96467	3.4157	2.89876	4.4786	4.01657	3.36125	4.03523	4.94806	5.36456	4.99327	5.95448	3.15553	3.27106	3.03013	4.43928	4.54406	4.56408	5.15463	5.68841	1.6484	0.0268169
A_51_P430903	Gm3643	AK029875	gb|Mus musculus adult male testis cDNA, RIKEN full-length enriched library, clone:4931419M04 product:hypothetical protein, full insert sequence. [AK029875]	5.02563	2.46839	3.77827	6.21283	7.11824	8.56786	7.06256	6.4382	7.50795	8.29842	7.91501	7.75312	7.01702	6.65015	6.05436	6.42237	6.98762	6.38045	5.55294	8.68725	8.11318	6.95241	8.38616	7.88093	1.64764	0.0268655
A_55_P1965416	Atp9a	NM_015731	ref|Mus musculus ATPase, class II, type 9A (Atp9a), mRNA [NM_015731]	1699.33	1964.7	1647.76	1724.49	4642.19	4744.59	4715.61	4456.48	2706.54	3322.98	2325.17	2690.28	3154.4	2550.11	3098.45	3330.94	3148.31	3644.16	2984.32	2845.8	3106.07	3088.82	3455.11	3252.25	1.6471	0.00684354
A_55_P1957489	Gm21951	NM_001270669	ref|Mus musculus predicted gene, 21951 (Gm21951), mRNA [NM_001270669]	1.03539	1.67088	1.15031	0.710312	2.16206	1.82911	1.13871	0.790489	2.27549	2.19264	1.85602	1.26255	1.83698	2.13495	1.84176	1.63811	2.5819	2.57513	0.960667	2.02209	1.45552	2.07923	1.41235	1.09875	1.64647	0.0573228
A_55_P2082418	2610206C17Rik	NR_038175	ref|Mus musculus RIKEN cDNA 2610206C17 gene (2610206C17Rik), non-coding RNA [NR_038175]	2.97895	2.46663	2.27443	2.2518	3.18131	3.76444	2.80011	1.79225	5.03711	4.05074	2.94903	3.01879	4.14856	3.91442	5.48662	4.18621	6.58216	6.4676	5.8309	6.167	6.96731	5.5381	5.29382	4.64347	1.64421	0.0541369
A_55_P2010121	Rab27b	NM_030554	ref|Mus musculus RAB27b, member RAS oncogene family (Rab27b), transcript variant 1, mRNA [NM_030554]	1.85971	0.867131	2.63967	2.23637	4.4854	3.10654	4.38533	5.38468	2.646	2.90961	3.0684	2.61118	3.23952	4.18255	3.69804	2.63825	15.4522	13.3759	11.7451	15.4068	10.6964	11.5935	14.2955	11.1315	1.64369	0.0717904
A_55_P1978226	Park2	NM_016694	ref|Mus musculus Parkinson disease (autosomal recessive, juvenile) 2, parkin (Park2), mRNA [NM_016694]	150.364	148.471	148.247	143.588	143.984	145.482	140.456	131.357	209.131	206.942	181.578	182.046	248.474	322.916	322.492	267.622	166.46	197.291	158.962	204.377	407.466	392.561	294.32	273.745	1.64322	0.0690635
A_51_P114297	Kifc3	NM_010631	ref|Mus musculus kinesin family member C3 (Kifc3), transcript variant 1, mRNA [NM_010631]	33.0199	36.6302	32.8817	30.6298	16.5695	16.6157	14.7367	14.0407	50.0171	50.5386	46.3714	44.0982	73.4605	62.2089	57.3657	53.1132	27.2251	25.9728	36.3836	24.2164	38.9526	35.2005	33.6136	34.4531	1.64151	0.0243293
A_55_P2090205	Tpm3	NM_001253740	ref|Mus musculus tropomyosin 3, gamma (Tpm3), transcript variant 4, mRNA [NM_001253740]	1339.06	1523.25	1371.35	1525.76	3456.35	2220.94	2321.17	2674.29	2034.69	2318.88	1674.51	2369.86	2324.2	2529.21	3575.16	2049.45	2845.86	3971.51	2857.49	2301.64	3380.01	2351.93	4883.3	3636.68	1.6387	0.0700871
A_55_P2472735	A530032D15Rik	NM_213615	ref|Mus musculus RIKEN cDNA A530032D15Rik gene (A530032D15Rik), mRNA [NM_213615]	2.93416	2.81845	2.37363	2.76249	4.54534	4.99252	3.6437	5.30058	3.84884	4.8314	2.98312	4.41716	5.71638	4.80017	5.08757	3.92024	21.7127	26.0356	9.59831	11.2579	11.1495	11.2924	10.6391	8.24988	1.63494	0.036002
A_55_P1954302	Esrrb	NM_001159500	ref|Mus musculus estrogen related receptor, beta (Esrrb), transcript variant 2, mRNA [NM_001159500]	128.137	119.204	104.89	123.021	260.501	240.273	231.949	227.292	163.561	208.174	145.862	218.286	204.748	190.462	212.883	209.49	301.527	441.166	328.344	276.924	416.604	350.242	570.64	429.309	1.63436	0.00821814
A_52_P114620	Elmo3	NM_172760	ref|Mus musculus engulfment and cell motility 3 (Elmo3), mRNA [NM_172760]	29.4056	38.7143	37.1319	29.803	148.201	117.464	80.777	121.063	40.946	67.2423	40.2393	52.0033	65.1011	54.9959	61.2715	59.1547	55.8997	43.8251	39.0205	47.5074	55.0825	55.8625	65.6389	56.3744	1.6325	0.0361869
A_55_P2150058	Zfp593	NM_024215	ref|Mus musculus zinc finger protein 593 (Zfp593), mRNA [NM_024215]	72.7523	68.4525	69.374	71.5991	73.8805	71.0815	60.5214	71.6288	112.05	147.47	83.3137	110.938	85.0313	90.3614	149.367	142.193	78.8184	85.5923	90.8812	106.917	106.731	107.099	91.4122	71.6458	1.63146	0.0766682
A_52_P607195	Atp13a5	NM_175650	ref|Mus musculus ATPase type 13A5 (Atp13a5), mRNA [NM_175650]	13.9858	15.6785	15.2221	15.2721	21.0255	16.5342	13.9968	19.7244	22.2777	31.6729	30.8455	21.3173	17.1047	30.132	24.7583	17.8132	22.0508	21.6471	23.4169	19.7294	17.2132	18.8967	20.6663	15.4102	1.62838	0.0729827
A_51_P122141	Mamstr	NM_172418	ref|Mus musculus MEF2 activating motif and SAP domain containing transcriptional regulator (Mamstr), mRNA [NM_172418]	104.396	90.1975	67.6497	142.739	205.154	218.675	218.524	220.009	219.825	107.54	195.634	112.301	157.064	179.595	173.785	172.409	78.0784	90.0393	97.9227	137.108	118.569	112.138	84.1569	94.4227	1.62742	0.0972097
A_52_P513123	Dna2	NM_177372	ref|Mus musculus DNA replication helicase 2 homolog (yeast) (Dna2), mRNA [NM_177372]	2.61466	2.92451	1.32131	2.69998	5.30121	5.53825	4.95846	5.08501	4.1397	5.19821	3.20343	3.79306	2.8787	3.26456	4.13716	4.47866	5.34237	5.28984	5.97403	4.5206	5.39652	5.52412	6.12002	5.33187	1.62615	0.0668767
A_51_P481930	Cdh15	NM_007662	ref|Mus musculus cadherin 15 (Cdh15), mRNA [NM_007662]	270.787	260.842	250.233	263.705	258.281	254.047	239.615	267.139	304.732	566.297	272.173	327.22	431.081	488.497	523.278	483.562	215.029	245.709	252.711	263.241	362.624	342.251	295.868	288.472	1.6244	0.091627
A_55_P2053320	Zfr2	NM_001034895	ref|Mus musculus zinc finger RNA binding protein 2 (Zfr2), mRNA [NM_001034895]	23.6065	26.2577	23.5398	22.2609	91.9204	78.8432	77.9939	91.5509	40.5715	20.3277	39.8976	38.8914	34.9643	43.6491	47.1166	45.2858	57.276	62.4474	62.4112	61.6743	70.6691	68.9856	78.2994	61.6327	1.62392	0.056683
A_55_P2011026	Zfp296	NM_022409	ref|Mus musculus zinc finger protein 296 (Zfp296), mRNA [NM_022409]	14.5395	15.3874	12.8204	12.3177	38.278	43.0259	29.4305	33.3564	25.9783	17.3801	32.3518	18.8571	25.1166	19.8382	19.2592	19.7523	21.9308	23.4333	14.6148	20.4744	19.6077	19.4005	15.0873	17.8947	1.62112	0.0679738
A_51_P174696	Casq2	NM_009814	ref|Mus musculus calsequestrin 2 (Casq2), nuclear gene encoding mitochondrial protein, mRNA [NM_009814]	124.368	115.882	102.754	114.33	211.117	158.179	184.202	210.647	217.727	172.63	175.481	147.315	190.648	191.121	243.476	143.899	186.14	243.986	221.919	131.797	174.117	196.798	318.848	222.397	1.62059	0.0307307
A_55_P2078123	Rora	NM_013646	ref|Mus musculus RAR-related orphan receptor alpha (Rora), mRNA [NM_013646]	352.451	367.981	329.401	328.774	158.686	155.884	140.588	157.685	376.754	730.251	383.434	446.226	586.601	600.942	636.149	707.67	261.787	218.607	220.343	278.225	329.144	312.159	251.946	364.09	1.62049	0.0851164
A_52_P590625	Nlrp10	NM_175532	ref|Mus musculus NLR family, pyrin domain containing 10 (Nlrp10), mRNA [NM_175532]	4.23879	4.04758	4.602	4.62893	8.74828	8.27171	10.6663	8.64841	8.14877	6.25551	8.10276	7.37674	4.75019	7.80369	8.11581	6.21812	6.30997	5.78192	5.56175	4.71148	5.96314	4.96872	5.99226	6.10251	1.62044	0.0256462
A_51_P320539	Fam105b	NM_001013792	ref|Mus musculus family with sequence similarity 105, member B (Fam105b), mRNA [NM_001013792]	185.339	171.865	169.033	190.209	433.473	377.985	331.996	508.717	253.264	404.777	210.383	298.102	233.937	281.231	328.181	309.698	388.606	389.386	354.568	371.546	463.553	505.872	526.254	398.699	1.61881	0.0514917
A_52_P616392	Sbno2	NM_183426	ref|Mus musculus strawberry notch homolog 2 (Drosophila) (Sbno2), mRNA [NM_183426]	11.1292	10.8982	10.9384	8.78231	20.6421	14.8999	16.2852	19.6182	16.8364	21.5143	11.2177	13.0349	17.3104	12.3919	20.8365	22.0057	22.0629	20.3885	19.4572	18.9956	18.6095	23.1821	20.3717	17.4177	1.61861	0.093378
A_55_P2076360	Bpifb1	ENSMUST00000081816	ens|BPI fold containing family B, member 1 [Source:MGI Symbol;Acc:MGI:2137431] [ENSMUST00000081816]	10.4543	11.6175	9.26254	9.86562	9.99355	9.96152	11.0479	8.95446	22.6837	12.5896	14.2962	14.1227	18.767	14.6216	21.4509	14.5692	11.6441	11.6389	13.0821	17.7293	14.5622	16.2022	12.0508	16.3746	1.6153	0.0691103
A_55_P2151116	Micu1	NM_144822	ref|Mus musculus mitochondrial calcium uptake 1 (Micu1), nuclear gene encoding mitochondrial protein, mRNA [NM_144822]	1158.55	1166.79	1200.67	1240.21	747.716	704.79	742.751	797.843	1794.67	1512.38	1599.31	1620.23	2223.53	2064.01	2465.24	2103.69	1269.57	1500.09	1487.99	1446.22	2030.35	1815.51	1958.34	1725.32	1.61376	0.0276615
A_55_P2014500	N28178	NM_172690	ref|Mus musculus expressed sequence N28178 (N28178), mRNA [NM_172690]	5.1143	4.60231	4.20715	4.25173	10.2484	7.87299	10.0743	7.85358	5.9243	9.10334	6.29772	4.52526	8.96143	9.67132	7.54507	6.50288	5.50947	4.87619	6.44815	5.65616	7.35059	6.92048	6.2422	6.67654	1.61017	0.0865841
A_55_P2021665	Zfml	NM_008717	ref|Mus musculus zinc finger, matrin-like (Zfml), transcript variant 1, mRNA [NM_008717]	55.5885	160.528	167.868	152.776	137.646	131.558	152.765	130.878	177.984	171.692	204.828	175.127	221.449	258.865	276.697	236.602	185.873	182.586	175.522	169.567	260.401	227.838	265.439	237.746	1.60523	0.0831868
A_66_P136389	Bmpr1b	NM_007560	ref|Mus musculus bone morphogenetic protein receptor, type 1B (Bmpr1b), mRNA [NM_007560]	36.9979	37.5394	45.157	34.6039	29.6041	23.642	22.0519	23.6404	73.3641	76.9553	72.2947	72.3883	43.3055	46.8552	59.7312	50.1746	62.3408	44.4304	36.8612	62.3923	53.6954	57.7124	53.621	58.8307	1.60426	0.0655805
A_55_P2100928	Ptgds	NM_008963	ref|Mus musculus prostaglandin D2 synthase (brain) (Ptgds), mRNA [NM_008963]	6.33374	5.7811	4.90499	5.30589	19.9479	18.5302	16.798	20.643	10.8503	6.10241	7.68772	9.10884	9.11257	9.70016	6.67083	12.3537	21.5724	23.7521	23.5739	18.7483	32.626	37.0253	36.0369	29.753	1.60323	0.0774156
A_55_P2142758	Slc9a7	NM_177353	ref|Mus musculus solute carrier family 9 (sodium/hydrogen exchanger), member 7 (Slc9a7), mRNA [NM_177353]	19.1653	17.5439	19.7354	18.4023	18.3518	17.9748	17.1111	16.3377	41.9576	37.356	25.878	29.342	26.3425	20.2751	32.2204	26.0515	23.0991	25.9159	22.5866	21.078	24.01	22.6564	25.3916	26.7593	1.59942	0.0752829
A_55_P2037428	Mogat1	NM_026713	ref|Mus musculus monoacylglycerol O-acyltransferase 1 (Mogat1), mRNA [NM_026713]	6.19131	5.90886	3.99113	3.3203	5.81785	4.77733	3.84467	5.97444	5.40722	6.81049	8.56676	5.69867	10.3232	8.21709	9.21696	7.76184	14.7484	10.7076	14.0623	7.7353	10.4167	9.5383	12.2108	18.5185	1.59704	0.0893802
A_55_P2051254	Pvt1	NR_003368	ref|Mus musculus plasmacytoma variant translocation 1 (Pvt1), non-coding RNA [NR_003368]	9.69202	10.501	12.4402	11.0166	30.0062	22.9443	17.5746	19.838	19.7535	22.4978	13.239	16.6923	19.3618	12.6701	18.2442	16.945	25.4295	26.9105	22.3573	19.0041	24.4608	24.4992	25.4273	20.114	1.59684	0.0418237
A_55_P2113683	Raph1	NM_001045513	ref|Mus musculus Ras association (RalGDS/AF-6) and pleckstrin homology domains 1 (Raph1), mRNA [NM_001045513]	147.804	170.046	161.3	159.025	180.188	167.264	156.721	186.66	253.241	265.608	210.532	219.236	249.752	241.022	297.022	301.563	246.405	243.78	243.323	230.631	306.703	278.575	322.412	316.079	1.59672	0.00761775
A_55_P1975400	Flnc	NM_001081185	ref|Mus musculus filamin C, gamma (Flnc), mRNA [NM_001081185]	3936.38	4063.76	4111.8	4909.38	11543.6	12421.2	10840.6	13186.6	6597.95	9518.4	4997.89	5742.69	7078.65	5399.64	8237.28	6778.81	6345.58	7212.67	5582.65	6623.02	7586.38	8701.75	8392.07	6409.09	1.59657	0.0682271
A_55_P2036303	Bdnf	NM_007540	ref|Mus musculus brain derived neurotrophic factor (Bdnf), transcript variant 1, mRNA [NM_007540]	5.54221	6.17185	5.37258	4.76632	9.63132	5.49725	6.78574	8.07307	9.29892	5.00437	7.40436	9.73761	6.63061	9.36648	11.6842	10.6117	15.2804	16.8632	14.4851	10.0012	15.0017	14.9496	16.7815	17.7683	1.59563	0.0968163
A_52_P411331	Vac14	NM_146216	ref|Mus musculus Vac14 homolog (S. cerevisiae) (Vac14), mRNA [NM_146216]	63.7292	87.096	83.1542	81.6975	60.7882	59.723	61.2488	72.3266	110.115	134.25	116.801	97.7723	166.564	140.97	138.966	101.778	102.74	102.841	125.939	102.159	121.867	132.745	128.476	135.357	1.59533	0.0411734
A_51_P504522	Derl1	NM_024207	ref|Mus musculus Der1-like domain family, member 1 (Derl1), mRNA [NM_024207]	394.11	381.091	395.849	430.907	296.346	295.93	275.676	336.964	816.104	652.008	648.073	623.119	637.237	446.193	681.883	604.502	388.34	441.501	461.354	369.676	418.617	353.054	368.805	430.829	1.59465	0.0194578
A_66_P110791	Ppp1r11	NM_029632	ref|Mus musculus protein phosphatase 1, regulatory (inhibitor) subunit 11 (Ppp1r11), mRNA [NM_029632]	611.658	566.676	634.238	600.291	790.641	807.862	879.088	836.506	947.583	774.246	819.517	883.299	1026.87	1071.02	1126.25	1040.71	682.673	793.705	861.988	814.456	895.526	890.523	835.201	785.103	1.59344	0.0081377
A_55_P2078088	Pqlc1	NM_001164420	ref|Mus musculus PQ loop repeat containing 1 (Pqlc1), transcript variant 2, mRNA [NM_001164420]	214.019	218.313	216.742	200.299	375.7	324.711	287.742	388.623	353.681	288.671	271.335	308.135	327.009	346.428	431.361	379.263	410.301	455.86	397.317	395.582	589.532	621.155	704.543	526.371	1.59287	0.0160361
A_55_P1992839	Dsn1	NM_025853	ref|Mus musculus DSN1, MIND kinetochore complex component, homolog (S. cerevisiae) (Dsn1), mRNA [NM_025853]	12.4427	12.4397	10.0632	12.6512	5.42298	5.78279	4.79972	5.19424	17.2822	21.7355	20.5412	19.8859	13.3596	18.4288	19.3358	21.0059	9.76793	10.0989	11.5234	11.4159	11.9856	12.6767	9.89154	14.8221	1.59228	0.0132953
A_52_P46085	Mvp	NM_080638	ref|Mus musculus major vault protein (Mvp), mRNA [NM_080638]	67.5582	72.6289	58.8636	57.191	107.381	76.9475	76.2774	119.562	126.833	100.829	88.4147	109.439	95.1593	86.1096	115.011	93.8574	101.458	142.509	148.647	133.428	113.797	119.171	110.503	93.6755	1.59157	0.0129171
A_52_P672453	Prpf3	NM_027541	ref|Mus musculus PRP3 pre-mRNA processing factor 3 homolog (yeast) (Prpf3), mRNA [NM_027541]	144.7	120.874	127.543	121.742	147.045	149.886	131.746	141.253	172.937	191.741	187.789	156.99	212.799	221.223	244.424	250.402	134.7	141.108	138.801	154.118	221.864	219.027	210.553	206.645	1.59102	0.0229716
A_51_P312997	Zfp346	NM_012017	ref|Mus musculus zinc finger protein 346 (Zfp346), mRNA [NM_012017]	45.8748	43.5162	39.097	43.8085	85.7695	93.0518	95.2669	104.492	91.4044	58.9042	47.7865	70.5015	68.5481	59.0787	81.1538	70.524	83.663	81.4712	70.1917	89.5729	90.3545	84.9989	96.4445	69.8076	1.59	0.0479378
A_55_P2021099	Tmem181a	NM_001033178	ref|Mus musculus transmembrane protein 181A (Tmem181a), mRNA [NM_001033178]	73.5663	75.3327	79.065	75.3144	85.5066	79.5995	66.1878	77.8424	147.158	137.926	103.342	110.685	109.726	95.81	127.241	131.788	154.567	148.476	140.234	122.615	148.01	164.653	172.147	153.098	1.58876	0.0154151
A_51_P256202	Ctsz	NM_022325	ref|Mus musculus cathepsin Z (Ctsz), mRNA [NM_022325]	244.777	242.775	230.873	196.447	345.699	302.215	294.36	306.218	336.616	427.58	258.346	278.734	432.967	341.519	415.998	414.395	456.371	463.266	487.217	395.05	541.192	546.847	557.788	472.318	1.58829	0.0437683
A_52_P137765	Lmna	NM_019390	ref|Mus musculus lamin A (Lmna), transcript variant 2, mRNA [NM_019390]	863.233	826.699	800.281	788.87	2067.49	2005.6	1643.51	2024.59	1444.76	1397.86	935.971	1073.57	1377.17	1110.4	1518	1545.48	1135.56	1383.62	1368.65	1216.1	1469.46	1567.52	1686.5	1334.42	1.5863	0.0296519
A_51_P483617	0610040J01Rik	NM_029554	ref|Mus musculus RIKEN cDNA 0610040J01 gene (0610040J01Rik), mRNA [NM_029554]	460.187	465.523	505.895	527.834	58.0209	85.1816	114.79	60.6488	757.416	533.308	727.493	789.465	854.904	941.08	806.688	794.981	98.2067	130.657	144.596	144.207	203.723	153.078	104.27	163.03	1.58345	0.0170597
A_55_P2016367	Rhox3f	NM_001040089	ref|Mus musculus reproductive homeobox 3F (Rhox3f), mRNA [NM_001040089]	8.51891	7.92395	8.85313	8.80701	20.0371	17.5019	17.7012	21.5008	12.0612	8.65276	13.3035	10.3446	15.963	17.7065	15.8985	13.983	15.3153	11.6083	9.19841	15.268	20.7954	22.4378	20.7925	17.0375	1.58216	0.0726568
A_55_P2024215	Ctnnbl1	NM_025680	ref|Mus musculus catenin, beta like 1 (Ctnnbl1), mRNA [NM_025680]	597.494	656.2	612.4	614.065	553.843	543.086	627.944	589.601	730.086	1186.16	781.917	906.127	887.6	1199.66	1044.32	1111.98	828.462	602.332	661.823	710.006	718.664	726.464	729.064	847.554	1.58212	0.0363022
A_52_P322141	Ccdc88b	NM_001081291	ref|Mus musculus coiled-coil domain containing 88B (Ccdc88b), mRNA [NM_001081291]	22.3187	22.9769	18.1547	21.4582	88.9438	68.1902	70.3787	84.1268	36.736	42.5535	24.9724	27.7316	39.3914	25.6754	37.0366	34.4408	132.161	104.762	87.193	75.2288	102.971	101.659	111.121	81.2651	1.58133	0.0502896
A_55_P2034335	Cage1	NM_027724	ref|Mus musculus cancer antigen 1 (Cage1), mRNA [NM_027724]	4.78689	5.96058	7.74199	6.02667	13.8264	14.0388	10.6746	15.4438	13.6637	10.6747	10.3841	10.0735	7.17887	8.58203	9.00269	7.92783	15.7183	18.1793	14.5834	13.6053	15.1917	13.4352	12.7268	16.6372	1.58034	0.0698156
A_55_P2123673	Trnp1	NM_001081156	ref|Mus musculus TMF1-regulated nuclear protein 1 (Trnp1), mRNA [NM_001081156]	23.5051	25.3542	25.179	27.8589	126.816	127.458	95.0556	99.0872	30.344	40.2158	35.8231	31.8974	59.9834	45.6876	33.9177	43.9993	72.8832	63.5353	84.6909	60.3498	68.8554	81.5942	86.4269	99.8974	1.57938	0.0877286
A_55_P1984347	Rhox3h	NM_001114157	ref|Mus musculus reproductive homeobox 3H (Rhox3h), mRNA [NM_001114157]	10.5571	8.1563	9.17861	8.34059	24.7106	21.0972	18.5941	20.9	13.6582	9.51817	15.082	11.6125	16.289	18.0065	16.7298	13.5258	16.947	13.3293	10.691	14.9893	18.9542	18.9582	22.2098	19.0891	1.57899	0.0514917
A_55_P2181251	A430105I19Rik	NM_001001982	ref|Mus musculus RIKEN cDNA A430105I19 gene (A430105I19Rik), mRNA [NM_001001982]	458.498	415.045	445.719	446.045	940.446	985.066	980.673	974.389	546.57	757.024	544.958	506.222	689.653	824.382	861.556	840.691	619.589	602.483	621.106	620.066	689.961	664.871	753.732	696.375	1.57793	0.0589108
A_51_P398878	Uck2	NM_030724	ref|Mus musculus uridine-cytidine kinase 2 (Uck2), mRNA [NM_030724]	306.155	278.023	278.291	322.14	731.364	564.049	425.388	560.248	408.901	594.706	334.627	446.076	424.369	491.536	577.836	459.052	482.657	562.135	535.379	481.132	535.398	598.463	632.041	482.556	1.57736	0.0394477
A_66_P118479	Gm567	XM_003945368	ref|PREDICTED: Mus musculus predicted gene 567 (Gm567), mRNA [XM_003945368]	1.32258	1.00776	0.761902	0.703134	2.13273	0.921934	1.07329	0.729525	1.8515	0.839273	1.49037	1.40599	1.5749	1.51763	1.84404	1.44954	3.02454	4.26746	2.95245	4.31946	6.08299	4.93952	4.71243	4.43611	1.57735	0.0889797
A_55_P2038972	Erich1	NM_001034862	ref|Mus musculus glutamate rich 1 (Erich1), mRNA [NM_001034862]	3.96045	5.25617	5.56985	4.35485	4.67205	5.64142	5.96999	5.80626	6.53394	6.87112	5.54955	5.23839	8.53887	8.93807	8.14668	10.3694	5.90217	5.30231	5.13726	6.12733	9.62352	7.34657	6.41544	8.11925	1.57215	0.0912292
A_51_P275053	Spaca7	NM_024279	ref|Mus musculus sperm acrosome associated 7 (Spaca7), mRNA [NM_024279]	2.52244	2.13714	2.10685	2.53873	3.92875	2.60772	2.75301	2.44346	4.89445	2.89357	3.26567	3.1009	4.42963	3.39587	3.30795	3.96569	4.30036	3.47457	2.60702	4.9937	3.57342	3.71927	2.30635	2.64567	1.57191	0.0477682
A_51_P383140	Slk	NM_009289	ref|Mus musculus STE20-like kinase (Slk), transcript variant 1, mRNA [NM_009289]	11.5384	9.75303	11.4288	10.6663	14.4797	10.7428	10.9262	12.1469	16.2958	12.3859	13.2495	13.817	20.2991	17.5256	20.746	22.0744	14.4538	14.2967	15.5737	10.6925	21.2379	17.8321	21.9268	17.5356	1.57184	0.0687141
A_55_P2062593	Gm4924	DQ459435	gb|Mus musculus inhibitor of four 1 (Mif1) mRNA, complete cds. [DQ459435]	8.8933	9.38142	12.576	10.028	41.1076	40.8116	41.4626	39.4655	17.9154	9.05197	15.9101	17.0946	20.3945	18.8978	15.0635	14.1162	39.7591	38.0732	25.222	34.033	40.1879	39.6483	46.9233	50.3533	1.57104	0.0751107
A_66_P132840	9430077A04Rik	AK051584	gb|Mus musculus 12 days embryo spinal ganglion cDNA, RIKEN full-length enriched library, clone:D130058I18 product:hypothetical protein, full insert sequence. [AK051584]	0.916384	1.10586	1.35993	1.2429	1.76673	1.44124	1.0701	1.19372	2.2366	1.28826	2.07489	2.21337	1.30386	1.42003	1.82633	2.15797	2.20995	1.72063	1.13167	2.83518	0.900665	1.68322	1.15234	2.18015	1.56985	0.0866652
A_55_P2009187	Iffo1	NM_001039669	ref|Mus musculus intermediate filament family orphan 1 (Iffo1), transcript variant 1, mRNA [NM_001039669]	55.5914	59.1684	58.5104	56.2087	205.734	222.001	218.243	209.805	99.3758	129.683	71.4053	63.3637	96.4946	90.5858	92.0992	77.4126	107.64	112.948	103.76	103.476	117.387	131.852	143.719	108.412	1.56969	0.0752391
A_55_P2059936	Zfp383	NM_001243908	ref|Mus musculus zinc finger protein 383 (Zfp383), mRNA [NM_001243908]	11.7678	14.8568	15.6425	14.3224	14.5579	16.1048	15.2509	17.6752	19.917	31.757	19.6334	17.8829	20.5425	24.1953	19.5947	24.0696	13.5788	13.225	10.3619	14.2498	16.6801	15.809	15.4134	17.2323	1.56913	0.0570591
A_55_P2052862	Fam73a	NM_174868	ref|Mus musculus family with sequence similarity 73, member A (Fam73a), transcript variant 1, mRNA [NM_174868]	148.542	124.193	139.426	157.84	55.4121	60.3039	64.6207	57.8423	234.583	268.01	179.031	221.93	216.678	215.739	229.556	221.299	114.852	116.665	121.482	124.62	141.612	130.724	123.05	117.904	1.56739	0.00546707
A_55_P2034720	Ccdc104	NM_025740	ref|Mus musculus coiled-coil domain containing 104 (Ccdc104), mRNA [NM_025740]	136.523	139.442	148.147	155.196	214.637	239.729	235.839	231.364	229.534	281.435	283.346	228.723	186.208	175.303	209.987	217.264	292.14	301.496	254.569	339.196	318.832	354.427	312.856	374.534	1.56376	0.0323393
A_52_P58359	Tlx1	NM_021901	ref|Mus musculus T cell leukemia, homeobox 1 (Tlx1), mRNA [NM_021901]	0.801674	1.2559	1.19018	0.74209	5.69262	7.12617	4.85517	5.6443	2.15635	1.13807	1.54834	1.08561	1.44201	1.77135	1.62511	1.70746	3.9236	1.80019	0.949097	1.98951	1.25864	1.94482	2.30263	2.17588	1.56326	0.0974072
A_55_P2173331	Gm20939	NM_001024731	ref|Mus musculus predicted gene, 20939 (Gm20939), mRNA [NM_001024731]	7.09705	6.66008	7.26663	7.58914	17.3577	15.7645	15.4146	15.5403	13.8079	6.99069	12.4361	10.6055	11.2298	11.6764	12.3245	10.3803	12.2906	11.4496	11.8377	12.3646	14.9379	14.7755	15.6096	16.2848	1.56313	0.0372045
A_66_P132855	Baz1b	NM_011714	ref|Mus musculus bromodomain adjacent to zinc finger domain, 1B (Baz1b), mRNA [NM_011714]	36.7185	34.3974	32.7265	33.2249	42.9496	44.8374	43.9905	42.1379	48.8937	38.0623	39.514	40.6	68.8205	60.9534	67.9998	63.6032	58.2818	56.5025	54.9898	53.9628	80.6925	69.3216	89.5002	70.0493	1.56291	0.096979
A_51_P521176	Rassf7	NM_025886	ref|Mus musculus Ras association (RalGDS/AF-6) domain family (N-terminal) member 7 (Rassf7), mRNA [NM_025886]	14.6396	14.986	16.0961	15.0756	41.0467	36.9364	30.8588	41.4083	26.5355	24.6405	21.8166	22.1905	18.5431	34.4961	18.7667	22.8904	41.2821	37.8148	34.4945	44.2524	30.4677	41.738	31.9206	30.0538	1.56158	0.0669914
A_52_P354271	2310057M21Rik	NM_026655	ref|Mus musculus RIKEN cDNA 2310057M21 gene (2310057M21Rik), mRNA [NM_026655]	129.851	115.174	116.561	120.026	152.33	157.565	172.033	187.253	176.445	253.267	154.354	175.85	142.872	162.684	188.858	249.268	164.025	145.175	155.551	169.136	165.945	166.228	158.085	149.454	1.561	0.0729635
A_55_P2100008	TC1685411	TC1685411	tc|IF4B_MOUSE (Q8BGD9) Eukaryotic translation initiation factor 4B (eIF-4B), partial (11%) [TC1685411]	473.234	466.785	474.535	507.207	633.39	601.879	567.892	607.876	654.639	571.858	474.855	722.348	865.008	780.414	973.148	956.609	488.61	538.389	521.735	524.071	654.722	552.286	646.294	626.767	1.56078	0.0883964
A_55_P2035613	Tmbim1	NM_027154	ref|Mus musculus transmembrane BAX inhibitor motif containing 1 (Tmbim1), mRNA [NM_027154]	1039.38	990.884	1033.19	1019.35	1526.86	1335.59	1167.35	1595.49	1542.46	2048.22	1082.22	1453.59	1500.91	1423.49	1994.49	1699.26	1486.06	1570.92	1422.63	1489.72	1508.75	1738.44	1808.29	1561.53	1.56077	0.0514917
A_52_P110070	5730416F02Rik	NR_033596	ref|Mus musculus RIKEN cDNA 5730416F02 gene (5730416F02Rik), non-coding RNA [NR_033596]	13.6332	14.0868	14.459	12.9444	14.6883	11.4942	10.2514	11.8268	14.9224	28.913	17.6878	16.5307	22.4745	22.7273	19.9244	28.8763	19.1382	19.2056	26.3524	14.186	17.4254	23.1635	23.5566	22.9149	1.56065	0.0970248
A_52_P451834	Stk35	NM_183262	ref|Mus musculus serine/threonine kinase 35 (Stk35), transcript variant 1, mRNA [NM_183262]	37.6686	35.6677	34.1981	43.1779	41.1171	45.2743	44.3935	38.7384	56.9809	41.1033	59.1711	52.4014	42.2284	73.3235	76.7087	68.2446	61.979	53.2734	52.5216	65.2216	58.6636	60.6082	54.6915	74.8334	1.5598	0.0817633
A_51_P464981	Map1lc3a	NM_025735	ref|Mus musculus microtubule-associated protein 1 light chain 3 alpha (Map1lc3a), transcript variant 1, mRNA [NM_025735]	1040.22	913.62	876.794	1018.52	457.614	427.893	414.987	497.218	1410.41	1672.5	1187.06	1069.83	1738.72	1387.76	1671.95	1869.37	858.873	854.357	1232.77	1148.66	1440.89	1101.96	840.617	1276.22	1.55977	0.0450494
A_52_P527874	Rrp12	NM_199447	ref|Mus musculus ribosomal RNA processing 12 homolog (S. cerevisiae) (Rrp12), mRNA [NM_199447]	40.0308	34.001	36.7479	39.3005	32.2475	16.7104	24.5756	30.5692	72.0466	63.0079	40.7113	51.8824	55.4616	46.3384	79.6109	58.9857	32.595	38.4488	27.4087	45.6787	50.4727	47.6278	29.4345	22.8571	1.55932	0.0737515
A_51_P294020	Ticam1	NM_174989	ref|Mus musculus toll-like receptor adaptor molecule 1 (Ticam1), mRNA [NM_174989]	12.4181	14.6318	12.6545	11.2815	23.416	20.6804	16.2352	23.1006	21.627	24.3384	16.721	15.7582	17.6711	19.0456	21.4487	22.2624	19.4703	22.8093	19.6134	19.7107	27.1515	28.1942	29.3955	26.2773	1.558	0.0220373
A_55_P2075657	5330426L24Rik	XR_168729	ref|PREDICTED: Mus musculus RIKEN cDNA 5330426L24 gene (5330426L24Rik), misc_RNA [XR_168729]	1.12184	1.48985	1.41764	2.17645	2.66886	3.03037	2.21561	2.61271	2.12438	2.14467	2.35582	2.72102	1.96342	2.67064	2.41584	2.93321	4.75653	4.16677	3.3225	3.66183	3.31105	3.03898	3.22079	2.90312	1.55734	0.0402706
A_55_P2308738	Mb21d2	NM_177718	ref|Mus musculus Mab-21 domain containing 2 (Mb21d2), mRNA [NM_177718]	2.88147	1.68639	2.44457	1.55336	3.22376	3.09292	3.10425	4.05305	3.48495	4.05435	2.87322	4.17793	2.33732	3.45936	2.71776	3.57327	4.55132	4.28449	3.12912	4.42253	3.83401	3.78265	5.24327	4.15559	1.55725	0.0800034
A_52_P189957	Dbnl	NM_013810	ref|Mus musculus drebrin-like (Dbnl), transcript variant 2, mRNA [NM_013810]	20.67	19.7081	20.2571	21.0427	41.9713	37.1185	38.9822	43.4402	31.5293	26.1404	24.8802	30.4981	35.9364	33.4876	36.3655	35.3402	34.8121	40.1959	45.6183	37.8137	35.881	42.053	38.1851	31.0249	1.55598	0.0121273
A_51_P235139	Klhl40	NM_028202	ref|Mus musculus kelch-like 40 (Klhl40), mRNA [NM_028202]	613.296	626.225	584.36	535.879	1828.52	1866.38	1612.06	1813.71	965.919	933.3	824.633	915.765	880.693	916.187	1100.69	800.399	852.125	1117.49	888.189	1107	1048.97	1214.11	1048.22	760.666	1.55473	0.00329438
A_55_P2024337	Tmem53	NM_026837	ref|Mus musculus transmembrane protein 53 (Tmem53), mRNA [NM_026837]	91.6261	103.312	104.916	89.746	345.429	323.369	289.578	418.4	163.941	116.99	184.624	134.288	168.96	145.469	140.795	156.221	176.039	191.556	219.18	154.134	186.812	200.948	194.509	237.789	1.55453	0.0154443
A_66_P113662	Tmem62	NM_175285	ref|Mus musculus transmembrane protein 62 (Tmem62), mRNA [NM_175285]	29.6418	28.7939	30.9315	30.5198	69.4285	67.8809	66.0354	71.8118	46.8315	48.2034	34.4717	39.5049	51.9415	48.7647	55.3191	47.4959	76.4261	71.1306	60.5612	65.1972	75.8164	82.2051	93.1268	80.5453	1.55368	0.0145114
A_55_P1960738	Gm4470	BG175686	gb|602334681F2 NCI_CGAP_Mam1 Mus musculus cDNA clone IMAGE:4457756 5'. [BG175686]	100.131	85.2667	72.6735	77.6909	96.4587	65.6862	102.158	97.1762	143.088	101.718	85.9631	98.3261	159.548	151.569	155.245	147.722	205.612	149.146	85.9484	194.93	184.846	193.982	157.256	145.292	1.55345	0.0875992
A_51_P190765	Rtca	NM_025517	ref|Mus musculus RNA 3'-terminal phosphate cyclase (Rtca), mRNA [NM_025517]	217.696	224.783	233.326	231.713	149.782	155.087	154.888	149.339	280.172	329.911	286.625	239.833	402.743	440.981	402.754	432.594	151.396	160.566	191.74	155.229	284.097	283.49	282.217	291.352	1.55127	0.073694
A_55_P2000158	Pik3r3	NM_181585	ref|Mus musculus phosphatidylinositol 3 kinase, regulatory subunit, polypeptide 3 (p55) (Pik3r3), mRNA [NM_181585]	64.9757	71.2266	70.2581	59.9751	76.6592	48.0218	85.4267	86.3761	135.549	80.8033	85.4078	88.5449	101.554	97.8022	125.866	111.027	94.9513	112.698	98.2007	97.7722	117.02	123.913	108.402	106.792	1.55113	0.047882
A_51_P242414	Micall1	NM_177461	ref|Mus musculus microtubule associated monoxygenase, calponin and LIM domain containing -like 1 (Micall1), mRNA [NM_177461]	177.948	187.369	189.174	213.642	365.002	359.065	331.964	399.926	377.908	409.212	242.51	285.68	259.146	226.061	305.905	272.478	311.078	298.243	292.562	261.434	293.753	275.208	317.875	294.579	1.54849	0.0740077
A_55_P2070721	Rapgef1	NM_001039087	ref|Mus musculus Rap guanine nucleotide exchange factor (GEF) 1 (Rapgef1), transcript variant 1, mRNA [NM_001039087]	695.285	814.361	812.853	772.089	1464.43	1499.14	1240.4	1571.52	1178.93	1329.92	1086.82	1055.9	1234.51	1155.51	1333.29	1205.9	840.166	1021.89	965.586	1029.49	1101.26	1214.5	1216.56	1185.19	1.54799	0.00171293
A_52_P347898	Sost	NM_024449	ref|Mus musculus sclerostin (Sost), mRNA [NM_024449]	0.880168	0.675133	0.568841	1.0193	0.574474	0.858663	0.479386	0.462806	1.63798	1.36913	1.12994	0.951559	1.0436	1.28647	1.03509	1.27778	0.969324	0.615065	0.947266	1.21428	1.413	1.15821	1.37308	1.72658	1.54792	0.0679136
A_51_P203501	Vars	NM_011690	ref|Mus musculus valyl-tRNA synthetase (Vars), nuclear gene encoding mitochondrial protein, mRNA [NM_011690]	80.8231	91.4866	87.7629	92.1329	107.795	105.185	96.2104	135.202	128.647	177.295	96.0569	115.322	139.61	128.786	152.509	151.873	88.9741	89.0711	95.7711	103.866	104.759	99.8831	89.3562	98.7987	1.54753	0.042638
A_51_P199899	Fto	NM_011936	ref|Mus musculus fat mass and obesity associated (Fto), mRNA [NM_011936]	146.839	160.288	163.976	162.625	171.401	167.92	176.668	194.373	202.122	248.636	192.71	186.399	280.185	288.321	292.665	270.362	150.512	161.884	162.436	186.489	275.461	259.335	230.429	226.098	1.54751	0.0416705
A_51_P122085	Usp20	NM_028846	ref|Mus musculus ubiquitin specific peptidase 20 (Usp20), mRNA [NM_028846]	266.228	282.389	280.439	339.157	212.082	205.479	208.925	244.5	451.303	578.353	381.782	381.425	454.149	428.545	490.428	445.068	351.6	420.947	432.532	417.496	525.678	486.516	427.852	440.947	1.54554	0.0171363
A_55_P2063126	Inadl	NM_172696	ref|Mus musculus InaD-like (Drosophila) (Inadl), transcript variant 1, mRNA [NM_172696]	10.9324	13.2127	14.5287	12.6256	13.4659	14.4135	13.451	15.0599	21.2264	19.0149	25.1547	22.1184	14.5018	19.3753	19.1218	17.9962	13.9362	14.5227	18.9057	13.1882	14.7644	15.0615	17.8671	13.8511	1.54494	0.0278157
A_55_P2096081	Myo5b	NM_201600	ref|Mus musculus myosin VB (Myo5b), mRNA [NM_201600]	11.7459	10.4812	11.4229	18.8724	83.5286	70.7966	49.5757	86.1822	21.5592	15.2369	20.588	22.6464	18.9643	26.1623	20.7456	16.3234	42.4561	46.7687	34.6313	35.9714	43.0439	37.7845	50.0173	45.7741	1.54435	0.0675246
A_55_P2117043	Mtmr1	NM_016985	ref|Mus musculus myotubularin related protein 1 (Mtmr1), mRNA [NM_016985]	419.416	413.872	413.77	492.281	334.644	346.229	341.205	350.091	579.019	773.732	513.046	560.994	708.617	661.87	801.69	770.274	379.338	389.385	369.799	429.729	570.995	514.031	500.978	536.157	1.54347	0.029737
A_55_P2061084	Wfikkn2	NM_181819	ref|Mus musculus WAP, follistatin/kazal, immunoglobulin, kunitz and netrin domain containing 2 (Wfikkn2), mRNA [NM_181819]	118.013	125.823	127.273	130.192	5.51743	6.70747	3.96068	5.6078	140.911	222.78	166.262	156.602	191.434	238.258	226.844	204.366	35.1555	41.7855	54.7527	51.9763	95.6763	76.1497	52.3039	89.7122	1.54344	0.0439134
A_52_P529360	Rab11fip5	NM_001003955	ref|Mus musculus RAB11 family interacting protein 5 (class I) (Rab11fip5), transcript variant 1, mRNA [NM_001003955]	666.324	726.195	719.914	680.405	496.074	435.016	405.636	446.256	1143.57	1154.26	869.173	1090.6	1018.66	1034.77	1288.98	1016.35	759.182	1005.33	1034.75	741.628	1052.83	1008.67	1292.14	930.828	1.54258	0.00592259
A_52_P465886	Gramd3	NM_026240	ref|Mus musculus GRAM domain containing 3 (Gramd3), mRNA [NM_026240]	20.9688	20.562	17.9757	15.6749	31.5528	29.958	25.7121	30.2731	25.4355	21.1755	23.587	23.5182	39.1145	32.5531	33.7276	32.6482	33.5095	32.2875	24.6553	29.0557	51.8755	44.2926	49.2485	41.9814	1.54134	0.0816816
A_55_P1978860	Trp53bp2	NM_173378	ref|Mus musculus transformation related protein 53 binding protein 2 (Trp53bp2), mRNA [NM_173378]	21.0129	21.7471	23.4015	23.257	27.275	25.1916	23.5091	24.0083	28.3705	30.2878	25.0826	25.6716	39.4846	43.8494	41.5708	41.3074	28.1648	25.645	22.7083	28.7555	45.1023	41.4847	37.5457	43.0941	1.54121	0.0835785
A_55_P2029574	Por	NM_008898	ref|Mus musculus P450 (cytochrome) oxidoreductase (Por), mRNA [NM_008898]	309.768	334.392	295.813	277.909	278.072	266.471	279.947	264.25	386.877	418.994	327.447	381.01	596.946	499.328	506.715	633.9	466.6	385.093	526.776	353.764	453.746	461.773	446.165	630.905	1.54006	0.0894169
A_51_P179194	1700080E11Rik	NM_028562	ref|Mus musculus RIKEN cDNA 1700080E11 gene (1700080E11Rik), mRNA [NM_028562]	1.63566	1.4989	1.40226	1.38908	1.03346	1.54087	1.78599	1.17534	2.79173	2.02798	2.21865	1.26357	2.23836	2.30732	2.89874	2.48959	2.41391	2.32745	1.2159	1.90685	1.96508	2.51883	2.45687	3.06172	1.53866	0.0797336
A_55_P2043657	Zfp677	NM_172486	ref|Mus musculus zinc finger protein 677 (Zfp677), mRNA [NM_172486]	16.7596	15.5566	14.5325	17.3011	18.3563	19.0751	19.8672	20.7591	25.9303	22.336	25.6983	28.1674	21.7266	29.7447	21.5697	22.1049	25.2868	23.3591	30.9128	25.8626	16.9967	18.5948	20.8368	22.2682	1.53764	0.0111824
A_52_P579531	Pdlim3	NM_016798	ref|Mus musculus PDZ and LIM domain 3 (Pdlim3), mRNA [NM_016798]	6249.26	5672.07	6087.38	6284.22	8393.45	9056.1	7259.19	9050.17	8768.8	11461.8	8557.63	9020.54	8900.73	8929.21	10729.9	8305.89	6440.8	6375.46	6089.33	7085.31	8700.67	8904.44	6523.42	7076.69	1.53696	0.00764365
A_51_P288906	Clip1	NM_019765	ref|Mus musculus CAP-GLY domain containing linker protein 1 (Clip1), mRNA [NM_019765]	676.732	653.012	666.745	727.765	871.356	878.738	806.628	997.499	1059.12	1373.88	841.229	1022.28	923.338	844.762	1206.45	1099.81	769.293	855.85	788.972	978.664	906.066	879.872	807.803	681.859	1.53636	0.036929
A_55_P2073227	Gm2178	ENSMUST00000104927	ens|predicted gene 2178 [Source:MGI Symbol;Acc:MGI:3780348] [ENSMUST00000104927]	4.64725	3.35938	3.1318	4.17041	2.90721	2.63729	3.22692	3.68141	5.0545	5.19532	4.43243	4.92803	5.61773	7.28456	7.24182	7.28289	6.09985	3.83404	4.64704	4.06983	4.6928	4.8534	4.70925	5.36534	1.53628	0.0747392
A_52_P365768	Nsun2	NM_145354	ref|Mus musculus NOL1/NOP2/Sun domain family member 2 (Nsun2), mRNA [NM_145354]	576.072	559.844	549.758	562.74	502.302	564.785	475.268	487.558	795.281	1140.66	586.664	719.499	822.579	843.72	935.713	1062.32	490.629	499.847	528.497	564.333	659.184	634.05	614.919	644.315	1.53585	0.0655895
A_51_P429366	Hes6	NM_019479	ref|Mus musculus hairy and enhancer of split 6 (Drosophila) (Hes6), mRNA [NM_019479]	79.8934	85.4912	76.8725	80.0697	92.7084	93.4519	99.1628	81.4874	146.129	104.351	121.987	99.8398	128.543	114.444	131.733	142.667	97.4572	114.28	115.733	103.32	137.148	122.781	117.737	108.993	1.53523	0.0130935
A_55_P2037962	Trpm6	NM_153417	ref|Mus musculus transient receptor potential cation channel, subfamily M, member 6 (Trpm6), mRNA [NM_153417]	5.15653	4.01111	4.11528	3.74303	3.07293	4.23038	3.39985	3.35826	5.52078	5.98346	6.87265	7.5545	5.15092	7.90024	7.39914	5.8799	4.22618	4.86479	4.8275	3.88137	5.22508	5.81129	6.72109	4.8544	1.53476	0.0321698
A_51_P215038	Tmem59l	NM_182991	ref|Mus musculus transmembrane protein 59-like (Tmem59l), mRNA [NM_182991]	7.95575	5.61141	5.45881	6.02412	7.29168	5.16343	8.32281	3.86482	10.029	12.4579	8.00276	6.77455	10.4955	11.1928	8.40417	9.52084	28.95	14.9857	12.297	17.2764	10.5772	14.2513	16.1675	14.8507	1.53448	0.0646562
A_51_P149257	Phospho1	NM_153104	ref|Mus musculus phosphatase, orphan 1 (Phospho1), mRNA [NM_153104]	13.8606	10.8209	11.7784	11.3163	12.0658	13.4385	14.0486	14.1811	23.809	18.8153	17.2688	20.0791	15.6425	15.725	18.114	17.0862	12.8314	15.4681	10.9388	26.5914	14.1643	15.4136	11.144	10.6738	1.53361	0.0217644
A_51_P437608	Tulp3	NM_011657	ref|Mus musculus tubby-like protein 3 (Tulp3), mRNA [NM_011657]	29.2421	24.8202	25.5815	23.6495	22.3445	19.9657	25.5564	24.0163	44.6865	33.9717	32.3207	34.8814	41.638	38.4503	46.6762	44.1535	26.7076	35.0173	40.8712	34.6818	47.3312	40.6468	44.8398	38.9434	1.53339	0.0162578
A_51_P253527	Rffl	NM_026097	ref|Mus musculus ring finger and FYVE like domain containing protein (Rffl), transcript variant 2, mRNA [NM_026097]	27.7658	25.4849	27.0649	29.4719	35.7254	40.2022	31.277	38.1328	37.2882	56.8433	28.6679	34.8803	38.4907	39.9281	47.9521	52.543	22.4807	24.3383	25.1092	30.1652	26.2714	28.026	23.301	27.1772	1.53293	0.0848023
A_55_P2109377	Camk2b	NM_001174053	ref|Mus musculus calcium/calmodulin-dependent protein kinase II, beta (Camk2b), transcript variant 1, mRNA [NM_001174053]	3331.61	3520.85	3595.29	3671.72	4700.59	4656.83	4275.79	4919.02	5517.63	4558.19	5639.43	5090.03	5766.01	5446.94	5899.72	5346.79	3686.95	3854.2	3650.19	4233.05	4892.26	4566.54	3844.27	4169.32	1.53209	0.00108249
A_51_P423825	Morn1	NM_001081100	ref|Mus musculus MORN repeat containing 1 (Morn1), mRNA [NM_001081100]	10.0752	8.80252	10.6251	9.55515	10.8057	12.2429	12.3629	10.7387	13.2387	20.1806	12.7078	10.7831	12.7927	17.4373	14.6449	17.621	11.8779	13.5469	14.2659	14.7824	19.8685	16.6228	14.0039	16.925	1.52857	0.0744084
A_51_P352738	Mpv17l	NM_033564	ref|Mus musculus Mpv17 transgene, kidney disease mutant-like (Mpv17l), nuclear gene encoding mitochondrial protein, mRNA [NM_033564]	3.69405	1.99927	3.81002	4.8252	6.86441	5.84118	7.85128	5.57986	6.80919	4.87448	6.43263	4.37667	6.78026	5.39905	4.90027	4.22019	8.72985	8.38601	9.24066	10.0616	10.1608	9.12101	7.53071	10.889	1.52816	0.0982003
A_51_P114062	Ncs1	NM_019681	ref|Mus musculus neuronal calcium sensor 1 (Ncs1), mRNA [NM_019681]	15.9908	18.2653	17.1156	12.6497	62.9972	68.7051	64.8209	78.0187	33.7674	14.5916	25.8611	24.9741	22.4627	26.8379	25.6352	21.5222	35.3923	37.9305	37.5062	38.9109	36.4083	41.1252	47.0257	35.686	1.52803	0.0894169
A_55_P2169829	3632451O06Rik	NM_026142	ref|Mus musculus RIKEN cDNA 3632451O06 gene (3632451O06Rik), mRNA [NM_026142]	9.3808	8.71218	9.19315	11.8553	94.5117	98.2114	89.1154	95.7084	17.3582	13.3715	19.311	14.2173	15.1385	10.861	13.2965	15.9945	62.8447	70.8834	65.4481	65.4209	48.9236	47.4767	62.8544	53.3368	1.52713	0.0475059
A_51_P251352	Slc25a13	NM_015829	ref|Mus musculus solute carrier family 25 (mitochondrial carrier, adenine nucleotide translocator), member 13 (Slc25a13), nuclear gene encoding mitochondrial protein, transcript variant 1, mRNA [NM_015829]	8.22395	9.08666	10.3717	6.62585	5.65992	5.42025	5.69237	6.70135	15.3102	10.4504	13.0901	14.2312	13.0594	12.0184	12.561	14.0054	7.03078	6.40978	8.63662	4.72029	6.48949	8.14529	9.08062	8.72636	1.52625	0.0141545
A_55_P2050273	Cct6b	NM_009839	ref|Mus musculus chaperonin containing Tcp1, subunit 6b (zeta) (Cct6b), mRNA [NM_009839]	2.28623	3.4793	3.92588	4.03707	3.39551	3.49422	3.98994	4.57517	4.96983	6.40672	5.61504	4.58589	6.0344	4.15777	5.68627	4.43891	5.85087	5.08669	4.83741	4.25217	5.20324	5.72581	5.89831	8.08908	1.52584	0.0465563
A_55_P2030209	Cir1	NM_025854	ref|Mus musculus corepressor interacting with RBPJ, 1 (Cir1), mRNA [NM_025854]	97.9063	95.62	92.9886	90.9377	96.7662	60.2314	97.5925	94.9615	126.224	217.026	152.195	144.135	96.902	135.451	143.053	136.765	76.6948	108.783	113.51	144.18	136.185	124.274	105.117	100.189	1.52569	0.0956923
A_52_P392644	Zfp641	NM_173769	ref|Mus musculus zinc finger protein 641 (Zfp641), mRNA [NM_173769]	42.7193	38.8912	42.0915	30.2521	75.2977	59.0166	63.8235	83.1329	70.0791	60.0431	82.4429	64.6957	45.1005	50.0419	51.0844	46.2061	59.0307	54.3035	52.163	61.2941	53.6614	50.1977	44.9521	43.0863	1.52543	0.0919503
A_51_P161354	Sesn2	NM_144907	ref|Mus musculus sestrin 2 (Sesn2), mRNA [NM_144907]	55.5588	48.798	43.0869	43.4614	50.1974	47.0201	41.6986	44.1765	65.709	62.9615	61.6606	49.5705	84.7799	90.2591	89.6699	77.7703	68.0767	55.6768	46.3391	57.059	90.397	86.8679	76.24	73.0285	1.52532	0.0721334
A_51_P362959	Fbxo36	NM_025386	ref|Mus musculus F-box protein 36 (Fbxo36), mRNA [NM_025386]	20.781	22.0102	20.5561	27.1344	38.056	36.9111	39.7815	39.1442	34.3271	32.3961	44.2194	36.6267	30.9458	30.4997	32.524	34.3697	36.6728	40.5993	47.5783	37.0525	36.7717	29.8191	36.7018	43.2202	1.52466	0.0154639
A_52_P658122	Ets2	NM_011809	ref|Mus musculus E26 avian leukemia oncogene 2, 3' domain (Ets2), mRNA [NM_011809]	409.595	407.011	334.546	340.891	616.476	603.04	604.778	590.836	705.688	573.045	440.971	415.116	622.758	475.066	639.875	674.27	460.519	385.898	379.502	401.458	380.868	426.904	449.091	376.993	1.52368	0.0619491
A_52_P257472	Prr12	NM_175022	ref|Mus musculus proline rich 12 (Prr12), mRNA [NM_175022]	6.63378	5.09466	5.33103	4.02836	7.26328	7.81104	7.88174	8.14958	8.72844	11.0596	8.33019	6.19664	7.44054	8.40054	7.24115	6.84151	7.29891	6.98047	7.8974	6.84681	6.27907	7.19832	7.41443	7.35513	1.52312	0.0663127
A_51_P366161	Mpg	NM_010822	ref|Mus musculus N-methylpurine-DNA glycosylase (Mpg), mRNA [NM_010822]	64.9691	64.8597	62.7809	61.4771	32.0665	27.2005	25.1951	24.3563	83.8085	121.611	78.5482	73.107	96.0964	111.664	111.853	97.2467	68.7542	67.5935	65.6642	58.8753	79.1516	89.4944	66.6485	79.4394	1.52297	0.0432944
A_52_P625218	Sorcs3	NM_025696	ref|Mus musculus sortilin-related VPS10 domain containing receptor 3 (Sorcs3), mRNA [NM_025696]	1.6689	1.88923	1.21244	1.18532	1.93826	0.881148	0.888597	1.33094	1.85897	1.85677	2.29133	2.09404	1.9628	2.45505	2.77086	2.82682	1.91163	3.51305	1.87098	3.12183	2.91519	2.50569	2.96312	3.30122	1.5209	0.0603412
A_55_P1959238	Nagk	NM_019542	ref|Mus musculus N-acetylglucosamine kinase (Nagk), transcript variant 1, mRNA [NM_019542]	66.2868	77.241	76.8936	67.2598	77.6676	65.6046	56.3883	66.5711	100	76.0821	89.7596	90.6617	131.078	138.85	131.546	116.979	80.3984	84.3615	93.2535	69.0793	117.635	121.071	122.19	122.054	1.52071	0.0771937
A_55_P2144285	Nnt	NM_008710	ref|Mus musculus nicotinamide nucleotide transhydrogenase (Nnt), nuclear gene encoding mitochondrial protein, transcript variant 1, mRNA [NM_008710]	691.052	590.572	695.352	744.849	578.501	598.552	538.373	520.833	1087.49	1122.97	871.318	1108.76	779.692	989.097	1246.39	1069.86	874.792	887.498	923.475	591.119	743.541	716.346	1062.41	924.877	1.52023	0.0210846
A_55_P1981959	Trafd1	NM_001163470	ref|Mus musculus TRAF type zinc finger domain containing 1 (Trafd1), transcript variant 1, mRNA [NM_001163470]	1399.4	1556.37	1457.34	1432.55	2142.99	2347.55	2140.14	2407.88	1774.29	3092.71	1624.44	1823.38	2567.37	2334.92	2458.45	2091.94	1579.38	1665.02	1659.83	1923.75	2043.42	2155.98	2024.5	1912.67	1.51972	0.0822455
A_55_P2020373	Chd4	NM_145979	ref|Mus musculus chromodomain helicase DNA binding protein 4 (Chd4), mRNA [NM_145979]	781.65	863.113	830.075	808.012	1536.08	1585.34	1522.01	1603.45	1061.74	1355.99	916.561	885.541	1455.83	1433.08	1457.73	1409.28	1080.15	1047.16	887.34	1096.79	1636.09	1688.53	1498.57	1537.01	1.51937	0.0625407
A_52_P570652	Flywch1	NM_153791	ref|Mus musculus FLYWCH-type zinc finger 1 (Flywch1), mRNA [NM_153791]	53.8776	48.7464	48.031	45.8115	38.7171	54.9241	39.8562	41.6012	71.683	89.0315	50.2635	53.0319	76.3821	81.7822	94.2761	79.9827	61.9836	70.6853	47.4724	80.4722	106.67	105.888	88.3563	87.4221	1.5179	0.0754565
A_55_P2022277	Nfe2l1	NM_008686	ref|Mus musculus nuclear factor, erythroid derived 2,-like 1 (Nfe2l1), transcript variant 1, mRNA [NM_008686]	70.4018	63.6293	63.9585	69.1636	97.448	108.256	87.2003	102.177	98.2802	112.269	81.5489	85.8271	104.691	95.7064	129.464	103.06	89.3373	114.274	84.5025	107.558	113.812	129.523	129.223	102.86	1.51757	0.0218579
A_52_P82510	Nmt1	NM_008707	ref|Mus musculus N-myristoyltransferase 1 (Nmt1), mRNA [NM_008707]	430.217	398.913	389.815	399.981	404.967	419.352	400.908	400.508	581.721	761.679	429.295	547.977	566.93	541.246	743.245	738.93	386.925	410.822	429.425	435.272	490.066	481.22	455.708	448.546	1.51675	0.0592817
A_55_P2115310	Spata21	NM_177867	ref|Mus musculus spermatogenesis associated 21 (Spata21), mRNA [NM_177867]	3.81952	3.34698	3.81252	2.46299	1.53739	2.63559	3.18368	1.76078	7.03128	5.14466	5.24463	5.93792	3.67652	4.00028	5.0353	4.6652	2.51958	3.34051	3.43288	3.47938	4.91274	4.42265	3.1048	3.84747	1.51524	0.0859388
A_55_P1972172	Cacng2	NM_007583	ref|Mus musculus calcium channel, voltage-dependent, gamma subunit 2 (Cacng2), mRNA [NM_007583]	1.13022	0.835051	1.09561	1.88397	2.74834	2.48194	1.69817	2.10417	1.68065	1.4373	1.99809	1.79149	2.04892	2.15423	1.7484	2.11913	5.71407	2.89269	1.35151	1.67358	2.28224	2.72826	2.47374	1.79407	1.51453	0.0691522
A_55_P1956799	Smpx	NM_025357	ref|Mus musculus small muscle protein, X-linked (Smpx), transcript variant 1, mRNA [NM_025357]	1524.98	1439.96	1348.57	1448.94	2917.94	3056.89	2839.48	2780.2	2211.39	1763.77	1910.68	1821.73	2318.87	2282.9	2662.69	2476.89	2329.89	2357.02	2130.73	2268.97	3159.78	3087.27	3432.11	2967.22	1.51402	0.0213378
A_55_P2070546	1700037C18Rik	NM_028484	ref|Mus musculus RIKEN cDNA 1700037C18 gene (1700037C18Rik), mRNA [NM_028484]	50.1577	46.4476	49.6119	45.2537	75.859	86.465	74.4403	69.1271	71.665	68.6566	77.3525	64.0572	65.2352	69.6919	86.2531	76.193	56.7055	66.4699	60.763	59.7099	92.7319	88.0951	95.0005	76.0952	1.51225	0.00396185
A_51_P174081	Zdhhc14	NM_146073	ref|Mus musculus zinc finger, DHHC domain containing 14 (Zdhhc14), mRNA [NM_146073]	23.0207	21.6056	19.0124	16.3569	28.344	35.4574	26.3099	34.2673	33.2078	40.1698	27.3417	29.1715	27.5397	24.2018	30.3151	29.9323	34.6259	31.7641	35.5231	31.2461	31.771	29.2074	30.2051	29.8152	1.51183	0.0369572
A_55_P2113940	Gm9776	NR_045619	ref|Mus musculus predicted gene 9776 (Gm9776), non-coding RNA [NR_045619]	2.67421	2.76293	2.1771	2.49536	1.7278	2.6792	2.28138	2.30204	3.98542	2.77992	3.97826	3.30991	4.02079	4.43651	3.7407	4.313	2.95386	2.52408	1.95512	4.74457	3.6543	4.64799	3.32955	4.07217	1.51166	0.0213879
A_55_P2180944	Tmco4	NM_029857	ref|Mus musculus transmembrane and coiled-coil domains 4 (Tmco4), mRNA [NM_029857]	315.394	287.749	290.733	338.339	73.7001	62.2832	56.4677	63.6262	386.844	533.579	397.353	479.703	359.553	473.216	535.95	555.187	203.996	225.113	286.006	241.888	294.218	254.573	221.015	269.024	1.51004	0.0332142
A_55_P2053943	Olfr1368	NM_146534	ref|Mus musculus olfactory receptor 1368 (Olfr1368), mRNA [NM_146534]	7.91476	6.24145	10.4068	9.77389	8.92398	6.98835	7.58144	9.42624	13.4501	13.1166	9.87999	10.9343	14.7495	14.3992	12.1293	14.9366	26.5913	14.9196	14.9448	18.9127	15.8474	17.0899	21.088	18.1414	1.50852	0.037966
A_55_P2087404	Mapre3	NM_133350	ref|Mus musculus microtubule-associated protein, RP/EB family, member 3 (Mapre3), mRNA [NM_133350]	1127.38	1112.31	1044.48	980.48	946.871	916.428	990.184	1033.76	1547.46	1692.56	1219.27	1506.66	1608.84	1721.83	1844.67	1722.65	944.946	1049.45	1162.3	1246.11	1275.77	1321.63	1045.87	1096.27	1.5082	0.00870559
A_52_P133436	Plekhm1	NM_183034	ref|Mus musculus pleckstrin homology domain containing, family M (with RUN domain) member 1 (Plekhm1), mRNA [NM_183034]	162.449	189.085	165.244	169.701	176.957	173.021	164.97	161.922	243.371	303.402	205.645	242.715	242.739	273.724	279.919	279.083	198.747	199.207	202.3	205.724	236.86	242.476	243.427	216.204	1.50813	0.00904949
A_51_P369862	Nceh1	NM_178772	ref|Mus musculus neutral cholesterol ester hydrolase 1 (Nceh1), mRNA [NM_178772]	212.7	165.658	191.46	196.864	164.952	162.113	209.699	167.655	253.134	226.641	290.501	286.879	303.259	302.978	293.159	355.594	343.064	366.943	348.495	355.424	464.852	394.161	529.648	583.263	1.50789	0.0158024
A_55_P2109128	Hist1h2be	NM_178194	ref|Mus musculus histone cluster 1, H2be (Hist1h2be), transcript variant 2, mRNA [NM_178194]	28.7094	25.1714	23.019	22.0402	64.3222	56.0822	49.2202	60.0264	40.4764	26.374	47.6849	43.1521	30.3078	37.4604	42.5956	29.8843	73.4462	76.109	55.2891	70.0567	63.2657	68.2845	78.6551	64.3832	1.50564	0.0752729
A_52_P649332	Sdf4	NM_011341	ref|Mus musculus stromal cell derived factor 4 (Sdf4), mRNA [NM_011341]	232.032	229.439	222.992	238.703	297.283	316.238	282.705	293.801	272.356	482.891	268.358	307.538	346.609	319.347	358.675	421.473	368.283	338.623	397.147	311.322	344.663	328.583	390.846	381.087	1.5042	0.078132
A_51_P129100	Sec63	NM_153055	ref|Mus musculus SEC63-like (S. cerevisiae) (Sec63), mRNA [NM_153055]	59.306	63.7816	65.1176	71.1463	54.6402	54.1402	48.7903	62.2584	92.5115	100.524	80.7173	88.0008	94.7897	99.6869	113.519	109	67.053	72.3582	72.3531	76.4995	92.3523	89.2474	80.1629	82.4582	1.50134	0.00702614
A_55_P2026547	Gal3st2	NM_199366	ref|Mus musculus galactose-3-O-sulfotransferase 2 (Gal3st2), mRNA [NM_199366]	3.4707	4.14761	4.21272	3.10392	16.7768	16.2069	16.4981	20.6749	5.90607	6.44737	4.09219	4.20848	5.97886	6.12527	6.78201	5.29697	29.8515	18.4344	12.7358	15.4298	13.7859	14.9313	16.504	15.7032	1.50108	0.0552342
A_51_P146044	Ccdc92	NM_144819	ref|Mus musculus coiled-coil domain containing 92 (Ccdc92), mRNA [NM_144819]	9.31332	7.22534	5.71959	7.65889	307.682	370.715	226.109	316.643	11.6284	9.27033	14.8915	12.6159	9.97138	10.6949	9.27767	11.4255	126.75	106.246	91.0724	138.879	137.702	141.831	116.578	151.136	1.5004	0.0565453
A_55_P2129172	Rab40b	NM_139147	ref|Mus musculus Rab40b, member RAS oncogene family (Rab40b), mRNA [NM_139147]	192.595	193.631	197.829	189.92	592.972	622.561	561.691	574.128	328.055	190.491	361.425	302.382	278.947	313.485	292.855	254.733	374.271	368.216	334.595	392.65	399.557	373.741	338.299	350.977	1.50029	0.044977
A_55_P1996946	Cdc20	NM_023223	ref|Mus musculus cell division cycle 20 (Cdc20), mRNA [NM_023223]	5.32571	7.48201	5.16454	6.41	24.7211	20.7988	16.338	20.7181	11.655	9.56425	9.40311	9.35264	7.67103	11.4749	7.70385	6.32627	17.6473	17.5356	16.0384	14.8515	17.2045	20.9541	16.843	15.1329	1.50009	0.0839147
A_55_P2165324	Acsl3	NM_028817	ref|Mus musculus acyl-CoA synthetase long-chain family member 3 (Acsl3), transcript variant 1, mRNA [NM_028817]	37.9696	30.6026	38.1116	32.2464	25.2211	21.6868	26.9799	24.6018	64.8313	47.9192	52.5466	57.2719	45.8795	39.0963	59.7795	49.3993	44.4837	48.9487	48.6598	44.0795	47.4091	36.9994	36.631	57.0945	1.49976	0.0353653
A_55_P2404344	4933430N04Rik	NR_045854	ref|Mus musculus RIKEN cDNA 4933430N04 gene (4933430N04Rik), non-coding RNA [NR_045854]	1.68641	1.19359	1.21608	1.22663	1.71678	1.48812	0.758765	0.775847	2.4274	1.51736	1.41244	2.33622	1.68972	2.15342	1.8961	2.5225	2.94817	2.42888	1.34915	1.71684	2.02764	1.82059	1.63381	2.75024	1.49878	0.0956646
A_51_P134030	Oas1e	NM_145210	ref|Mus musculus 2'-5' oligoadenylate synthetase 1E (Oas1e), mRNA [NM_145210]	1.78482	1.97409	2.13888	2.73795	18.2353	19.5949	10.3083	21.1755	3.49361	2.89659	2.75049	2.70202	3.20051	3.50992	3.53204	3.80089	7.83304	8.50016	4.80748	7.47156	6.25634	6.37483	5.98142	6.52761	1.49877	0.0249443
A_66_P110715	Gm7244	NM_001101597	ref|Mus musculus predicted gene 7244 (Gm7244), mRNA [NM_001101597]	1.92002	3.21213	2.3889	1.38876	2.02988	2.22151	2.64395	1.032	2.75272	2.69419	3.04767	3.32418	3.28258	3.30929	4.3532	3.92783	3.11569	3.45207	2.33757	2.76196	2.8208	3.12099	3.60955	4.03394	1.49788	0.0948874
A_51_P175771	Flii	NM_022009	ref|Mus musculus flightless I homolog (Drosophila) (Flii), mRNA [NM_022009]	596.635	606.477	596.605	598.36	887.73	933.31	863.932	928.87	745.761	772.167	700.351	717.57	1005.39	1020.67	1101.26	1120	605.378	718.621	649.648	777.272	995.325	978.11	977.714	925.545	1.49769	0.0682356
A_66_P106770	AK080008	AK080008	gb|Mus musculus adult male aorta and vein cDNA, RIKEN full-length enriched library, clone:A530046F12 product:unclassifiable, full insert sequence. [AK080008]	0.384571	0.366276	0.379331	0.473685	1.45862	1.10742	1.2987	1.19207	0.544745	0.696562	0.435353	0.742661	0.742436	0.454231	0.525861	0.660399	2.86706	1.72417	0.951076	1.02674	0.887806	0.598533	0.39738	2.58161	1.49709	0.0832653
A_55_P1952990	Myl6b	NM_172259	ref|Mus musculus myosin, light polypeptide 6B (Myl6b), mRNA [NM_172259]	182.07	189.688	177.994	207.61	522.359	469.439	505.591	537.623	312.493	316.806	294.48	213.517	285.874	292.98	317.778	232.831	381.874	462.009	394.424	297.19	468.92	399.521	741.824	621.955	1.49649	0.0189934
A_55_P2387865	4930552P12Rik	NR_045318	ref|Mus musculus RIKEN cDNA 4930552P12 gene (4930552P12Rik), non-coding RNA [NR_045318]	5.40744	5.49294	4.9665	4.36725	14.8506	16.2418	19.7255	15.6207	8.10209	5.69101	9.50865	9.49618	7.12243	5.39973	8.8873	6.28373	6.30739	8.30006	7.6353	6.11195	7.85842	7.73448	9.41234	6.82773	1.49478	0.0945785
A_52_P407280	Adamtsl5	NM_001113548	ref|Mus musculus ADAMTS-like 5 (Adamtsl5), transcript variant 1, mRNA [NM_001113548]	62.9694	56.173	57.9127	57.249	145.744	126.493	129.037	160.891	84.4742	65.7298	67.7559	79.1143	96.4492	95.6644	109.277	101.567	85.237	103.965	105.182	91.6801	120.836	126.324	171.936	107.09	1.49386	0.051438
A_55_P2113459	Wash	NM_026833	ref|Mus musculus WAS protein family homolog (Wash), transcript variant 1, mRNA [NM_026833]	432.015	437.814	439.647	450.651	478.72	477.246	465.324	472.226	507.833	687.433	459.251	528.098	662.273	746.922	842.933	821.568	460.651	444.692	412.301	462.024	706.503	667.214	663.868	663.52	1.49316	0.0908786
A_55_P2190299	Fggy	NM_001113412	ref|Mus musculus FGGY carbohydrate kinase domain containing (Fggy), transcript variant 1, mRNA [NM_001113412]	76.3931	81.4366	82.5216	77.8695	55.512	49.4299	50.2079	54.617	168.034	88.5264	105.298	122.104	109.996	104.512	143.828	107.353	110.411	109.249	111.496	103.416	140.062	119.456	121.685	117.937	1.49213	0.0847228
A_55_P1953241	Mafk	NM_010757	ref|Mus musculus v-maf musculoaponeurotic fibrosarcoma oncogene family, protein K (avian) (Mafk), mRNA [NM_010757]	101.837	96.2373	101.519	85.2216	162.263	120.224	137.931	161.583	119.953	177.894	101.861	164.344	120.452	128.731	157.203	177.305	174.148	155.535	141.565	190.245	222.25	240.796	229.779	182.493	1.49129	0.0759031
A_55_P2045911	Spata32	NM_177801	ref|Mus musculus spermatogenesis associated 32 (Spata32), mRNA [NM_177801]	22.594	15.9933	20.103	23.1523	13.5631	14.8965	18.6694	17.2226	30.249	23.1866	27.5971	29.0169	33.7372	36.2246	30.71	33.0656	19.7998	16.7791	18.5641	33.2649	24.3974	25.503	20.9255	25.0254	1.48937	0.0248383
A_51_P413539	Nek6	NM_021606	ref|Mus musculus NIMA (never in mitosis gene a)-related expressed kinase 6 (Nek6), transcript variant 2, mRNA [NM_021606]	67.9175	92.2158	99.9059	102.381	56.512	53.9548	69.7633	57.3094	118.342	118.619	129.623	186.834	125.38	134.857	145.367	120.447	78.4255	66.5473	98.4921	81.086	66.6222	71.6081	47.0069	60.0143	1.48925	0.0562034
A_55_P2043382	Llgl2	NM_001252532	ref|Mus musculus lethal giant larvae homolog 2 (Drosophila) (Llgl2), transcript variant 2, mRNA [NM_001252532]	108.668	111.615	112.149	108.201	53.9763	54.3825	60.3021	66.9776	123.542	207.216	131.674	122.881	170.876	167.758	185.834	200.385	63.8168	52.4839	73.2201	69.7768	83.1098	81.5964	63.1126	86.9755	1.48669	0.0779156
A_51_P228159	ENSMUST00000078701	ENSMUST00000078701	ens|RIKEN cDNA 4930430O22 gene [Source:MGI Symbol;Acc:MGI:1925404] [ENSMUST00000078701]	1.57063	2.0317	1.40228	1.97052	1.17041	1.23111	0.893724	0.972085	3.44973	2.04286	2.45776	2.26497	2.54878	3.0797	2.3277	2.55867	2.0312	1.58946	1.29103	2.91329	2.14567	2.87167	1.46574	2.59498	1.48601	0.0637178
A_55_P2067513	Slc10a3	NM_145406	ref|Mus musculus solute carrier family 10 (sodium/bile acid cotransporter family), member 3 (Slc10a3), transcript variant 1, mRNA [NM_145406]	41.6704	40.4639	45.4502	43.4982	74.3658	68.8795	53.8163	74.6426	69.4059	85.7437	50.4496	61.1264	57.5805	53.6451	68.075	62.3156	61.6641	59.1554	66.7883	57.5272	59.6827	67.1866	57.7925	53.1165	1.48566	0.046859
A_51_P375862	Srpk3	NM_019684	ref|Mus musculus serine/arginine-rich protein specific kinase 3 (Srpk3), mRNA [NM_019684]	458.844	443.599	498.716	480.178	1235.55	1215.29	1143.45	1340.36	751.691	560.253	720.075	659.347	690.998	721.032	801.418	680.471	571.973	640.551	631.382	604.157	632.611	674.193	695.276	569.068	1.48439	0.00507603
A_51_P360492	Mcm6	NM_008567	ref|Mus musculus minichromosome maintenance deficient 6 (MIS5 homolog, S. pombe) (S. cerevisiae) (Mcm6), mRNA [NM_008567]	94.7096	86.1672	86.7328	91.4777	129.655	122.805	106.302	104.711	144.858	180.535	135.693	124.659	111.687	104.152	129.377	134.47	194.469	183.564	180.681	141.071	164.343	170.257	187.387	167.035	1.48353	0.0470219
A_51_P247157	Hn1	NM_008258	ref|Mus musculus hematological and neurological expressed sequence 1 (Hn1), mRNA [NM_008258]	105.163	112.931	104.075	96.7127	133.101	134.384	115.988	138.424	161.809	181.598	188.526	171.692	127.85	128.536	123.523	158.295	124.011	114.178	152.082	130.368	102.6	103.121	84.6919	106.586	1.48231	0.0400065
A_55_P2077628	Dcxr	ENSMUST00000106148	ens|dicarbonyl L-xylulose reductase [Source:MGI Symbol;Acc:MGI:1915130] [ENSMUST00000106148]	60.749	63.9029	64.6137	61.8241	49.1908	52.3103	53.6182	51.3878	93.3913	120.816	88.9155	82.454	82.1183	94.3039	99.2018	82.8546	88.7958	93.9911	98.7524	99.6445	95.3584	99.974	98.2432	96.9119	1.48165	0.0190123
A_52_P315890	Zfp934	NM_175252	ref|Mus musculus zinc finger protein 934 (Zfp934), transcript variant 2, mRNA [NM_175252]	4.12955	5.45172	5.57294	4.21455	8.08074	7.09743	9.54495	8.54673	6.63247	4.06823	8.31257	7.53739	7.62924	9.30285	7.00155	6.85006	6.88142	6.75765	6.55433	5.96643	9.34445	8.72064	10.1702	10.9216	1.48007	0.0977766
A_51_P346453	Noc4l	NM_153570	ref|Mus musculus nucleolar complex associated 4 homolog (S. cerevisiae) (Noc4l), mRNA [NM_153570]	104.496	86.4241	85.7555	85.5122	77.4365	79.3889	80.355	80.3458	118.155	163.72	100.429	112.976	134.556	142.012	152.148	147.701	78.1333	85.7164	79.4959	105.203	132.225	131.106	105.019	117.456	1.47947	0.0411734
A_66_P111285	Pdp2	NM_001024606	ref|Mus musculus pyruvate dehyrogenase phosphatase catalytic subunit 2 (Pdp2), mRNA [NM_001024606]	43.9666	30.3126	29.3967	36.8701	46.5572	34.1726	41.5579	39.0936	58.8867	39.6086	52.5351	57.4498	56.1511	41.6793	42.4753	66.8914	43.6628	58.1702	50.2503	46.8593	55.9311	42.6984	64.58	68.7919	1.47879	0.0783975
A_51_P512820	Dera	NM_172733	ref|Mus musculus 2-deoxyribose-5-phosphate aldolase homolog (C. elegans) (Dera), mRNA [NM_172733]	19.3653	15.1399	16.7346	15.288	8.27643	8.04712	7.05436	5.89662	21.5917	22.8237	18.6055	17.0339	28.8223	31.2363	28.4935	27.957	11.7201	10.6671	13.2045	9.64452	19.6999	19.7494	15.3625	21.1794	1.47731	0.0947165
A_51_P224175	2210016F16Rik	NM_027335	ref|Mus musculus RIKEN cDNA 2210016F16 gene (2210016F16Rik), mRNA [NM_027335]	14.285	12.903	10.3621	12.376	6.14194	5.50044	6.55699	5.0141	21.2307	13.0437	18.153	20.0588	17.9903	18.9099	19.2898	18.6235	9.23296	10.2594	13.1845	8.40538	11.8749	10.6474	9.12468	12.1561	1.47518	0.0224669
A_52_P603421	Gm166	NM_001033040	ref|Mus musculus predicted gene 166 (Gm166), mRNA [NM_001033040]	9.34122	8.47605	9.29416	6.4198	21.2495	25.7232	20.4263	20.4111	12.0762	7.59503	13.5238	12.9855	15.4861	11.9194	12.3064	13.0094	10.7748	12.5807	13.4159	9.42009	10.8714	12.8326	12.3983	13.917	1.47477	0.0682281
A_51_P161554	Arid3b	NM_019689	ref|Mus musculus AT rich interactive domain 3B (BRIGHT-like) (Arid3b), mRNA [NM_019689]	30.1195	32.798	30.4058	28.9771	15.8168	14.3275	16.3852	16.8759	39.6367	37.6691	39.3528	37.7629	55.2229	49.775	50.4144	50.8649	33.8102	29.945	28.9029	27.1633	41.1023	30.1574	30.4	42.201	1.47464	0.0350496
A_55_P2002893	Pfkfb1	NM_008824	ref|Mus musculus 6-phosphofructo-2-kinase/fructose-2,6-biphosphatase 1 (Pfkfb1), mRNA [NM_008824]	1126.84	977.475	1025.96	1189.03	1312.94	1942.62	1839.01	1425.71	1586.87	1264.75	2095.83	1387.65	1755.42	1351.76	1456.33	1836.74	999.711	984.415	999.019	1128.58	1241.66	1077.7	1132.51	1507.26	1.47423	0.056683
A_55_P2234414	9330195I24Rik	AK136931	gb|Mus musculus adult male diencephalon cDNA, RIKEN full-length enriched library, clone:9330195I24 product:hypothetical protein, full insert sequence. [AK136931]	5.01468	5.30994	5.22153	5.46499	6.69525	6.58459	5.61504	5.80216	5.96422	6.56309	6.47743	7.95512	9.00367	8.91079	9.71279	7.33511	8.21807	6.91135	7.10383	7.66256	9.8473	8.06251	10.2247	9.11634	1.47356	0.0518573
A_55_P2090194	Plp2	ENSMUST00000033486	ens|proteolipid protein 2 [Source:MGI Symbol;Acc:MGI:1298382] [ENSMUST00000033486]	760.714	775.942	827.415	868.524	1306.66	1362.99	915.948	1396.25	1083.61	1361.19	992.327	1069.99	1137.31	1100.04	1422.59	1352.07	804.467	827.414	828.809	835.376	1211.11	1132.28	1001.21	1146.98	1.47237	0.0203647
A_51_P213592	Nrde2	NM_183155	ref|Mus musculus nrde-2 necessary for RNA interference, domain containing (Nrde2), mRNA [NM_183155]	28.7692	27.491	23.7564	26.6386	21.1116	21.4968	19.6973	21.7452	38.3428	39.3941	32.851	35.3446	31.4052	48.9995	42.6016	45.0018	33.527	31.1642	30.1121	34.0016	38.9731	38.5653	36.9575	38.5149	1.47175	0.0342851
A_66_P132846	Exosc1	NM_025644	ref|Mus musculus exosome component 1 (Exosc1), transcript variant 1, mRNA [NM_025644]	71.1107	63.9378	78.2292	68.9809	54.6514	55.144	57.1602	61.1379	75.4757	101.88	80.7529	81.6451	109.555	127.185	124.174	129.415	49.6612	47.1545	63.2686	58.4349	80.652	77.4203	73.4518	84.3798	1.47043	0.0945785
A_51_P136699	Ttc7b	NM_001033213	ref|Mus musculus tetratricopeptide repeat domain 7B (Ttc7b), mRNA [NM_001033213]	1078.42	992.403	871.082	1003.56	837.259	892.702	881.785	893.292	1216.49	1316.42	1183.35	1389.25	1435.39	1753.25	1723.5	1581.96	1008.2	1057.93	1014.08	1141.18	1443.02	1390.97	1339.62	1375.59	1.46999	0.031711
A_55_P2014269	Zfp771	NM_177362	ref|Mus musculus zinc finger protein 771 (Zfp771), mRNA [NM_177362]	1349.53	1260.14	1252.37	1325.93	1484.68	1505.57	1588.12	1603.68	1623.65	2119.29	1480.69	1655.94	1807.98	2098.47	2200.5	2253.67	1079.95	1234.54	1257.41	1390.2	1676.96	1629.62	1452.29	1436.67	1.4688	0.0337269
A_51_P225179	Smndc1	NM_172429	ref|Mus musculus survival motor neuron domain containing 1 (Smndc1), mRNA [NM_172429]	38.101	36.5577	36.9007	44.043	52.6753	71.6637	56.5512	49.9187	48.6155	60.6706	47.6716	61.5708	52.2543	55.5174	65.6993	65.0743	46.2999	41.9376	47.0938	44.1678	47.9198	49.8314	63.2175	54.4077	1.46872	0.015918
A_55_P1960956	Gm10789	NR_033476	ref|Mus musculus predicted gene 10789 (Gm10789), non-coding RNA [NR_033476]	1.15729	0.867776	1.5169	0.6346	0.621282	0.423829	1.06784	0.942061	1.48159	1.24223	1.71841	1.36113	1.56921	1.49934	1.72428	1.66861	1.0175	0.868058	0.95359	1.43652	1.2597	1.4277	1.13862	1.57659	1.46828	0.0734421
A_51_P239673	Hprt	NM_013556	ref|Mus musculus hypoxanthine guanine phosphoribosyl transferase (Hprt), mRNA [NM_013556]	577.066	539.26	574.427	618.856	494.059	463.443	454.697	465.22	918.613	814.137	764.719	868.539	887.06	781.629	950.557	787.539	751.145	812.978	784.498	782.576	891.752	880.046	917.358	850.404	1.46622	0.00230882
A_66_P104980	Tceal5	NM_177919	ref|Mus musculus transcription elongation factor A (SII)-like 5 (Tceal5), mRNA [NM_177919]	1665.77	1612.94	1964.17	2194.96	4426.74	3737.03	4013.06	4839.11	3227.77	2249.16	3344.76	3151.25	2355.52	2220.82	2882.56	2378.44	4294.41	5516.26	4560.91	4945.38	5248.64	4470.37	4482.21	4349.76	1.46617	0.0618705
A_66_P124806	Tlr4	NM_021297	ref|Mus musculus toll-like receptor 4 (Tlr4), mRNA [NM_021297]	15.4577	17.6136	15.2664	15.6672	42.08	33.2388	26.5191	37.1587	26.7782	24.0648	21.7868	28.772	25.3286	13.847	24.5503	22.4367	40.5426	35.5848	40.221	30.033	34.8491	31.2065	42.7299	35.02	1.46523	0.0697154
A_51_P509760	Actr1a	NM_016860	ref|Mus musculus ARP1 actin-related protein 1A, centractin alpha (Actr1a), mRNA [NM_016860]	967.969	920.17	867.923	878.399	1314.34	1316.78	1160.25	1427.73	1231.83	1430.02	1135.25	1056.13	1422.66	1316.98	1538.08	1519.57	1027.86	1120.38	1071.56	1112.67	1413.11	1383.9	1402.79	1445.52	1.46521	0.018597
A_55_P2121541	Gm6607	NR_033622	ref|Mus musculus predicted gene 6607 (Gm6607), non-coding RNA [NR_033622]	2337.8	2218.83	2458.38	2497.49	1969.4	1960.37	1798.36	2034.91	2912.35	3387.95	3122.84	2636.23	3509.3	4111.24	4268.19	3901.23	1989.27	1775.18	1799.26	1787.82	2754.94	2736.73	2693.55	3231.58	1.46383	0.0451883
A_52_P622244	6030419C18Rik	NM_176921	ref|Mus musculus RIKEN cDNA 6030419C18 gene (6030419C18Rik), mRNA [NM_176921]	10.6343	11.6538	9.96801	10.5923	17.2277	20.3585	17.3624	16.35	14.0816	12.1423	11.1692	14.2191	19.4099	17.4061	18.2144	18.7531	17.1902	19.4149	20.1946	16.5324	20.9052	22.4616	29.238	20.9163	1.46325	0.081551
A_52_P407049	Hoxd10	NM_013554	ref|Mus musculus homeobox D10 (Hoxd10), mRNA [NM_013554]	13.4119	13.6981	14.0079	13.7455	14.2399	18.6848	18.3927	16.9183	17.7749	15.9194	23.2286	20.2188	20.1856	20.1934	20.9686	22.0611	9.35754	6.13248	7.11709	9.52311	9.12988	9.29657	5.03631	8.8275	1.46318	0.00902229
A_55_P2013645	Tubg2	NM_134028	ref|Mus musculus tubulin, gamma 2 (Tubg2), mRNA [NM_134028]	38.3379	40.4118	42.9364	36.8872	27.9001	31.1083	29.6879	30.9478	56.3483	46.8389	55.3182	47.6336	74.1314	62.6992	66.1671	54.8404	22.8851	29.4106	29.297	31.0621	43.8519	39.9624	27.351	44.1627	1.46297	0.0396537
A_55_P1967325	Fam19a5	NM_001252310	ref|Mus musculus family with sequence similarity 19, member A5 (Fam19a5), transcript variant 1, mRNA [NM_001252310]	76.2596	63.9933	60.0556	57.4562	74.6769	77.9929	75.5434	71.6857	89.2837	87.123	85.3838	94.9751	66.6005	127.05	100.565	102.288	75.3685	82.5456	80.4793	84.3961	85.8454	81.6849	88.2971	88.8095	1.46116	0.0700871
A_55_P2037513	Pld3	NM_011116	ref|Mus musculus phospholipase D family, member 3 (Pld3), mRNA [NM_011116]	72.8412	81.1012	81.6656	70.7876	131.462	121.885	124.822	141.271	145.75	118.149	87.3279	105.912	111.074	99.3556	119.196	108.617	141.942	147.763	139.274	135.445	142.703	156.097	143.349	121.717	1.46115	0.0342582
A_55_P2120777	Vsig10l	XM_355890	ref|PREDICTED: Mus musculus ZV-set and immunoglobulin domain containing 10 like (Vsig10l), mRNA [XM_355890]	5.06294	5.04672	4.92329	3.97605	8.20951	7.06332	9.31232	9.71868	6.94434	9.53042	8.07624	6.02958	6.22266	6.32108	6.28319	6.13458	9.99535	9.63824	9.38135	7.85458	6.53724	7.62509	8.12573	6.66376	1.46094	0.0628762
A_55_P2049365	Gm3201	XR_168456	ref|PREDICTED: Mus musculus predicted gene 3201 (Gm3201), misc_RNA [XR_168456]	322.436	307.579	324.952	320.138	298.454	303.484	253.964	244.658	349.567	451.911	405.821	341.947	470.812	599.727	550.056	555.428	268.692	253.596	268.7	248.688	470.493	488.013	482.672	521.54	1.46077	0.0867235
A_55_P1998545	Ncdn	NM_011986	ref|Mus musculus neurochondrin (Ncdn), mRNA [NM_011986]	356.796	348.232	349.338	354.812	396.79	421.738	357.351	391.343	473.158	563.204	415.854	466.932	501.096	567.982	576.224	551.578	380.168	406.502	409.983	461.943	558.832	514.302	473.592	475.357	1.46044	0.00894734
A_55_P2013188	Dnajb6	NM_001037940	ref|Mus musculus DnaJ (Hsp40) homolog, subfamily B, member 6 (Dnajb6), transcript variant 1, mRNA [NM_001037940]	2201.02	2255.66	2249.56	2353.42	2191.47	2109.37	2249.26	2236.5	3369.81	3307.22	2386.63	2874.3	3414.51	3477.3	4190.23	3412	2298.26	2487.74	2132.56	2599.41	3041.06	2936.01	2827.64	2807.98	1.45878	0.0353653
A_52_P1662	Zrsr2	NM_009453	ref|Mus musculus zinc finger (CCCH type), RNA binding motif and serine/arginine rich 2 (Zrsr2), transcript variant 1, mRNA [NM_009453]	40.3687	43.9056	40.3269	40.0728	64.2618	41.3347	56.7156	61.7929	54.0482	72.0163	47.6421	56.3604	53.6995	57.9651	66.6437	72.0256	50.5413	51.8098	43.2532	64.4818	70.5559	59.4518	47.2272	59.4994	1.45864	0.0318536
A_51_P411297	Nup50	NM_016714	ref|Mus musculus nucleoporin 50 (Nup50), mRNA [NM_016714]	54.0468	51.9473	45.4056	49.4854	66.2798	63.815	59.2013	66.1507	85.4036	85.4407	62.966	67.7023	64.1853	61.0704	79.1627	79.1549	60.7819	72.0711	63.7865	74.7719	71.9374	77.8749	65.1669	55.9396	1.45627	0.0254297
A_55_P2098911	Lrrcc1	NM_028915	ref|Mus musculus leucine rich repeat and coiled-coil domain containing 1 (Lrrcc1), transcript variant 3, mRNA [NM_028915]	76.8607	72.7806	72.2168	69.2777	209.621	185.378	183.001	210.388	142.502	75.558	115.847	114.372	85.5892	104.636	120.937	87.6904	284.497	306.361	268.533	276.897	262.08	254.673	286.091	226.408	1.45487	0.0894533
A_55_P2044613	Hsf4	NM_001256042	ref|Mus musculus heat shock transcription factor 4 (Hsf4), transcript variant 1, mRNA [NM_001256042]	30.7172	30.8386	29.0866	25.5409	38.2738	36.4061	26.2209	44.8893	48.4115	58.3028	35.7086	45.9797	34.7795	36.908	36.0248	41.9176	33.0456	36.1537	36.0368	55.2103	29.9849	30.9934	26.0622	27.8059	1.45474	0.078061
A_55_P2348676	B130052P14Rik	AK045264	gb|Mus musculus 9.5 days embryo parthenogenote cDNA, RIKEN full-length enriched library, clone:B130052P14 product:unclassifiable, full insert sequence. [AK045264]	50.5434	47.1287	55.506	49.8391	81.9088	69.6187	72.3997	70.8176	88.5336	81.1395	72.0407	77.946	58.5599	72.78	75.3486	63.2308	111.617	122.673	97.8622	115.142	107.402	112.181	118.588	98.139	1.45204	0.0190123
A_55_P2124090	Ambra1	NM_172669	ref|Mus musculus autophagy/beclin 1 regulator 1 (Ambra1), transcript variant 1, mRNA [NM_172669]	216.808	203.421	207.412	202.836	212.533	213.237	219.166	216.639	262.863	313.608	246.489	237.19	296.47	346.356	362.551	345.436	246.51	238.424	244.397	279.33	354.397	339.772	374.589	352.269	1.45155	0.0416467
A_55_P1978136	Tnip2	NM_139064	ref|Mus musculus TNFAIP3 interacting protein 2 (Tnip2), mRNA [NM_139064]	57.6978	56.8395	60.3706	54.808	95.8802	80.3652	72.6842	86.7373	91.8526	116.498	78.7887	76.8067	70.8616	69.2528	74.722	87.9531	125.673	117.486	129.806	127.624	128.572	149.855	131.325	133.602	1.45122	0.067266
A_52_P196743	Zfp169	NM_026450	ref|Mus musculus zinc finger protein 169 (Zfp169), transcript variant 1, mRNA [NM_026450]	8.56314	9.16665	8.80252	5.90386	6.91103	6.29296	6.72323	5.47562	10.5443	10.7439	11.502	14.0506	10.4252	13.7816	12.5875	10.5024	10.8882	10.3081	9.52781	12.24	13.2633	10.8117	9.34247	11.3077	1.45112	0.0332802
A_51_P336874	Atp6v0e	NM_025272	ref|Mus musculus ATPase, H+ transporting, lysosomal V0 subunit E (Atp6v0e), mRNA [NM_025272]	738.593	738.166	733.166	757.174	1078.52	1160.06	1076.48	1229.73	964.236	1334.62	927.258	963.776	1163.7	989.799	1068.05	1190.34	1016.9	959.013	1122.92	976.016	1107.18	1207.4	1115.27	1181.27	1.44953	0.0190123
A_52_P99502	Scrn3	NM_029022	ref|Mus musculus secernin 3 (Scrn3), mRNA [NM_029022]	72.0559	64.6254	67.9926	62.8129	36.4859	41.3425	35.6861	36.8359	95.9983	84.8704	88.5584	85.6263	97.6456	100.679	113.057	108.793	53.2119	52.3659	50.8895	60.3674	80.7062	72.0412	59.8034	74.9599	1.4491	0.00836934
A_52_P404005	ENSMUST00000093326	ENSMUST00000093326	ens|predicted pseudogene 5356 [Source:MGI Symbol;Acc:MGI:3643649] [ENSMUST00000093326]	228.815	211.824	213.743	262.653	181.587	201.488	163.951	177.962	273.993	389.696	208.306	286.126	366.981	364.352	367.604	400.636	214.778	201.314	240.522	188.606	255.094	249.153	230.306	259.66	1.44907	0.0928641
A_51_P114910	Cstb	NM_007793	ref|Mus musculus cystatin B (Cstb), mRNA [NM_007793]	146.719	156.707	153.815	144.598	204.374	197.089	195.136	202.148	255.726	233.74	174.512	195.927	231.516	186.714	232.854	232.126	221.305	226.212	254.387	222.106	243.602	241.861	259.29	243.409	1.44816	0.0183589
A_51_P120093	Snx10	NM_028035	ref|Mus musculus sorting nexin 10 (Snx10), transcript variant 1, mRNA [NM_028035]	62.1902	70.9945	61.1201	61.0014	76.478	90.0937	89.2162	71.4651	97.435	127.036	100.461	99.8696	84.3899	82.5855	76.889	70.5938	82.9146	77.441	89.5393	81.5793	68.6121	68.2597	55.5909	71.1288	1.44779	0.0773776
A_55_P2308743	A430106A12Rik	AK079275	gb|Mus musculus adult male urinary bladder cDNA, RIKEN full-length enriched library, clone:9530073P05 product:unclassifiable, full insert sequence. [AK079275]	10.691	11.0925	10.6828	9.34803	8.46607	7.85386	8.78316	8.56163	18.3191	12.7674	16.4939	15.7353	15.0907	14.858	13.4563	14.3429	12.8669	10.8867	9.87471	18.5689	12.3268	12.1194	9.21938	10.9913	1.44764	0.0122938
A_55_P2106106	Gpr77	NM_176912	ref|Mus musculus G protein-coupled receptor 77 (Gpr77), transcript variant 1, mRNA [NM_176912]	8.24067	6.88974	6.1182	7.18585	22.274	16.4637	18.0611	20.9487	12.351	9.02029	8.96651	9.93024	10.2591	8.88924	11.689	11.2042	27.3883	22.1884	17.1794	17.6173	18.8004	18.88	19.9226	19.4687	1.44736	0.0250632
A_51_P117477	Slc27a1	NM_011977	ref|Mus musculus solute carrier family 27 (fatty acid transporter), member 1 (Slc27a1), mRNA [NM_011977]	193.774	162.273	167.045	175.186	154.111	145.778	170.569	131.769	187.826	278.215	187.375	247.238	282.046	264.661	272.156	301.641	244.752	253.51	318.77	287.512	211.388	203.706	247.078	320.974	1.44724	0.0547299
A_55_P1959718	Cobll1	NM_177025	ref|Mus musculus Cobl-like 1 (Cobll1), transcript variant 1, mRNA [NM_177025]	103.256	100.763	96.4345	105.134	72.8224	59.147	69.8944	63.3765	146.45	147.202	126.533	165.753	112.717	135.108	155.225	184.622	104.633	100.542	96.0653	83.4983	111.629	100.669	129.787	119.9	1.4468	0.0361171
A_52_P552589	Map4k1	NM_008279	ref|Mus musculus mitogen-activated protein kinase kinase kinase kinase 1 (Map4k1), mRNA [NM_008279]	11.4619	13.8455	13.8849	11.6211	24.5625	25.6567	25.6302	32.8985	17.5212	17.7915	15.5001	19.1091	19.7184	18.3017	20.059	18.984	60.4077	57.9033	32.9633	27.3925	46.1612	32.3349	34.0842	30.1932	1.44632	0.00367587
A_51_P405912	Lmcd1	NM_144799	ref|Mus musculus LIM and cysteine-rich domains 1 (Lmcd1), mRNA [NM_144799]	852.028	957.636	837.494	785.574	2105.07	1949.83	2035.33	1989.55	1341.93	1751.68	1168.11	1193.62	973.184	1110.24	1077.23	1305.19	1505.43	1709.53	1414.11	1373.09	1229.67	1410.7	1885.67	1106.55	1.44509	0.0782191
A_52_P81693	LOC100502592	ENSMUST00000100870	ens|predicted gene 4736 [Source:MGI Symbol;Acc:MGI:3647826] [ENSMUST00000100870]	3.39451	2.70206	2.67274	2.25621	2.94723	1.71749	2.46425	2.16599	4.44252	3.14839	4.57282	3.99275	4.21548	4.45742	3.48071	3.54987	4.02838	2.94366	2.75601	4.34155	3.67963	3.46197	1.95477	2.23309	1.44483	0.036002
A_55_P2066081	Prmt6	NM_178891	ref|Mus musculus protein arginine N-methyltransferase 6 (Prmt6), mRNA [NM_178891]	9.62536	6.68569	7.96662	6.94185	8.07449	8.78872	6.88671	7.01709	13.4923	11.5708	12.2059	10.4359	9.00317	11.3864	11.5273	10.5899	10.5101	11.5312	10.8224	12.6471	14.6549	15.1498	14.3243	9.87985	1.4448	0.0249443
A_55_P2139809	Fgf13	NM_010200	ref|Mus musculus fibroblast growth factor 13 (Fgf13), mRNA [NM_010200]	69.4579	70.1565	62.0499	52.641	102.803	89.4891	103.925	108.431	125.095	92.7786	102.919	88.829	76.3734	77.2329	95.9059	75.5352	84.5616	93.3688	68.2963	112.216	105.824	106.949	89.191	92.8313	1.44446	0.074333
A_52_P562467	Sync	NM_023485	ref|Mus musculus syncoilin (Sync), mRNA [NM_023485]	490.147	479.288	457.865	480.162	1100.65	1396.43	925.721	1063.57	817.737	709.116	593.523	626.297	735.86	582.612	769.199	674.823	815.3	854.981	676.753	782.817	978.691	912.604	979.37	924.698	1.44411	0.0143472
A_52_P345078	Wdr25	NM_177602	ref|Mus musculus WD repeat domain 25 (Wdr25), mRNA [NM_177602]	9.64023	8.16351	7.48138	7.69731	10.7031	10.7739	8.62921	9.49092	11.6781	10.4499	10.8833	11.0322	12.0797	13.0153	13.3174	12.7647	12.5042	11.5216	12.6979	11.5199	15.8762	16.1753	18.0584	12.7433	1.4435	0.00674957
A_52_P652913	Akip1	NM_020616	ref|Mus musculus A kinase (PRKA) interacting protein 1 (Akip1), mRNA [NM_020616]	188.093	205.77	199.629	198.351	67.5503	71.7638	75.5317	69.4206	334.251	247.567	248.289	292.722	297.396	269.353	332.899	262.837	121.222	134.063	146.222	138.904	175.201	170.599	133.131	180.999	1.44303	0.0138666
A_51_P279183	Dak	NM_145496	ref|Mus musculus dihydroxyacetone kinase 2 homolog (yeast) (Dak), mRNA [NM_145496]	15.7428	14.2677	13.7245	13.2968	17.0921	15.9658	17.1449	16.4525	23.8969	19.7795	20.8653	18.9402	21.4243	18.3704	22.7803	18.4592	17.0034	23.8004	23.7542	20.7006	22.5765	21.9689	21.5497	21.2592	1.44232	0.00689742
A_51_P121252	Ints4	NM_027256	ref|Mus musculus integrator complex subunit 4 (Ints4), mRNA [NM_027256]	22.9234	26.4079	23.6497	25.946	20.9419	21.0058	22.7275	24.3035	31.9924	33.8516	31.5286	32.724	34.6945	37.8838	40.3179	42.3752	26.7184	25.6127	33.0839	27.6834	30.8488	32.0261	32.0783	29.2042	1.44232	0.0116273
A_66_P136971	Klk1b21	NM_010642	ref|Mus musculus kallikrein 1-related peptidase b21 (Klk1b21), mRNA [NM_010642]	21.6796	15.4635	17.8346	15.6198	10.616	10.5802	12.4456	14.2141	28.6948	18.5454	24.9965	20.999	31.2278	28.6746	27.031	23.3028	21.9774	16.7413	14.3144	35.1335	26.7158	23.7036	19.0053	19.2644	1.44107	0.0677659
A_55_P1996998	Polr2a	NM_009089	ref|Mus musculus polymerase (RNA) II (DNA directed) polypeptide A (Polr2a), mRNA [NM_009089]	35.8988	36.5982	36.3494	34.0616	37.685	39.8891	39.8528	40.4719	43.0556	50.6589	38.6061	37.7451	62.8081	61.8392	57.0682	60.0469	42.6136	36.3501	34.6827	41.4466	56.5442	55.6228	47.6973	46.2379	1.44088	0.0886802
A_52_P614960	Skiv2l	NM_021337	ref|Mus musculus superkiller viralicidic activity 2-like (S. cerevisiae) (Skiv2l), mRNA [NM_021337]	57.5573	59.5758	50.0883	53.7811	42.788	36.0232	38.1673	42.672	70.4594	86.0363	56.1157	64.2634	84.7323	87.5574	91.6787	95.8342	60.2237	66.9958	64.2049	75.7923	95.812	94.0362	76.3849	71.6935	1.44043	0.064761
A_51_P436521	Tmc2	NM_138655	ref|Mus musculus transmembrane channel-like gene family 2 (Tmc2), mRNA [NM_138655]	2.60964	2.12824	1.23942	1.69405	2.94053	3.31493	3.24361	1.96277	2.51648	2.67563	2.6395	2.4158	3.11685	3.12065	2.72666	2.88585	2.0339	2.59173	2.51733	1.42823	2.14196	2.36239	2.11759	3.05562	1.44026	0.0503366
A_51_P224445	Gpn3	NM_024216	ref|Mus musculus GPN-loop GTPase 3 (Gpn3), mRNA [NM_024216]	48.9356	43.6066	52.0976	45.6996	39.3145	36.1157	40.1257	34.7329	63.8483	48.4952	59.9363	67.643	64.2945	79.5866	85.0129	79.203	33.9329	33.7792	32.8207	41.4583	51.8399	45.285	43.224	39.9201	1.43959	0.0634329
A_66_P125777	Slc43a2	NM_001199283	ref|Mus musculus solute carrier family 43, member 2 (Slc43a2), transcript variant 1, mRNA [NM_001199283]	150.433	141.061	158.222	153.94	276.15	178.842	279.015	267.791	240.606	249.607	161.794	196.016	227.247	172.625	243.441	246.67	177.844	231.557	184.937	202.561	226.67	233.793	287.129	191.259	1.43957	0.0469063
A_51_P371174	Bag3	NM_013863	ref|Mus musculus BCL2-associated athanogene 3 (Bag3), mRNA [NM_013863]	1853.1	1593.23	1577.59	1678.92	2945.5	2796.34	2726.89	2837.87	2453.58	2585.12	2096.96	2207.18	2253.51	2133.55	2791.41	2761.16	2169.04	2696.68	2255.91	2557.78	3144.74	3166.12	3258.97	2371.23	1.43838	0.0132355
A_51_P226853	Gga1	NM_145929	ref|Mus musculus golgi associated, gamma adaptin ear containing, ARF binding protein 1 (Gga1), mRNA [NM_145929]	33.533	31.3881	32.5448	35.7345	39.6307	34.9347	33.3837	44.6495	38.7875	47.6821	38.8198	40.1805	50.5431	55.7038	57.3591	53.8863	34.0278	31.01	33.5913	34.1257	47.3032	45.1662	37.7462	41.9328	1.43754	0.0465563
A_55_P2026848	Trim72	NM_001079932	ref|Mus musculus tripartite motif-containing 72 (Trim72), mRNA [NM_001079932]	819.005	715.705	829.313	757.257	1186.45	1229.76	1071.03	1178.23	1137.83	1122.96	985.249	947.997	1099.86	893.785	1504.78	1277.14	805.067	1145.25	834.757	1040.63	1267.6	1332.85	1384.27	1173.17	1.43685	0.0627526
A_55_P1968295	Pacsin3	NM_028733	ref|Mus musculus protein kinase C and casein kinase substrate in neurons 3 (Pacsin3), mRNA [NM_028733]	4894.9	4926.38	5136.62	5251.44	8398.33	9940.81	8775.56	8530.41	6863.83	7447.27	5869.32	6064.38	7837.7	7132.13	8859.83	7903.89	5551.25	6091.57	5276.23	6350.17	8039.28	7825.39	7688.34	6728.25	1.43444	0.0244258
A_51_P290601	Znhit2	NM_013859	ref|Mus musculus zinc finger, HIT domain containing 2 (Znhit2), mRNA [NM_013859]	240.404	220.321	222.924	220.63	310.492	338.522	289.132	305.015	310.502	386.151	273.259	283.656	306.665	322.854	363.878	346.837	237.285	242.985	236.99	267.395	323.334	323.167	291.65	308.6	1.43418	0.0145006
A_55_P2106250	Trappc6a	NM_025960	ref|Mus musculus trafficking protein particle complex 6A (Trappc6a), mRNA [NM_025960]	150.067	169.825	159.767	174.289	183.712	163.748	156.044	158.801	263.736	212.19	238.525	200.354	216.938	221.086	264.029	258.804	349.928	314.389	319.106	243.114	292.9	296.906	326.342	364.48	1.43411	0.0097519
A_55_P1998374	Ppfibp1	NM_001170433	ref|Mus musculus PTPRF interacting protein, binding protein 1 (liprin beta 1) (Ppfibp1), transcript variant 1, mRNA [NM_001170433]	253.815	275.828	294.375	271.839	324.865	279.796	266.916	310.567	422.966	435.196	343.055	444.166	337.681	394.323	388.625	376.307	502.949	516.128	495.912	489.305	473.333	492.242	478.975	439.573	1.43373	0.00736704
A_55_P2007510	Pef1	NM_026441	ref|Mus musculus penta-EF hand domain containing 1 (Pef1), mRNA [NM_026441]	733.958	666.155	659.701	643.981	634.367	644.771	682.832	652.031	810.813	812.867	728.246	818.656	1128.6	1032.42	1216.58	1202.3	687.721	716.884	761.472	772.233	995.724	977.268	922.975	933.134	1.43326	0.094775
A_51_P433733	Nucb1	NM_008749	ref|Mus musculus nucleobindin 1 (Nucb1), transcript variant 2, mRNA [NM_008749]	387.549	382.151	384.184	359.936	498.551	489.766	495.713	548.524	503.922	644.247	432.062	438.599	584.354	540.162	572.144	623.037	429.571	445.458	485.261	404.251	544.437	503.424	568.516	518.845	1.43297	0.0320232
A_52_P217240	Ppme1	NM_028292	ref|Mus musculus protein phosphatase methylesterase 1 (Ppme1), mRNA [NM_028292]	101.792	90.349	91.6982	93.6407	124.308	117.904	110.757	148.046	139.502	140.926	109.314	119.347	146.37	132.118	151.456	142.262	95.0554	98.7773	110.867	111.761	123.679	137.202	123.675	112.763	1.43226	0.00843704
A_51_P221144	Vwa8	NM_173758	ref|Mus musculus von Willebrand factor A domain containing 8 (Vwa8), transcript variant 2, mRNA [NM_173758]	308.984	291.598	313.226	312.535	255.495	249.836	306.778	243.198	467.147	519.832	399.719	398.838	401.548	430.469	410.452	475.846	364.299	416.663	448.597	423.827	441.69	469.603	452.347	393.857	1.42858	0.00711709
A_55_P2116664	Hook2	NM_133255	ref|Mus musculus hook homolog 2 (Drosophila) (Hook2), transcript variant 1, mRNA [NM_133255]	102.345	125.067	120.203	130.92	132.906	131.357	110.031	125.894	154.324	219.989	162.675	152.811	161.024	172.078	169.396	174.114	132.618	113.736	114.07	149.932	131.791	137.149	108.755	145.474	1.4277	0.022664
A_55_P2039289	Hspb6	NM_001012401	ref|Mus musculus heat shock protein, alpha-crystallin-related, B6 (Hspb6), mRNA [NM_001012401]	10881.7	11677.3	11231.1	12083.3	21633.7	25083.6	23160.8	22988.1	16427.2	15768.2	15551.3	14152	18472.9	15416.7	17036.4	18135.3	10029.3	11780	12599.7	11815.6	11506.3	11656.5	14255.2	13008.2	1.42741	0.00398411
A_66_P111877	Snx13	NM_001014973	ref|Mus musculus sorting nexin 13 (Snx13), mRNA [NM_001014973]	273.839	260.139	268.939	277.5	195.14	175.382	178.301	200.728	394.694	413.308	377.001	366.691	369.313	395.876	410.516	356.395	286.186	300.538	298.208	269.427	339.423	320.813	321.682	302.499	1.42713	0.000400703
A_51_P478311	Nmd3	NM_133787	ref|Mus musculus NMD3 homolog (S. cerevisiae) (Nmd3), mRNA [NM_133787]	39.4009	37.6089	36.9264	37.7088	31.5387	34.6569	36.3024	34.1668	43.4118	62.5492	36.8229	45.7355	55.1035	61.1436	58.8772	68.9985	26.5486	28.8542	32.9373	32.8743	44.4336	41.6329	42.6665	35.798	1.4265	0.094775
A_55_P1958712	Muc19	NM_207243	ref|Mus musculus mucin 19 (Muc19), mRNA [NM_207243]	2.39855	2.1657	1.55709	1.32299	3.01689	1.88579	1.44118	2.48054	3.16294	2.65347	1.97494	2.30163	2.54306	2.58682	2.95833	3.05553	2.01906	2.28008	1.6276	1.40039	3.0199	1.30782	1.38512	1.47502	1.42637	0.0840154
A_66_P140223	1810024B03Rik	NM_198630	ref|Mus musculus RIKEN cDNA 1810024B03 gene (1810024B03Rik), mRNA [NM_198630]	4.46486	4.34286	6.01411	4.40361	3.49241	3.70959	2.08146	3.08929	5.49776	8.21324	8.85244	7.07735	5.6929	6.32078	6.72649	6.45025	3.15446	3.67536	3.63483	4.68617	4.66887	4.51715	4.84128	4.10045	1.42601	0.0751453
A_55_P2108255	Lgmn	NM_011175	ref|Mus musculus legumain (Lgmn), mRNA [NM_011175]	635.73	636.406	634.872	531.423	1598.34	1352.54	1432.41	1554.72	1057.58	737.433	753.984	828.297	847.872	768.599	1014.54	941.288	1478.27	1733.72	1385.13	1466.93	1617.31	1729.19	1996.28	1518.99	1.42501	0.0330446
A_55_P2082470	Kidins220	NM_001081378	ref|Mus musculus kinase D-interacting substrate 220 (Kidins220), mRNA [NM_001081378]	28.7329	25.3153	26.6981	27.813	27.235	27.29	24.6135	28.2163	38.9247	33.2981	34.8839	34.3051	36.988	43.5352	43.4911	43.7756	23.0019	27.8532	32.2752	26.3419	43.7992	38.3531	38.8815	38.7292	1.42411	0.0132281
A_55_P2039429	Dio1	NM_007860	ref|Mus musculus deiodinase, iodothyronine, type I (Dio1), mRNA [NM_007860]	1.48227	1.28114	1.40892	0.888885	0.389789	1.27403	0.450684	1.36093	1.79454	1.65428	1.43193	1.51511	1.9599	2.33255	1.60737	2.09449	2.29756	0.383313	1.38782	1.64321	2.60332	1.59243	1.9452	2.40349	1.42161	0.0882762
A_55_P2004153	Gm10015	XM_003084766	ref|PREDICTED: Mus musculus predicted gene 10015 (Gm10015), mRNA [XM_003084766]	83.9695	85.1928	88.2621	88.9233	75.4282	74.7179	73.6354	77.621	98.1157	122.176	95.7631	90.0406	143.236	147.432	145.931	141.686	72.2641	72.7092	80.6831	66.1716	110.844	108.338	114.356	110.842	1.42109	0.0950045
A_55_P2108868	Nufip1	NM_013745	ref|Mus musculus nuclear fragile X mental retardation protein interacting protein 1 (Nufip1), mRNA [NM_013745]	47.0122	57.7905	52.4581	49.3744	58.9603	52.1571	54.1395	59.9642	66.797	59.124	80.4117	62.6138	76.9714	93.9673	76.3433	71.0325	65.6682	65.8769	59.0486	66.1324	80.0712	77.6543	69.7724	79.8482	1.42101	0.0441805
A_51_P378667	Wrap53	NM_144824	ref|Mus musculus WD repeat containing, antisense to TP53 (Wrap53), mRNA [NM_144824]	121.397	125.76	125.352	122.968	97.1337	94.0088	78.2609	82.5815	154.451	141.591	139.96	136.122	200.226	220.369	211.191	203.545	129.456	135.099	129.773	125.387	215.415	206.852	186.987	199.565	1.4203	0.0984368
A_55_P2073015	Lin37	NM_029377	ref|Mus musculus lin-37 homolog (C. elegans) (Lin37), mRNA [NM_029377]	93.9399	92.9993	83.2966	84.8533	80.7288	79.5358	74.4125	73.6848	121.081	111.156	101.035	111.818	132.345	142.589	145.941	141.903	90.1439	87.8467	98.5602	92.706	125.701	117.256	105.38	111.035	1.41917	0.0275637
A_55_P2188464	Uhrf1bp1l	NM_029166	ref|Mus musculus UHRF1 (ICBP90) binding protein 1-like (Uhrf1bp1l), mRNA [NM_029166]	252.096	222.375	214.197	246.484	407.216	410.571	382.485	413.653	325.005	381.911	303.019	342.879	280.983	278.001	350.245	390.388	343.566	379.506	367.902	349.255	406.563	358.45	377.618	391.753	1.41818	0.0242917
A_55_P2060722	Uso1	NM_019490	ref|Mus musculus USO1 vesicle docking factor (Uso1), mRNA [NM_019490]	646.83	645.224	645.547	549.922	588.251	597.449	607.621	603.486	861.772	743.846	743.926	754.819	929.651	976.786	1062.6	979.917	605.271	639.703	606.987	665.005	999.074	939.574	911.115	810.649	1.41774	0.0337926
A_55_P1959595	Fmo5	NM_001161765	ref|Mus musculus flavin containing monooxygenase 5 (Fmo5), transcript variant 1, mRNA [NM_001161765]	68.6465	68.4893	58.7211	62.2605	64.7988	61.2873	62.9696	55.3025	99.0552	61.3296	66.828	98.3643	95.8628	91.1881	114.269	104.81	80.9982	81.6151	81.2703	71.9338	87.9965	83.4116	88.5245	94.8438	1.41739	0.0971404
A_51_P174434	Cenpj	NM_001014996	ref|Mus musculus centromere protein J (Cenpj), mRNA [NM_001014996]	36.8738	40.9565	39.638	37.7127	49.5785	46.3682	43.7785	42.4689	57.8037	61.2226	70.389	56.3201	47.2818	50.3102	49.5711	46.9903	56.5314	62	58.9071	60.5946	53.5551	53.0337	45.3398	56.8497	1.41734	0.0375753
A_52_P291971	Stau2	NM_025303	ref|Mus musculus staufen (RNA binding protein) homolog 2 (Drosophila) (Stau2), transcript variant 3, mRNA [NM_025303]	145.501	155.346	133.378	127.24	113.624	110.22	80.9937	118.107	207.605	165.027	175.131	204.075	219.219	200.371	223.128	196.525	109.213	126.342	144.423	123.131	178.53	151.175	146.391	140.633	1.4169	0.00980175
A_55_P2126109	Usp16	NM_024258	ref|Mus musculus ubiquitin specific peptidase 16 (Usp16), mRNA [NM_024258]	1330.7	1295.85	1357.77	1479.84	1188.15	1335.94	1266.54	1265.97	1497.13	2006.4	1836.2	1872.23	1889.56	2214.73	2087.26	2076.44	1277.1	1277.7	1295.09	1312.85	1586.17	1471.71	1424.62	1605.99	1.4165	0.0132281
A_51_P209302	Polr1e	NM_022811	ref|Mus musculus polymerase (RNA) I polypeptide E (Polr1e), mRNA [NM_022811]	31.5276	30.6076	32.6233	29.3216	27.073	29.155	34.2011	30.5083	38.4729	43.2402	33.2421	38.4665	45.5052	52.6001	48.9706	51.0195	27.8546	27.6984	30.6196	33.7112	39.84	43.6034	37.4562	38.0888	1.41649	0.0456923
A_51_P191354	Acot6	ENSMUST00000056822	ens|acyl-CoA thioesterase 6 [Source:MGI Symbol;Acc:MGI:1921287] [ENSMUST00000056822]	58.0587	56.2774	51.9574	53.634	24.8213	28.1428	26.6294	23.6665	89.1156	61.933	74.7681	82.6754	83.4955	75.9266	75.8995	79.1661	39.5852	40.9378	55.0765	50.7255	61.2658	54.5103	49.2091	52.0933	1.41633	0.00861492
A_55_P2005743	Ubxn11	NM_026257	ref|Mus musculus UBX domain protein 11 (Ubxn11), transcript variant 1, mRNA [NM_026257]	9.54944	8.23024	11.7961	12.4797	12.2858	12.7767	12.734	12.7482	13.7656	9.68635	16.0344	14.6503	14.9347	18.1066	15.0171	16.9217	12.1822	13.5671	15.2862	15.6835	18.6847	17.9218	16.45	17.8283	1.41619	0.0816154
A_55_P1990894	Psmd4	NM_008951	ref|Mus musculus proteasome (prosome, macropain) 26S subunit, non-ATPase, 4 (Psmd4), mRNA [NM_008951]	5299.17	5303.15	5101.52	5619.74	6394.55	6580.41	6723.93	6613.74	6796.79	9999.37	5115.98	6164.96	7930.08	7478.79	8551.16	8343.95	5390.78	5651.04	5056.56	6511.19	7205.92	7176.27	5848.32	5800.35	1.41583	0.0972053
A_55_P2080151	Hspa2	NM_008301	ref|Mus musculus heat shock protein 2 (Hspa2), transcript variant 1, mRNA [NM_008301]	77.4403	76.6952	71.3664	64.3546	97.4439	103.283	95.8636	100.261	127.328	91.9878	99.6873	92.1049	102.283	78.9349	121.09	107.265	204.831	211.149	221.075	195.733	207.744	181.472	225.194	216.854	1.41567	0.0484472
A_51_P450812	Cog4	NM_133973	ref|Mus musculus component of oligomeric golgi complex 4 (Cog4), mRNA [NM_133973]	265.615	248.5	230.149	229.674	242.378	248.879	253.493	235.365	273.433	326.671	275.597	278.56	401.591	370.668	404.223	425.374	219.038	238.381	254.167	225.446	293.619	294.627	280.05	326.426	1.41493	0.0799416
A_51_P133097	Gm4013	NR_033452	ref|Mus musculus predicted gene 4013 (Gm4013), non-coding RNA [NR_033452]	8.46226	7.6844	8.92754	8.90565	10.2796	7.4093	9.76476	11.6966	9.25205	12.9596	9.38409	10.1491	13.9945	12.2394	13.9592	14.202	14.4073	14.187	14.2961	12.5646	15.1527	15.5779	16.0988	17.3193	1.41466	0.0702769
A_51_P418650	Vps37c	NM_181403	ref|Mus musculus vacuolar protein sorting 37C (yeast) (Vps37c), mRNA [NM_181403]	36.965	33.4532	33.4554	34.0738	30.3752	26.001	26.1685	32.2182	42.3254	53.2742	45.0659	48.1649	50.9422	49.9889	49.5302	50.8695	40.0962	45.0658	48.4567	50.5628	54.6118	60.2711	45.9911	40.608	1.41417	0.00185102
A_51_P389895	Slc35f5	NM_028787	ref|Mus musculus solute carrier family 35, member F5 (Slc35f5), mRNA [NM_028787]	94.0972	94.3842	103.23	100.405	142.514	148.518	143.456	158.116	104.606	160.816	100.673	129.671	135.235	145.999	155.971	175.532	140.995	136.157	153.467	123.838	196.591	196.889	220.976	174.887	1.41348	0.0854242
A_51_P339962	Cwf19l2	NM_027545	ref|Mus musculus CWF19-like 2, cell cycle control (S. pombe) (Cwf19l2), mRNA [NM_027545]	115.62	106.554	107.351	113.409	130.853	143.835	145.924	136.384	140.659	201.137	129.537	141.845	152.147	158.967	166.885	158.847	119.054	132.707	122.983	137.442	161.43	164.309	148.57	152.571	1.41107	0.0311691
A_55_P1964408	Cryab	NM_009964	ref|Mus musculus crystallin, alpha B (Cryab), mRNA [NM_009964]	10824.4	10486.5	9850.02	13445.5	23190.3	25954.4	24867.8	25232	16830.1	16298.6	13334.1	15596.7	13685.6	13306.9	18207.3	18609.7	16228.4	19174.8	16040.3	15490.8	17042.7	16306.8	19208.6	17071.4	1.41088	0.0408152
A_66_P105298	Gm5091	NR_046164	ref|Mus musculus predicted gene 5091 (Gm5091), non-coding RNA [NR_046164]	122.791	159.001	143.544	110.969	104.937	155.809	89.6628	137.774	191.304	154.143	155.355	183.609	172.061	229.037	236.047	191.761	58.088	58.6768	84.4791	69.9498	122.443	109.853	64.5823	77.4256	1.41088	0.0693979
A_51_P155458	Dok7	ENSMUST00000114270	ens|docking protein 7 [Source:MGI Symbol;Acc:MGI:3584043] [ENSMUST00000114270]	405.741	321.292	269.357	368.051	620.067	684.336	686.205	599.802	480.84	563.869	498.755	382.762	360.399	486.843	485.593	590.713	530.096	457.279	505.752	531.965	577.713	548.321	606.458	574.222	1.41075	0.0752729
A_55_P1970075	Hoxa13	NM_008264	ref|Mus musculus homeobox A13 (Hoxa13), mRNA [NM_008264]	20.9442	22.3116	20.8551	14.303	6.75811	5.52728	7.17539	8.82248	26.3061	32.7072	26.1864	24.5542	23.7176	28.8634	32.0441	26.5253	9.14651	15.0368	9.95773	18.7599	21.32	17.2042	15.4349	14.2816	1.40858	0.0377315
A_51_P384629	Ctsd	NM_009983	ref|Mus musculus cathepsin D (Ctsd), mRNA [NM_009983]	2908.81	2737.26	2573.3	2705.48	2828.31	3129.27	2990.04	2811.19	3483.32	4268.01	2731.99	3317.76	4269.88	3659.02	4636.51	4407.35	2487.26	2968	2829.81	2993.22	3435.45	3190.7	3158.78	3018.16	1.40843	0.063811
A_55_P1977353	Ogfod2	NM_025671	ref|Mus musculus 2-oxoglutarate and iron-dependent oxygenase domain containing 2 (Ogfod2), mRNA [NM_025671]	203.378	218.62	200.684	204.616	351.035	349.093	362.832	379.314	279.611	337.467	233.724	256.056	309.173	264.892	320.898	327.46	225.56	250.157	226.112	288.81	308.121	321.325	268.734	249.188	1.40776	0.0241399
A_52_P504743	Cdyl	NM_009881	ref|Mus musculus chromodomain protein, Y chromosome-like (Cdyl), transcript variant 1, mRNA [NM_009881]	19.304	21.0289	23.1354	22.1525	20.0312	17.4523	16.202	19.9815	37.4595	36.2952	30.1614	28.2032	25.364	28.3539	30.0201	25.1278	23.5066	24.6314	23.581	27.3312	23.7373	22.9509	24.4613	22.097	1.40728	0.0470219
A_51_P130660	Mrps30	NM_021556	ref|Mus musculus mitochondrial ribosomal protein S30 (Mrps30), nuclear gene encoding mitochondrial protein, mRNA [NM_021556]	628.604	564.816	549.005	536.893	690.878	681.216	643.262	643.779	709.882	805.029	655.049	668.081	833.603	794.397	985.258	963.895	470.62	505.922	514.136	550.231	701.518	646.155	664.858	677.656	1.40726	0.0503376
A_55_P1965821	Uprt	NM_001081189	ref|Mus musculus uracil phosphoribosyltransferase (FUR1) homolog (S. cerevisiae) (Uprt), mRNA [NM_001081189]	6.77001	7.52552	7.28413	5.41261	7.26647	5.9957	5.12443	7.06509	9.6789	7.73072	7.18247	9.25579	11.6046	8.67235	10.9314	10.9125	10.1429	11.2073	10.2027	10.2469	12.5544	10.7666	11.6086	13.8213	1.40723	0.0738163
A_51_P173709	Gprc5b	NM_022420	ref|Mus musculus G protein-coupled receptor, family C, group 5, member B (Gprc5b), transcript variant 2, mRNA [NM_022420]	134.888	168.552	165.972	179.188	144.751	118.314	122.327	145.171	286.749	252.307	262.726	236.407	195.221	207.42	233.413	149.988	341.353	314.584	303.565	278.058	260.057	267.947	289.861	298.398	1.40628	0.0938437
A_55_P2127825	Bcas3	ENSMUST00000108061	ens|breast carcinoma amplified sequence 3 [Source:MGI Symbol;Acc:MGI:2385848] [ENSMUST00000108061]	152.665	148.354	125.902	136.518	171.143	165.662	161.393	164.158	185.099	197.954	185.374	158.227	198.205	205.061	234.406	220.1	138.753	143.526	129.958	172.293	200.061	196.32	186.376	193.6	1.40603	0.0191611
A_51_P121275	Cenpo	NM_134046	ref|Mus musculus centromere protein O (Cenpo), mRNA [NM_134046]	29.1882	28.2849	28.0691	29.9068	23.2258	22.233	22.1708	21.6136	32.5241	51.8409	34.3834	39.9009	36.8214	44.1733	37.3373	47.6425	35.9703	30.7727	33.2326	34.2437	38.9649	39.0927	34.2864	37.7473	1.40592	0.0592613
A_51_P223036	Fbxo30	NM_027968	ref|Mus musculus F-box protein 30 (Fbxo30), transcript variant 1, mRNA [NM_027968]	71.6721	66.4035	63.0478	66.2624	60.7616	54.3449	63.585	54.1207	103.02	98.6232	88.0241	96.3296	84.4833	81.2361	100.571	99.232	79.2483	78.3868	82.464	85.3548	112.355	103.359	111.441	95.8761	1.40531	0.00461475
A_51_P432851	Dhrs11	NM_177564	ref|Mus musculus dehydrogenase/reductase (SDR family) member 11 (Dhrs11), mRNA [NM_177564]	83.0974	93.3111	78.981	81.0499	101.943	113.728	132.105	129.225	110.358	133.931	103.803	94.9759	114.529	109.952	121.334	155.775	72.4795	82.7265	85.7921	90.504	95.0545	96.5052	109.045	94.2967	1.40391	0.0590694
A_55_P2015178	Nap1l1	NM_015781	ref|Mus musculus nucleosome assembly protein 1-like 1 (Nap1l1), transcript variant 2, mRNA [NM_015781]	594.199	639.832	632.26	647.691	819.989	808.946	772.425	808.75	868.391	919	574.323	821.442	971.305	853.071	1120.76	926.616	868.758	968.306	745.42	870.583	1111	1037.39	1032.52	905.764	1.40313	0.0713389
A_51_P230904	Copz2	NM_019877	ref|Mus musculus coatomer protein complex, subunit zeta 2 (Copz2), mRNA [NM_019877]	140.04	147.955	144.159	132.439	60.0872	58.3607	54.6332	54.9717	263.505	159.496	207.645	211.571	195.111	172.214	213.092	161.644	95.8177	112.945	138.331	109.648	134.468	115.02	102.985	114.255	1.40303	0.0696485
A_51_P267740	Zc3h15	NM_026934	ref|Mus musculus zinc finger CCCH-type containing 15 (Zc3h15), mRNA [NM_026934]	224.528	223.769	218.722	219.802	184.184	184.391	178.459	185.903	252.151	312.468	237.628	248.698	334.794	381.072	364.627	356.256	164.409	167.45	173.157	178.319	241.636	252.738	228.312	241.124	1.40259	0.0810448
A_55_P1960441	BC049991	BC049991	gb|Mus musculus, clone IMAGE:6392236, mRNA. [BC049991]	0.396972	0.374543	0.405204	0.465424	0.568859	0.446972	0.41839	0.594683	0.698119	0.628468	0.701354	0.597266	0.495205	0.375225	0.511763	0.59554	0.413898	0.450644	0.94203	0.441775	0.374341	0.366512	0.356193	0.423816	1.4015	0.0963935
A_55_P2003438	Nr6a1	NM_010264	ref|Mus musculus nuclear receptor subfamily 6, group A, member 1 (Nr6a1), transcript variant 1, mRNA [NM_010264]	5.18949	4.56371	6.55734	5.23344	1.97465	2.087	1.72109	1.80183	8.52559	8.59026	7.72601	9.54657	6.49806	5.795	6.91868	6.77089	6.26177	5.39187	5.13829	6.39776	6.19518	5.61438	4.56479	5.19581	1.40111	0.079067
A_51_P164495	Dda1	NM_025600	ref|Mus musculus DET1 and DDB1 associated 1 (Dda1), mRNA [NM_025600]	289.124	298.265	279.817	292.43	331.653	323.672	317.155	337.002	357.408	500.729	333.978	355.796	382.448	434.217	447.61	434.679	338.352	368.555	358.22	366.317	429.256	419.477	398.48	383.022	1.39995	0.034447
A_66_P136228	Rai14	NM_030690	ref|Mus musculus retinoic acid induced 14 (Rai14), transcript variant 1, mRNA [NM_030690]	55.1926	65.1223	66.487	61.8105	88.8746	79.7396	71.0436	70.566	100.043	99.7154	82.3621	93.8522	66.2315	91.3666	86.1532	75.9895	175.589	174.825	135.133	165.283	167.226	180.227	192.63	176.398	1.39919	0.0337269
A_51_P324303	Mylip	NM_153789	ref|Mus musculus myosin regulatory light chain interacting protein (Mylip), mRNA [NM_153789]	199.341	185.341	143.538	198.034	92.3489	99.5431	137.664	103.457	241.589	344.938	245.216	183.55	221.69	277.628	267.578	250.022	238.268	176.989	178.207	158.893	189.263	151.509	152.959	206.856	1.3991	0.0961806
A_55_P2053444	Map4	NM_001205330	ref|Mus musculus microtubule-associated protein 4 (Map4), transcript variant 1, mRNA [NM_001205330]	4258.64	3957.77	3916.85	4107.95	6390.94	6104.75	5416.13	5854.62	5349.05	6348.4	4426.71	5307.83	5442.95	6067.62	6629.34	5873.51	5902.86	6200.26	5409.88	6196.63	7768.84	7772.92	7418.59	6699.34	1.39908	0.0205218
A_51_P143682	Zfp318	NM_021346	ref|Mus musculus zinc finger protein 318 (Zfp318), transcript variant 2, mRNA [NM_021346]	51.149	55.8364	62.2814	58.252	185.48	177.622	132.023	199.07	93.6074	84.5271	71.3128	83.7533	70.3732	69.6081	93.0271	70.2301	254.433	241.184	179.134	238.094	201.67	220.607	242.955	199.586	1.39865	0.0301253
A_51_P363642	1700088E04Rik	NM_138581	ref|Mus musculus RIKEN cDNA 1700088E04 gene (1700088E04Rik), mRNA [NM_138581]	14.148	15.8153	15.155	15.8166	17.4914	22.0231	18.2223	18.5169	20.3597	19.6084	29.117	22.1951	17.3972	21.3313	21.553	18.8291	16.1413	17.2945	21.1636	18.5955	20.4706	18.6918	18.0722	22.6664	1.39814	0.0627212
A_66_P135882	Rrp1	NM_010925	ref|Mus musculus ribosomal RNA processing 1 homolog (S. cerevisiae) (Rrp1), mRNA [NM_010925]	841.674	818.491	832.351	919.121	914.511	889.595	987.012	923.461	1068.79	1141.46	949.08	1077.43	1335.26	1182.32	1392.89	1388.87	798.465	912.573	911.669	855.609	1083.27	1043.39	1125.63	1074.2	1.39758	0.0336957
A_55_P1972710	Spinkl	NM_183123	ref|Mus musculus serine protease inhibitor, Kazal type-like (Spinkl), mRNA [NM_183123]	16.6358	19.3905	16.0348	16.616	45.9768	53.2088	35.9678	46.9595	20.5366	30.3276	22.4957	25.3871	25.1231	21.3792	26.6131	19.9835	64.2991	62.1463	71.0284	53.1262	42.0832	45.1144	59.9873	54.5009	1.39672	0.0469441
A_55_P2100954	Ifna12	NM_177361	ref|Mus musculus interferon alpha 12 (Ifna12), mRNA [NM_177361]	3.18888	3.9822	3.32311	4.8044	3.01586	3.43123	3.33409	3.08437	5.82443	3.97092	5.35989	4.29668	6.37047	5.56022	5.45013	5.90295	3.31841	2.99148	2.94674	5.48485	6.10607	5.17325	3.78752	3.88033	1.39672	0.0744741
A_51_P127464	Ppp1r37	NM_199149	ref|Mus musculus protein phosphatase 1, regulatory subunit 37 (Ppp1r37), mRNA [NM_199149]	135.745	131.351	116.599	129.215	249.53	116.044	190.619	246.767	152.054	157.268	141.528	155.963	203.066	192.611	219.103	210.643	138.715	164.771	140.851	165.571	190.523	180.345	165.749	171.841	1.39618	0.0697154
A_55_P2132993	AK166824	AK166824	gb|Mus musculus blastocyst blastocyst cDNA, RIKEN full-length enriched library, clone:I1C0015H22 product:hypothetical protein, full insert sequence. [AK166824]	0.910315	0.735095	1.32889	0.997613	0.407701	0.521282	1.05105	0.585424	1.11264	1.71917	1.18818	1.42105	1.55874	1.40279	1.27471	1.41318	1.53722	0.872262	0.522855	0.363426	1.17065	1.33653	0.726069	0.907873	1.39611	0.082589
A_55_P2047106	Rell2	NM_153793	ref|Mus musculus RELT-like 2 (Rell2), mRNA [NM_153793]	11.148	11.6469	12.5355	9.40065	42.7094	44.5831	45.3083	44.3577	13.0648	12.8362	14.2921	14.7007	16.2766	19.2421	15.0695	19.2359	12.019	12.1505	9.05035	13.2995	15.8012	15.2341	15.4784	15.2146	1.39409	0.0669143
A_55_P2117681	Rnf115	NM_026406	ref|Mus musculus ring finger protein 115 (Rnf115), mRNA [NM_026406]	446.077	471.793	481.33	489.314	929.947	990.107	814.756	981.297	661.24	808.328	572.477	610.318	621.992	606.962	661.503	720.946	530.897	571.418	542.91	569.36	636.55	657.623	711.686	528.273	1.39363	0.016165
A_51_P369371	Ubtd1	NM_145500	ref|Mus musculus ubiquitin domain containing 1 (Ubtd1), mRNA [NM_145500]	109.871	112.564	112.598	101.465	173.358	169.562	146.529	178.644	146.825	161.129	132.173	134.053	196.014	133.887	170.35	142.06	89.7349	93.6746	115.136	88.4072	100.843	103.546	96.5356	103.192	1.39347	0.0441761
A_55_P2007334	Mepce	NM_144913	ref|Mus musculus methylphosphate capping enzyme (Mepce), mRNA [NM_144913]	636.94	618.327	533.23	573.041	637.91	688.597	588.247	576.097	670.428	839.3	641.991	691.122	800.374	1003.63	959.751	969.483	705.622	660.266	597.577	687.103	1060.6	1009.53	1010.06	1009.37	1.39233	0.079067
A_51_P346893	Extl1	NM_019578	ref|Mus musculus exostoses (multiple)-like 1 (Extl1), mRNA [NM_019578]	96.2708	98.365	102.751	90.7334	166.002	128.79	167.546	175.488	139.466	117.619	111.087	100.022	159.881	136.25	165.785	150.511	102.877	128.274	104.034	140.617	178.453	165.035	167.093	148.119	1.39212	0.0760108
A_66_P139310	Cog1	NM_013581	ref|Mus musculus component of oligomeric golgi complex 1 (Cog1), mRNA [NM_013581]	457.529	451.535	421.731	447.255	505.852	507.699	508.841	518.464	603.526	658.502	500.523	576.775	669.65	563.551	696.24	678.266	462.65	512.777	531.288	517.372	599.462	582.643	598.035	517.64	1.39114	0.0136164
A_55_P2074206	Dlgap4	NM_146128	ref|Mus musculus discs, large homolog-associated protein 4 (Drosophila) (Dlgap4), transcript variant 1, mRNA [NM_146128]	905.005	861.473	897.362	867.843	1782.86	1691.61	1272.23	1639.18	1376.85	1264.36	1093.15	1030.42	1141.77	1192.05	1340.89	1386.15	1065.49	1034.48	940.085	997.564	1355.01	1272.57	1272.04	1102.57	1.39107	0.0128382
A_66_P135742	Wdr1	NM_011715	ref|Mus musculus WD repeat domain 1 (Wdr1), mRNA [NM_011715]	112.214	131.548	122.954	118.713	153.292	132.077	128.967	141.61	217.932	183.896	175.594	154.343	143.853	145.774	169.375	159.559	320.255	429.843	336.89	266.855	314.346	318.221	411.23	329.638	1.39086	0.0428963
A_55_P2130393	Pnpla1	NM_001034885	ref|Mus musculus patatin-like phospholipase domain containing 1 (Pnpla1), mRNA [NM_001034885]	1.51337	2.09496	2.00396	1.67423	4.93362	4.53603	4.16623	4.1568	2.95912	2.983	1.90502	2.36186	2.80271	2.69182	2.14359	2.4211	7.92078	4.89898	5.73701	4.26928	4.78778	6.19019	5.74685	9.07671	1.3908	0.0681088
A_55_P1968483	Gtpbp6	NM_145147	ref|Mus musculus GTP binding protein 6 (putative) (Gtpbp6), mRNA [NM_145147]	154.504	162.245	162.18	167.417	142.581	142.41	123.59	139.22	210.423	163.068	183.697	194.23	273.771	255.673	263.116	252.744	165.196	172.713	167.821	161.941	226.745	214.025	202.504	207.542	1.38991	0.0886802
A_55_P2060922	Unc5a	NM_153131	ref|Mus musculus unc-5 homolog A (C. elegans) (Unc5a), mRNA [NM_153131]	521.632	488.398	459.172	504.04	1194.55	1262.6	1014.16	1208.35	597.606	600.745	502.976	637.565	658.33	803.787	820.802	859.364	477.004	557.787	497.947	607.074	732.161	732.121	687.677	577.631	1.38887	0.0903357
A_51_P231687	Ik	NM_011879	ref|Mus musculus IK cytokine (Ik), mRNA [NM_011879]	1679.28	1534.28	1626.73	1688.76	2023.95	2063.62	1937.83	1987.5	2109.32	2310.34	2045.63	2029.17	2243.62	2301.69	2560.84	2531.09	1948.78	1993.15	1870.32	2104.05	2502.83	2426.05	2453.68	2541.94	1.38854	0.00576528
A_66_P104314	Apol6	NM_001163621	ref|Mus musculus apolipoprotein L 6 (Apol6), transcript variant 2, mRNA [NM_001163621]	8.33805	7.02386	9.59541	5.46579	13.5236	12.8062	12.3795	11.7541	8.58082	12.7404	8.77192	9.66376	10.5645	9.6108	12.2113	12.3231	14.447	23.9161	17.485	15.1402	17.1984	15.6542	24.0728	16.4134	1.3882	0.0966116
A_51_P472329	4632415K11Rik	NM_028883	ref|Mus musculus RIKEN cDNA 4632415K11 gene (4632415K11Rik), mRNA [NM_028883]	22.9775	18.946	19.3255	20.6974	23.0042	20.46	23.1954	21.3254	30.1789	30.6341	28.472	25.4434	26.658	25.1819	29.1064	31.8278	21.0301	24.755	27.5593	22.9344	25.9536	26.5992	20.4626	22.1768	1.38812	0.00701698
A_66_P115443	Snx4	NM_080557	ref|Mus musculus sorting nexin 4 (Snx4), mRNA [NM_080557]	8.64944	7.24877	9.0744	7.99661	14.2511	10.5778	10.446	10.4396	10.0287	9.62745	9.09757	9.82615	12.05	13.7049	13.7062	13.4625	9.15269	9.73186	10.7145	8.66661	14.6717	12.4896	16.3803	15.8643	1.38771	0.0823802
A_52_P639101	Lrrc14	NM_145471	ref|Mus musculus leucine rich repeat containing 14 (Lrrc14), mRNA [NM_145471]	25.7485	20.7644	20.9369	19.2186	26.1443	27.6447	25.4872	28.6369	26.7253	21.3536	27.5304	28.8578	30.5836	38.0034	34.3327	33.1411	20.9673	26.2146	31.9566	27.2353	35.0362	32.4359	29.6039	24.3299	1.38764	0.0837996
A_55_P2253980	1700052N19Rik	NM_024261	ref|Mus musculus RIKEN cDNA 1700052N19 gene (1700052N19Rik), mRNA [NM_024261]	21.9472	18.4076	20.1367	18.9331	17.024	17.7493	18.4471	16.1849	27.009	21.5339	26.4812	23.435	32.7599	25.3563	32.503	31.3035	19.6505	20.2165	18.5917	19.6401	24.4132	22.835	22.3469	25.4557	1.38736	0.055943
A_55_P1970498	Gm10336	NR_045170	ref|Mus musculus predicted gene 10336 (Gm10336), non-coding RNA [NR_045170]	9.67421	10.4018	8.18127	9.59213	13.3966	9.19712	13.8194	13.832	12.6614	14.2192	11.3885	10.5447	14.2119	13.2608	15.9506	12.7366	17.2225	15.3498	9.97556	16.3589	22.3768	21.5558	20.075	23.6412	1.38673	0.0343439
A_55_P2275688	Zfp335	NM_199027	ref|Mus musculus zinc finger protein 335 (Zfp335), mRNA [NM_199027]	21.4353	22.5442	19.8625	21.4585	22.3143	22.0772	19.4424	24.1744	26.8609	27.3217	24.8909	28.8057	36.3689	27.9101	31.7976	32.6199	20.2151	18.1421	23.1166	26.509	21.3827	22.4266	23.584	23.8437	1.38672	0.0260621
A_55_P2073526	H2-Ke6	NM_013543	ref|Mus musculus H2-K region expressed gene 6 (H2-Ke6), mRNA [NM_013543]	1110.41	1111.99	1101.94	1115.18	1654.94	1610.62	1540.44	1682.2	1453.72	1173.1	1354.73	1357.28	1625.28	1701.11	1908.84	1737.11	1009.79	1059.33	1038.12	1050.79	1533.73	1315.48	1452.14	1475.15	1.38654	0.0570591
A_55_P1954850	Pars2	NM_001083887	ref|Mus musculus prolyl-tRNA synthetase (mitochondrial)(putative) (Pars2), nuclear gene encoding mitochondrial protein, transcript variant 2, mRNA [NM_001083887]	72.6445	63.968	73.7348	66.9902	84.1052	89.395	88.9685	84.0843	94.6881	99.5092	88.269	85.6385	107.413	95.862	95.0198	102.435	69.7046	70.6838	81.603	64.5063	81.1155	78.7187	93.9016	88.525	1.3861	0.00305687
A_52_P593015	Pibf1	NM_029320	ref|Mus musculus progesterone immunomodulatory binding factor 1 (Pibf1), transcript variant 1, mRNA [NM_029320]	17.3033	16.4334	18.3584	17.5287	15.3986	13.503	16.6286	17.0315	20.1549	21.4225	23.5467	18.7137	25.3226	25.4169	28.2377	30.1226	13.6644	16.6672	16.8883	14.6277	26.4331	24.2232	30.1607	23.8643	1.38557	0.0641695
A_55_P2068152	Anapc15	NM_027532	ref|Mus musculus anaphase prompoting complex C subunit 15 (Anapc15), mRNA [NM_027532]	410.608	400.83	355.566	336.707	320.971	328.907	292.942	291.198	576.91	417.6	579.122	512.734	446.035	535.435	543.018	553.415	354.806	414.737	423.687	389.271	502.74	474.621	475.59	469.732	1.38466	0.0215164
A_55_P2007088	Rnf128	NM_023270	ref|Mus musculus ring finger protein 128 (Rnf128), transcript variant 1, mRNA [NM_023270]	845.918	881.366	987.532	1022.31	181.06	189.011	225.217	183.615	1239.99	945.746	1574.88	1488.13	1234	1211.59	1431.24	1219.38	541.077	651.469	640.809	639.743	827.681	667.426	615.296	720.713	1.38408	0.0584114
A_55_P1995623	Pomp	NM_025624	ref|Mus musculus proteasome maturation protein (Pomp), mRNA [NM_025624]	1969.69	1938.64	2068.12	2134.92	3145.21	3184.24	3188.24	3319.24	2809.8	2403.8	2437.31	2394.45	3200.71	2787.59	3430.51	2979.49	2307.97	2629.75	2153.96	2738.42	3575.72	3542.01	3512.81	3238.38	1.38347	0.0363081
A_66_P106760	Adam32	NM_153397	ref|Mus musculus a disintegrin and metallopeptidase domain 32 (Adam32), mRNA [NM_153397]	6.82908	9.0089	6.53926	8.74539	7.83381	6.27862	7.32149	6.13369	11.9069	7.48811	10.1074	12.0905	10.3236	10.0776	13.4085	10.6361	8.10992	10.8194	8.14334	10.6979	11.2765	10.1936	11.5575	9.25986	1.38225	0.0858207
A_52_P88808	Vps37a	NM_033560	ref|Mus musculus vacuolar protein sorting 37A (yeast) (Vps37a), mRNA [NM_033560]	172.166	148.491	156.694	152.561	90.418	96.4034	94.0369	88.7622	197.04	171.807	189.033	213.802	197.31	252.674	270.371	249.188	99.8012	106.867	125.816	120.704	146.258	133.085	126.824	130.417	1.38211	0.0665776
A_52_P86693	Ifi27l1	NM_026790	ref|Mus musculus interferon, alpha-inducible protein 27 like 1 (Ifi27l1), transcript variant 1, mRNA [NM_026790]	1465.26	1464.18	1335.29	1273.13	2127.01	2129.13	1863.22	1918.49	1866.74	2627.75	2141.87	1816.11	1935.98	1510.15	1630.93	1766.97	2088.59	2189.18	2533.13	1735.14	1657.06	1745.48	1857.51	2532.43	1.38109	0.0889119
A_52_P110270	Rdbp	NM_001045864	ref|Mus musculus RD RNA-binding protein (Rdbp), transcript variant 3, mRNA [NM_001045864]	98.646	101.176	95.3457	96.7983	96.0664	98.6498	98.5245	97.3303	127.02	132.85	111.256	118.552	141.732	143.715	154.645	152.104	101.242	102.017	109.292	102.136	130.296	130.003	130.753	122.634	1.38006	0.0177335
A_55_P2034175	Usp28	NM_175482	ref|Mus musculus ubiquitin specific peptidase 28 (Usp28), mRNA [NM_175482]	472.228	513.788	506.256	506.651	1025.2	941.598	881.796	1017.97	732.821	815.331	615.104	696.736	672.014	614.894	709.262	661.049	581.988	639.373	529.054	641.808	689.585	784.063	772.053	614.691	1.38005	0.00785714
A_51_P316801	Wdr60	NM_146039	ref|Mus musculus WD repeat domain 60 (Wdr60), mRNA [NM_146039]	80.4904	91.7929	85.8344	74.2568	38.8481	41.9179	41.8501	41.0914	123.543	100.224	148.511	122.266	90.55	110.511	107.092	113.837	75.4406	81.551	92.3512	100.937	97.5937	98.532	72.4318	85.8175	1.37877	0.0593429
A_52_P300856	D130020L05Rik	NR_038050	ref|Mus musculus RIKEN cDNA D130020L05 gene (D130020L05Rik), transcript variant 4, non-coding RNA [NR_038050]	7.59372	6.88296	7.38507	5.88672	12.7499	11.4941	11.146	13.9979	10.984	9.28005	10.5148	9.8503	11.2652	7.48752	9.09629	8.03525	10.2435	12.3139	12.919	10.9211	12.1152	14.9359	12.1078	12.5804	1.37869	0.0503366
A_52_P541833	Vps37b	NM_177876	ref|Mus musculus vacuolar protein sorting 37B (yeast) (Vps37b), mRNA [NM_177876]	85.2588	87.921	78.3616	73.0738	65.1543	60.226	69.9747	63.5742	123.884	89.001	89.2432	97.56	125.843	127.307	133.234	108.92	100.6	93.803	104.094	97.9017	114.811	108.923	106.619	95.3096	1.37854	0.0683605
A_55_P2102887	Zfp28	M36516	gb|Mouse zinc finger protein (mkr5) mRNA, 3' end. [M36516]	9.15252	10.814	10.6784	11.0147	11.9878	11.7008	10.961	12.469	14.4372	14.9852	12.8059	13.0025	15.9005	16.2925	14.5986	12.8299	13.7311	15.2327	15.1565	12.9421	15.6027	16.5426	14.9486	12.0558	1.37846	0.0104466
A_55_P1968789	Rasa3	NM_009025	ref|Mus musculus RAS p21 protein activator 3 (Rasa3), mRNA [NM_009025]	282.004	284.532	272.403	279.441	505.133	476.784	466.853	443.869	405.543	511.335	316.074	348.979	369.744	287.618	383.408	459.958	629.708	481.889	490.767	430.084	426.074	434.526	435.264	556.872	1.37818	0.0994308
A_55_P1965757	Eme2	NM_001163102	ref|Mus musculus essential meiotic endonuclease 1 homolog 2 (S. pombe) (Eme2), mRNA [NM_001163102]	43.0377	38.446	37.3276	42.7506	89.4072	72.1915	80.0003	75.9047	56.4741	35.9186	47.4542	60.8464	60.8562	55.633	70.3317	57.4537	55.9062	66.8578	61.8429	55.4092	72.7617	69.1679	81.5332	43.7792	1.37708	0.094775
A_55_P1995233	Lonp2	NM_025827	ref|Mus musculus lon peptidase 2, peroxisomal (Lonp2), transcript variant 1, mRNA [NM_025827]	798.357	813.797	829.631	863.729	671.146	695.877	674.748	726.44	972.075	942.388	1181.14	1158.03	1103.04	1093.85	1257.25	1385.8	722.582	786.349	924.187	923.851	1158.14	1139.01	966.706	960.799	1.37551	0.0280942
A_52_P486279	Popdc3	NM_024286	ref|Mus musculus popeye domain containing 3 (Popdc3), mRNA [NM_024286]	198.948	195.988	181.298	194.929	132.523	131.901	114.288	143.176	212.219	253.837	197.196	259.507	266.858	298.241	320.474	313.134	162.907	198.439	201.476	197.794	275.898	274.354	274.952	227.2	1.3755	0.0741049
A_55_P2154684	Smarca4	NM_001174078	ref|Mus musculus SWI/SNF related, matrix associated, actin dependent regulator of chromatin, subfamily a, member 4 (Smarca4), transcript variant 1, mRNA [NM_001174078]	1447.17	1478.13	1364.53	1480.99	1480.92	1605.55	1400.06	1475.95	1994.02	1690.37	1502.63	1717.58	2118.78	2075.33	2460.13	2308.93	1379.37	1536.14	1402.64	1503.47	1997.84	1908.26	1868.63	1905.84	1.37483	0.0691522
A_52_P582112	Hcfc1r1	NM_181821	ref|Mus musculus host cell factor C1 regulator 1 (XPO1-dependent) (Hcfc1r1), mRNA [NM_181821]	1277.68	1348.14	1220.16	1306.64	4191.24	4596.08	3446.18	4157.34	2037.77	1778.38	2174.97	1698.82	1480.13	1701.33	1814.48	1480.13	1772.87	2115.69	1923.44	1977.97	2208.49	2362.54	2428.51	2121.59	1.37464	0.0386794
A_55_P2225246	4831440D22Rik	XR_108025	ref|PREDICTED: Mus musculus RIKEN cDNA 4831440D22 gene (4831440D22Rik), misc_RNA [XR_108025]	14.4495	13.1968	16.2329	12.8248	12.3299	10.8965	10.7058	14.2278	17.3542	25.2724	15.5536	19.2029	18.0779	19.8529	21.1001	19.422	17.5373	14.8843	13.9089	15.8389	17.673	15.0464	16.4078	19.9447	1.37412	0.0591481
A_51_P222590	Arf6	NM_007481	ref|Mus musculus ADP-ribosylation factor 6 (Arf6), mRNA [NM_007481]	157.521	131.181	127.218	127.753	187.844	195.856	158.67	185.887	219.447	229.99	160.973	178.661	165.121	167.336	198.418	173.273	199.198	215.144	183.617	224.272	227.517	241.934	218.078	188.383	1.37327	0.0507099
A_55_P2137206	Tgfbr1	NM_009370	ref|Mus musculus transforming growth factor, beta receptor I (Tgfbr1), mRNA [NM_009370]	187.339	209.39	212.77	225.057	90.7812	90.8342	94.3657	92.8972	283.497	343.441	214.037	281.069	276.181	270.923	334.714	287.295	157.248	140.277	188.78	168.669	224.375	183.759	185.305	190.899	1.37268	0.0447684
A_52_P480939	Tnpo1	NM_178716	ref|Mus musculus transportin 1 (Tnpo1), transcript variant 1, mRNA [NM_178716]	99.3207	102.96	111.235	116.071	126.228	124.331	122.778	133.917	145.107	169.845	121.901	130.111	142.117	123.122	173.982	172.711	226.625	229.387	181.26	178.523	234.931	225.932	249.47	243.012	1.37213	0.0564227
A_51_P119597	Ap3b1	NM_009680	ref|Mus musculus adaptor-related protein complex 3, beta 1 subunit (Ap3b1), mRNA [NM_009680]	314.991	329.233	321.111	331.49	334.941	338.462	369.919	367.947	391.811	465.108	377.292	417.438	462.194	414.07	513.408	517.235	378.186	377.068	405.309	427.895	437.571	418.536	421.882	411.095	1.37203	0.0218579
A_55_P2315012	4930458D05Rik	AK036594	gb|Mus musculus adult male bone cDNA, RIKEN full-length enriched library, clone:9830138L07 product:unclassifiable, full insert sequence. [AK036594]	4.3447	3.85994	4.95915	5.7398	6.56152	6.08562	5.26203	7.14889	6.26926	5.81557	5.88657	7.98657	5.89223	5.94909	8.03915	6.03288	9.07483	7.09297	6.69876	6.61702	12.3615	8.09949	10.3901	12.3172	1.372	0.0737004
A_51_P359237	Tmem9	NM_025439	ref|Mus musculus transmembrane protein 9 (Tmem9), transcript variant 2, mRNA [NM_025439]	173.025	172.224	172.002	154.172	231.993	253.35	306.74	256.599	262.485	200.998	217.767	234.393	254.6	233.312	208.591	230.15	285.271	264.178	265.34	311.919	243.952	234.394	196.26	196.387	1.37193	0.00785343
A_51_P245393	L3mbtl2	NM_145993	ref|Mus musculus l(3)mbt-like 2 (Drosophila) (L3mbtl2), mRNA [NM_145993]	10.8947	8.05547	9.65473	10.6537	5.60855	4.89105	5.89047	5.71177	12.0558	14.6286	11.6943	10.9275	14.7905	12.8574	15.1712	15.571	9.3922	9.88614	10.3584	10.5008	10.7205	10.2265	8.49261	8.74532	1.37162	0.0480267
A_55_P1981336	Sdccag8	NM_029756	ref|Mus musculus serologically defined colon cancer antigen 8 (Sdccag8), mRNA [NM_029756]	30.2251	27.3148	28.7493	30.8789	19.9541	15.9702	14.9542	17.7079	30.4972	48.6459	32.0687	40.6247	45.0073	39.4731	39.6112	45.3393	36.4448	32.6553	29.2935	41.0163	47.411	43.9847	34.5049	35.2316	1.37097	0.0641695
A_55_P2069974	Kctd1	NM_001142731	ref|Mus musculus potassium channel tetramerisation domain containing 1 (Kctd1), transcript variant 1, mRNA [NM_001142731]	10.5616	8.96138	8.43953	8.88047	46.406	44.9504	36.237	39.2757	14.1834	10.6116	10.4115	11.634	13.1874	14.6742	13.6178	12.6645	23.9303	29.5784	22.8262	22.9792	29.8315	24.4868	38.3097	30.1099	1.37047	0.036002
A_55_P2168383	Myo18b	NM_028901	ref|Mus musculus myosin XVIIIb (Myo18b), mRNA [NM_028901]	5313.49	5480.26	5645.04	6124.63	6800.74	8008.24	6891.63	8710.29	6873.44	10514.7	6505.17	5905.75	7753.99	7453.22	8552.3	8277.28	4196.39	4214.71	4266.29	4417.28	5366.78	5117.66	4962.2	5898.89	1.37027	0.0991613
A_55_P2100120	Nme1	NM_008704	ref|Mus musculus NME/NM23 nucleoside diphosphate kinase 1 (Nme1), mRNA [NM_008704]	236.004	209.737	202.51	222.923	176.955	183.797	160.477	169.25	261.629	323.495	262.393	224.678	333.065	290.075	317.349	372.565	161.989	204.65	220.723	190.117	283.787	289.791	271.964	247.883	1.36898	0.0681271
A_55_P2075703	Gm904	NM_001033770	ref|Mus musculus predicted gene 904 (Gm904), mRNA [NM_001033770]	7.24955	7.68877	10.0212	7.26859	5.09033	4.50498	5.1362	5.956	8.19994	10.5222	13.2087	10.3899	10.6147	12.2724	11.5173	11.4876	9.95799	8.22884	9.23619	10.7935	11.716	11.2567	10.613	12.9317	1.36857	0.0603499
A_52_P129443	Wdpcp	NM_145425	ref|Mus musculus WD repeat containing planar cell polarity effector (Wdpcp), mRNA [NM_145425]	28.5547	28.1613	26.3096	29.2194	31.1993	24.7403	26.6775	29.8949	48.2231	38.0473	47.0351	41.568	30.4767	29.5845	36.3448	35.9015	37.5422	45.3571	51.5889	47.9535	41.949	40.8924	36.4429	39.736	1.36835	0.0904845
A_55_P2196027	6330509M05Rik	AK031957	gb|Mus musculus adult male medulla oblongata cDNA, RIKEN full-length enriched library, clone:6330509M05 product:unclassifiable, full insert sequence. [AK031957]	110.691	119.964	123.098	127.1	106.38	101.116	109.561	111.086	160.526	198.727	143.007	158.463	159.62	146.022	191.331	158.197	116.442	119.119	107.305	126.923	148.255	126.637	120.644	110.798	1.36829	0.026567
A_55_P2025228	Akt2	NM_001110208	ref|Mus musculus thymoma viral proto-oncogene 2 (Akt2), transcript variant 1, mRNA [NM_001110208]	2839.15	2828.12	2851.85	2854.89	2825.04	2804.32	3065.97	2945.11	3621.49	3445	3001.83	3663.68	4037.12	3839.43	4846.56	4665.71	2651.98	2880.42	2775.04	3394.76	3533.11	3366.22	3281.54	3389.72	1.36807	0.0628487
A_52_P289256	Arid1b	NM_001085355	ref|Mus musculus AT rich interactive domain 1B (SWI-like) (Arid1b), mRNA [NM_001085355]	175.639	269.352	280.53	293.47	340.668	310.908	281.943	288.332	372.273	427.152	319.522	324.226	293.68	335.851	393.509	321.758	330.474	346.807	259.506	381.187	398.355	380.149	358.446	345.331	1.36801	0.0691103
A_55_P2404223	Ccdc130	NM_026350	ref|Mus musculus coiled-coil domain containing 130 (Ccdc130), mRNA [NM_026350]	9.60092	8.13753	11.5179	8.4872	10.4627	10.8005	8.81784	9.07575	12.7811	13.3588	10.0769	11.0775	12.3836	13.883	14.0479	15.6419	8.67319	9.80857	11.619	11.362	12.4262	14.0447	12.7542	12.4066	1.36779	0.0605374
A_51_P383857	Prp2	NM_031499	ref|Mus musculus proline rich protein 2 (Prp2), mRNA [NM_031499]	16.1879	13.8425	18.5047	17.5907	17.0986	11.1757	13.0541	14.1276	18.627	18.7316	20.0603	20.3888	29.1172	24.9234	22.5255	26.4377	19.5981	15.2505	14.9736	18.8684	19.7876	18.8604	17.5245	20.1287	1.36718	0.0914817
A_52_P370443	Riok3	NM_024182	ref|Mus musculus RIO kinase 3 (Riok3), mRNA [NM_024182]	1270.69	1255.97	1256.06	1411.64	1096.41	1189.22	1103.34	1124.62	1766.3	1660.11	1551.4	1590.23	2013.84	1831.92	1952.41	1833.11	1078.63	1014	971.325	1141.34	1433.66	1365.05	1169.65	1391.24	1.3668	0.00894465
A_55_P2011887	Kif13a	NM_010617	ref|Mus musculus kinesin family member 13A (Kif13a), mRNA [NM_010617]	903.753	911.503	864.978	887.972	1016.22	1033.31	1011.43	985.906	1171.73	1134.31	1029.58	1045.14	1185.91	1442.19	1534.67	1208.69	904.754	1057.48	875.304	1023.12	1201.85	1156.28	1171.24	1058.2	1.36654	0.0509747
A_55_P2389818	ENSMUST00000181487	ENSMUST00000181487	gb|Mus musculus 10 days neonate cortex cDNA, RIKEN full-length enriched library, clone:A830035O19 product:hypothetical protein, full insert sequence. [AK139379]	11.5577	9.76876	12.2789	10.1756	16.3222	15.5561	12.3296	13.9916	13.1127	16.8209	13.5662	14.2286	11.0628	15.3714	15.9621	19.5277	9.31887	8.923	8.02878	10.5181	16.2506	15.0521	14.5488	17.5939	1.36649	0.0904532
A_51_P208680	Chtf18	NM_145409	ref|Mus musculus CTF18, chromosome transmission fidelity factor 18 (Chtf18), mRNA [NM_145409]	9.52215	7.02492	7.9477	7.87658	10.1916	9.94308	8.64555	7.99179	11.7394	8.98427	10.3912	9.30277	10.8223	11.2706	11.8563	14.1031	12.3092	9.93655	9.71977	9.78067	11.104	11.2181	11.8513	14.5123	1.36648	0.0640453
A_51_P165984	Aup1	NM_007517	ref|Mus musculus ancient ubiquitous protein 1 (Aup1), mRNA [NM_007517]	224.018	215.244	206.774	223.504	164.978	183.236	160.949	181.495	229.044	325.291	246.197	270.837	302.62	323.732	327.006	350.801	179.245	169.208	217.414	181.019	218.719	216.28	188.096	221.178	1.36597	0.0506996
A_55_P1964805	Rpa1	NM_001164223	ref|Mus musculus replication protein A1 (Rpa1), transcript variant 1, mRNA [NM_001164223]	1482.6	1495.86	1429.25	1500.04	910.018	895.865	1002.39	964.565	1666.42	1639.55	2059.43	1589.74	2279.93	2280.87	2351.42	2266.04	1269.18	1200.73	1065.9	1331.69	1878.28	1723.36	1636.17	1892.15	1.36544	0.0707975
A_55_P1952537	Rrp7a	NM_029101	ref|Mus musculus ribosomal RNA processing 7 homolog A (S. cerevisiae) (Rrp7a), mRNA [NM_029101]	352.062	298.689	310.411	339.03	284.444	275.869	283.062	245.109	407.25	432.172	342.586	384.489	450.738	460.857	523.105	548.975	287.976	321.254	272.489	355.707	404.976	421.124	394.08	387.354	1.36525	0.0645742
A_51_P392147	Xab2	NM_026156	ref|Mus musculus XPA binding protein 2 (Xab2), mRNA [NM_026156]	98.5898	88.163	88.876	88.9545	108.372	113.514	113.622	110.5	109.803	125.649	92.3919	101.649	128.804	135.288	140.864	161.043	119.256	115.021	104.338	125.68	169.45	167.978	159.712	157.629	1.36525	0.0938939
A_55_P2048840	Ppil2	NM_001252445	ref|Mus musculus peptidylprolyl isomerase (cyclophilin)-like 2 (Ppil2), transcript variant 3, mRNA [NM_001252445]	43.4465	42.5764	34.2949	39.5111	37.7446	38.0606	33.7756	39.1679	46.2418	47.4625	46.6735	46.8425	64.2525	60.1168	66.0445	58.7697	42.6575	44.8407	46.4989	44.8578	61.076	60.1794	60.6829	56.6001	1.36522	0.072313
A_52_P413623	Usp22	NM_001004143	ref|Mus musculus ubiquitin specific peptidase 22 (Usp22), mRNA [NM_001004143]	5.28196	6.30908	6.87147	6.27663	7.30225	5.13047	5.24629	5.7161	8.74308	8.16789	7.0717	7.48681	8.58602	9.41083	8.7558	9.31954	7.46036	7.13416	8.42294	9.1256	9.85477	8.72115	8.65908	8.20224	1.36508	0.0162701
A_55_P2069337	ENSMUST00000099328	ENSMUST00000099328	ens|predicted pseudogene 6843 [Source:MGI Symbol;Acc:MGI:3646302] [ENSMUST00000099328]	50.1363	52.3027	53.4728	46.6077	36.3767	36.3694	31.2689	32.4542	71.9254	53.5641	71.6245	62.8956	66.1953	73.9204	74.1971	78.5248	46.6458	46.4981	54.516	42.9496	67.1742	60.3024	62.7709	65.6782	1.36492	0.0219909
A_51_P455906	Pold4	NM_027196	ref|Mus musculus polymerase (DNA-directed), delta 4 (Pold4), mRNA [NM_027196]	64.9715	76.3213	66.181	74.4811	149.822	155.333	156.823	160.818	81.0424	108.668	85.686	72.9487	107.174	89.75	110.884	112.955	74.0139	79.8632	75.209	77.7857	105.111	110.606	103.931	98.1368	1.36388	0.0744741
A_55_P1995572	Meis1	NM_001193271	ref|Mus musculus Meis homeobox 1 (Meis1), transcript variant B, mRNA [NM_001193271]	80.1755	80.6235	81.0152	82.5079	42.6606	47.4668	40.8278	40.352	110.161	88.5962	105.506	110.869	121.751	117.666	122.65	107.089	68.7224	73.2356	72.352	66.6074	77.6837	66.4477	62.8406	75.5283	1.36329	0.0101025
A_55_P2127243	Tpsb2	NM_010781	ref|Mus musculus tryptase beta 2 (Tpsb2), mRNA [NM_010781]	52.2317	53.5739	43.2324	41.0995	65.559	44.619	62.3326	69.0748	74.6092	65.4552	48.3709	53.7226	67.063	70.4892	69.0048	69.5899	167.423	96.371	80.4663	100.459	95.0825	109.957	69.2956	74.7403	1.36297	0.0584114
A_55_P2134790	Qsox1	NM_001024945	ref|Mus musculus quiescin Q6 sulfhydryl oxidase 1 (Qsox1), transcript variant 1, mRNA [NM_001024945]	171.673	177.522	166.138	185.555	205.16	163.421	164.355	205.425	262.228	237.552	181.918	177.272	293.71	250.309	279.322	227.446	231.074	231.997	200.526	232.506	333.434	363.263	296.165	305.323	1.36238	0.0903357
A_55_P1952985	AK041476	AK041476	gb|Mus musculus 3 days neonate thymus cDNA, RIKEN full-length enriched library, clone:A630013N13 product:unclassifiable, full insert sequence. [AK041476]	2.34737	2.22161	4.39936	3.25938	2.80985	7.87919	1.53617	2.56822	3.79414	3.77715	4.32041	3.85376	3.95402	4.29589	4.80737	4.5049	3.21647	4.26283	3.95806	5.78457	5.76665	5.39497	3.68258	4.58746	1.36197	0.096432
A_55_P1963309	G3bp1	NM_013716	ref|Mus musculus Ras-GTPase-activating protein SH3-domain binding protein 1 (G3bp1), mRNA [NM_013716]	738.699	660.274	765.151	771.846	855.178	805.813	805.889	783.465	980.797	848.748	916.043	957.901	1072.6	938.268	1173.57	1106.57	753.07	813.267	726.367	805.652	1035.22	992.661	1002.98	868.504	1.36147	0.0191127
A_51_P480013	Car11	NM_009800	ref|Mus musculus carbonic anhydrase 11 (Car11), mRNA [NM_009800]	25.7383	26.4999	26.1317	25.1564	29.3182	29.8691	31.4502	30.6431	27.8001	28.2089	38.153	31.4264	41.5397	40.2604	35.3918	39.0989	27.007	25.9865	31.008	35.2928	32.4611	28.6785	25.6909	29.1262	1.36139	0.0610886
A_55_P2159475	Sbf1	NM_001170561	ref|Mus musculus SET binding factor 1 (Sbf1), transcript variant 1, mRNA [NM_001170561]	1125.48	1008.21	1078.06	1115.35	1269.23	1112.19	970.266	1074.3	1362.75	1306.86	1312.14	1389.72	1462.12	1665.62	1664.36	1613.5	1053.21	1119.7	1082.31	1080.9	1398.67	1332.94	1338.95	1300.39	1.36085	0.0148345
A_55_P2152225	Ihh	NM_010544	ref|Mus musculus Indian hedgehog (Ihh), mRNA [NM_010544]	4.99532	3.26759	4.58331	3.48802	4.04418	3.07223	3.29184	3.73084	5.16651	4.92283	5.62872	4.15301	5.87522	5.91122	6.96812	5.81387	3.0855	2.16761	3.06274	5.10981	6.09911	4.4654	4.43415	5.27024	1.36032	0.0922753
A_52_P72434	Khk	NM_008439	ref|Mus musculus ketohexokinase (Khk), mRNA [NM_008439]	472.258	477.698	485.748	469.613	543.63	583.643	685.774	590.758	655.303	646.587	599.409	585.797	576.252	765.195	698.488	656.089	476.635	551.589	491.067	680.49	621.808	622.057	511.193	527.801	1.36017	0.00949695
A_51_P435333	Dctn2	NM_027151	ref|Mus musculus dynactin 2 (Dctn2), transcript variant 3, mRNA [NM_027151]	398.215	363.593	341.557	339.222	535.849	529.004	483.541	504.961	406.861	502.537	413.333	396.252	551.954	515.893	578.789	558.705	373.454	378.687	416.15	412.01	470.923	471.732	464.406	486.839	1.36017	0.0634378
A_52_P223524	Dennd6b	NM_027081	ref|Mus musculus DENN/MADD domain containing 6B (Dennd6b), mRNA [NM_027081]	46.9197	45.613	42.2596	43.5675	54.2344	53.7429	54.3387	55.2826	56.9021	50.6683	49.9043	52.8459	63.3602	66.869	74.8275	69.7697	40.8524	50.5026	45.3238	50.6736	66.256	63.7992	56.2899	55.367	1.36002	0.0642796
A_55_P2100830	Sprtn	NM_001111141	ref|Mus musculus SprT-like N-terminal domain (Sprtn), mRNA [NM_001111141]	6.74482	6.93606	4.91748	4.94918	7.57825	7.85445	7.55629	6.14463	8.40369	6.80446	6.88295	7.07951	8.27545	8.98497	8.17458	9.44261	8.02573	7.95577	5.93865	7.02924	8.08767	8.61018	9.20054	8.84433	1.35998	0.0593485
A_55_P2112967	Diap1	NM_007858	ref|Mus musculus diaphanous homolog 1 (Drosophila) (Diap1), mRNA [NM_007858]	56.5393	54.1291	54.0516	58.844	57.1883	46.9806	43.8654	59.6919	72.1271	89.548	64.1963	76.1396	75.0108	63.244	91.5019	76.0979	84.1803	105.816	76.7354	104.919	125.149	105.271	98.7962	104.243	1.35949	0.041023
A_55_P2038207	Zfp687	NM_030074	ref|Mus musculus zinc finger protein 687 (Zfp687), mRNA [NM_030074]	107.649	104.751	98.7807	114.433	92.7691	103.501	93.5226	87.3968	133.007	154.843	152.805	102.598	144.888	171.619	149.23	146.893	119.062	100.511	99.3721	98.7265	130.894	117.398	125.421	141.773	1.3579	0.0472019
A_51_P499061	Ube2o	NM_173755	ref|Mus musculus ubiquitin-conjugating enzyme E2O (Ube2o), mRNA [NM_173755]	615.219	612.54	595.663	575.316	891.932	972.521	867.149	912.531	883.491	929.789	718.402	739.644	773.234	772.115	869.409	827.957	928.478	896.311	689.127	906.756	943.248	1029.87	1009.59	885.569	1.35781	0.00806109
A_55_P2083794	Tmem159	NM_145586	ref|Mus musculus transmembrane protein 159 (Tmem159), mRNA [NM_145586]	100.982	113.77	126.075	137.611	187.485	189.788	186.763	194.601	145.858	211.832	142.629	162.166	155.116	167.702	173.794	140.041	179.109	187.087	204.824	161.894	180.833	175.178	251.509	218.647	1.35769	0.0657643
A_52_P445828	Abcf2	NM_013853	ref|Mus musculus ATP-binding cassette, sub-family F (GCN20), member 2 (Abcf2), nuclear gene encoding mitochondrial protein, transcript variant 1, mRNA [NM_013853]	339.442	332.362	326.504	356.012	239.72	211.96	238.32	277.058	375.231	576.553	359.814	377.17	501.587	477.83	485.932	521.954	233.727	241.622	287.69	306.591	315.845	296.626	254.567	281.789	1.35717	0.0868027
A_55_P2120254	Avpi1	NM_027106	ref|Mus musculus arginine vasopressin-induced 1 (Avpi1), mRNA [NM_027106]	668.069	678.972	735.518	756.917	941.647	925.601	872.602	964.829	919.515	976.779	885.884	787.831	986.949	1003.63	1055.72	1089.49	697.776	690.765	740.137	701.554	822.827	808.295	739.952	782.387	1.3569	0.0136164
A_52_P513842	Fubp1	NM_057172	ref|Mus musculus far upstream element (FUSE) binding protein 1 (Fubp1), mRNA [NM_057172]	15.1095	15.5413	17.6444	14.9629	15.5542	12.7579	14.7799	13.2897	19.8651	26.4452	18.6425	18.7742	20.0907	19.6245	24.9671	23.2295	19.4908	19.1494	21.1387	21.1299	19.8638	18.8129	19.0949	19.5286	1.35665	0.0512131
A_55_P2034250	Zscan26	NM_001013786	ref|Mus musculus zinc finger and SCAN domain containing 26 (Zscan26), mRNA [NM_001013786]	299.731	290.445	291.463	302.778	277.014	258.848	286.372	289.693	363.338	417.625	372.223	408.168	356.101	423.107	421.748	448.593	357.136	311.475	315.922	307.065	375.951	332.497	383.872	381.579	1.35548	0.00500901
A_66_P133498	Pdcd6ip	NM_001164677	ref|Mus musculus programmed cell death 6 interacting protein (Pdcd6ip), transcript variant 1, mRNA [NM_001164677]	194.831	186.431	191.707	200.109	257.186	241.743	230.404	260.365	263.801	294.106	207.297	228.341	253.439	258.64	306.234	281.975	252.705	260.927	256.559	237	290.921	298.536	308.808	274.224	1.35422	0.0315916
A_55_P2036673	Ddx52	NM_030096	ref|Mus musculus DEAD (Asp-Glu-Ala-Asp) box polypeptide 52 (Ddx52), mRNA [NM_030096]	180.404	183.541	173.622	190.437	191.607	212.55	199.46	199.786	218.783	259.764	198.726	230.386	233.161	254.674	280.559	294.73	195.469	191.044	187.932	208.25	254.725	235.947	246.969	263.689	1.35355	0.0368927
A_55_P2163344	ENSMUST00000141235	ENSMUST00000141235	ens|zinc finger and BTB domain containing 8 opposite strand [Source:MGI Symbol;Acc:MGI:1914356] [ENSMUST00000141235]	38.206	37.5884	45.3002	37.5504	41.3977	41.5417	39.4952	36.3078	56.8568	39.764	53.7305	59.5601	56.4428	47.4851	58.4639	57.1232	45.6332	57.4506	48.309	56.025	59.6839	53.2368	50.5443	52.2414	1.35342	0.0394477
A_51_P388801	Tbcc	NM_178385	ref|Mus musculus tubulin-specific chaperone C (Tbcc), mRNA [NM_178385]	343.595	346.43	386.612	376.096	547.264	547.225	496.763	558.232	632.031	539.456	421.999	497.7	416.08	453.39	508.195	462.005	410.33	480.122	492.193	480.25	513.994	531.848	569.007	416.569	1.35292	0.0552301
A_55_P2125778	Sec14l1	NM_028777	ref|Mus musculus SEC14-like 1 (S. cerevisiae) (Sec14l1), transcript variant 1, mRNA [NM_028777]	46.8455	48.4195	48.0627	43.4451	30.8714	29.1804	31.3823	35.5125	49.9712	54.2983	58.5667	59.9711	66.6915	83.9838	66.1682	65.5043	29.9955	33.3314	36.7399	39.5833	41.547	44.5106	38.9304	42.5412	1.35232	0.0773776
A_55_P2086198	Kcnq4	ENSMUST00000030376	ens|potassium voltage-gated channel, subfamily Q, member 4 [Source:MGI Symbol;Acc:MGI:1926803] [ENSMUST00000030376]	397.024	353.925	344.169	356.262	365.167	355.461	445.415	340.853	457.701	386.254	473.658	431.594	477.629	547.394	566.926	583.13	317.775	403.442	417.578	359.22	461.227	460.522	537.409	484.09	1.35192	0.0521457
A_52_P348250	Klhl29	NM_001164493	ref|Mus musculus kelch-like 29 (Klhl29), mRNA [NM_001164493]	19.7634	22.9674	21.5903	22.6867	15.9074	14.2015	18.3045	16.3313	31.805	26.9778	27.9813	29.5548	30.7157	29.8899	33.0679	25.2031	19.2878	18.5037	24.8046	20.3525	24.56	24.4439	24.6249	20.7643	1.35158	0.00859628
A_55_P2066463	Enah	NM_010135	ref|Mus musculus enabled homolog (Drosophila) (Enah), transcript variant 1, mRNA [NM_010135]	70.6428	99.7567	69.221	70.8095	138.34	117.685	94.0007	146.904	120.139	101.541	97.1034	102.402	86.6566	107.39	121.272	102.634	208.472	265.497	207.76	177.137	240.091	258.606	277.352	221.821	1.35157	0.0506741
A_55_P2015277	Cyld	NM_001128171	ref|Mus musculus cylindromatosis (turban tumor syndrome) (Cyld), transcript variant 4, mRNA [NM_001128171]	311.914	359.011	319.031	358.619	519.38	511.264	420.184	508.044	518.257	529.786	390.756	454.846	444.714	450.441	464.812	390.939	505.657	520.853	525.482	542.016	500.362	510.362	458.923	494.031	1.35126	0.0237612
A_51_P375533	Polr3b	NM_027423	ref|Mus musculus polymerase (RNA) III (DNA directed) polypeptide B (Polr3b), mRNA [NM_027423]	52.1246	65.2132	69.8325	72.0566	68.4446	57.1801	54.2592	62.6179	91.9675	101.885	80.9443	93.8706	74.2228	82.0695	93.1417	82.2928	74.8709	73.4253	71.8391	77.5076	76.9808	75.7651	75.4385	64.1893	1.35093	0.0290903
A_51_P125567	Mettl13	NM_144877	ref|Mus musculus methyltransferase like 13 (Mettl13), mRNA [NM_144877]	16.2187	14.7065	14.0162	13.175	9.19637	9.32026	9.86202	8.66655	20.5846	20.9668	16.2092	17.9881	16.8642	20.9896	22.3643	21.0224	13.3046	11.6098	14.094	13.6961	15.7229	14.5724	12.8295	14.8437	1.35064	0.0292757
A_51_P508191	Dscr3	NM_007834	ref|Mus musculus Down syndrome critical region gene 3 (Dscr3), mRNA [NM_007834]	229.116	243.204	211.792	225.118	275.861	226.763	225.802	246.462	347.792	321.318	266.965	279.585	317.538	292.663	330.812	299.394	267.546	278.646	258.729	252.998	295.115	264.096	351.687	271.949	1.35063	0.00823148
A_55_P2068731	Gm20878	NM_001270431	ref|Mus musculus predicted gene, 20878 (Gm20878), mRNA [NM_001270431]	57.1375	62.943	63.8256	64.1828	51.4118	59.4959	51.9684	60.2533	81.56	90.6691	80.6237	77.3338	70.2073	96.8972	93.5525	78.6751	74.7031	71.0938	71.1631	67.3379	89.4261	87.6443	76.8811	80.9418	1.34935	0.0199147
A_51_P400773	Hdgfrp2	NM_008233	ref|Mus musculus hepatoma-derived growth factor, related protein 2 (Hdgfrp2), mRNA [NM_008233]	241.546	243.921	232.171	234.71	320.318	354.749	280.81	327.255	284.77	302.393	274.034	256.812	361.711	344.172	368.711	376.511	245.984	234.482	258.589	242.449	297.904	290.474	287.993	318.602	1.34883	0.0568576
A_55_P2002426	Rps6kb2	NM_021485	ref|Mus musculus ribosomal protein S6 kinase, polypeptide 2 (Rps6kb2), mRNA [NM_021485]	52.0716	45.9228	43.9075	53.0143	40.5015	36.5406	33.7802	45.1093	62.9384	70.7527	57.9796	59.7426	68.4893	66.5253	67.9812	71.2838	57.0448	49.3181	63.6381	54.4731	53.1577	47.9802	48.0525	51.5909	1.34851	0.00676833
A_52_P392674	Acot9	NM_019736	ref|Mus musculus acyl-CoA thioesterase 9 (Acot9), nuclear gene encoding mitochondrial protein, mRNA [NM_019736]	133.916	124.312	118.963	150.395	131.29	141.462	121.807	135.692	155.782	244.217	167.082	153.06	166.186	166.873	175.159	193.239	148.401	143.152	154.224	124.787	174.508	171.824	165.578	170.99	1.34727	0.092063
A_55_P2087923	Otud3	NM_028453	ref|Mus musculus OTU domain containing 3 (Otud3), mRNA [NM_028453]	408.776	369.369	374.462	432.396	561.511	625.915	431.176	646.048	511.165	470.873	561.037	526.997	498.77	547.38	529.161	623.375	299.88	363.772	388.642	355.558	434.668	396.318	355.481	471.067	1.34661	0.00888627
A_55_P1952638	Fgd6	NM_053072	ref|Mus musculus FYVE, RhoGEF and PH domain containing 6 (Fgd6), mRNA [NM_053072]	11.998	12.5405	12.7243	11.1365	7.62739	7.51376	7.26487	7.5688	14.8076	17.3083	14.6903	14.6531	15.2727	17.5432	20.6773	15.3814	14.848	13.1546	10.7464	12.4584	15.3685	13.826	13.9635	15.2292	1.34645	0.0402978
A_52_P487599	Thnsl2	NM_178413	ref|Mus musculus threonine synthase-like 2 (bacterial) (Thnsl2), transcript variant 1, mRNA [NM_178413]	79.6134	77.0638	84.4582	79.4997	29.3321	24.5199	23.0089	29.8067	108.69	96.6606	117.511	108.523	101.98	113.291	124.067	92.2559	45.8556	53.2978	64.0994	59.2419	61.034	59.0492	47.1981	53.7625	1.34573	0.0124358
A_55_P2011490	ENSMUST00000165525	ENSMUST00000165525	ens|predicted gene 16494 [Source:MGI Symbol;Acc:MGI:3641930] [ENSMUST00000165525]	64.3419	65.3042	74.4528	51.0094	107.482	96.9702	106.947	81.6182	98.9071	73.2363	76.5317	77.8656	89.8311	81.0608	101.518	87.1332	91.3631	97.8375	97.6884	81.4655	104.682	109.785	137.99	106.474	1.34469	0.0523848
A_55_P2156345	Zfp51	NM_009558	ref|Mus musculus zinc finger protein 51 (Zfp51), mRNA [NM_009558]	104.047	101.284	108.91	115.636	108.004	122.33	119.789	108.688	113.479	142.481	121.745	148.521	132.479	157.375	166.439	173.175	84.4258	83.9838	84.4177	92.7321	106.963	101.437	102.706	123.851	1.34421	0.0603197
A_55_P2234704	A530047J11Rik	AK040933	gb|Mus musculus adult male aorta and vein cDNA, RIKEN full-length enriched library, clone:A530047J11 product:unclassifiable, full insert sequence. [AK040933]	350.595	350.099	355.888	337.717	495.468	553.945	458.278	513.65	494.088	337.574	512.122	526.095	436.65	484.137	506.713	450.966	309.325	339.921	333.253	339.172	400.256	390.896	416.903	446.141	1.34417	0.0386794
A_55_P2074647	Snap47	NM_144521	ref|Mus musculus synaptosomal-associated protein, 47 (Snap47), mRNA [NM_144521]	129.794	148.239	123.66	139.802	123.697	132.295	116.328	132.296	181.154	153.52	160.132	164.139	223.723	186.327	186.76	198.699	122.652	133.766	165.402	135.336	181.012	173.78	178.104	155.159	1.343	0.0406195
A_55_P2076631	Gypc	NM_001048207	ref|Mus musculus glycophorin C (Gypc), mRNA [NM_001048207]	923.005	889.898	800.968	712.367	1481.42	1391.95	1391.35	1258.4	1093.68	1321.07	829.664	1110.96	1188.4	1114	1244.39	1030.37	943.912	992.494	886.568	879.865	1020.9	998.178	971.782	876.73	1.34274	0.0550241
A_55_P2156785	Ppfia3	NM_029741	ref|Mus musculus protein tyrosine phosphatase, receptor type, f polypeptide (PTPRF), interacting protein (liprin), alpha 3 (Ppfia3), mRNA [NM_029741]	47.2687	45.7256	44.4275	40.6234	49.1258	47.666	50.3424	47.9172	57.9317	48.773	51.7261	48.2457	69.3538	72.4941	64.5814	65.0197	60.0139	53.5727	45.7365	66.9213	62.2635	65.7805	52.2221	53.1655	1.34271	0.0770629
A_55_P2048279	Tlr13	NM_205820	ref|Mus musculus toll-like receptor 13 (Tlr13), mRNA [NM_205820]	33.0004	30.1846	35.4068	33.807	52.695	43.7786	47.0234	49.3183	38.352	54.402	37.9156	42.0089	45.6069	41.342	47.2575	48.6096	57.1449	55.199	60.5426	53.0791	56.5334	61.2311	62.9023	64.9127	1.34251	0.0391122
A_51_P102507	Vps33a	NM_029929	ref|Mus musculus vacuolar protein sorting 33A (yeast) (Vps33a), mRNA [NM_029929]	127.531	141.11	137.159	150.59	124.312	142.324	144.256	146.03	148.58	229.673	141.797	164.028	192.731	207.211	216.968	192.716	123.156	116.301	116.134	138.985	155.832	150.471	145.682	133.46	1.34232	0.0969362
A_55_P2128969	Wbscr27	NM_024479	ref|Mus musculus Williams Beuren syndrome chromosome region 27 (human) (Wbscr27), mRNA [NM_024479]	22.9793	23.3892	23.5278	24.6618	65.8435	54.9682	49.709	64.9384	33.2637	32.7218	28.5935	30.1313	31.4516	30.3112	33.8206	33.5033	78.5004	67.5022	63.905	60.8362	79.3552	73.0734	88.7508	84.5455	1.34202	0.00140392
A_51_P180140	Hist1h2ba	NM_175663	ref|Mus musculus histone cluster 1, H2ba (Hist1h2ba), mRNA [NM_175663]	393.042	330.872	327.265	365.124	333.749	306.303	293.258	317.929	446.839	397.804	369.465	405.08	510.767	541.583	567.083	561.533	262.664	294.217	282.609	255.04	381.621	360.07	384.218	348.568	1.34157	0.0940505
A_55_P2015520	Plekha1	NM_133942	ref|Mus musculus pleckstrin homology domain containing, family A (phosphoinositide binding specific) member 1 (Plekha1), mRNA [NM_133942]	481.506	488.822	482.959	491.386	607.746	680.292	573.309	594.254	578.912	720.628	541.184	586.477	698.824	705.002	718.039	665.558	588.994	656.453	573.342	619.415	822.507	798.812	845.295	743.446	1.34075	0.0203641
A_51_P104933	Trub2	NM_145520	ref|Mus musculus TruB pseudouridine (psi) synthase homolog 2 (E. coli) (Trub2), transcript variant 1, mRNA [NM_145520]	1746.49	1585.1	1619.86	1644.81	2414.57	2416.18	2402.13	2217.37	2393.4	2098.93	2409.17	2201.16	1881.05	2182.48	2410.66	2109.68	1933.99	2370.07	2021.78	2507.53	2403.28	2554.34	2540.46	2117.46	1.34065	0.00687327
A_65_P19623	Ssu72	NM_026899	ref|Mus musculus Ssu72 RNA polymerase II CTD phosphatase homolog (yeast) (Ssu72), mRNA [NM_026899]	869.519	877.622	898.438	906.429	968.047	965.305	971.785	952.624	1214.88	1381.15	1033.7	1167.43	1163.21	1081.13	1299.09	1182.74	972.468	987.268	1050.77	942.857	949.601	939.223	1061.65	1047.93	1.34055	0.0096481
A_51_P116755	Cap2	NM_026056	ref|Mus musculus CAP, adenylate cyclase-associated protein, 2 (yeast) (Cap2), mRNA [NM_026056]	576.237	478.312	543.01	562.869	763.88	1611.44	754.2	723.343	651.92	606.338	536.846	677.148	778.295	809.024	876.643	850.671	732.866	683.962	496.93	685.331	899.079	1004.55	1155.75	1113.18	1.33929	0.0970248
A_51_P233855	Adprhl1	NM_172750	ref|Mus musculus ADP-ribosylhydrolase like 1 (Adprhl1), mRNA [NM_172750]	441.919	423.55	431.797	410.557	1381.47	1318.09	1463.92	1537.1	684.904	478.113	507.571	554.708	502.232	558.561	640.018	646.24	727.808	922.442	869.489	699.616	824.366	761.824	1187.13	878.679	1.33865	0.0455561
A_52_P275354	Osbpl7	NM_001081434	ref|Mus musculus oxysterol binding protein-like 7 (Osbpl7), mRNA [NM_001081434]	107.265	110.48	113.053	118.783	102.265	88.5998	114.56	108.302	154.843	163.046	199.376	121.967	149.761	152.554	132.16	129.061	148.415	145.215	140.093	145.178	146.659	149.316	108.774	144.517	1.33766	0.0828738
A_51_P205545	Creld1	NM_133930	ref|Mus musculus cysteine-rich with EGF-like domains 1 (Creld1), mRNA [NM_133930]	179.805	173.998	171.372	166.072	200.1	202.999	217.292	229.608	247.463	151.556	225.768	219.884	260.342	210.238	262.581	271.344	150.654	164.862	186.924	170.949	213.536	182.323	185.843	176.658	1.33756	0.090788
A_52_P227267	Atp1a2	NM_178405	ref|Mus musculus ATPase, Na+/K+ transporting, alpha 2 polypeptide (Atp1a2), mRNA [NM_178405]	1524.16	1388.83	1270.81	1227.64	1270.91	730.825	1308.37	1189.23	1639.83	1558.28	1697.46	1435.79	1975.15	1944.11	2272.18	1953.3	877.194	1311.21	1121.93	1390.86	1688.59	1536.19	1544.11	1327.01	1.33755	0.0762456
A_51_P337856	Ubl7	NM_027086	ref|Mus musculus ubiquitin-like 7 (bone marrow stromal cell-derived) (Ubl7), transcript variant 2, mRNA [NM_027086]	248.689	231.589	226.254	234.383	144.533	173.034	162.538	172.366	261.749	334.01	268.644	263.203	317.234	393.795	346.844	331.349	138.852	180.85	207.949	214.198	222.209	226.968	196.714	230.491	1.33744	0.0663127
A_51_P516705	Ern1	NM_023913	ref|Mus musculus endoplasmic reticulum (ER) to nucleus signalling 1 (Ern1), mRNA [NM_023913]	17.9648	14.9645	16.3095	16.1929	21.3114	20.6464	19.2885	19.1278	19.0214	20.2555	17.2366	19.0968	23.7873	22.0042	27.6696	25.9066	27.7313	25.0431	18.5792	27.2344	34.9835	35.6964	37.0605	33.3646	1.3371	0.0935588
A_55_P2373852	2310058N22Rik	AK009987	gb|Mus musculus adult male tongue cDNA, RIKEN full-length enriched library, clone:2310058N22 product:unclassifiable, full insert sequence. [AK009987]	62.3606	68.2192	75.7077	77.0818	40.3794	36.5554	39.1498	38.0362	81.0151	125.308	87.5164	94.9056	89.425	106.537	87.5441	85.4425	63.5992	57.3651	66.2563	67.4605	82.6389	73.7413	58.9509	84.7929	1.33694	0.0785583
A_55_P2164714	C7	NM_001243837	ref|Mus musculus complement component 7 (C7), mRNA [NM_001243837]	4.03319	3.90981	3.80732	3.74391	4.40275	4.77586	4.07718	4.38643	4.61762	4.23328	4.98692	4.83341	5.38932	4.82662	6.25398	6.28781	6.82848	6.46042	6.3792	6.35211	5.71343	5.55255	6.59844	8.79112	1.33692	0.0591972
A_51_P443508	Ppa1	NM_026438	ref|Mus musculus pyrophosphatase (inorganic) 1 (Ppa1), mRNA [NM_026438]	591.011	587.401	581.907	628.942	515.471	566.58	555.154	555.464	728.451	728.228	662.438	681.098	976.614	824.596	860.032	925.944	557.349	593.837	653.212	551.595	761.271	712.733	746.294	820.02	1.33669	0.06063
A_52_P582309	Nub1	NM_016736	ref|Mus musculus negative regulator of ubiquitin-like proteins 1 (Nub1), mRNA [NM_016736]	156.363	159.428	143.053	161.786	186.396	198.827	194.286	203.287	173.345	252.394	160.82	187.494	208.117	204.019	228.86	243.421	202.389	188.49	167.494	214.397	237.134	203.078	240.498	239.973	1.33612	0.0783975
A_55_P2108803	Tubgcp4	ENSMUST00000039541	ens|tubulin, gamma complex associated protein 4 [Source:MGI Symbol;Acc:MGI:1196293] [ENSMUST00000039541]	52.1102	55.2139	53.4338	52.6886	43.7213	46.3396	45.673	47.9084	63.069	60.6273	67.7177	67.5115	80.0284	74.6716	74.6597	82.0704	52.9812	53.3364	60.8929	49.4168	60.1959	60.5986	60.0021	64.1613	1.33606	0.020781
A_52_P222725	Lims1	NM_026148	ref|Mus musculus LIM and senescent cell antigen-like domains 1 (Lims1), transcript variant 1, mRNA [NM_026148]	259.462	246.914	203.108	223.059	566.651	474.061	380.453	516.181	358.372	224.088	284.563	266.916	333.797	333.189	340.475	350.451	402.742	500.724	404.936	355.006	558.362	529.542	734.969	561.607	1.33605	0.0805592
A_51_P343900	Xrcc1	NM_009532	ref|Mus musculus X-ray repair complementing defective repair in Chinese hamster cells 1 (Xrcc1), mRNA [NM_009532]	342.038	308.083	281.112	290.253	324.142	345.215	334.609	306.241	343.619	444.598	327.616	345.192	432.55	425.89	461.163	482.276	301.567	309.197	286.651	310.29	379.007	364.439	389.098	393.648	1.33563	0.0697433
A_51_P172054	Gas6	NM_019521	ref|Mus musculus growth arrest specific 6 (Gas6), mRNA [NM_019521]	1410.65	1419.29	1440.25	1430.2	2071.91	1516.59	2085.86	2230.34	2297.17	1729.02	1718.96	1540.47	2205.03	1703.38	2081.15	1949.7	1558.06	1645.08	1583.86	1447.01	1851.86	1818.62	1985.33	1923.01	1.33542	0.0566502
A_55_P2024933	Zfp706	NM_026521	ref|Mus musculus zinc finger protein 706 (Zfp706), mRNA [NM_026521]	1173.9	1160.29	1187.06	1212.46	797.772	834.114	798.345	826.36	1442.06	1427.47	1378.79	1516.25	1562.44	1652.7	1893.49	1768.97	822.271	839.4	941.126	815.011	1048.22	982.902	952.489	1008.71	1.33534	0.0244719
A_51_P200083	Grina	NM_023168	ref|Mus musculus glutamate receptor, ionotropic, N-methyl D-aspartate-associated protein 1 (glutamate binding) (Grina), mRNA [NM_023168]	500.523	502.614	480.399	476.405	607.591	711.99	648.099	685.12	604.291	806.412	590.222	586.621	687.622	632.399	682.673	641.12	530.32	535.323	614.823	624.9	508.844	528.055	485.553	555.341	1.33457	0.022664
A_52_P496870	2310011J03Rik	NM_025521	ref|Mus musculus RIKEN cDNA 2310011J03 gene (2310011J03Rik), mRNA [NM_025521]	16.1718	14.797	14.6267	14.7342	18.3574	15.991	16.48	20.0268	19.9485	18.0619	16.846	18.4637	23.7138	20.4501	22.45	21.0938	19.7415	21.6041	22.6357	17.8381	19.5589	22.07	20.3951	17.6118	1.33456	0.0270256
A_51_P493285	Dapk3	NM_007828	ref|Mus musculus death-associated protein kinase 3 (Dapk3), transcript variant 2, mRNA [NM_007828]	15.013	13.8123	17.4645	13.972	16.5506	19.8401	13.2319	19.0564	17.5164	20.4276	16.9983	16.3427	22.6847	21.992	20.4303	24.4379	9.45396	11.9062	15.38	13.7173	13.0188	14.6069	11.5324	13.4677	1.33443	0.0732218
A_51_P452798	Zfp524	NM_025324	ref|Mus musculus zinc finger protein 524 (Zfp524), mRNA [NM_025324]	188.529	192.656	195.034	218.059	236.273	269.735	234.228	248.749	238.386	230.131	225.441	224.752	263.343	287.339	342.769	307.486	167.791	162.863	145.31	165.314	269.338	226.832	233.946	238.504	1.33432	0.0914163
A_51_P332799	Clptm1	NM_019649	ref|Mus musculus cleft lip and palate associated transmembrane protein 1 (Clptm1), mRNA [NM_019649]	563.403	577.425	538.478	562.303	628.062	617.134	595.291	661.726	670.241	954.794	546.429	657.57	732.514	772.74	847.907	795.427	568.692	686.235	643.376	709.592	723.682	745.026	675.694	658.321	1.33333	0.0922753
A_66_P118849	2310034G01Rik	NR_040418	ref|Mus musculus RIKEN cDNA 2310034G01 gene (2310034G01Rik), non-coding RNA [NR_040418]	20.3505	24.6897	26.165	23.9103	28.7862	31.2702	30.6573	32.5864	34.1371	26.9565	37.4971	30.583	27.6494	33.6168	35.1598	28.0289	36.8155	40.5308	31.0193	35.5784	44.7483	38.0783	42.6917	46.5893	1.33327	0.0468117
A_52_P131490	Atg4b	NM_174874	ref|Mus musculus autophagy related 4B, cysteine peptidase (Atg4b), mRNA [NM_174874]	21.7522	24.6319	24.5262	24.6281	21.2254	19.9427	22.8818	25.1745	26.9657	39.8625	26.1264	26.9966	34.7625	32.1294	35.246	32.6334	22.2163	22.9899	27.5643	24.9963	27.0282	28.0212	23.3872	25.9164	1.33309	0.0738078
A_55_P1976494	Ccdc176	NM_028377	ref|Mus musculus coiled-coil domain containing 176 (Ccdc176), mRNA [NM_028377]	18.6011	16.2783	18.8561	18.1868	30.4254	29.4054	32.6209	32.0526	23.7162	25.9989	25.4015	24.3874	20.6074	24.2251	23.2642	24.1496	30.0569	29.649	22.6436	29.0851	29.6187	27.5592	27.0521	33.0081	1.33304	0.00358764
A_55_P1962736	Sec23b	NM_019787	ref|Mus musculus SEC23B (S. cerevisiae) (Sec23b), transcript variant 1, mRNA [NM_019787]	232.877	238.37	223.694	213.857	223.78	223.418	213.906	218.752	276.807	234.17	321.544	242.6	313.797	346.853	339.653	346.648	220.519	223.617	224.261	251.35	317.336	322.033	299.09	282.24	1.33257	0.0712146
A_52_P366572	Slain2	NM_153567	ref|Mus musculus SLAIN motif family, member 2 (Slain2), transcript variant 1, mRNA [NM_153567]	145.273	128.879	123.071	129.984	165.337	188.758	142.799	186.363	159.168	188.573	144.413	159.104	180.981	179.322	189.265	203.165	105.787	110.696	128.577	100.288	131.836	117.347	119.623	132.34	1.33154	0.0277854
A_52_P473419	Epb4.1l4a	NM_013512	ref|Mus musculus erythrocyte protein band 4.1-like 4a (Epb4.1l4a), mRNA [NM_013512]	2.98093	3.76137	3.41911	2.87312	4.67483	5.04013	4.17247	3.70533	3.97947	3.90697	4.41122	3.26421	4.69916	4.59858	4.49963	5.3462	6.04441	5.47304	5.29869	5.27563	5.14167	6.9894	7.16072	6.22857	1.33129	0.0759263
A_55_P2029549	Dtd1	NM_025314	ref|Mus musculus D-tyrosyl-tRNA deacylase 1 (Dtd1), nuclear gene encoding mitochondrial protein, mRNA [NM_025314]	430.152	461.076	494.705	481.45	403.984	425.127	464.473	420.362	574.84	552.285	491.058	596.218	675.305	693.822	723.938	663.572	533.155	521.805	564.999	569.823	705.605	685.77	718.61	656.621	1.33102	0.0450976
A_52_P556290	Arih1	NM_019927	ref|Mus musculus ariadne ubiquitin-conjugating enzyme E2 binding protein homolog 1 (Drosophila) (Arih1), mRNA [NM_019927]	141.205	142.075	155.327	149.864	144.684	137.183	134.832	144.717	185.598	233.695	190.348	212.839	170.795	181.137	195.757	195.456	148.893	154.082	164.957	173.545	157.272	162.752	152.5	144.833	1.33025	0.0164858
A_51_P210603	Cyp4f13	NM_130882	ref|Mus musculus cytochrome P450, family 4, subfamily f, polypeptide 13 (Cyp4f13), mRNA [NM_130882]	22.514	20.2815	20.535	21.4647	49.7671	42.9856	29.8751	56.2407	26.8296	21.6163	24.0009	25.4149	32.834	30.5458	33.1311	31.1201	29.9697	24.2366	28.1173	26.2418	29.2485	29.7717	27.7148	29.613	1.32963	0.0748633
A_51_P361201	Atp6v0d1	NM_013477	ref|Mus musculus ATPase, H+ transporting, lysosomal V0 subunit D1 (Atp6v0d1), mRNA [NM_013477]	337.82	323.81	343.259	360.353	328.103	329.51	313.272	347.054	396.533	486.425	407.796	461.335	451.815	421.211	495.69	506.475	306.288	286.454	390.762	315.036	373.245	335.095	360.271	344.635	1.32844	0.0112162
A_55_P2043554	Slc12a4	NM_001253804	ref|Mus musculus solute carrier family 12, member 4 (Slc12a4), transcript variant 1, mRNA [NM_001253804]	194.369	202.228	194.273	196.795	314.469	265	274.359	298.993	259.999	266.469	203.095	208.085	283.189	245.397	306.677	319.086	349.835	416.836	372.468	354.083	396.69	422.427	515.557	378.487	1.32797	0.0838571
A_51_P487278	Yipf3	NM_145353	ref|Mus musculus Yip1 domain family, member 3 (Yipf3), mRNA [NM_145353]	370.052	337.607	338.021	349.931	385.176	415.484	366.753	401.183	412.31	528.117	403.887	403.327	440.517	485.388	513.226	519.333	301.389	338.909	331.443	352.429	432.533	401.106	376.983	367.959	1.32777	0.0310131
A_51_P344878	Thop1	NM_022653	ref|Mus musculus thimet oligopeptidase 1 (Thop1), mRNA [NM_022653]	136.696	113.583	114.714	109.448	88.6709	105.288	90.7859	84.9965	140.803	143.074	135.059	136.904	163.189	171.154	180.438	189.092	82.9539	89.6799	98.8142	115.003	114.076	109.195	107.889	101.548	1.32758	0.0614495
A_52_P631568	Thoc6	NM_001008425	ref|Mus musculus THO complex 6 homolog (Drosophila) (Thoc6), mRNA [NM_001008425]	84.5364	74.1252	65.6308	75.4658	113.994	133.526	89.463	103.037	116.294	87.7606	108.72	112.616	80.3556	90.5144	102.182	97.0149	82.5956	98.5501	92.0093	102.41	103.499	97.0647	97.8617	83.9555	1.32683	0.0537804
A_51_P339503	Cct4	NM_009837	ref|Mus musculus chaperonin containing Tcp1, subunit 4 (delta) (Cct4), mRNA [NM_009837]	581.679	583.908	535.42	572.037	457.312	452.999	460.271	456.995	665.06	753.179	655.401	641.75	765.492	779.062	915.483	847.759	394.605	412.877	467.979	458.506	555.363	550.824	544.972	485.036	1.32492	0.0447684
A_55_P1967201	Ryr3	NM_177652	ref|Mus musculus ryanodine receptor 3 (Ryr3), mRNA [NM_177652]	4.4524	4.86261	4.66293	5.31269	6.98211	6.6032	7.00249	7.45111	6.45068	5.28975	7.28507	6.50501	5.66785	7.06521	7.67239	5.17446	11.7395	9.99741	7.73952	9.31655	10.4858	8.95372	10.7757	8.94656	1.32475	0.0723313
A_52_P166393	Art1	NM_009710	ref|Mus musculus ADP-ribosyltransferase 1 (Art1), mRNA [NM_009710]	3176.91	2947.78	2962.98	2706.23	3929.21	4577.98	4217.83	3934.09	3291.58	3968.6	3735.7	3053.69	3764.21	4258.09	4572.25	4584.19	2428.62	2628.72	2504.09	3152.61	4109.45	3810.87	3804.53	3472.61	1.32392	0.0667482
A_51_P519108	Dzank1	NM_172859	ref|Mus musculus double zinc ribbon and ankyrin repeat domains 1 (Dzank1), mRNA [NM_172859]	10.5244	12.0661	9.3596	8.95957	10.8647	10.4534	9.43005	9.85527	13.6684	15.3058	13.9796	14.2016	9.85772	13.6993	12.9322	14.6691	20.1619	18.2968	19.5258	19.7748	21.0153	18.2824	18.3736	23.5835	1.32382	0.0567175
A_51_P288257	Cdk5rap3	NM_030248	ref|Mus musculus CDK5 regulatory subunit associated protein 3 (Cdk5rap3), mRNA [NM_030248]	332.99	336.695	345.716	339.387	262.941	272.134	261.638	279.035	367.749	484.88	431.843	363.094	462.622	486.67	490.63	497.03	289.384	289.682	314.381	316.36	394.356	400.489	356.967	392.119	1.32291	0.036914
A_51_P282667	Hexa	NM_010421	ref|Mus musculus hexosaminidase A (Hexa), mRNA [NM_010421]	506.709	481.453	414.433	434.009	960.652	967.344	716.712	899.574	600.078	474.189	490.502	609.429	648.401	606.145	725.636	704.024	687.453	843.156	776.817	838.151	841.191	821.151	773.158	668.886	1.32266	0.0778302
A_55_P1962209	Cxcr6	NM_030712	ref|Mus musculus chemokine (C-X-C motif) receptor 6 (Cxcr6), mRNA [NM_030712]	20.7224	17.2573	19.7112	20.3466	42.3446	34.8667	40.0341	42.0048	21.7557	27.1009	20.8691	22.65	31.7967	29.0709	26.4623	26.6667	99.6652	50.7862	53.9384	46.8882	52.9053	49.9287	51.7102	44.3274	1.32226	0.0742502
A_55_P1967983	Use1	NM_001145780	ref|Mus musculus unconventional SNARE in the ER 1 homolog (S. cerevisiae) (Use1), transcript variant 3, mRNA [NM_001145780]	891.79	876.885	983.525	1028.54	1359.91	1343.27	1103.24	1298.09	1068.72	1173.6	1046.92	1075.52	1320.92	1375.16	1503.16	1431.71	1061.01	996.874	1001.88	903.878	1396.59	1342.16	1483.12	1480.84	1.32192	0.0712186
A_55_P1981529	Ttc18	NM_001163638	ref|Mus musculus tetratricopeptide repeat domain 18 (Ttc18), transcript variant 1, mRNA [NM_001163638]	11.3588	12.2089	10.7888	11.166	76.7718	71.3122	67.4548	86.3076	13.6963	12.3874	15.9308	15.688	14.9716	17.843	15.1776	14.6554	20.0416	22.3681	15.3956	24.1172	24.2826	21.6101	18.8602	14.7075	1.32188	0.0239626
A_55_P1974554	Eif4b	NM_145625	ref|Mus musculus eukaryotic translation initiation factor 4B (Eif4b), mRNA [NM_145625]	458.249	487.914	448.491	456.642	539.602	559.204	530.893	558.956	617.076	582.858	422.323	632.519	617.389	612.329	711.417	697.009	459.266	487.868	443.952	491.815	529.189	465.01	491.914	456.932	1.32148	0.0659273
A_55_P2041529	Eya4	NM_010167	ref|Mus musculus eyes absent 4 homolog (Drosophila) (Eya4), mRNA [NM_010167]	64.0729	63.3964	57.7562	51.9368	38.5115	39.7327	35.6479	45.7889	62.715	101.883	76.7616	62.5895	77.3992	83.6994	77.9472	83.7662	46.6681	41.363	43.6249	48.7418	54.7418	52.6052	46.8276	71.5465	1.32138	0.0970248
A_51_P466148	Bckdha	NM_007533	ref|Mus musculus branched chain ketoacid dehydrogenase E1, alpha polypeptide (Bckdha), nuclear gene encoding mitochondrial protein, mRNA [NM_007533]	1917.44	1930.09	1881.45	1978.48	1081.72	1073.42	1155.14	1204.14	2193.11	2413.15	2076.63	2109.33	2707.67	2911.16	2888.75	3047.79	1670.08	1771.51	1927.6	1850.47	2564.97	2278.02	2179.58	2199.69	1.31999	0.0789502
A_52_P450835	Cdpf1	NM_197998	ref|Mus musculus cysteine rich, DPF motif domain containing 1 (Cdpf1), transcript variant 2, mRNA [NM_197998]	569.249	599.936	576.94	570.699	685.271	731.962	714.327	750.514	675.717	935.791	623.45	767.205	684.363	739.236	873.262	816.1	445.863	490.115	510.063	559.293	522.386	512.395	571.425	425.95	1.31972	0.0587019
A_51_P400659	Bcap29	NM_007530	ref|Mus musculus B cell receptor associated protein 29 (Bcap29), transcript variant 1, mRNA [NM_007530]	567.984	597.898	643.425	634.179	363.034	424.086	474.061	416.721	807.342	860.478	916.956	699.764	761.328	817.539	816.501	767.299	491.003	454.757	464.634	509.273	622.481	607.236	573.981	642.799	1.31926	0.00823148
A_55_P2002792	Usp17la	NM_007887	ref|Mus musculus ubiquitin specific peptidase 17-like A (Usp17la), mRNA [NM_007887]	10.2873	10.4331	10.6108	9.56884	8.8184	9.37488	11.4141	10.6419	17.371	14.82	13.1014	11.1821	14.0857	12.563	10.8923	13.862	29.0487	15.5081	14.3309	17.7756	12.6127	14.3192	12.1587	13.5036	1.3188	0.0817633
A_55_P2074688	Hoxc4	NM_013553	ref|Mus musculus homeobox C4 (Hoxc4), mRNA [NM_013553]	102.395	95.9494	98.7516	95.2047	69.2576	71.5295	68.9687	68.4097	145.721	136.702	136.35	131.15	110.732	130.139	128.511	115.218	72.1626	83.6544	86.247	85.2378	85.5014	84.5973	70.543	78.897	1.31853	0.0101651
A_52_P134556	Cd2bp2	NM_027353	ref|Mus musculus CD2 antigen (cytoplasmic tail) binding protein 2 (Cd2bp2), mRNA [NM_027353]	73.9637	78.2136	75.7738	70.424	90.6995	91.7637	97.6521	102.532	91.6469	119.384	77.0186	80.1436	91.9851	107.637	106.795	112.136	88.5929	90.1088	80.2407	98.42	119.273	117.267	115.345	93.8371	1.31838	0.0848466
A_55_P2015605	Foxp4	NM_001110824	ref|Mus musculus forkhead box P4 (Foxp4), transcript variant 1, mRNA [NM_001110824]	168.019	160.565	161.45	134.617	195.767	175.217	175.849	188.488	206.518	218.015	161.584	169.741	220.051	208.286	224.341	236.935	224.645	244.328	238.975	221.909	264.75	248.829	228.442	240.934	1.31711	0.0572667
A_51_P132081	Rsl1	NM_001013769	ref|Mus musculus regulator of sex limited protein 1 (Rsl1), mRNA [NM_001013769]	11.4323	10.9164	11.7576	11.1348	9.48935	10.2328	9.46631	10.7614	16.5033	8.92843	15.9586	15.8122	16.1984	14.4532	15.4842	15.8157	14.3383	12.2657	12.48	13.1637	13.4197	13.9188	14.3904	14.632	1.31688	0.099893
A_55_P1958678	Brd2	NM_001204973	ref|Mus musculus bromodomain containing 2 (Brd2), transcript variant 2, mRNA [NM_001204973]	806.216	820.094	795.353	849.404	746.663	770.415	797.144	803.652	947.762	1091.69	1033.68	883.704	1123.37	1141.49	1296.38	1096.42	892.104	894.224	789.869	980.681	1064.66	1000.45	955.697	931.454	1.31677	0.0329791
A_51_P235726	Icam4	NM_023892	ref|Mus musculus intercellular adhesion molecule 4, Landsteiner-Wiener blood group (Icam4), mRNA [NM_023892]	18.4668	17.6544	18.5314	18.0289	12.8288	14.7152	17.4486	14.2915	23.94	16.8026	25.6977	21.7934	27.6479	26.0379	26.9563	22.4413	17.3398	19.0343	18.5516	19.4499	26.3977	24.9138	16.4686	22.5827	1.31613	0.0731752
A_55_P1993728	Tmem116	NM_001161627	ref|Mus musculus transmembrane protein 116 (Tmem116), transcript variant 1, mRNA [NM_001161627]	13.2464	15.3307	12.8098	13.8834	19.447	18.2774	16.364	14.6074	19.6604	16.0895	23.9115	17.9417	17.6262	16.4931	18.2531	15.4628	13.8728	15.7287	16.2141	15.0303	18.6109	18.6982	20.066	19.3309	1.3157	0.0778519
A_55_P2013078	Thoc5	NM_172438	ref|Mus musculus THO complex 5 (Thoc5), mRNA [NM_172438]	227.159	186.395	215.983	213.538	224.432	204.787	202.666	198.695	299.044	303.284	264.997	284.089	245.422	237.875	291.846	291.349	191.733	219.838	232.024	243.276	218.27	216.416	210.467	210.904	1.31537	0.0158587
A_55_P2155906	Chmp3	NM_025783	ref|Mus musculus charged multivesicular body protein 3 (Chmp3), mRNA [NM_025783]	347.458	298.307	358.199	332.318	327.32	297.173	272.792	293.354	426.636	363.219	432.044	435.786	385.349	470.907	510.814	490.043	304.28	357.624	345.71	344.191	446.028	425.488	408.357	407.012	1.31514	0.0366219
A_55_P2099980	Cul9	NM_001081335	ref|Mus musculus cullin 9 (Cul9), mRNA [NM_001081335]	64.712	67.814	60.2302	68.8921	75.6152	30.5912	59.9856	72.7195	95.4837	103.255	73.0676	82.1225	77.1389	81.8449	90.1813	84.0772	57.8273	72.053	72.7031	74.388	79.5354	73.5594	69.0751	71.7436	1.31316	0.0353653
A_55_P2112330	Anapc7	NM_019805	ref|Mus musculus anaphase promoting complex subunit 7 (Anapc7), mRNA [NM_019805]	199.118	209.22	207.012	201.414	320.131	326.507	290.604	317.695	249.97	272.515	205.174	234.449	278.068	270.668	328.285	305.621	231.359	236.523	221.947	243.458	313.499	316.308	340.637	307.951	1.31296	0.0698915
A_51_P388002	Snrpb2	NM_021335	ref|Mus musculus U2 small nuclear ribonucleoprotein B (Snrpb2), mRNA [NM_021335]	479.894	461.202	502.226	498.829	587.652	611.741	603.406	574.963	626.564	793.678	578.137	635.959	516.936	638.199	649.879	660.014	559.323	565.254	514.565	663.714	644.017	687.533	660.331	598.873	1.31281	0.0427715
A_55_P2110497	Ddc	NM_001190448	ref|Mus musculus dopa decarboxylase (Ddc), transcript variant 1, mRNA [NM_001190448]	24.3545	29.0408	30.5266	23.3875	15.9161	16.6784	13.9391	18.6525	39.9693	34.2216	33.6158	40.7635	27.8902	33.5004	42.1969	29.5905	223.287	143.341	98.4732	94.1515	92.1503	87.9924	109.911	98.5852	1.31278	0.0951677
A_55_P2000102	Mettl21a	NM_025964	ref|Mus musculus methyltransferase like 21A (Mettl21a), mRNA [NM_025964]	225.009	214.473	228.7	227.501	231.13	246.651	214.281	228.37	326.35	230.326	269.065	277.41	298.201	274.019	352.466	323.767	233.598	262.278	248.592	261.831	331.543	291.305	303.859	309.517	1.31274	0.0544733
A_55_P2016351	Eif3c	NM_146200	ref|Mus musculus eukaryotic translation initiation factor 3, subunit C (Eif3c), mRNA [NM_146200]	3076.45	3342.04	3232.88	3551.93	3468.91	3738.76	3588.46	3717.43	3875.16	4922.74	3796.84	3907.95	4575.16	4174.54	4894.69	4513.56	3567.65	3729.83	3721.91	3506.02	3983.61	4113.71	4268.05	4169.84	1.31258	0.025584
A_51_P190437	4930455F23Rik	NM_029115	ref|Mus musculus RIKEN cDNA 4930455F23 gene (4930455F23Rik), mRNA [NM_029115]	330.717	340.074	358.324	369.401	275.801	302.427	312.534	283.009	481.348	446.351	457.148	488.776	401.025	417.054	533.357	442.649	360.891	396.456	371.722	448.657	456.76	450.874	396.298	443.096	1.31129	0.0143276
A_55_P2081865	Slc2a8	NM_019488	ref|Mus musculus solute carrier family 2, (facilitated glucose transporter), member 8 (Slc2a8), mRNA [NM_019488]	615.21	558.747	511.401	492.035	1121.21	1138.77	1071.03	1053.83	661.311	674.388	715.294	660.774	734.914	746.427	758.614	755.424	638.705	657.948	616.653	740.411	765.717	768.804	746.895	741.811	1.31054	0.00559084
A_51_P236175	Rit1	NM_009069	ref|Mus musculus Ras-like without CAAX 1 (Rit1), transcript variant 1, mRNA [NM_009069]	697.63	686.744	737.308	677.91	1023.41	1074.91	1008.64	1050.73	919.156	927.874	782.352	819.273	929.951	865.51	1032.77	1054.44	833.183	860.591	825.988	930.798	1065.13	1011.65	997.239	885.025	1.30936	0.0224669
A_52_P340079	Rundc1	NM_172566	ref|Mus musculus RUN domain containing 1 (Rundc1), mRNA [NM_172566]	38.1708	31.7959	27.4963	30.8722	45.8649	39.8449	44.9412	63.433	41.6107	46.6457	35.2478	36.9312	39.6784	37.8699	46.7532	51.331	34.5408	41.4864	41.9506	44.6193	50.0411	46.2901	44.1474	42.21	1.30934	0.0805058
A_52_P56658	Emc3	NM_175101	ref|Mus musculus ER membrane protein complex subunit 3 (Emc3), mRNA [NM_175101]	196.471	183.519	172.762	196.165	143.045	151.25	133.984	153.755	242.281	292.134	196.847	214.222	234.047	229.799	263.809	288.004	132.244	146.308	160.72	159.668	171.436	161.283	158.873	140.485	1.30932	0.0667338
A_55_P2433218	Bloc1s6	NM_019788	ref|Mus musculus biogenesis of organelles complex-1, subunit 6, pallidin (Bloc1s6), mRNA [NM_019788]	318.89	313.692	320.257	347.169	472.75	490.373	453.214	433.629	431.457	363.601	407.256	423.194	434.592	425.416	461.018	457.037	327.618	421.398	416.859	367.82	426.341	418.735	472.938	441.658	1.30906	0.00507603
A_51_P403693	Uba5	NM_025692	ref|Mus musculus ubiquitin-like modifier activating enzyme 5 (Uba5), mRNA [NM_025692]	240.006	226.24	213.664	247.29	293.671	295.526	275.415	277.818	304.503	338.491	289.878	293.577	280.595	287.482	333.802	298.772	278.508	313.852	266.152	298.781	398.288	356.386	327.603	292.908	1.30883	0.0058012
A_51_P488554	3010026O09Rik	NM_026543	ref|Mus musculus RIKEN cDNA 3010026O09 gene (3010026O09Rik), mRNA [NM_026543]	65.8211	62.9019	70.0154	72.7387	48.7025	63.0879	64.5695	56.6727	90.6098	75.745	96.1075	74.2719	91.5352	105.632	85.6329	90.9091	52.5649	62.7092	62.6607	64.9423	74.1875	69.5343	65.6942	80.3927	1.30848	0.0389091
A_51_P455671	Psmd5	NM_080554	ref|Mus musculus proteasome (prosome, macropain) 26S subunit, non-ATPase, 5 (Psmd5), mRNA [NM_080554]	136.078	137.884	126.01	136.448	111.155	119.353	111.099	114.922	190.27	171.428	163.08	180.83	156.41	157.553	196.129	187.612	107.466	118.309	132.837	118.083	139.267	122.213	144.342	127.561	1.30803	0.0116273
A_55_P2293967	Tbc1d5	NM_028162	ref|Mus musculus TBC1 domain family, member 5 (Tbc1d5), mRNA [NM_028162]	79.7086	75.3561	68.8067	72.4937	57.6555	59.2534	52.2501	50.5988	88.1896	117.209	84.2186	101.333	87.9308	98.4339	99.5656	98.2744	73.7017	77.5372	87.8542	71.1745	77.5164	81.8802	84.4519	84.2055	1.30777	0.0295126
A_55_P2074796	Cdkn2c	NM_007671	ref|Mus musculus cyclin-dependent kinase inhibitor 2C (p18, inhibits CDK4) (Cdkn2c), mRNA [NM_007671]	123.19	141.957	120.513	109.034	58.5684	58.8777	65.6386	51.4327	138.668	165.478	149.844	158.346	185.179	166.882	163.511	165.174	191.461	154.93	202.808	167.859	145.474	151.18	101.934	206.449	1.30695	0.0190123
A_55_P2104662	Ttc33	NM_026213	ref|Mus musculus tetratricopeptide repeat domain 33 (Ttc33), mRNA [NM_026213]	618.103	598.475	576.58	614.426	651.676	704.686	696.025	669.458	742.386	822.243	713.239	771.932	752.833	799.545	869.043	820.619	705.404	670.773	625.081	798.016	833.76	805.127	765.818	723.847	1.30667	0.00282312
A_55_P2073607	Commd5	NM_025536	ref|Mus musculus COMM domain containing 5 (Commd5), mRNA [NM_025536]	153.568	149.514	154.985	141.699	163.46	186.994	189.385	174.985	189.347	185.776	198.204	150.674	207.534	218.667	225.345	191.646	159.226	160.818	137.897	161.749	197.039	199.113	201.936	188.296	1.3065	0.0386024
A_51_P121228	Ascc2	NM_029291	ref|Mus musculus activating signal cointegrator 1 complex subunit 2 (Ascc2), mRNA [NM_029291]	158.659	150.507	154.808	169.078	196.701	172.576	160.895	174.153	209.652	249.148	186.147	195.657	193.138	166.763	224.537	228.86	163.976	167.409	164.885	137.728	158.984	148.998	155.025	161.341	1.30629	0.0532856
A_51_P422629	Tbpl1	NM_011603	ref|Mus musculus TATA box binding protein-like 1 (Tbpl1), mRNA [NM_011603]	164.891	154.24	166.05	164.398	238.926	256.469	221.738	242.516	224.511	192.336	208.374	200.316	210.752	205.379	229.999	224.82	171.781	182.106	172.317	176.942	210.989	200.403	212.728	198.91	1.30584	0.00255136
A_55_P2043122	Arsg	NM_028710	ref|Mus musculus arylsulfatase G (Arsg), transcript variant 1, mRNA [NM_028710]	14.2509	14.6406	15.4559	14.8202	43.1857	31.157	31.8166	29.5551	21.6746	23.5609	23.1373	15.0213	17.2661	18.4135	18.2298	17.1864	38.0945	40.9831	39.0295	38.5797	40.6649	43.4026	49.1686	46.8527	1.30553	0.097613
A_55_P2159575	Reep6	NM_001204931	ref|Mus musculus receptor accessory protein 6 (Reep6), transcript variant 2, mRNA [NM_001204931]	88.3856	101.331	91.566	88.79	132.875	127.147	141.664	131.537	112.326	90.7424	135.88	130.975	116.676	144.417	118.794	116.437	89.6288	111.24	147.107	105.136	103.5	118.299	92.0327	149.275	1.30549	0.0668767
A_55_P2087528	D930015E06Rik	NM_172681	ref|Mus musculus RIKEN cDNA D930015E06 gene (D930015E06Rik), mRNA [NM_172681]	120.555	121.737	138.116	116.135	389.624	351.248	338.596	384.593	193.706	158.5	163.708	194.126	152.913	125.639	158.898	148.828	328.438	323.218	244.234	284.229	266.751	271.693	304.811	290.458	1.30534	0.0744741
A_55_P2065330	Gm14439	XM_619852	ref|PREDICTED: Mus musculus predicted gene 14439 (Gm14439), mRNA [XM_619852]	2508.3	2433.14	2527.31	2573.16	2325.42	2679.19	2360.17	2216.28	2757.37	3205.68	3084.27	2621.53	3212.11	3491.89	4086.66	3751.95	2562.74	2343.06	2230.43	2359.32	3133.64	3160.51	3349.31	3751.22	1.3051	0.0795111
A_66_P112855	AI413582	NM_001002895	ref|Mus musculus expressed sequence AI413582 (AI413582), mRNA [NM_001002895]	177.324	186.321	174.123	173.125	353.6	340.415	293.075	331.27	213.323	250.495	183.725	195.603	291.393	231.235	238.727	249.257	369.971	344.855	326.521	295.663	354.764	377.292	419.515	369.919	1.30382	0.0788042
A_55_P2272007	Lrrfip2	NM_001164838	ref|Mus musculus leucine rich repeat (in FLII) interacting protein 2 (Lrrfip2), transcript variant 1, mRNA [NM_001164838]	38.4224	34.6784	33.5752	30.8769	43.5989	40.7217	38.3619	42.1196	42.4434	48.5014	38.6034	37.6652	48.5253	44.6274	53.1332	45.1858	44.4708	44.168	39.4148	50.5251	50.3919	53.1723	51.4399	46.2897	1.30381	0.0469441
A_52_P253299	BC030307	NM_001003910	ref|Mus musculus cDNA sequence BC030307 (BC030307), transcript variant 3, mRNA [NM_001003910]	7.19936	7.37686	6.47273	8.97213	7.39623	6.93571	7.05564	7.27367	9.88538	9.8985	9.22284	10.8427	7.65822	9.60156	12.3228	8.83498	7.38164	7.10742	8.50923	8.63284	8.78941	6.47157	9.93207	8.42102	1.30354	0.0931948
A_65_P18433	Ankrd28	NM_001024604	ref|Mus musculus ankyrin repeat domain 28 (Ankrd28), mRNA [NM_001024604]	162.673	183.055	189.217	187.652	103.745	109.47	107.105	103.749	234.736	257.219	221.875	208.168	194.062	300.302	251.387	215.476	193.664	208.91	177.845	196.832	268.751	273.195	275.839	252.139	1.30309	0.0774645
A_55_P2177712	Gm10725	AK145223	gb|Mus musculus mammary gland RCB-0527 Jyg-MC(B) cDNA, RIKEN full-length enriched library, clone:G930023N09 product:hypothetical protein, full insert sequence. [AK145223]	30.8891	31.3269	29.793	28.2726	143.261	137.465	123.945	157.295	41.4742	39.4133	43.5492	35.8944	40.2312	41.4659	37.8209	33.6126	35.915	44.5604	37.6651	48.2284	40.3198	51.7672	55.1409	36.0674	1.30303	0.00981689
A_55_P2023783	Leng8	NM_172736	ref|Mus musculus leukocyte receptor cluster (LRC) member 8 (Leng8), mRNA [NM_172736]	157.401	142.268	138.727	133.199	161.018	167.396	147.475	163.016	174.893	207.37	139.501	163.489	184.273	199.054	218.113	202.504	203.812	188.173	184.961	162.068	218.901	230.854	232.636	219.078	1.30267	0.0736854
A_51_P329356	Mcts2	NM_025543	ref|Mus musculus malignant T cell amplified sequence 2 (Mcts2), mRNA [NM_025543]	339.826	310.913	335.287	353.948	323.24	334.821	310.769	287.798	432.546	485.559	435.342	472.045	401.384	403.911	447.506	411.585	293.178	308.505	324.042	426.462	343.442	345.784	340.863	323.098	1.30222	0.00559084
A_51_P520106	Adprhl2	NM_133883	ref|Mus musculus ADP-ribosylhydrolase like 2 (Adprhl2), nuclear gene encoding mitochondrial protein, mRNA [NM_133883]	31.2426	31.2028	29.287	32.8719	28.0989	27.6344	22.8395	27.0314	38.1818	54.0617	33.7081	36.2901	38.7471	38.7273	41.5051	43.2647	31.0309	33.0919	33.9854	36.6664	38.6156	38.4489	35.483	34.3958	1.30207	0.0884322
A_51_P466490	Armc5	NM_146205	ref|Mus musculus armadillo repeat containing 5 (Armc5), mRNA [NM_146205]	158.914	138.657	138.405	138.438	166.867	150.372	119.484	157.533	191.749	210.829	152.528	172.16	149.422	219.662	200.56	198.841	142.299	160.821	140.917	163.741	218.139	231.027	191.849	190.277	1.30198	0.0742739
A_55_P2047188	Fgf1	NM_010197	ref|Mus musculus fibroblast growth factor 1 (Fgf1), mRNA [NM_010197]	578.596	527.233	588.23	627.37	1158.77	1194.65	1388.46	1199.35	630.774	823.533	617.281	742.773	789.616	790.697	756.404	893.318	1034.24	1233.8	1058.53	1063.22	1202.17	1260.65	1651.32	1377.77	1.30187	0.051741
A_51_P110931	Znrd1as	NM_029602	ref|Mus musculus ZNRD1 antisense RNA (Znrd1as), mRNA [NM_029602]	393.435	389.826	419.619	452.283	402.075	439.345	433.87	396.137	489.507	429.149	589.782	546.803	482.187	611.12	632.642	528.31	301.068	333.697	316.982	355.34	420.622	390.848	376.808	423.428	1.30184	0.0605651
A_51_P233788	Dmap1	NM_023178	ref|Mus musculus DNA methyltransferase 1-associated protein 1 (Dmap1), mRNA [NM_023178]	360.659	304.519	340.47	352.486	305.35	330.735	301.504	279.621	459.135	386.403	444.393	424.297	394.056	465.596	485.688	472.691	295.513	311.473	316.521	352.311	438.428	419.659	404.313	408.616	1.30041	0.0129171
A_55_P2083449	Spryd7	NM_025697	ref|Mus musculus SPRY domain containing 7 (Spryd7), mRNA [NM_025697]	275.809	262.703	258.098	270.909	197.851	223.115	210.664	201.042	333.269	413.061	293.894	304.465	317.832	332.743	367.035	413.965	166.947	183.514	198.331	211.006	234.114	219.758	202.462	228.944	1.30033	0.0610803
A_55_P2038162	Nt5c	NM_015807	ref|Mus musculus 5',3'-nucleotidase, cytosolic (Nt5c), mRNA [NM_015807]	153.105	152.678	153.767	170.83	338.339	329.329	295.849	308.009	225.174	220.237	185.349	190.268	200.029	169.162	221.586	227.117	358.59	322.087	293.559	314.68	334.551	367.378	377.708	330.538	1.29995	0.0296049
A_66_P136930	AK043818	AK043818	gb|Mus musculus 10 days neonate cortex cDNA, RIKEN full-length enriched library, clone:A830036E20 product:unclassifiable, full insert sequence. [AK043818]	2.85001	2.96404	2.93883	1.89733	3.06918	3.50843	1.86125	2.43092	3.28575	3.1025	2.93117	3.19616	3.66708	3.43868	4.04762	4.01705	3.59454	4.05503	2.75729	4.02341	4.03348	3.75974	3.86062	4.91133	1.29979	0.0894169
A_52_P56394	Psmg4	NM_001101430	ref|Mus musculus proteasome (prosome, macropain) assembly chaperone 4 (Psmg4), transcript variant 2, mRNA [NM_001101430]	79.5458	79.6555	86.297	93.6985	101.727	105.674	99.3005	108.981	101.985	135.127	116.301	99.5464	100.844	108.282	111.979	107.293	105.676	111.688	106.63	110.675	120.745	132.703	131.808	134.418	1.29918	0.0327981
A_55_P2315457	Gripap1	NM_207670	ref|Mus musculus GRIP1 associated protein 1 (Gripap1), mRNA [NM_207670]	236.386	232.904	213.468	239.868	289.677	280.337	282.7	317.39	316.245	264.091	271.883	279.38	278.407	316.526	363.423	306.908	259.026	350.857	252.861	391.944	396.695	421.734	385.957	303.275	1.29894	0.0330681
A_51_P210082	Ercc4	NM_015769	ref|Mus musculus excision repair cross-complementing rodent repair deficiency, complementation group 4 (Ercc4), mRNA [NM_015769]	131.062	130.688	126.575	118.256	151.358	148.392	151.996	152.707	159.623	187.462	125.961	142.552	173.134	168.143	181.348	177.355	147.64	149.103	137.033	141.295	178.267	176.108	166.175	146.358	1.29849	0.0545041
A_55_P1960708	Setd1a	NM_178029	ref|Mus musculus SET domain containing 1A (Setd1a), mRNA [NM_178029]	151.431	135.149	128.318	136.117	145.055	159.15	141.046	140.483	160.303	190.929	139.672	150.95	173.543	205.265	202.869	207.419	146.335	138.67	131.47	149.826	184.993	184.516	178.219	179.509	1.29847	0.0878458
A_51_P392214	Pcnxl4	NM_026327	ref|Mus musculus pecanex-like 4 (Drosophila) (Pcnxl4), mRNA [NM_026327]	34.7862	34.6352	34.0537	32.4673	34.9942	33.666	30.8697	32.1872	53.2895	42.4154	50.9583	47.2747	38.686	37.6832	39.5325	43.0945	54.8056	59.8298	58.628	57.14	48.6912	47.1384	55.3583	55.2586	1.2981	0.0593882
A_66_P120949	Rad51d	NM_011235	ref|Mus musculus RAD51 homolog D (Rad51d), mRNA [NM_011235]	19.9038	25.8667	25.1313	27.0655	24.9981	20.8661	23.1628	24.7165	33.7791	35.8262	32.9282	35.9381	27.6041	34.3671	27.6788	26.2005	34.561	34.5916	33.6888	33.1541	31.6935	33.7405	28.0896	38.4857	1.298	0.0717046
A_55_P2055257	Maoa	NM_173740	ref|Mus musculus monoamine oxidase A (Maoa), nuclear gene encoding mitochondrial protein, mRNA [NM_173740]	35.33	34.9679	37.1463	33.8843	13.2469	10.9594	15.5174	14.0334	44.7677	36.7507	45.9285	48.768	44.2521	56.8807	50.7859	38.6854	30.4655	34.6608	32.9267	47.9374	46.428	45.9001	28.8975	40.7156	1.29775	0.0734392
A_55_P2150025	Otub1	NM_134150	ref|Mus musculus OTU domain, ubiquitin aldehyde binding 1 (Otub1), mRNA [NM_134150]	92.9669	91.0629	85.6144	82.8411	97.3221	98.1356	94.2689	90.5986	98.5106	132.395	91.8695	98.9691	123.281	120.535	124.412	124.425	100.579	109.543	94.2562	106.03	136.405	133.059	138.017	143.628	1.29707	0.0654909
A_52_P365005	Zbtb22	NM_020625	ref|Mus musculus zinc finger and BTB domain containing 22 (Zbtb22), mRNA [NM_020625]	36.922	37.3005	37.7642	42.1628	49.0048	54.6857	47.9583	53.6868	42.77	58.1681	45.1225	43.8541	46.1721	57.3264	53.1405	53.1409	39.8734	42.8343	43.4314	42.1476	51.5269	56.7775	49.8127	49.4637	1.29645	0.0537705
A_55_P1986123	Sccpdh	NM_178653	ref|Mus musculus saccharopine dehydrogenase (putative) (Sccpdh), mRNA [NM_178653]	905.036	865.856	956.543	942.167	1265.39	1335.41	1277.77	1293.44	1210.74	1038.74	1166.87	1264.13	1092.14	1257.25	1327.3	1157.23	927.113	1040.34	971.133	1150.91	1258.32	1180.01	1150.01	1187.52	1.29638	0.00894182
A_51_P380432	Scx	NM_198885	ref|Mus musculus scleraxis (Scx), mRNA [NM_198885]	398.048	337.934	368.366	360.065	1985.23	2352.41	2138.94	1848.77	493.166	596.44	411.083	403.854	452.781	428.476	469.038	541.067	425.126	434.406	355.569	337.55	388.293	412.425	503.826	256.954	1.29605	0.0779156
A_55_P2131163	Sv2c	AK173092	gb|Mus musculus mRNA for mKIAA1054 protein. [AK173092]	2.64697	3.01121	3.59447	2.2812	2.09993	3.46068	3.71677	2.44436	3.84777	3.40903	3.52156	3.21055	4.20541	4.01521	3.37032	4.31457	3.99975	2.77041	2.20099	3.72085	3.82228	4.27003	3.66288	3.92518	1.29594	0.0828377
A_55_P2183894	Gm5617	NM_001004191	ref|Mus musculus predicted gene 5617 (Gm5617), mRNA [NM_001004191]	164.873	171.297	182.637	170.674	300.991	283.652	307.73	307.852	220.218	223.167	242.648	218.976	207.303	214.209	246.854	213.585	224.955	256.678	239.818	225.731	273.554	268.36	296.213	299.998	1.29587	0.0032188
A_55_P2035539	D3Ertd751e	NM_028667	ref|Mus musculus DNA segment, Chr 3, ERATO Doi 751, expressed (D3Ertd751e), transcript variant 1, mRNA [NM_028667]	44.9235	54.6354	51.3062	59.5166	48.9407	44.9672	47.8046	49.4646	65.1969	61.8959	71.6186	59.1558	75.6168	60.1712	74.2837	77.1596	101.435	68.967	95.9378	65.9213	84.9094	78.2164	97.7697	118.234	1.2955	0.0471704
A_52_P467140	Snd1	NM_019776	ref|Mus musculus staphylococcal nuclease and tudor domain containing 1 (Snd1), mRNA [NM_019776]	39.442	38.6382	45.9731	44.4902	42.4035	47.6396	44.8121	48.4906	57.8928	69.1772	50.9803	53.399	53.7657	45.7648	54.2238	51.3645	50.3726	51.2917	58.4862	62.8881	55.1508	57.4235	47.7721	47.1032	1.29512	0.0606748
A_52_P215539	C030006K11Rik	NM_176828	ref|Mus musculus RIKEN cDNA C030006K11 gene (C030006K11Rik), transcript variant 2, mRNA [NM_176828]	355.552	344.191	343.434	364.685	214.321	236.793	253.485	240.282	413.249	455.169	384.291	363.778	516.792	494.588	509.584	508.696	215.139	259.731	294.211	239.255	353.733	329.249	357.793	324.947	1.29492	0.0646871
A_55_P2027906	Nsa2	NM_021552	ref|Mus musculus NSA2 ribosome biogenesis homolog (S. cerevisiae) (Nsa2), mRNA [NM_021552]	530.855	507.256	527.661	534.783	608.987	720.609	575.302	583.848	696.65	656.651	559.725	612.698	692.464	686.74	853.124	681.337	692.86	674.934	499.738	682.862	807.505	804.576	821.907	835.47	1.29475	0.0500848
A_65_P01415	Kremen1	NM_032396	ref|Mus musculus kringle containing transmembrane protein 1 (Kremen1), mRNA [NM_032396]	703.87	773.74	689.569	652.607	577.333	553.176	644.9	562.748	1073.03	979.215	850.822	881.798	755.229	931.28	1035.37	785.404	574.014	740.209	755.675	686.849	661.835	626.895	677.595	530.909	1.29303	0.0590048
A_55_P2031432	Usp47	NM_177249	ref|Mus musculus ubiquitin specific peptidase 47 (Usp47), transcript variant 1, mRNA [NM_177249]	109.119	108.869	101.181	95.1852	81.2804	91.1425	82.1046	91.2694	102.14	131.335	139.882	114.835	142.575	144.572	153.344	142.79	76.9052	93.5684	88.1362	109.669	116.154	99.9511	95.7491	104.599	1.29294	0.0610886
A_52_P539161	Rdh11	NM_021557	ref|Mus musculus retinol dehydrogenase 11 (Rdh11), mRNA [NM_021557]	45.1118	51.3419	47.0981	52.6485	29.5338	33.2509	31.5982	33.8038	57.876	64.501	47.9044	55.8165	70.1005	67.1333	74.3286	69.4921	42.7216	36.2559	44.5815	40.0101	59.2491	49.0714	43.1163	56.3278	1.29244	0.0780346
A_55_P1975396	Ighmbp2	NM_009212	ref|Mus musculus immunoglobulin mu binding protein 2 (Ighmbp2), mRNA [NM_009212]	59.2293	61.8309	59.8712	63.3306	60.564	62.519	62.7999	65.5021	75.7434	97.2479	64.0493	77.9526	67.2801	78.8965	82.1503	88.0422	67.0884	67.4886	63.7848	74.3417	82.6863	83.9194	71.5614	71.9507	1.29239	0.0672881
A_51_P358243	Tstd3	NM_029840	ref|Mus musculus thiosulfate sulfurtransferase (rhodanese)-like domain containing 3 (Tstd3), mRNA [NM_029840]	208.92	181.487	189.521	178.819	283.59	332.426	384.068	273.091	260.131	176.242	290.53	223.695	274.562	250.702	242.563	242.554	258.404	280.961	276.125	298.107	287.085	290.839	299.265	276.238	1.29225	0.081551
A_55_P2007535	Edf1	NM_021519	ref|Mus musculus endothelial differentiation-related factor 1 (Edf1), mRNA [NM_021519]	5121.69	5004.91	5312.29	5306.77	4576.69	5424.07	4823.63	4776.79	6176.9	5570.18	5669	5720.29	7505.01	7145.9	8100.19	7716.22	4198.43	4339.76	4632.99	4505.56	5574.42	5349.09	5563.6	5886.13	1.29193	0.094775
A_55_P2030717	TC1680794	TC1680794	tc|MMPNGPROT PNG protein {Mus musculus} (exp=-1; wgp=0; cg=0), partial (66%) [TC1680794]	410.004	393.082	420.132	412.64	379.558	415.653	361.3	348.051	534.538	641.514	396.653	447.524	553.098	543.71	563.539	546.213	350.604	356.999	380.568	398.474	411.992	439.901	363.378	407.82	1.29192	0.0763968
A_55_P1953713	Bop1	NM_013481	ref|Mus musculus block of proliferation 1 (Bop1), mRNA [NM_013481]	320.267	326.662	302.702	348.103	256.15	299.974	293.415	297.376	395.512	468.233	333.263	393.036	426.158	430.675	436.119	469.796	311.423	344.392	340.792	311.886	347.183	338.487	332.292	325.4	1.29179	0.0332142
A_52_P342620	Csrnp2	NM_153407	ref|Mus musculus cysteine-serine-rich nuclear protein 2 (Csrnp2), mRNA [NM_153407]	28.8995	25.2675	21.8882	24.1787	33.3139	37.7033	34.4718	38.2076	31.2933	32.8903	33.5695	27.1616	33.0755	33.4636	33.7395	33.7526	28.4727	28.3333	31.5059	33.9629	33.1007	33.6401	31.5174	29.1701	1.29171	0.0147624
A_51_P482503	Tpd52l1	NM_009413	ref|Mus musculus tumor protein D52-like 1 (Tpd52l1), mRNA [NM_009413]	453.983	490.229	571.911	479.379	624.312	545.692	628.547	728.44	712.376	648.117	644.161	775.12	481.494	654.567	654.852	575.622	540.67	603.164	674.518	641.446	556.043	542.232	605.297	544.569	1.28948	0.0818331
A_55_P2054739	Polr3c	NM_028925	ref|Mus musculus polymerase (RNA) III (DNA directed) polypeptide C (Polr3c), mRNA [NM_028925]	160.841	160.546	162.598	147.576	157.743	115.203	170.48	168.332	172.112	182.512	181.226	191.742	215.708	228.271	227.487	229.278	128.996	126.944	126.455	143.958	153.297	146.731	135.189	171.96	1.28913	0.0465563
A_51_P431903	Pdcd6	NM_011051	ref|Mus musculus programmed cell death 6 (Pdcd6), mRNA [NM_011051]	530.303	478.133	499.23	566.166	776.422	756.832	734.574	777.593	656.109	860.562	579.581	645.281	633.2	549.462	674.869	747.423	597.511	692.776	660.315	627.412	741.764	753.685	829.764	733.861	1.28904	0.0919503
A_51_P363763	Mcm3ap	NM_019434	ref|Mus musculus minichromosome maintenance deficient 3 (S. cerevisiae) associated protein (Mcm3ap), mRNA [NM_019434]	11.5592	10.2737	10.5304	10.4059	11.5362	10.8788	10.3846	12.3009	13.3462	13.6094	11.5217	12.0968	16.2068	13.4172	15.4779	14.5272	9.3834	9.76743	9.26197	9.81034	13.9371	11.7173	13.1152	12.8785	1.28835	0.0441805
A_55_P2006911	Pik3c3	NM_181414	ref|Mus musculus phosphoinositide-3-kinase, class 3 (Pik3c3), mRNA [NM_181414]	36.0419	36.6504	34.8079	36.7587	27.6677	27.0859	28.4997	27.7123	41.7426	53.7877	41.7207	40.7074	41.5497	46.4506	48.1589	57.4858	33.3202	28.7407	37.2846	40.777	39.7751	35.966	32.6371	35.73	1.28797	0.0703732
A_55_P2158376	Gm8460	XR_168431	ref|PREDICTED: Mus musculus predicted gene 8460 (Gm8460), misc_RNA [XR_168431]	1180.12	1201.19	1223.74	1263.88	960.283	1104.28	1039.49	1008.26	1304.47	1511.13	1405.7	1302.91	1595.65	1765.24	1854.69	1790.55	994.37	883.241	969.211	938.741	1251.51	1210.76	1219.04	1485.39	1.28677	0.0779225
A_51_P248444	Poglut1	NM_172380	ref|Mus musculus protein O-glucosyltransferase 1 (Poglut1), mRNA [NM_172380]	32.3064	33.1753	36.5707	32.8072	29.7279	30.6408	32.3529	29.0259	44.4172	45.822	45.1562	45.193	41.787	40.7648	41.5856	42.2977	37.4081	35.9909	45.2347	48.853	37.8242	38.9897	36.1637	33.8105	1.28661	0.00140669
A_51_P146813	Mocs3	NM_001160330	ref|Mus musculus molybdenum cofactor synthesis 3 (Mocs3), mRNA [NM_001160330]	82.6161	75.2952	79.7041	82.6517	102.629	105.216	106.838	105.963	114.125	125.439	89.1063	102.504	88.9	92.9514	104.313	106.231	88.7534	92.6343	93.058	102.739	112.18	100.695	98.756	90.7855	1.28575	0.0554819
A_51_P462746	Tex10	NM_172304	ref|Mus musculus testis expressed gene 10 (Tex10), mRNA [NM_172304]	113.202	106.936	105.609	98.2308	81.5725	80.4584	88.6522	78.2092	114.655	142.682	112.037	116.445	141.115	152.771	147.207	162.056	79.5351	77.2766	79.2409	100.589	129.674	125.567	114.306	124.911	1.28422	0.0830027
A_51_P263100	Actr1b	NM_146107	ref|Mus musculus ARP1 actin-related protein 1B, centractin beta (Actr1b), mRNA [NM_146107]	45.4365	40.2254	39.8178	36.1938	61.2224	61.5528	50.892	68.2352	50.3448	61.2186	50.1994	48.4002	53.9786	45.5752	54.8377	50.5522	32.7097	33.7309	40.3869	37.4418	36.8462	35.8806	35.6276	38.327	1.28378	0.0277655
A_55_P2076832	Nrd1	NM_146150	ref|Mus musculus nardilysin, N-arginine dibasic convertase, NRD convertase 1 (Nrd1), mRNA [NM_146150]	129.157	117.485	114.37	123.05	109.301	93.2847	95.9926	94.1724	133.753	148.276	149.926	163.718	142.763	174.026	172.571	157.673	131.569	120.12	112.289	143.449	173.405	163.908	161.122	163.723	1.28363	0.020266
A_51_P414927	Pigw	NM_027388	ref|Mus musculus phosphatidylinositol glycan anchor biosynthesis, class W (Pigw), transcript variant 1, mRNA [NM_027388]	9.21021	11.3261	11.1353	11.54	10.0956	12.1137	9.83992	10.3893	13.6639	11.6437	11.5729	13.0082	14.4992	15.8606	16.9549	13.72	9.29746	10.3394	9.87888	12.7898	14.8566	14.0233	13.7798	13.0901	1.28349	0.0856914
A_52_P51548	Pard3	NM_033620	ref|Mus musculus par-3 (partitioning defective 3) homolog (C. elegans) (Pard3), transcript variant 3, mRNA [NM_033620]	146.272	142.805	132.991	151.78	165.496	156.974	151.086	167.22	172.527	179.893	143.612	168.054	189.286	205.5	209.53	204.436	146.464	135.012	137.376	140.153	156.196	146.857	155.901	167.092	1.2833	0.0579376
A_55_P2034570	Ddx19a	NM_007916	ref|Mus musculus DEAD (Asp-Glu-Ala-Asp) box polypeptide 19a (Ddx19a), mRNA [NM_007916]	31.4974	32.0485	31.7019	36.8161	21.6363	21.7929	20.6766	22.7322	36.9818	34.7037	39.7647	39.1262	46.9552	51.5237	47.3284	42.4082	24.2997	23.9653	28.0513	27.4693	42.0278	38.6988	37.227	44.8054	1.28268	0.0815695
A_55_P1997415	Exoc6b	NM_177077	ref|Mus musculus exocyst complex component 6B (Exoc6b), mRNA [NM_177077]	154.218	163.347	174.086	167.69	138.395	131.2	123.324	131.06	222.5	173.294	223.248	239.445	173.293	219.808	224.324	215.28	172.414	187.43	217.709	198.325	207.96	216.249	219.323	213.244	1.28249	0.0472019
A_52_P657240	Cdc40	NM_027879	ref|Mus musculus cell division cycle 40 (Cdc40), mRNA [NM_027879]	23.4625	21.5523	20.7634	19.4812	17.9679	14.569	14.0122	14.3481	23.6699	32.0395	27.9375	24.9782	27.6446	25.6464	24.8404	31.8835	21.4165	21.0701	19.3524	20.3138	23.6122	20.2714	20.8436	22.4119	1.28221	0.0541051
A_55_P2003581	Scnm1	NM_027013	ref|Mus musculus sodium channel modifier 1 (Scnm1), transcript variant 1, mRNA [NM_027013]	594.483	598.134	636.05	610.084	691.18	817.59	803.08	750.288	710.76	716.476	717.16	787.665	758.681	837.69	924.631	800.096	512.484	607.066	590.17	694.247	714.863	725.825	771.815	693.955	1.28204	0.0202922
A_55_P1972720	Pmm1	NM_013872	ref|Mus musculus phosphomannomutase 1 (Pmm1), mRNA [NM_013872]	564.406	581.636	555.307	545.796	810.41	869.241	916.391	906.044	628.796	797.239	601.42	589.007	807.468	698.536	770.642	865.732	837.949	886.141	841.56	835.597	882.851	907.606	986.217	984.679	1.28137	0.0894169
A_52_P5901	Saal1	NM_030233	ref|Mus musculus serum amyloid A-like 1 (Saal1), mRNA [NM_030233]	13.3191	13.1707	12.715	12.3264	15.2627	13.9493	13.6552	14.4364	17.6073	12.3197	16.7706	14.2195	17.0879	19.2658	16.5856	18.2013	11.6627	12.3933	12.3401	13.3173	15.6392	15.971	14.4748	15.1361	1.28134	0.0737515
A_55_P2039284	Hspb1	NM_013560	ref|Mus musculus heat shock protein 1 (Hspb1), mRNA [NM_013560]	12501.3	12783.8	11759.7	12089.3	21391.2	23103.3	21382	23261.3	17579.7	17070.1	13194.6	14017.3	14994.2	15115.1	18230	15695	15075.2	16647.1	13527.4	14864.2	17024.4	17727.5	16299.3	16813	1.28115	0.0409807
A_55_P2047800	LOC101055855	XM_003945424	ref|PREDICTED: Mus musculus uncharacterized LOC101055855 (LOC101055855), mRNA [XM_003945424]	461.551	417.197	401.296	496.211	386.79	488.516	437.546	464.107	521.213	576.166	561.585	435.757	576.702	623.433	590.235	660.792	325.428	336.542	383.884	355.369	415.977	449.014	470.52	494.39	1.27963	0.0636285
A_51_P180724	Mlh1	NM_026810	ref|Mus musculus mutL homolog 1 (E. coli) (Mlh1), mRNA [NM_026810]	90.0039	94.5313	89.2189	92.5536	71.1288	67.1484	72.7091	66.1469	112.766	93.3244	109.951	104.448	124.423	136.825	135.148	120.235	76.1245	84.1081	86.4537	81.1664	100.472	102.148	100	102.11	1.27914	0.063435
A_55_P2137186	Rps25	NM_024266	ref|Mus musculus ribosomal protein S25 (Rps25), mRNA [NM_024266]	5759.01	5462.48	5968.82	6315.58	5159.98	5785.4	5140.39	5255.32	6518.35	7851.49	7150.88	5999.07	7791.13	7789.31	8803.37	8214.47	5406.33	4639.31	4754.69	4851.98	5821.35	5555.78	6095.33	7468.34	1.27879	0.0589474
A_51_P129317	Mob4	NM_025283	ref|Mus musculus MOB family member 4, phocein (Mob4), mRNA [NM_025283]	321.236	325.047	353.225	392.368	291.852	313.876	318.199	328.67	421.68	457.688	428.302	435.787	426.695	425.796	479.32	484.272	331.49	339.867	369.686	351.667	433.299	420.584	452.091	439.052	1.27868	0.00687327
A_52_P265877	Aldh9a1	NM_019993	ref|Mus musculus aldehyde dehydrogenase 9, subfamily A1 (Aldh9a1), mRNA [NM_019993]	37.4769	40.2097	42.0658	39.7036	60.3282	52.4695	54.9797	55.7027	46.9122	51.8872	53.3417	59.8906	55.4254	50.0788	41.2638	48.895	97.9546	103.185	98.4531	78.9101	76.4593	79.7247	90.7857	126.169	1.27839	0.0414176
A_55_P2085425	Ophn1	NM_052976	ref|Mus musculus oligophrenin 1 (Ophn1), mRNA [NM_052976]	32.0981	31.8228	27.3262	28.7129	31.1896	25.0134	28.2859	28.0075	42.1534	32.7916	36.4955	34.2425	41.1994	36.9001	38.6439	44.07	58.9012	44.348	42.4255	40.6225	40.0973	49.706	45.8468	54.121	1.2775	0.0380682
A_55_P2040362	Bola2	NM_175103	ref|Mus musculus bolA-like 2 (E. coli) (Bola2), mRNA [NM_175103]	824.874	742.992	739.777	794.951	729.811	771.122	723.038	644.511	964.39	977.163	988.703	886.33	940.613	894.679	1160.99	1111.8	935.948	929.053	808.246	944.66	1097.84	1119.48	1099.64	1080.38	1.2771	0.0287296
A_55_P2147641	Cstf1	NM_024199	ref|Mus musculus cleavage stimulation factor, 3' pre-RNA, subunit 1 (Cstf1), mRNA [NM_024199]	641.975	575.894	579.842	640.6	565.272	605.066	594.792	569.368	755.225	964.425	616.826	737.516	727.52	695.235	838.439	890.906	458.112	471.162	505.548	557.993	585.939	535.819	528.695	535.953	1.27672	0.094775
A_55_P2024580	Dtnbp1	NM_025772	ref|Mus musculus dystrobrevin binding protein 1 (Dtnbp1), mRNA [NM_025772]	1398.37	1317.26	1220.9	1384.08	1745.01	1878.42	1571.27	1586.11	1296.51	1907.67	1433.63	1608.25	1739.9	1874.24	1821	1898.23	1430.91	1458.17	1487.57	1342.88	1481.21	1419.18	1573.37	1695.89	1.27612	0.0806816
A_55_P1982578	Kdm3a	NM_173001	ref|Mus musculus lysine (K)-specific demethylase 3A (Kdm3a), transcript variant 1, mRNA [NM_173001]	119.96	111.335	131.423	125.896	124.569	121.698	112.424	116.528	156.939	162.995	153.369	186.433	131.838	151.417	153.087	150.608	149.733	129.422	133.997	129.283	175.65	170.01	158.15	150.452	1.27573	0.0310752
A_55_P2368625	Sp4	NM_009239	ref|Mus musculus trans-acting transcription factor 4 (Sp4), transcript variant 1, mRNA [NM_009239]	53.2899	59.8438	58.8692	54.5712	50.1411	51.6067	56.4646	53.465	56.8175	82.9244	62.8979	65.6452	71.0473	80.3771	75.2549	82.8257	60.9685	57.3489	52.5345	61.3283	71.9217	69.4648	65.8435	60.3679	1.27506	0.0805592
A_55_P1974204	Fam172a	NM_138312	ref|Mus musculus family with sequence similarity 172, member A (Fam172a), transcript variant 1, mRNA [NM_138312]	251.343	271.868	264.567	275.591	195.353	188.321	215.459	220.65	326.257	366.406	328.46	346.143	314.266	343.059	348.413	337.808	329.652	325.369	328.398	335.732	359.666	340.685	370.321	377.632	1.27463	0.00129341
A_55_P1957957	Dhx34	NM_027883	ref|Mus musculus DEAH (Asp-Glu-Ala-His) box polypeptide 34 (Dhx34), mRNA [NM_027883]	69.0992	70.5561	64.5587	66.4993	63.478	59.4714	61.6701	57.2571	86.3759	69.3413	79.2644	86.4545	86.436	91.452	96.9464	93.8369	73.2693	79.9422	70.1148	72.5977	90.9473	94.4843	92.2477	95.9142	1.27461	0.030329
A_55_P1960074	Pafah1b3	NM_008776	ref|Mus musculus platelet-activating factor acetylhydrolase, isoform 1b, subunit 3 (Pafah1b3), mRNA [NM_008776]	22.1933	20.4452	20.9054	18.664	32.6489	29.6848	26.5521	30.479	30.2718	30.8552	27.3379	24.6981	23.4157	25.3462	21.3282	26.2866	63.6467	63.4276	46.0749	48.2153	40.5681	42.3568	38.8044	32.5362	1.27445	0.0670245
A_55_P2228715	5730422E09Rik	NR_015478	ref|Mus musculus RIKEN cDNA 5730422E09 gene (5730422E09Rik), non-coding RNA [NR_015478]	9.92219	9.997	10.3664	12.382	25.5568	24.0266	25.2976	21.1468	12.5552	14.448	11.8571	11.4286	14.3939	13.9545	15.3612	14.7513	16.8986	19.0418	14.5268	17.6315	20.0248	18.3807	23.4479	21.2118	1.27438	0.0537035
A_51_P282179	Mtor	NM_020009	ref|Mus musculus mechanistic target of rapamycin (serine/threonine kinase) (Mtor), mRNA [NM_020009]	73.6253	78.1439	65.2359	74.6128	78.7264	87.1524	80.9546	89.1673	73.3591	117.61	87.9142	88.5957	86.8288	93.2092	92.1043	103.628	62.0843	55.6087	88.0815	60.3684	63.3201	62.4145	68.0942	66.445	1.27435	0.0922753
A_51_P322989	Ptrhd1	NM_001204912	ref|Mus musculus peptidyl-tRNA hydrolase domain containing 1 (Ptrhd1), mRNA [NM_001204912]	354.163	343.554	345.654	345.113	296.375	296.382	260.828	281.622	492.673	455.144	422.881	490.033	351.285	423.755	465.925	437.096	289.855	355.439	396.065	347.363	372.051	370.871	326.762	344.092	1.27434	0.0306228
A_55_P2095177	Usp5	NM_013700	ref|Mus musculus ubiquitin specific peptidase 5 (isopeptidase T) (Usp5), mRNA [NM_013700]	1008.07	966.034	985.267	932.478	1219.37	1170.67	1102.85	1120.74	1317.7	1350.63	1075.31	1145.82	1169.42	1190	1340.63	1322.41	1089.66	1324.78	1178.8	1286.11	1345.89	1429.45	1411.68	1309.1	1.27342	0.0151238
A_51_P118742	Drg2	NM_021354	ref|Mus musculus developmentally regulated GTP binding protein 2 (Drg2), mRNA [NM_021354]	69.8555	70.4764	65.1135	60.3892	68.2477	75.3804	72.0683	70.5148	76.4851	91.9505	68.8142	71.3926	84.6089	86.5555	94.5363	102.289	64.4672	68.2545	73.7475	69.9819	77.0982	83.5465	82.153	75.6315	1.27266	0.089347
A_55_P2093874	Pbxip1	NM_146131	ref|Mus musculus pre B cell leukemia transcription factor interacting protein 1 (Pbxip1), mRNA [NM_146131]	6351.11	6686.59	6504.87	6785.33	15478	16751.9	14854.1	14890.3	7645.78	8464.75	6751.45	6991.7	9643.04	8550.48	9924.32	9026.46	7942.85	9025.33	7453.99	9409.49	11223.3	11550.2	11081.4	9206.46	1.27238	0.0848835
A_51_P284526	Mrgprh	NM_030726	ref|Mus musculus MAS-related GPR, member H (Mrgprh), mRNA [NM_030726]	8.05936	11.1085	11.3759	8.93723	11.4262	15.3149	13.8496	13.757	12.1468	10.9546	14.0899	12.5685	13.6888	14.3508	10.9949	11.6688	4.36231	5.90409	8.37473	7.49284	9.00587	7.55273	5.5312	5.48692	1.2723	0.0797336
A_51_P224311	Popdc2	NM_022318	ref|Mus musculus popeye domain containing 2 (Popdc2), transcript variant 2, mRNA [NM_022318]	815.936	812.851	736.226	878.993	977.133	1061.95	919.312	1110.16	993.708	951.527	1116.48	839.615	1054.1	1128.21	1182.82	985.988	668.463	709.774	710.258	793.509	931.284	1012.36	946.796	968.274	1.27195	0.0454771
A_55_P1975420	Dhx40	NM_026191	ref|Mus musculus DEAH (Asp-Glu-Ala-His) box polypeptide 40 (Dhx40), mRNA [NM_026191]	251.98	235.494	232.775	253.093	178.24	194.45	165.534	175.217	292.225	325.954	321.601	337.006	262.8	304.369	313.057	318.835	222.454	217.723	228.154	235.03	240.841	231.465	199.1	254.849	1.27183	0.0093628
A_55_P1989384	Rnf181	NM_025607	ref|Mus musculus ring finger protein 181 (Rnf181), mRNA [NM_025607]	307.372	323.013	303.65	268.804	389.607	381.729	420.417	410.592	368.581	384.012	345.536	318.57	409.016	390.196	412.717	429.592	301.571	293.819	305.841	292.299	343.71	342.33	343.677	289.178	1.27125	0.032613
A_55_P2017764	Ccdc123	NM_028120	ref|Mus musculus coiled-coil domain containing 123 (Ccdc123), mRNA [NM_028120]	119.165	110.999	111.103	124.646	110.933	124.608	113.287	109.672	137.588	126.932	148.303	140.767	134.965	152.137	169.81	173.555	111.928	120.307	118.567	118.063	152.841	154.519	159.473	163.35	1.27069	0.0483395
A_55_P1991124	Tom1l2	NM_153080	ref|Mus musculus target of myb1-like 2 (chicken) (Tom1l2), transcript variant 1, mRNA [NM_153080]	2048.95	2167.75	2190.87	2151.18	2139.18	2169.81	2455.95	2180.79	2589.08	2598.61	2442.12	2779.27	2774.59	2654.18	3059.47	2837.2	2493.1	2682.28	2361.32	2807.77	3108.96	3005.73	2914.62	2551.65	1.26972	0.00624284
A_55_P2005680	Ipo11	NM_029665	ref|Mus musculus importin 11 (Ipo11), mRNA [NM_029665]	389.049	366.351	340.256	381.691	315.86	316.92	318.131	283.634	476.203	397.68	406.779	461.329	472.82	471.796	553.333	510.599	359.383	364.575	355.661	374.621	398.118	394.459	408.828	405.772	1.26935	0.0440797
A_55_P2110513	Lmo7	NM_201529	ref|Mus musculus LIM domain only 7 (Lmo7), mRNA [NM_201529]	459.981	506.138	524.51	485.918	1009.6	1035.55	837.446	1147.78	638.89	711.47	615.369	633.786	631.211	484.907	674.143	627.704	756.954	801.86	687.931	779.068	719.185	731.971	800.062	887.64	1.26925	0.0385889
A_51_P284486	Gstm2	NM_008183	ref|Mus musculus glutathione S-transferase, mu 2 (Gstm2), mRNA [NM_008183]	2698.64	2616.97	2670.02	2566.75	635.446	804.735	958.95	709.9	3363.07	3841.27	2535.6	3078.14	3439.31	3301.05	3731.88	3496.09	2905.18	2605.42	2728.56	3148.94	3541.03	3284.12	2656.95	3271.96	1.26921	0.0587019
A_55_P2183735	Pisd	NM_177298	ref|Mus musculus phosphatidylserine decarboxylase (Pisd), mRNA [NM_177298]	126.634	132.591	112.542	122.413	203.537	154.912	165.16	188.221	175.051	120.998	141.965	173.974	170.265	151.622	151.435	168.777	296.542	305.142	290.312	216.964	224.266	204.467	235.981	234.142	1.26886	0.0646622
A_55_P2102050	Cc2d1b	NM_177045	ref|Mus musculus coiled-coil and C2 domain containing 1B (Cc2d1b), mRNA [NM_177045]	757.119	830.245	853.823	868.516	878.155	852.173	750.549	881.147	1012.3	1199.45	1048.31	1037.15	919.767	1068.22	1079.93	1027.15	947.144	919.646	846.351	1036.03	1047.99	1051.53	956.727	968.324	1.26783	0.0111896
A_51_P185135	Gpr108	NM_030084	ref|Mus musculus G protein-coupled receptor 108 (Gpr108), mRNA [NM_030084]	292.593	271.882	289.824	280.195	259.659	270.274	270.178	262.966	338.622	346.367	293.842	311.829	396.565	370.322	410.45	408.049	275.704	284.918	271.749	292.322	350.331	352.938	332.699	328.717	1.26754	0.0625827
A_55_P2074473	Gtf2f1	NM_133801	ref|Mus musculus general transcription factor IIF, polypeptide 1 (Gtf2f1), mRNA [NM_133801]	933.249	888.081	911.045	939.786	899.421	1011.79	877.357	828.105	1071.45	1187.37	949.783	1043.61	1216.58	1188.54	1285.43	1365.51	918.322	954.141	927.947	917.792	1137.79	1155.52	1151.94	1193.41	1.26741	0.0521007
A_55_P2004920	Dnajc25	ENSMUST00000095070	ens|DnaJ (Hsp40) homolog, subfamily C, member 25 [Source:MGI Symbol;Acc:MGI:1919679] [ENSMUST00000095070]	161.477	168.888	170.512	175.498	217.059	238.618	226.263	241.893	204.457	287.973	197.673	200.952	194.601	214.582	200.527	213.66	190.96	198.037	219.794	202.12	183.93	179.792	180.137	202.82	1.26736	0.094775
A_51_P205099	Dazap1	NM_133188	ref|Mus musculus DAZ associated protein 1 (Dazap1), transcript variant 1, mRNA [NM_133188]	204.111	190.478	200.105	204.407	227.136	200.068	205.373	219.093	245.968	307.739	262.46	233.279	223.495	223.393	261.209	265.356	199.908	207.27	211.729	217.861	224.726	232.475	229.276	204.726	1.26574	0.0454808
A_55_P1956195	Gm10094	NM_001142441	ref|Mus musculus predicted gene 10094 (Gm10094), mRNA [NM_001142441]	1643.76	1641.87	1695.5	1877.71	1413.4	1552.09	1524.84	1529.35	1987.11	2392.2	1837.42	2110.31	2027.48	2249.53	2427.7	2321.48	1457.49	1521.24	1527.77	1549.16	1790.34	1736.64	1811.1	1823	1.26503	0.0334768
A_55_P1961260	Vps53	NM_026664	ref|Mus musculus vacuolar protein sorting 53 (yeast) (Vps53), mRNA [NM_026664]	9.79906	7.65094	9.7707	8.98009	6.48416	6.15118	5.78095	5.78468	10.6761	12.4496	13.3554	13.3004	10.4615	9.44951	10.3515	11.5326	8.8192	9.25157	8.9801	9.59342	8.32368	8.67406	7.10503	8.24093	1.26484	0.0889797
A_52_P231737	Actl6a	NM_019673	ref|Mus musculus actin-like 6A (Actl6a), mRNA [NM_019673]	111.695	100.071	93.2109	90.6314	100.622	110.116	96.9753	92.6391	120.857	130.765	104.979	116.52	109.536	137.492	140.612	139.538	90.9632	99.0535	98.699	101.772	134.138	123.465	120.929	107.917	1.26426	0.061931
A_52_P434841	Coa4	NM_183270	ref|Mus musculus cytochrome c oxidase assembly factor 4 (Coa4), mRNA [NM_183270]	119.569	119.863	125.466	140.492	127.258	110.42	144.546	136.584	169.745	136.498	155.055	161.124	165.492	138.533	170.348	180.328	100.351	111.126	116.249	118.243	116.655	105.608	115.415	106.67	1.2635	0.036914
A_51_P190805	Ap1m1	NM_007456	ref|Mus musculus adaptor-related protein complex AP-1, mu subunit 1 (Ap1m1), mRNA [NM_007456]	395.849	358.092	352.665	329.128	354.936	351.855	336.074	333.114	386.677	485.859	400.171	402.524	452.561	479.677	478.957	541.348	315.607	338.124	389.923	344.862	406.578	405.568	426.826	401.741	1.26339	0.0657643
A_52_P613643	Zfp3	NM_177565	ref|Mus musculus zinc finger protein 3 (Zfp3), mRNA [NM_177565]	114.535	107.605	111.52	112.378	148.123	177.265	137.827	157.395	155.262	163.918	140.569	140.819	118.748	152.657	133.217	121.766	110.642	126.435	115.365	134.683	128.678	134.534	131.743	119.791	1.26329	0.0500848
A_55_P1973848	Sema4b	NM_013659	ref|Mus musculus sema domain, immunoglobulin domain (Ig), transmembrane domain (TM) and short cytoplasmic domain, (semaphorin) 4B (Sema4b), mRNA [NM_013659]	6.05389	6.44428	6.07241	5.34385	5.89043	5.4473	5.84874	4.49963	8.42416	6.84073	8.14926	7.27123	8.71078	8.18272	6.76347	6.07754	19.8366	11.9248	12.7071	9.58977	10.2787	10.6848	8.9134	10.4856	1.26325	0.0764439
A_55_P1968035	1810009A15Rik	NM_025463	ref|Mus musculus RIKEN cDNA 1810009A15 gene (1810009A15Rik), mRNA [NM_025463]	412.034	390.695	436.36	477.058	540.188	637.969	581.861	543.472	572.956	550.36	506.729	552.982	493.886	476.747	583.566	598.164	450.75	466.95	477.051	447.626	463.403	460.135	499.437	513.63	1.26312	0.0233028
A_55_P2130930	Nhp2	NM_026631	ref|Mus musculus NHP2 ribonucleoprotein (Nhp2), mRNA [NM_026631]	1054.17	961.375	1012.1	1128.77	882.015	940.823	721.526	760.238	1239.75	1406.4	1086.18	1174.81	1317.44	1299.56	1538.7	1434.81	749.026	867.749	833.318	943.317	1074.09	1141.44	999.139	1021.71	1.26282	0.0549417
A_55_P1966499	XR_141422	XR_141422	gb|PREDICTED: Mus musculus uncharacterized LOC100861683 (LOC100861683), miscRNA [XR_141422]	16.1583	16.7446	18.3622	19.2202	12.27	13.5888	15.021	17.8023	26.0466	16.5561	23.1397	22.0271	24.0192	23.9665	21.9426	20.2938	16.2844	14.1969	13.4498	26.3598	21.0323	20.5406	14.6425	15.8799	1.26261	0.0837336
A_55_P2088571	Repin1	NM_001079901	ref|Mus musculus replication initiator 1 (Repin1), transcript variant 1, mRNA [NM_001079901]	438.237	441.617	443.637	431.111	568.968	626.77	672.482	557.171	526.87	609.481	491.097	481.495	519.72	574.012	590.815	634.734	461.463	493.358	404.631	576.039	589.925	562.579	561.208	589.982	1.26189	0.0340208
A_55_P1962234	Bad	NM_007522	ref|Mus musculus BCL2-associated agonist of cell death (Bad), mRNA [NM_007522]	283.86	283.171	249.473	286.826	367.135	367.698	343.231	382.056	311.978	329.646	324.778	288.208	344.46	402.396	395.14	387.382	349.326	377.063	359.68	361.3	451.636	489.272	469.569	426.534	1.26163	0.0689133
A_51_P193490	Fbxo21	NM_145564	ref|Mus musculus F-box protein 21 (Fbxo21), mRNA [NM_145564]	152.828	153.204	165.613	158.27	216.112	227.443	249.333	216.135	193.591	247.393	186.848	197.534	171.017	199.51	180.626	212.393	289.399	250.563	232.038	272.364	235.443	248.359	249.619	278.989	1.26121	0.0590214
A_51_P256282	Ppp6c	NM_024209	ref|Mus musculus protein phosphatase 6, catalytic subunit (Ppp6c), mRNA [NM_024209]	515.916	485.393	501.824	502.147	404.778	397.811	369.27	363.929	594.026	589.419	528.707	588.528	626.847	690.01	756.401	683.715	495.662	570.215	539.083	564.076	625.877	616.787	603.614	647.2	1.26108	0.0543499
A_55_P2052210	Gdi2	NM_008112	ref|Mus musculus guanosine diphosphate (GDP) dissociation inhibitor 2 (Gdi2), mRNA [NM_008112]	1280.15	1252.42	1300.22	1365.57	1488.72	1503.72	1465.39	1589.45	1577.63	1750.83	1315.56	1491.3	1725.93	1510.32	1947.88	1789.34	1459.11	1437.12	1377.28	1391.39	1690.2	1444.2	1651.5	1774.72	1.26086	0.0674472
A_55_P2022181	Arvcf	NM_033474	ref|Mus musculus armadillo repeat gene deleted in velo-cardio-facial syndrome (Arvcf), transcript variant 1, mRNA [NM_033474]	20.1964	23.8188	26.6255	26.015	51.0927	47.5531	39.1835	63.8998	27.5953	34.148	25.3435	25.345	32.1127	33.0531	34.9739	30.9845	36.1284	35.2131	33.1338	35.02	39.2167	39.0972	35.0388	31.4118	1.25991	0.0956923
A_55_P2013598	Fam58b	NM_197989	ref|Mus musculus family with sequence similarity 58, member B (Fam58b), mRNA [NM_197989]	254.558	262.991	264.467	271.74	222.008	222.381	183.906	210.742	341.295	306.613	309.339	337.9	313.254	366.269	357.48	321.428	217.506	226.724	248.347	251.616	318.493	288.215	284.44	287.743	1.2591	0.00648789
A_55_P2116105	Ap2a1	NM_007458	ref|Mus musculus adaptor-related protein complex 2, alpha 1 subunit (Ap2a1), transcript variant 1, mRNA [NM_007458]	645.614	652.955	603.472	604.476	693.456	692.516	695.167	765.589	866.771	749.021	741.937	725.001	759.029	848.49	821.887	796.848	596.349	695.2	685.085	754	799.508	780.104	763.143	708.167	1.25852	0.00689742
A_55_P2106235	Syngr2	NM_009304	ref|Mus musculus synaptogyrin 2 (Syngr2), mRNA [NM_009304]	4943.73	4748.23	4817.65	5457.56	5171.64	6021.7	6196.75	5831.5	5869.56	6783.61	5066.48	5655.21	6106.44	6610.73	7376.93	6772.7	3981.89	4329.44	3839.72	4947.62	5129.13	5056.31	4754.35	4622.83	1.25811	0.0667891
A_51_P145415	Lpcat3	NM_145130	ref|Mus musculus lysophosphatidylcholine acyltransferase 3 (Lpcat3), mRNA [NM_145130]	139.162	144.045	138.248	125.443	76.3666	62.9069	83.9174	71.5373	147.499	212.018	167.445	154.524	194.493	148.381	169.824	181.831	91.2853	100.128	128.221	88.4319	100.534	88.2172	82.4243	132.751	1.25802	0.08923
A_51_P189208	4933417G07Rik	NR_033592	ref|Mus musculus RIKEN cDNA 4933417G07 gene (4933417G07Rik), non-coding RNA [NR_033592]	70.3968	66.9863	69.7309	64.2098	47.6194	50.2575	46.2919	48.1013	68.2798	90.8845	76.3157	74.4974	89.2362	96.6599	88.4315	98.2282	41.8738	45.6995	55.6822	45.8999	65.2386	61.0424	59.0082	55.6007	1.25778	0.0779156
A_55_P2140288	Phka2	NM_172783	ref|Mus musculus phosphorylase kinase alpha 2 (Phka2), transcript variant 1, mRNA [NM_172783]	92.7247	104.448	91.1121	89.6753	116.547	118.615	106.993	118.04	107.316	142.659	117.568	104.646	117.866	113.357	120.951	126.394	129.969	116.595	127.73	125.057	125.254	129.198	124.086	156.998	1.25775	0.0423966
A_55_P2141287	Erlin1	NM_145502	ref|Mus musculus ER lipid raft associated 1 (Erlin1), transcript variant 1, mRNA [NM_145502]	68.3003	73.6491	69.2949	63.4872	79.9768	80.9752	70.7781	76.6622	85.6371	80.5906	76.2158	90.8446	80.5631	95.4551	86.7722	94.8984	101.344	85.7998	98.1342	95.2525	93.1424	98.9359	98.8565	85.2136	1.25755	0.0187435
A_55_P2084741	Zkscan6	NM_026107	ref|Mus musculus zinc finger with KRAB and SCAN domains 6 (Zkscan6), mRNA [NM_026107]	61.0643	52.4114	58.5296	57.8472	52.6307	44.112	54.2029	52.3215	78.4038	90.3977	66.686	73.3517	63.5247	61.5811	68.5509	75.2434	64.1559	66.3245	61.3141	65.9459	68.6318	74.9899	68.7156	75.7612	1.25676	0.0844738
A_55_P2154173	Gm10080	XR_142330	ref|PREDICTED: Mus musculus predicted gene 10080 (Gm10080), misc_RNA [XR_142330]	3027.82	2717.51	2907.18	2571.68	4124.29	3875.39	3443.09	3479.87	3327.25	3440.28	3321.37	2962.15	3618.35	3940.19	3864.13	3729.18	4073.67	3932.13	3887.53	3455.94	4256.52	4861.1	4705.49	4532.2	1.25634	0.0326264
A_55_P1978597	Trit1	NM_025873	ref|Mus musculus tRNA isopentenyltransferase 1 (Trit1), mRNA [NM_025873]	196.232	187.118	212.045	219.953	229.442	217.554	264.313	248.996	308.871	220.842	264.636	244.99	223.502	232.693	294.516	258.366	287.078	319.419	254.31	305.911	325.364	305.082	309.1	306.613	1.25616	0.0819269
A_55_P2132517	Gmppa	NM_133708	ref|Mus musculus GDP-mannose pyrophosphorylase A (Gmppa), mRNA [NM_133708]	330.434	291.759	296.831	297.088	269.978	238.157	246.712	271.929	327.817	396.281	299.351	338.561	422.54	423.304	435.195	412.181	269.361	301.961	310.798	346.988	414.226	401.661	338.603	301.168	1.25615	0.0955109
A_55_P2069856	Tnpo3	NM_177296	ref|Mus musculus transportin 3 (Tnpo3), mRNA [NM_177296]	485.975	488.12	444.652	457.569	439.547	438.442	442.433	429.204	543.407	494.963	496.811	584.431	574.548	684.045	714.028	621.183	459.102	473.207	461.309	520.915	615.613	610.383	620.223	575.891	1.25603	0.0940862
A_55_P2163837	Med14	NM_012005	ref|Mus musculus mediator complex subunit 14 (Med14), transcript variant 2, mRNA [NM_012005]	588.692	569.215	584.326	591.74	349.188	302.372	402.161	367.39	696.989	629.323	789.001	678.006	757.972	739.229	796.724	769.563	458.234	523.332	507.294	517.786	590.634	486.698	513.643	542.845	1.25469	0.0137762
A_51_P295215	Alkbh5	NM_172943	ref|Mus musculus alkB, alkylation repair homolog 5 (E. coli) (Alkbh5), mRNA [NM_172943]	850.18	807.254	868.43	896.366	893.984	928.844	924.562	918.092	989.837	1000.24	868.191	1052.79	1089.07	1140.28	1262.35	1178.03	925.965	1002.38	809.758	1075.27	1189.24	1141.31	1100.22	1168.69	1.25368	0.0595266
A_52_P366932	Gna11	NM_010301	ref|Mus musculus guanine nucleotide binding protein, alpha 11 (Gna11), mRNA [NM_010301]	247.902	247.557	246.444	261.165	364.789	387.323	327.827	434.025	274.944	363.2	266.186	272.586	321.317	332.901	344.594	337.516	253.07	252.15	297.37	260.356	289.571	293.065	303.142	290.565	1.25278	0.0654129
A_52_P523480	Rfx1	NM_009055	ref|Mus musculus regulatory factor X, 1 (influences HLA class II expression) (Rfx1), mRNA [NM_009055]	50.0533	33.5701	38.0218	33.6229	62.6188	53.3893	48.7287	51.1236	52.0824	44.0681	50.3454	46.7855	42.3481	48.5902	51.1262	53.6665	58.5224	57.7122	53.5099	61.062	70.9201	66.2208	72.6587	67.1136	1.25271	0.0858603
A_55_P2038002	BC005624	NM_144885	ref|Mus musculus cDNA sequence BC005624 (BC005624), mRNA [NM_144885]	423.001	396.394	425.615	433.442	342.211	347.603	348.479	342.85	534.71	440.898	457.473	507.048	520.583	538.69	617.438	585.118	340.061	377.985	376.224	446.597	620.806	518.455	464.205	437.029	1.25174	0.05659
A_55_P2021821	Prmt1	NM_019830	ref|Mus musculus protein arginine N-methyltransferase 1 (Prmt1), transcript variant 1, mRNA [NM_019830]	1898.35	2082.7	2292.48	2260.94	2718.93	889.671	2896.56	2957.03	2994.96	3208.52	2214.02	2430.63	2574.44	2686.93	2861.95	2386.09	2029.12	2135.61	1930.8	2384.43	2404.81	2555.71	2156.27	1975.66	1.25125	0.0880268
A_51_P392090	Tmem19	NM_133683	ref|Mus musculus transmembrane protein 19 (Tmem19), mRNA [NM_133683]	176.788	183.608	167.453	171.293	276.72	271.716	244.464	314.625	233.366	233.356	222.807	231.165	174.004	220.352	207.227	227.261	246.019	254.37	239.561	253.984	255.826	270.874	300.902	252.94	1.2512	0.0275457
A_52_P3845	Rnf217	NM_001146349	ref|Mus musculus ring finger protein 217 (Rnf217), mRNA [NM_001146349]	56.284	57.0409	63.4809	56.4911	44.244	48.7187	47.1748	56.4509	73.0291	70.0259	73.8433	62.6759	75.6447	79.9527	78.7239	69.7667	49.1426	55.7949	67.7419	49.5282	62.045	61.4941	74.0856	66.2494	1.2509	0.015541
A_55_P1953688	Top1	NM_009408	ref|Mus musculus topoisomerase (DNA) I (Top1), mRNA [NM_009408]	271.754	253.787	260.295	283.201	223.99	220.228	236.79	198.266	331.968	296.753	284.334	361.526	325.514	316.458	380.197	377.691	232.792	246.708	243.648	266.473	279.196	247.994	240.258	253.473	1.25086	0.0507296
A_55_P2048434	Hsp90ab1	NM_008302	ref|Mus musculus heat shock protein 90 alpha (cytosolic), class B member 1 (Hsp90ab1), mRNA [NM_008302]	10389.1	10691.8	10542.2	10423.5	11011.2	11305.6	11036	10720.2	12720.8	12877.8	9988.21	11577.5	14688.6	13312	15776	14210.4	8892.66	9936.19	8301.06	10145.7	11751.2	11046.8	10761	10401.3	1.25041	0.0980963
A_52_P622391	Usp9x	NM_009481	ref|Mus musculus ubiquitin specific peptidase 9, X chromosome (Usp9x), mRNA [NM_009481]	54.5075	56.3263	60.0203	52.5219	41.5637	45.3265	44.3858	45.5258	64.5682	75.9228	70.5338	75.6214	63.7496	68.112	69.2074	70.3949	51.4279	55.7103	61.2016	56.2484	58.6786	54.5042	49.7058	61.8622	1.24926	0.00794875
A_55_P2142873	Mink1	NM_001045964	ref|Mus musculus misshapen-like kinase 1 (zebrafish) (Mink1), transcript variant 4, mRNA [NM_001045964]	330.135	374.089	352.512	346.979	392.129	407.56	420.674	437.887	490.491	401.446	407.829	417.569	425.231	494.471	462.955	407.215	398.958	435.531	426.822	452.982	433.158	450.448	431.488	387.535	1.24926	0.025584
A_55_P2069979	Large	NM_010687	ref|Mus musculus like-glycosyltransferase (Large), mRNA [NM_010687]	336.727	354.64	351.334	371.885	329.926	303.227	301.394	318.098	414.527	352.81	450.74	429.397	441.669	477.554	476.488	491.049	382.396	415.235	356.096	353.254	474.182	431.639	530.018	511.914	1.24921	0.04025
A_52_P311245	Scarb2	NM_007644	ref|Mus musculus scavenger receptor class B, member 2 (Scarb2), mRNA [NM_007644]	160.573	166.456	169.077	185.615	206.121	209.593	200.899	230.544	252.58	211.998	210.583	249.48	196.031	186.436	199.733	196.176	206.084	221.219	227.742	212.142	177.077	191.251	179.531	168.911	1.24906	0.0700101
A_52_P199299	Urgcp	NM_001077661	ref|Mus musculus upregulator of cell proliferation (Urgcp), nuclear gene encoding mitochondrial protein, transcript variant 2, mRNA [NM_001077661]	217.325	224.509	204.625	223.179	211.914	198.099	219.866	243.376	272.332	265.515	259.899	275.474	270.117	266.614	269.266	292.782	219.354	241.307	262.554	260.05	275.3	255.189	267.506	251.223	1.2488	0.000704953
A_51_P155174	Zfp672	NR_028331	ref|Mus musculus zinc finger protein 672 (Zfp672), transcript variant 2, non-coding RNA [NR_028331]	370.859	369.265	402.997	432.879	508.386	510.366	505.197	521.531	434.194	412.871	472.853	468.07	490.675	569.054	570.489	517.913	456.472	439.587	400.58	471.089	560.763	583.768	571.212	556.148	1.24877	0.0740092
A_51_P374869	Abca7	NM_013850	ref|Mus musculus ATP-binding cassette, sub-family A (ABC1), member 7 (Abca7), mRNA [NM_013850]	392.75	378.432	356.394	403.683	433.666	501.665	453.998	466.938	453.613	504.434	455.674	375.758	536.028	488.94	503.863	504.755	518.908	507.972	434.396	522.733	613.223	562.791	580.791	593.272	1.24834	0.0470219
A_52_P558859	Rras2	NM_025846	ref|Mus musculus related RAS viral (r-ras) oncogene homolog 2 (Rras2), mRNA [NM_025846]	46.7076	43.1775	46.4293	44.8042	47.4747	40.9716	37.0843	52.1679	56.1752	66.7628	49.6477	50.5229	55.9251	57.0246	61.4521	54.5471	46.1367	45.5349	46.6651	47.1598	54.9396	54.9015	53.199	43.8778	1.24796	0.0370566
A_66_P138765	Trappc10	NM_001081055	ref|Mus musculus trafficking protein particle complex 10 (Trappc10), mRNA [NM_001081055]	223.205	216.604	233.827	229.36	202.706	219.001	203.787	208.165	254.697	280.261	238.057	244.545	299.41	317.667	303.646	315.261	202.449	211.091	222.341	227.689	280.315	267.411	261.253	274.955	1.24781	0.0603499
A_55_P1988273	Rnf103	NM_009543	ref|Mus musculus ring finger protein 103 (Rnf103), mRNA [NM_009543]	316.899	285.202	308.426	276.007	301.509	291.009	281.25	260.691	315.991	389.268	346.037	359.613	374.063	390.446	402.779	380.71	313.686	311.047	283.388	315.722	408.446	382.661	384.283	384.078	1.24687	0.0180029
A_51_P280158	Sf3b2	NM_030109	ref|Mus musculus splicing factor 3b, subunit 2 (Sf3b2), mRNA [NM_030109]	902.297	870.843	819.871	890.642	964.676	993.119	986.163	1018.68	1117.34	1317.48	1040.78	1044.39	968.26	1004.25	1108.07	1086.45	956.706	990.526	940.114	1037.93	1033.65	999.794	1028.71	1020.06	1.24682	0.0379185
A_55_P2049211	Pisd-ps1	NR_003517	ref|Mus musculus phosphatidylserine decarboxylase, pseudogene 1 (Pisd-ps1), non-coding RNA [NR_003517]	381.552	400.097	340.364	377.039	534.002	462.812	435.103	472.499	503.57	420.746	422.532	484.934	486.113	471.905	454.65	492.53	753.824	699.348	648.464	522.47	643.526	574.799	651.423	637.796	1.24645	0.0116769
A_51_P158552	Zscan12	NM_016684	ref|Mus musculus zinc finger and SCAN domain containing 12 (Zscan12), mRNA [NM_016684]	295.567	255.265	285.145	293.166	236.882	276.392	251.293	237.13	288.463	417.073	324.575	326.868	332.234	369.436	362.594	391.809	249.242	224.144	217.228	280.174	305.905	282.503	269.518	357.597	1.24566	0.0742739
A_51_P296057	Upf1	NM_030680	ref|Mus musculus UPF1 regulator of nonsense transcripts homolog (yeast) (Upf1), transcript variant 2, mRNA [NM_030680]	91.7182	97.1709	85.4205	83.8325	95.4517	115.765	100.774	106.685	115.717	104.18	89.3421	103.768	115.631	114.814	130.793	117.72	92.1978	92.0994	87.0233	99.1938	101.398	96.7981	98.1153	99.0675	1.24527	0.0633928
A_52_P648424	Nedd4	NM_010890	ref|Mus musculus neural precursor cell expressed, developmentally down-regulated 4 (Nedd4), mRNA [NM_010890]	2015.73	2114.27	1974.06	2007.14	1773.71	1870.29	1986.46	1857.98	2613.2	2930.42	2494.97	2446.17	2067.73	2471.78	2635.2	2524.43	1970.66	1886.03	2079.08	2051.06	1859.03	1814.35	1749.55	1966.9	1.2442	0.0332333
A_55_P2035932	Fgf7	NM_008008	ref|Mus musculus fibroblast growth factor 7 (Fgf7), mRNA [NM_008008]	41.4424	45.3609	45.3854	37.9048	52.9568	46.2377	53.2912	53.2484	49.2377	50.1461	53.1372	55.0509	56.8751	60.6462	50.8376	47.3046	79.4817	77.1123	89.9751	69.7064	72.3184	76.3072	89.7882	77.7484	1.24413	0.031119
A_52_P219904	Afmid	NM_027827	ref|Mus musculus arylformamidase (Afmid), mRNA [NM_027827]	17.402	20.0065	17.5622	17.9857	53.7787	57.5953	50.6561	47.2954	26.2586	17.5198	22.633	23.2398	21.1774	24.6423	24.078	21.7781	27.6343	25.7749	28.7013	29.2978	30.6697	32.0362	32.92	27.8247	1.24271	0.0738029
A_55_P1956267	Syt11	NM_018804	ref|Mus musculus synaptotagmin XI (Syt11), mRNA [NM_018804]	54.8446	53.913	58.5291	54.7381	33.6639	29.7579	33.7839	30.0832	63.3606	70.34	58.0354	64.0057	79.0962	73.2448	75.219	68.4488	59.2137	62.7673	59.8328	58.6599	81.228	77.2779	72.992	71.3868	1.24254	0.0432269
A_55_P2095727	Pml	NM_178087	ref|Mus musculus promyelocytic leukemia (Pml), transcript variant 2, mRNA [NM_178087]	161.117	161.525	177.165	171.475	131.562	136.081	140.782	137.685	201.432	213.217	197.031	197.357	243.043	211.606	211.387	192.352	126.783	151.906	146.208	130.906	173.727	171.915	163.664	169.847	1.24197	0.0165566
A_55_P1994492	Usp31	NM_001033173	ref|Mus musculus ubiquitin specific peptidase 31 (Usp31), mRNA [NM_001033173]	93.5033	94.5047	84.8033	87.146	82.2378	84.9879	81.7319	82.73	112.746	96.9707	100.988	109.583	102.881	119.956	125.814	124.841	99.8111	97.9303	85.6554	106.666	121.291	112.242	120.187	108.944	1.24151	0.0440822
A_51_P122845	Naa50	NM_028108	ref|Mus musculus N(alpha)-acetyltransferase 50, NatE catalytic subunit (Naa50), mRNA [NM_028108]	535.237	550.671	586.07	594.334	329.462	349.769	334.007	368.421	662.651	712.999	601.585	807.289	664.974	747.457	776.187	654.14	547.621	500.139	517.485	577.856	554.438	542.528	550.51	641.824	1.24151	0.0437683
A_51_P406008	Fam203a	NM_021555	ref|Mus musculus family with sequence similarity 203, member A (Fam203a), mRNA [NM_021555]	15.6054	15.3153	16.7305	15.1431	23.503	24.5239	20.7493	24.5149	20.5158	20.5266	15.5142	17.462	18.0272	19.7257	21.9499	22.1855	19.5122	19.3505	18.2222	20.2046	20.1966	22.4022	20.8087	15.898	1.24141	0.0743254
A_55_P1989568	Tasp1	NM_175225	ref|Mus musculus taspase, threonine aspartase 1 (Tasp1), transcript variant 1, mRNA [NM_175225]	56.2714	55.8759	58.2122	59.4136	52.8024	55.4535	55.5562	53.2292	57.9659	84.3458	64.3758	63.7798	70.854	78.4462	79.7878	70.9075	57.5479	57.7703	46.7188	63.8803	76.7869	70.973	65.7723	65.8785	1.24136	0.0860334
A_55_P2050697	Nfkbil1	NM_010909	ref|Mus musculus nuclear factor of kappa light polypeptide gene enhancer in B cells inhibitor like 1 (Nfkbil1), mRNA [NM_010909]	166.239	165.714	183.203	179.278	188.76	172.721	189.17	193.985	195.798	261.189	194.358	209.654	189.947	212.351	234.713	226.015	138.532	152.288	152.895	193.72	210.312	176.293	176.852	187.203	1.24131	0.0647634
A_51_P133582	Cbx4	NM_007625	ref|Mus musculus chromobox 4 (Cbx4), mRNA [NM_007625]	43.0547	47.7366	38.6204	34.2623	129.101	135.415	137.598	123.839	58.2519	45.1813	54.3544	47.5722	57.3943	45.6858	47.7228	49.437	114.47	110.868	94.7076	97.783	85.3081	87.791	88.1751	94.7907	1.23905	0.086495
A_51_P495379	Fhod1	NM_177699	ref|Mus musculus formin homology 2 domain containing 1 (Fhod1), mRNA [NM_177699]	376.574	418.618	387.29	377.787	914.129	903.486	764.181	883.874	533.135	455.93	496.392	428.105	480.33	466.366	533.24	472.502	546.802	632.185	516.137	666.522	673.972	745.228	592.454	554.05	1.23889	0.0167815
A_51_P207153	1110008P14Rik	NM_198001	ref|Mus musculus RIKEN cDNA 1110008P14 gene (1110008P14Rik), mRNA [NM_198001]	649.639	640.721	607.616	611.837	571.365	664.798	584.753	557.553	834.469	742.113	782.757	741.638	729.452	793.125	767.14	827.773	459.129	551.622	580.758	589.571	567.409	590.897	505.822	559.37	1.23883	0.00267096
A_55_P1972541	Zfp960	NM_001005358	ref|Mus musculus zinc finger protein 960 (Zfp960), transcript variant 1, mRNA [NM_001005358]	135.103	153.384	162.377	148.97	243.158	259.992	270.857	239.624	188.042	166.568	206.405	216.169	160.827	190.627	175.402	181.704	243.124	212.159	222.853	241.578	205.098	188.351	209.13	223.818	1.23846	0.0564249
A_55_P2062418	Atp6v0a1	NM_001243051	ref|Mus musculus ATPase, H+ transporting, lysosomal V0 subunit A1 (Atp6v0a1), transcript variant 4, mRNA [NM_001243051]	1180.93	1255.03	1199.95	1150.03	1206.73	1320.29	1277.8	1282.85	1546.62	1504.27	1498.88	1345.27	1461.39	1588.85	1476.1	1431.49	1034.54	1190.93	1062.3	1419.81	1360.58	1533.08	1147.73	1280.81	1.2383	0.00258782
A_55_P2060188	Hira	ENSMUST00000120532	ens|histone cell cycle regulation defective homolog A (S. cerevisiae) [Source:MGI Symbol;Acc:MGI:99430] [ENSMUST00000120532]	100.88	90.5038	97.317	104.468	51.4077	60.991	57.7007	59.3675	120.381	129.21	128.988	134.765	103.433	122.284	117.321	117.243	67.5391	70.4201	87.1452	90.0631	74.0234	71.005	64.3327	73.722	1.23818	0.0225719
A_52_P456271	Tmem167	NM_025335	ref|Mus musculus transmembrane protein 167 (Tmem167), mRNA [NM_025335]	352.948	319.165	321.708	333.491	275.29	274.347	248.895	243.646	381.229	502.738	335.032	378.61	416.031	410.377	458.88	402.03	283.424	310.079	346.314	298.155	407.456	358.981	323.82	342.19	1.23744	0.0883915
A_55_P2114009	Ankra2	NM_001271388	ref|Mus musculus ankyrin repeat, family A (RFXANK-like), 2 (Ankra2), transcript variant 1, mRNA [NM_001271388]	330.641	330.98	333.607	343.873	382.73	365.793	357.732	354.633	414.309	368.072	405.129	446.816	358.611	401.559	479.013	438.285	379.758	386.929	362.096	405.48	435.37	434.942	420.326	395.095	1.23657	0.0386664
A_52_P232470	Smcr7	NM_001009927	ref|Mus musculus Smith-Magenis syndrome chromosome region, candidate 7 homolog (human) (Smcr7), nuclear gene encoding mitochondrial protein, mRNA [NM_001009927]	29.3579	26.8654	29.9083	27.3063	51.6657	46.3796	48.0524	55.3132	33.5773	31.4216	38.0511	29.6518	36.6577	33.7486	41.261	36.1042	29.1027	35.6532	33.2366	39.506	36.061	36.8987	41.9626	35.2322	1.23624	0.0590315
A_51_P497463	Dedd	NM_011615	ref|Mus musculus death effector domain-containing (Dedd), transcript variant 2, mRNA [NM_011615]	41.8818	46.6915	44.6146	41.7683	38.4557	44.2887	43.1658	46.47	47.3786	56.6241	49.0427	46.1708	55.6299	58.543	55.7317	63.4072	33.2963	33.084	40.2525	37.826	43.8757	40.5228	39.8982	43.2453	1.2361	0.0666966
A_51_P342786	Mlh3	NM_175337	ref|Mus musculus mutL homolog 3 (E coli) (Mlh3), mRNA [NM_175337]	23.0968	21.0378	23.5957	20.6625	13.2797	15.0721	16.8628	14.3293	28.8191	22.9104	28.2772	26.0384	28.0319	30.8811	27.0446	26.2712	16.9443	16.0293	18.4774	18.9159	20.1488	17.1943	13.1836	14.8896	1.23468	0.032797
A_51_P391926	Ubxn6	NM_024432	ref|Mus musculus UBX domain protein 6 (Ubxn6), mRNA [NM_024432]	1511.84	1449.64	1483.67	1538.93	1628.78	1817.62	1446.63	1688.09	1590.3	1837.07	1553.94	1726.41	1765.72	2076.97	2155.29	2069.68	1343.79	1326.41	1305.76	1476.75	1814.29	1752.96	1595.64	1788.85	1.23456	0.0863188
A_51_P235878	Guk1	NM_008193	ref|Mus musculus guanylate kinase 1 (Guk1), transcript variant 1, mRNA [NM_008193]	293.493	305.932	310.029	311.648	429.167	432.831	393.781	461.591	358.123	313.987	327.208	367.602	386.984	417.384	400.865	441.66	355.049	367.899	393.05	358.562	443.327	430.057	451.731	384.93	1.23405	0.0722081
A_51_P102503	Metap1	NM_175224	ref|Mus musculus methionyl aminopeptidase 1 (Metap1), mRNA [NM_175224]	850.917	889.907	955.846	1000.94	638.282	715.873	799.596	782.403	1082.33	1024.86	1036.62	1174.9	1116.96	1237.17	1286.96	1160.47	768.267	824.257	808.087	930.279	1106.62	1058.32	988.135	983.355	1.23326	0.0296519
A_51_P423091	Flot1	NM_008027	ref|Mus musculus flotillin 1 (Flot1), mRNA [NM_008027]	523.737	550.712	554.422	547.479	347.281	280.831	294.343	324.261	606.519	770.673	567.492	640.808	607.277	758.222	755.525	659.944	335.128	400.107	427.005	415.289	438.416	425.593	333.49	385.932	1.2329	0.0777604
A_51_P495171	Pbdc1	NM_026312	ref|Mus musculus polysaccharide biosynthesis domain containing 1 (Pbdc1), mRNA [NM_026312]	218.405	192.49	218.107	204.568	231.232	232.452	205.187	217.538	272.984	279.924	269.855	253.288	217.064	220.378	292.767	249.039	220.365	265.804	227.743	273.449	274.239	278.676	244.367	231.782	1.23283	0.0628487
A_51_P462448	Gpx4	NM_001037741	ref|Mus musculus glutathione peroxidase 4 (Gpx4), transcript variant 1, mRNA [NM_001037741]	5175.53	4679.11	4995.9	5180.78	4668.05	4915.01	4681.87	4632.4	6209.9	6201.77	5163.89	5703.41	6295.34	6345.16	6824.7	6617.36	4563.32	4787.6	5054.27	4585.69	5673.7	5583.15	5335.36	5527.38	1.23211	0.0275789
A_55_P2049582	Apbb3	NM_146085	ref|Mus musculus amyloid beta (A4) precursor protein-binding, family B, member 3 (Apbb3), mRNA [NM_146085]	330.714	315.934	346.053	385.931	351.53	338.111	340.638	338.313	396.5	393.203	341.183	425.954	437.555	424.636	470.895	507.117	335.955	344.58	332.578	378.907	441.685	398.297	413.62	404.41	1.23203	0.0932969
A_51_P233947	Tbc1d10b	NM_144522	ref|Mus musculus TBC1 domain family, member 10b (Tbc1d10b), mRNA [NM_144522]	862.8	817.64	791.6	891.482	2307.97	2177.73	1835.6	2318.18	1091.09	1238.2	1105.02	1009.31	821.954	956.744	1049.66	1014.66	1047.62	1145.98	1029.88	1157.02	1079.82	1032.5	1050.59	1067.16	1.23184	0.0785205
A_55_P1987988	Atg2b	NM_029654	ref|Mus musculus autophagy related 2B (Atg2b), mRNA [NM_029654]	81.69	74.2806	77.5116	88.31	72.2987	69.0401	71.8481	68.8551	100.195	123.101	98.0462	102.609	83.7313	95.3291	103.62	86.0494	84.7804	88.4624	76.2911	103.664	94.8379	92.0188	87.0029	80.2439	1.23166	0.0956923
A_51_P210340	2610306M01Rik	NR_028298	ref|Mus musculus RIKEN cDNA 2610306M01 gene (2610306M01Rik), non-coding RNA [NR_028298]	73.0243	76.7163	80.4782	77.1868	86.0949	85.7266	86.837	89.3738	99.097	111.48	99.4967	95.7153	81.4582	98.5947	97.4285	73.9678	92.8512	102.901	92.6157	102.32	87.9458	95.9554	104.859	88.9593	1.23166	0.0882762
A_52_P592111	Brf1	NM_028193	ref|Mus musculus BRF1 homolog, subunit of RNA polymerase III transcription initiation factor IIIB (S. cerevisiae) (Brf1), mRNA [NM_028193]	41.9277	47.5264	41.5199	37.1204	45.1968	43.7182	40.7717	43.0916	49.3558	55.8987	44.6333	44.5631	49.5196	52.9615	58.7486	58.3117	49.5651	54.1642	48.9291	52.4483	55.2942	56.3214	50.5443	47.7421	1.23143	0.0825659
A_55_P1978576	Dtx2	NM_001256096	ref|Mus musculus deltex 2 homolog (Drosophila) (Dtx2), transcript variant 1, mRNA [NM_001256096]	309.848	322.849	306.896	318.39	341.692	345.054	311.412	346.326	361.235	410.251	334.952	356.374	393.677	378.548	420.483	441.714	368.735	355.101	377.053	348.752	379.326	372.872	365.733	382.937	1.23103	0.035691
A_51_P453948	Drg1	NM_007879	ref|Mus musculus developmentally regulated GTP binding protein 1 (Drg1), mRNA [NM_007879]	159.096	154.262	161.823	159.522	203.956	202.349	215.66	216.666	181.889	221.586	167.404	168.175	197.261	205.09	209.457	211.612	157.271	158.243	152.039	163.951	185.427	195.777	187.806	176.443	1.23087	0.0549615
A_52_P618187	Mrs2	NM_001013389	ref|Mus musculus MRS2 magnesium homeostasis factor homolog (S. cerevisiae) (Mrs2), mRNA [NM_001013389]	54.1294	52.0929	53.3756	56.6518	56.2817	58.779	56.185	60.0857	72.6745	52.4777	69	60.0113	72.2463	66.7219	71.6767	67.3243	47.3372	54.6045	51.2218	50.5822	58.7734	54.0327	53.2196	55.4013	1.23037	0.0578262
A_51_P162471	Dnajc9	NM_134081	ref|Mus musculus DnaJ (Hsp40) homolog, subfamily C, member 9 (Dnajc9), mRNA [NM_134081]	516.243	477.552	473.586	507.436	551.741	577.795	521.026	509.01	615.079	616.318	628.536	612.376	525.787	595.527	646.813	618.948	493.19	482.273	443.172	510.825	528.601	479.464	457.741	481.258	1.23034	0.00674957
A_65_P11306	Gm4944	NM_001205095	ref|Mus musculus predicted gene 4944 (Gm4944), mRNA [NM_001205095]	42.7882	48.9971	48.3184	54.9463	43.4858	41.7879	45.3845	44.6325	49.7055	55.1928	56.6667	59.9645	59.0108	72.5589	62.3543	63.9056	42.2501	44.2247	46.4339	49.168	53.8063	51.1769	51.5915	61.1188	1.22881	0.0910249
A_51_P333349	Tmem120a	NM_172541	ref|Mus musculus transmembrane protein 120A (Tmem120a), mRNA [NM_172541]	137.546	143.91	119.336	121.182	150.867	136.416	138.433	148.244	137.888	161.237	149.118	144.697	167.333	162.078	172.89	187.565	230.379	196.373	214.154	172.128	191.762	188.421	186.821	323.94	1.2288	0.0676421
A_52_P602996	Cdip1	NM_025670	ref|Mus musculus cell death inducing Trp53 target 1 (Cdip1), mRNA [NM_025670]	56.0464	58.55	55.8488	56.753	80.3449	94.7916	86.4473	85.8478	62.8453	70.5897	61.842	61.9017	72.9421	78.3313	79.7613	69.9088	62.34	58.3011	60.9698	62.3382	75.4832	72.8261	85.422	83.5437	1.22827	0.0517264
A_51_P393598	Atp6v1d	NM_023721	ref|Mus musculus ATPase, H+ transporting, lysosomal V1 subunit D (Atp6v1d), mRNA [NM_023721]	2116.05	2113.14	2021.82	2147.18	1665.29	1791.15	1803.94	1748.43	2567.21	2514.81	2389.55	2420.66	2567.67	2581.73	2800.46	2786.85	1976.92	2068.21	1953.83	2196.5	2325.28	2243.44	2145.76	2213.55	1.22818	0.00523765
A_51_P155313	Gsto1	NM_010362	ref|Mus musculus glutathione S-transferase omega 1 (Gsto1), mRNA [NM_010362]	1201.16	1268.72	1163.65	1322.61	1389	1329.99	1319.89	1340.71	1409.08	1704.05	1277.65	1479.25	1494.34	1570.14	1670.67	1568.32	1019.06	1176.35	1195.22	1044.56	1119.01	1114	1479.74	1310.24	1.22812	0.0409602
A_55_P1962479	Gpbp1l1	NM_029868	ref|Mus musculus GC-rich promoter binding protein 1-like 1 (Gpbp1l1), mRNA [NM_029868]	133.484	126.547	130.107	142.032	115.207	113.543	117.852	128.464	148.468	156.696	154.233	152.906	154.938	193.535	182.66	163.549	127.676	124.087	109.954	149.093	160.122	150.167	152.884	159.954	1.22797	0.0503366
A_51_P354698	Dync1h1	NM_030238	ref|Mus musculus dynein cytoplasmic 1 heavy chain 1 (Dync1h1), mRNA [NM_030238]	987.936	1028.49	953.123	989.641	1258.4	1049.59	1280.42	1220.68	1234.69	1219.89	1006.34	1109.11	1217.91	1188.45	1414.58	1330.3	1195.67	1242.93	1135.81	1324.38	1509.25	1471.41	1379.94	1229.56	1.22768	0.0541051
A_51_P480499	Emc8	NM_010926	ref|Mus musculus ER membrane protein complex subunit 8 (Emc8), mRNA [NM_010926]	64.3873	64.7729	65.4095	63.5459	53.6555	50.7342	53.7256	53.9468	74.0864	81.4272	62.363	68.6193	81.7376	89.0123	87.8271	88.6242	54.1054	61.1966	72.8981	59.6604	71.8713	73.7875	74.212	68.9539	1.22755	0.093378
A_51_P394728	Kti12	NM_029571	ref|Mus musculus KTI12 homolog, chromatin associated (S. cerevisiae) (Kti12), mRNA [NM_029571]	253.674	218.44	213.601	227.919	175.148	192.273	181.241	204.769	299.191	283.699	245.256	267.782	266.119	278.176	305.714	297.114	166.352	181.019	176.427	210.375	226.404	204.311	204.794	199.292	1.22754	0.0237929
A_55_P2000938	Ahcy	BC086781	gb|Mus musculus S-adenosylhomocysteine hydrolase, mRNA (cDNA clone MGC:102079 IMAGE:6828058), complete cds. [BC086781]	68.5671	73.5825	69.605	72.3597	53.2328	50.4271	54.6184	52.542	82.3122	95.8179	74.2434	77.2013	86.5647	90.7908	100.027	90.301	52.895	60.0865	55.1334	69.4329	77.4775	73.075	74.0582	76.9255	1.22707	0.0535962
A_55_P2055975	Ppip5k1	NM_178795	ref|Mus musculus diphosphoinositol pentakisphosphate kinase 1 (Ppip5k1), mRNA [NM_178795]	483.673	479.669	458.221	438.259	575.367	569.275	610.768	643.306	620.299	582.785	575.149	623.281	490.879	569.027	584.824	516.615	511.038	639.272	599.327	546.062	544.843	547.855	673.167	491.979	1.22669	0.0249075
A_55_P2075631	Slc20a2	NM_011394	ref|Mus musculus solute carrier family 20, member 2 (Slc20a2), mRNA [NM_011394]	600.038	589.211	639.908	601.363	1056.68	1054.24	1108.36	1128.45	677.078	852.461	586.017	717.544	766.839	762.389	814.064	786.21	672.445	696.57	635.354	708.678	827.517	746.745	1064.21	779.207	1.22661	0.0731598
A_51_P232142	Thumpd3	NM_008188	ref|Mus musculus THUMP domain containing 3 (Thumpd3), mRNA [NM_008188]	260.53	253.925	270.417	272.686	216.635	217.05	231.253	218.17	321.518	352.899	291.955	322.707	304.159	297.063	359.628	341.448	188.265	199.008	223.211	212.43	231.521	223.324	222.136	232.814	1.22517	0.0213262
A_55_P2172989	Ptpn23	NM_001081043	ref|Mus musculus protein tyrosine phosphatase, non-receptor type 23 (Ptpn23), mRNA [NM_001081043]	178.81	184.675	184.746	183.534	188.825	198.622	183.799	204.342	236.44	244.358	186.236	206.97	203.721	242.576	235.935	236.609	223.553	227.828	215.853	209.033	275.076	295.137	292.77	251.046	1.22501	0.0451931
A_55_P2039235	Mat2b	NM_001199274	ref|Mus musculus methionine adenosyltransferase II, beta (Mat2b), transcript variant 2, mRNA [NM_001199274]	1235.23	1123.28	1048.71	1030.48	1470.55	1730.29	1829.98	1480.32	1263.3	1541.62	1321.53	1204.81	1173.33	1449.93	1439.21	1471.23	1196.93	1211.82	1102.54	1438.59	1463.37	1557.98	1490.44	1508.23	1.22417	0.0665776
A_55_P2060498	Zfp553	NM_146201	ref|Mus musculus zinc finger protein 553 (Zfp553), mRNA [NM_146201]	80.454	70.3239	68.5157	68.3066	85.1971	90.7292	80.2921	81.7036	85.5699	84.2457	79.7225	78.3421	89.3997	92.0358	93.3086	101.393	79.561	68.8918	62.7607	75.8771	83.1542	79.5941	79.0133	82.0786	1.22395	0.0441761
A_52_P637730	Ubl4	NM_145405	ref|Mus musculus ubiquitin-like 4 (Ubl4), transcript variant 1, mRNA [NM_145405]	325.319	336.574	348.063	351.333	598	650.185	501.794	563.694	486.348	411.263	457.009	430.35	361.248	379.697	423.14	382.935	380.859	395.593	392.763	371.427	392.69	388.816	386.49	354.65	1.22384	0.0537705
A_66_P111666	Nprl3	NM_181569	ref|Mus musculus nitrogen permease regulator-like 3 (Nprl3), mRNA [NM_181569]	174.941	186.569	172.145	203.208	127.776	112.72	115.875	122.545	209.647	241.982	196.613	198.096	229.472	232.514	249.034	246.053	140.72	164.09	182.714	187.133	213.028	155.413	129.001	142.691	1.22371	0.0542866
A_55_P2118931	Foxj3	NM_172699	ref|Mus musculus forkhead box J3 (Foxj3), mRNA [NM_172699]	875.688	883.723	876.011	893.012	836.628	770.095	860.645	858.408	1084.53	1123.84	982.013	1105.1	937.033	1130.85	1180.01	1090.85	960.166	1005.66	866.071	1091.94	1179.81	1205.65	1206.59	1123.54	1.22352	0.0155559
A_55_P2014867	Iws1	NM_173441	ref|Mus musculus IWS1 homolog (S. cerevisiae) (Iws1), mRNA [NM_173441]	48.3068	43.0586	44.5743	47.3038	74.9535	82.8365	84.3143	83.4438	50.454	61.4237	51.8039	52.1447	53.3853	59.4416	58.392	61.25	52.3461	51.0615	50.6045	57.4266	62.8318	63.72	67.087	67.7877	1.22322	0.0281091
A_66_P120260	Taf10	NM_020024	ref|Mus musculus TAF10 RNA polymerase II, TATA box binding protein (TBP)-associated factor (Taf10), mRNA [NM_020024]	1371.96	1299.56	1340.77	1338.15	1215.21	1430.37	1321.68	1226.58	1515.29	1596.95	1485.81	1559.29	1601.19	1639.42	1785.29	1904.17	1159.91	1264.27	1269.04	1301.98	1488.31	1408.47	1473.44	1450.86	1.22302	0.0300937
A_55_P2031112	Dhps	NM_001039514	ref|Mus musculus deoxyhypusine synthase (Dhps), mRNA [NM_001039514]	402.788	393.543	416.772	455.047	348.492	371.789	371.518	429.857	508.803	438.4	540.873	535.539	466.505	511.592	549.916	524.984	378.261	391.536	378.623	422.205	440.635	415.654	444.673	506.846	1.2219	0.0254495
A_52_P80567	Nbas	NM_027706	ref|Mus musculus neuroblastoma amplified sequence (Nbas), mRNA [NM_027706]	34.5285	39.8951	36.1874	37.8872	24.1574	21.4903	25.4037	24.4568	41.4638	46.0301	39.0911	46.7282	52.7439	38.9675	47.603	50.2349	28.7271	31.6763	38.7392	39.2872	39.9223	33.4588	30.6072	29.511	1.22177	0.0809083
A_52_P665386	Ube2m	NM_145578	ref|Mus musculus ubiquitin-conjugating enzyme E2M (Ube2m), transcript variant 1, mRNA [NM_145578]	442.839	432.721	427.918	428.021	517.258	559.076	569.865	582.298	498.943	485.607	524.071	463.092	556.825	590.885	569.626	541.545	369.601	424.545	441.052	481.556	534.131	532.857	502.549	530.109	1.22166	0.0257969
A_51_P236829	Zswim7	NM_027198	ref|Mus musculus zinc finger SWIM-type containing 7 (Zswim7), mRNA [NM_027198]	1153.78	1133.93	1117.29	1158.73	939.207	1039.62	942.198	954.27	1304.46	1331.78	1282.62	1323.48	1379.33	1483.89	1588.09	1450.27	909.785	1081.13	983.562	1063.02	1309.07	1269.52	1257.43	1275.75	1.22092	0.0180489
A_51_P306047	Sec13	NM_024206	ref|Mus musculus SEC13 homolog (S. cerevisiae) (Sec13), mRNA [NM_024206]	197.29	197.806	221.918	216.72	146.509	142.61	143.657	155.366	220.159	299.591	249.384	258.041	235.548	254.24	257.179	261.643	141.183	158.958	199.54	162.49	187.488	178.613	175.583	167.374	1.22088	0.0441805
A_55_P2170963	Gspt1	NM_146066	ref|Mus musculus G1 to S phase transition 1 (Gspt1), transcript variant 1, mRNA [NM_146066]	443.393	479.57	475.319	490.86	394.55	444.247	413.871	393.51	567.358	589.638	528.438	490.989	602.468	562.9	651.547	618.235	395.403	388.841	382.033	388.861	494.469	483.32	486.432	496.978	1.22055	0.0370002
A_55_P2334112	1700096K18Rik	NR_027388	ref|Mus musculus RIKEN cDNA 1700096K18 gene (1700096K18Rik), non-coding RNA [NR_027388]	13.0594	14.8352	14.0269	13.8111	9.47226	9.16855	9.10263	9.25469	16.0645	18.2356	16.1165	16.1068	16.8078	20.2019	18.0995	14.3872	12.2564	14.2239	12.1898	14.1013	15.4881	14.6656	15.9136	17.3616	1.22029	0.0674129
A_51_P242603	E430018J23Rik	NM_198011	ref|Mus musculus RIKEN cDNA E430018J23 gene (E430018J23Rik), mRNA [NM_198011]	10.9973	10.9683	10.8299	10.9692	15.4708	13.8123	16.2518	14.5725	12.9574	13.0603	11.886	12.1437	12.5776	14.7835	13.7927	15.5933	13.6877	12.9916	14.1224	13.4342	15.5465	14.9844	15.2246	13.8185	1.2201	0.0467858
A_55_P1961531	Tmem194	NM_001113211	ref|Mus musculus transmembrane protein 194 (Tmem194), transcript variant 1, mRNA [NM_001113211]	40.9652	36.8354	43.7495	35.9491	34.8915	36.4014	39.2727	34.9975	51.6166	49.4125	53.9503	43.9662	37.568	50.808	48.615	48.3481	51.6325	49.7347	45.3267	45.4966	51.2306	53.5646	47.3812	50.1225	1.21996	0.0840154
A_52_P67983	Lcmt2	NM_177846	ref|Mus musculus leucine carboxyl methyltransferase 2 (Lcmt2), mRNA [NM_177846]	85.0213	79.4719	75.5561	73.7317	92.4756	96.171	89.7737	93.0279	105.199	106.672	94.4853	102.425	81.2951	83.5316	94.8504	96.7217	72.6848	78.3214	87.2405	86.8723	86.6054	77.6085	85.8625	76.5443	1.21929	0.0592179
A_51_P442284	Dnajc12	NM_013888	ref|Mus musculus DnaJ (Hsp40) homolog, subfamily C, member 12 (Dnajc12), transcript variant 1, mRNA [NM_013888]	477.84	504.979	509.122	503.974	721.262	839.549	743.121	696.05	605.758	527.397	618.741	653.129	568.509	711.044	622.494	558.649	511.465	558.904	524.662	658.957	624.881	672.222	554.767	508.03	1.21892	0.0465563
A_55_P2473316	Mapre1	NM_007896	ref|Mus musculus microtubule-associated protein, RP/EB family, member 1 (Mapre1), mRNA [NM_007896]	149.233	152.429	162.151	158.341	113.99	105.229	103.518	117.873	195.795	165.986	220.691	169.452	183.587	199.478	190.171	191.371	153.408	165.522	161.359	155.16	189.489	200.792	177.285	183.126	1.21877	0.0422659
A_55_P2159600	Herc1	NM_145617	ref|Mus musculus hect (homologous to the E6-AP (UBE3A) carboxyl terminus) domain and RCC1 (CHC1)-like domain (RLD) 1 (Herc1), mRNA [NM_145617]	704.659	724.48	715.477	762.327	694.618	665.345	667.806	671.243	885.479	889.005	905.211	852.008	832.854	907.986	970.782	840.918	826.065	935.095	814.263	1017.66	1130.13	1106.76	1092.55	1067.39	1.2185	0.00367587
A_55_P2126368	Atad5	NM_001029856	ref|Mus musculus ATPase family, AAA domain containing 5 (Atad5), mRNA [NM_001029856]	6.68703	6.71589	8.48323	6.51109	5.65988	5.25499	5.74639	6.48592	8.97539	8.78449	9.01994	8.85826	7.34574	9.70281	8.88082	7.61769	9.63273	7.64135	7.69093	8.57957	10.3588	9.56204	7.29061	8.94062	1.21817	0.0782707
A_51_P220260	Phf1	NM_009343	ref|Mus musculus PHD finger protein 1 (Phf1), mRNA [NM_009343]	85.1868	86.2321	79.8797	83.5846	155.309	151.241	130.268	173.711	103.242	109.517	87.8681	93.9705	102.482	107.029	111.335	100.374	125.859	124.26	104.743	118.587	127.352	126.879	130.931	109.126	1.21806	0.0223632
A_52_P86928	Cog2	NM_029746	ref|Mus musculus component of oligomeric golgi complex 2 (Cog2), mRNA [NM_029746]	47.3764	50.1167	50.6022	54.9847	55.2956	58.5557	54.4023	62.0391	57.0701	72.6952	51.758	57.866	60.4523	62.6035	63.6131	68.305	42.0421	38.9491	48.791	41.4554	55.257	50.3135	47.621	49.5776	1.21716	0.0757386
A_55_P2037408	Lrrc57	NM_001159612	ref|Mus musculus leucine rich repeat containing 57 (Lrrc57), transcript variant 4, mRNA [NM_001159612]	145.315	140.292	125.606	138.629	112.401	122.616	126.885	104.398	172.564	144.212	175.077	173.092	182.503	172.392	166.336	151.951	109.081	115.244	116.074	133.42	115.28	111.474	109.82	110.324	1.21683	0.0274929
A_55_P2079272	Kars	NM_001130868	ref|Mus musculus lysyl-tRNA synthetase (Kars), transcript variant 1, mRNA [NM_001130868]	1595.93	1452.38	1372.26	1467.63	1562.59	1755.08	1427.97	1545.28	1657.02	1880.37	1700.92	1670.66	1857.11	1812.08	1906.11	1839.35	1365.85	1451.65	1455.43	1541.35	1617.54	1581.76	1549.93	1515.31	1.2163	0.00909986
A_51_P356525	Trappc11	NM_177240	ref|Mus musculus trafficking protein particle complex 11 (Trappc11), mRNA [NM_177240]	113.658	123.466	111.502	136.31	210.621	223.042	216.041	245.368	144.225	160.253	136.662	149.041	131.564	155.413	154.171	148.235	132.993	125.986	130.049	154.872	152.504	148.207	140.384	125.266	1.2162	0.0266998
A_52_P571938	Arv1	NM_026855	ref|Mus musculus ARV1 homolog (yeast) (Arv1), mRNA [NM_026855]	15.2874	12.4973	13.802	13.6783	16.9448	17.4495	15.6599	16.4317	16.2416	14.9311	15.3779	16.2917	15.1181	19.5768	19.1033	17.747	15.1736	14.6037	14.4717	16.1164	19.029	18.6024	17.6889	15.8937	1.21585	0.084895
A_51_P143721	Vipas39	NM_134044	ref|Mus musculus VPS33B interacting protein, apical-basolateral polarity regulator, spe-39 homolog (Vipas39), transcript variant 3, mRNA [NM_134044]	98.0786	81.6142	83.4628	104.345	90.6885	84.7583	88.5965	90.3528	109.206	125.692	98.9735	106.295	111.581	102.07	108.201	131.605	88.3135	87.5192	101.051	86.6408	110.181	101.405	108.61	106.493	1.21581	0.0932158
A_51_P327295	Akr1a1	NM_021473	ref|Mus musculus aldo-keto reductase family 1, member A1 (aldehyde reductase) (Akr1a1), mRNA [NM_021473]	2015.84	2021.24	1942.95	1886.13	1540.12	1571.72	1618.89	1599.18	2301.85	2393.18	2203.95	2122.92	2479.42	2575.25	2600.63	2449.44	1837.14	1836	1917.07	1875.58	2315.97	2237.71	2210.34	2149.04	1.21575	0.0164975
A_55_P2040011	Itga7	NM_008398	ref|Mus musculus integrin alpha 7 (Itga7), mRNA [NM_008398]	1887.13	1893.57	1887.69	1914.63	8779.71	10687.7	9736.92	9248.54	2324.43	2672.76	2108.01	2001	2355.87	2091.99	2350.37	2527.15	3868.56	3821.42	3140.86	3859.63	3402.07	3617.83	3974.87	3463.96	1.21532	0.054057
A_51_P154933	Zdhhc7	NM_133967	ref|Mus musculus zinc finger, DHHC domain containing 7 (Zdhhc7), mRNA [NM_133967]	248.328	211.663	213.515	227.444	236.283	235.222	238.526	248.027	256.373	294.181	239.198	250.313	279.919	275.481	291.272	302.085	209.418	225.912	235.926	222.152	258.999	250.98	261.642	247.842	1.21473	0.0425195
A_51_P295449	Mfsd5	NM_134100	ref|Mus musculus major facilitator superfamily domain containing 5 (Mfsd5), mRNA [NM_134100]	214.879	199.705	168.796	183.228	219.388	225.938	207.031	206.631	211.237	249.777	197.383	216.224	227.141	255.304	254.856	250.228	204.202	222.338	215.929	239.715	262.622	267.571	260.18	236.96	1.21454	0.0784701
A_55_P2040971	Tom1	NM_001136259	ref|Mus musculus target of myb1 homolog (chicken) (Tom1), transcript variant 2, mRNA [NM_001136259]	1600.01	1692.25	1663.71	1556.02	1415.29	1453.34	1452.78	1457.2	1853.08	2297.9	1763.66	1778.15	1903.88	1984.7	2193.3	2034.69	1915.89	1899.55	1805.63	1929	2177.32	2109.76	2420.94	2007.45	1.21387	0.0553147
A_52_P434052	Wdr37	NM_001039388	ref|Mus musculus WD repeat domain 37 (Wdr37), transcript variant 2, mRNA [NM_001039388]	113.782	111.136	111.031	114.949	145.035	142.928	132.183	140.797	139.052	137.942	130.914	122.442	137.918	145.339	142.138	138.875	105.83	107.525	98.1522	114.423	137.017	138.899	133.876	126.1	1.21383	0.0036478
A_55_P2031207	Ggnbp2	NM_153144	ref|Mus musculus gametogenetin binding protein 2 (Ggnbp2), mRNA [NM_153144]	513.832	504.474	508.338	545.225	478.69	518.211	576.155	544.635	591.623	759.671	621.29	622.966	533.469	595.273	640.651	664.158	538.324	546.918	520.542	571.948	621.478	540.709	597.501	603.807	1.21366	0.0679136
A_52_P512749	Ears2	NM_026140	ref|Mus musculus glutamyl-tRNA synthetase 2 (mitochondrial)(putative) (Ears2), nuclear gene encoding mitochondrial protein, mRNA [NM_026140]	60.8325	57.0636	59.8748	56.5406	29.356	28.1975	32.6178	26.8233	80.0377	69.0286	64.2798	64.0573	64.5572	71.4604	83.1869	72.1022	38.3801	44.9182	37.6846	51.3436	59.2279	58.1795	46.0544	42.5876	1.21358	0.0640453
A_55_P2037524	Rps15	NM_009091	ref|Mus musculus ribosomal protein S15 (Rps15), mRNA [NM_009091]	3946.17	3922.58	4178.4	4131.65	3385.07	3876.04	3543.55	3507.69	4751.82	4952.35	4979.17	4564.55	4725.1	5055.17	5305.11	4899.78	3478.77	3251.68	3200.08	3402.63	3631.31	3499.64	3509.33	4204.05	1.21248	0.00280669
A_55_P2012181	Eps15l1	NM_007944	ref|Mus musculus epidermal growth factor receptor pathway substrate 15-like 1 (Eps15l1), transcript variant 1, mRNA [NM_007944]	424.096	450.974	476.699	492.25	494.343	495.352	501.677	481.118	525.262	604.697	480.44	509.632	545.849	585.233	632.52	587.834	476.639	522.457	487.204	499.038	533.675	542.34	591.571	550.794	1.21242	0.0564707
A_55_P1957474	Pus7	NM_178403	ref|Mus musculus pseudouridylate synthase 7 homolog (S. cerevisiae) (Pus7), mRNA [NM_178403]	186.274	175.082	182.64	192.918	155.441	159.591	172.664	165.69	224.458	261.396	218.517	220.003	189.611	223.588	228.264	220.485	163.008	169.43	175.474	201.192	192.884	189.731	181.493	176.825	1.21203	0.0397917
A_51_P106859	Lsm10	NM_138721	ref|Mus musculus U7 snRNP-specific Sm-like protein LSM10 (Lsm10), transcript variant 1, mRNA [NM_138721]	224.485	247.382	247.708	253.777	192.303	209.265	229.351	200.596	254.02	294.5	242.846	316.279	291.457	293.84	342.714	322.784	238.396	244.703	284.331	252.609	294.39	275.853	292.704	295.119	1.2115	0.0914719
A_55_P2002379	Golga2	NM_133852	ref|Mus musculus golgi autoantigen, golgin subfamily a, 2 (Golga2), transcript variant 1, mRNA [NM_133852]	1276.58	1298.05	1315.67	1356.17	1307.82	1252.74	1314.43	1340.99	1571.59	1714.86	1362.2	1493.44	1462.19	1656.69	1846.02	1604.91	1246.11	1333.12	1199.89	1422.85	1605.55	1562.04	1450.79	1362.06	1.21147	0.0527654
A_55_P2044109	Rpl28	BC024395	gb|Mus musculus ribosomal protein L28, mRNA (cDNA clone MGC:36185 IMAGE:4981342), complete cds. [BC024395]	7729.92	7639.62	7672.22	8029.21	6523.52	7303.74	6612.76	6491.3	8642.35	9353.89	8560.16	7900.68	10029.2	9532.04	10615.3	10630.2	5833.92	5578.07	5726.84	5847.72	7590.61	7198.03	7335.19	8692.68	1.21116	0.0700871
A_51_P461578	Fdxr	NM_007997	ref|Mus musculus ferredoxin reductase (Fdxr), nuclear gene encoding mitochondrial protein, mRNA [NM_007997]	95.1558	82.3053	80.1396	83.8224	115.929	108.629	109.438	104.983	104.94	84.7101	106.772	91.1016	110.846	104.255	105.158	119.047	130.095	142.628	121.309	116.293	152.61	145.919	172.396	150.113	1.21086	0.0825814
A_55_P2078073	Pqlc2	NM_145384	ref|Mus musculus PQ loop repeat containing 2 (Pqlc2), mRNA [NM_145384]	181.516	178.374	173.58	186.141	162.902	173.958	160.701	156.46	225.011	225.314	204.669	202.152	211.695	231.848	225.814	215.02	135.743	158.77	164.925	170.272	202.483	194.769	169.09	155.168	1.21004	0.00381524
A_55_P2085806	BC029214	NM_153557	ref|Mus musculus cDNA sequence BC029214 (BC029214), mRNA [NM_153557]	293.281	296.928	312.238	293.173	449.909	451.949	398.864	468.547	320.02	429.663	327.988	326.931	341.002	370.362	409.831	367.062	405.501	381.28	368.635	411.951	505.952	523.274	518.331	459.223	1.20977	0.0847435
[truncated: 203 more rows]

## Sheet: WT 26mo vs WT 3mo_Down
Supplementary Table 4. List of genes whose expression levels were downregulated (FDR <0.1) in skeletal muscle of 26 month old WT mice compared to 3 month old WT mice.
[truncated: 4,133 more rows]

[truncated: 2 more sheets: Tg 26mo vs WT 26mo_Up, Tg 26mo vs WT 26mo_Down]
