# Supplementary material for: Dnmt3a overexpression disrupts skeletal muscle homeostasis, promotes an aging-like phenotype, and reduces metabolic elasticity
Source: iScience. 2025 Mar 3;28(4):112144. doi: 10.1016/j.isci.2025.112144 (PMC11937683; doi:10.1016/j.isci.2025.112144)
Supplement: Table S5. List of the differentially methylated region-associated genes (DMRGs) in skeletal muscle of young and old WT and skeletal-muscle-specific Dnmt3a-Tg mice [file mmc6.xlsx]

## Sheet: closestGenebody_WT26movsWT3mo
chr	start	stop	q-value	mean methylation difference	CpGs	p(MWU)	p(2D KS)	mean g1	mean g2	chr_closestGene	start_closestGene	end_closestGene	strand_closestGene	GeneSymbol	distance
chr1	3705398	3706684	1	0.10151	10	0.012	0.023	0.65544	0.55393	chr1	3214481	3671498	-	Xkr4	33901
chr1	12509843	12510513	1	0.119582	10	0.037	0.089	0.60376	0.48418	chr1	12692429	12860372	+	Sulf1	181917
chr1	15815217	15815876	1	0.118233	10	0.033	0.31	0.71538	0.59715	chr1	15805645	15844052	+	Terf1	0
chr1	32693917	32694714	1	0.101191	10	0.01	0.055	0.81762	0.71643	chr1	32172721	32658569	+	Khdrbs2	35349
chr1	32740329	32740758	1	0.108633	10	0.0037	0.016	0.84413	0.7355	chr1	32172721	32658569	+	Khdrbs2	81761
chr1	34012327	34012948	1	-0.140142	11	0.00051	0.0078	0.34337	0.48351	chr1	33908224	34308662	+	Dst	0
chr1	34012327	34012948	1	-0.140142	11	0.00051	0.0078	0.34337	0.48351	chr1	34011824	34308662	+	Dst	0
chr1	40726257	40726811	1	-0.116113	10	0.097	0.12	0.51386	0.62997	chr1	40681711	40768885	+	Slc9a2	0
chr1	42540507	42540812	1	-0.192056	10	4.3e-06	0.00037	0.54965	0.7417	chr1	42697145	42700209	+	Pou3f3	156334
chr1	54957126	54957463	1	-0.131872	10	0.001	0.0099	0.47535	0.60722	chr1	54985169	55027478	-	Sf3b1	27707
chr1	56808962	56809636	1	0.123801	10	0.003	0.061	0.68015	0.55635	chr1	56793980	56971334	-	Satb2	0
chr1	56974267	56974573	1	0.141134	11	0.002	0.018	0.37036	0.22923	chr1	56793980	56971334	-	Satb2	2934
chr1	60753567	60754296	1	0.121404	10	0.0042	0.11	0.78277	0.66136	chr1	60746387	60773359	+	Cd28	0
chr1	64254174	64254720	1	0.109171	10	0.046	0.097	0.55795	0.44878	chr1	64035670	64121389	-	Klf7	132786
chr1	69721281	69722277	1	0.115851	10	0.013	0.054	0.83707	0.72122	chr1	69531209	69685960	-	Ikzf2	35322
chr1	73142913	73143659	1	0.159439	10	0.0068	0.026	0.80642	0.64699	chr1	73015074	73015899	-	Tnp1	127015
chr1	82612454	82612888	1	-0.11145	10	0.0046	0.021	0.44171	0.55316	chr1	82586920	82722059	+	Col4a3	0
chr1	97944408	97944920	1	0.13558	11	0.0022	0.055	0.81029	0.67471	chr1	97821093	98095632	-	Pam	0
chr1	116428796	116429131	1	0.104785	10	0.0038	0.055	0.81592	0.71114	chr1	115685136	116580674	+	Cntnap5a	0
chr1	138393728	138394327	1	0.103148	10	0.0068	0.055	0.83673	0.73359	chr1	138483836	138619757	-	Nek7	89510
chr1	151429567	151430147	1	-0.1059	10	0.072	0.15	0.34465	0.45055	chr1	151428647	151458183	+	Trmt1l	0
chr1	163736270	163737157	1	0.104328	10	0.071	0.3	0.60887	0.50455	chr1	163702992	163725232	-	Mettl11b	11039
chr1	164242850	164243570	1	0.122372	10	0.013	0.067	0.73657	0.6142	chr1	164249045	164265385	+	Slc19a2	5476
chr1	177051553	177051976	1	0.179398	10	0.00034	0.0062	0.72699	0.54759	chr1	177022114	177248767	-	Akt3	0
chr1	195241605	195241813	8.8e-10	-0.110747	18	4.3e-14	5.3e-16	0.13413	0.24488	chr1	195136810	195176715	-	Cr2	64891
chr10	11102812	11103748	1	0.106597	10	0.13	0.038	0.80891	0.70232	chr10	10686058	11082331	-	Grm1	20482
chr10	20893605	20894371	1	-0.105577	10	0.081	0.23	0.66919	0.77477	chr10	20952546	21080429	+	Ahi1	58176
chr10	28524448	28524992	1	0.116987	12	0.0084	0.074	0.40516	0.28817	chr10	28074819	28597397	+	Ptprk	0
chr10	39846085	39846798	1	0.115906	10	0.059	0.047	0.80826	0.69236	chr10	39732159	39875205	+	Rev3l	0
chr10	41270340	41271112	1	0.13568	10	0.051	0.19	0.6421	0.50642	chr10	41188171	41303241	-	Fig4	0
chr10	49009607	49010797	1	0.105316	10	0.066	0.14	0.74962	0.64431	chr10	49099462	49788754	-	Grik2	88666
chr10	54410851	54411679	1	0.130865	10	0.00068	0.011	0.77853	0.64766	chr10	53906032	54075796	-	Man1a	335056
chr10	59523587	59524440	1	0.105614	16	0.0031	0.02	0.70325	0.59763	chr10	59446983	59616692	-	Mcu	0
chr10	68752939	68753253	1	-0.101841	12	0.022	0.063	0.6184	0.72024	chr10	68723745	68782654	+	Tmem26	0
chr10	69098403	69099247	1	0.107549	10	0.014	0.06	0.86643	0.75888	chr10	69208551	69291784	+	Rhobtb1	109305
chr10	71028546	71028969	1	0.254717	10	2.8e-07	2.5e-05	0.44414	0.18942	chr10	70922829	71159690	-	Bicc1	0
chr10	71382809	71383655	1	-0.112171	10	0.027	0.089	0.53874	0.65092	chr10	71347762	71385885	+	Ipmk	0
chr10	95257698	95258396	1	0.142106	14	0.0055	0.011	0.68348	0.54137	chr10	95174739	95323709	-	Cradd	0
chr10	95257698	95258396	1	0.142106	14	0.0055	0.011	0.68348	0.54137	chr10	95174739	95324137	-	Cradd	0
chr10	105188942	105189574	1	-0.147461	10	0.0036	0.034	0.66056	0.80802	chr10	105187663	105574479	-	Tmtc2	0
chr10	109073955	109075041	1	0.101964	10	0.095	0.13	0.77169	0.66972	chr10	108497649	109010975	-	Syt1	62981
chr10	112465752	112466902	1	0.108563	10	0.0047	0.011	0.83978	0.73122	chr10	112271122	112466304	+	Kcnc2	0
chr10	114204399	114205316	1	0.103696	10	0.026	0.21	0.68377	0.58007	chr10	114398820	114801370	-	Trhde	193505
chr10	115660162	115660580	1	0.108488	10	0.071	0.2	0.51131	0.40282	chr10	115450313	115587780	-	Lgr5	72383
chr10	115958676	115959507	1	0.106088	10	0.02	0.01	0.71507	0.60898	chr10	116018362	116274929	+	Ptprr	58856
chr10	115975994	115976578	1	0.116285	10	0.08	0.15	0.62446	0.50818	chr10	116018362	116274929	+	Ptprr	41785
chr10	116181822	116182711	1	-0.121869	10	0.0085	0.032	0.40025	0.52212	chr10	116018362	116274929	+	Ptprr	0
chr10	116181822	116182711	1	-0.121869	10	0.0085	0.032	0.40025	0.52212	chr10	116143897	116274929	+	Ptprr	0
chr10	116181822	116182711	1	-0.121869	10	0.0085	0.032	0.40025	0.52212	chr10	116177257	116274929	+	Ptprr	0
chr10	116181822	116182711	1	-0.121869	10	0.0085	0.032	0.40025	0.52212	chr10	116177350	116274929	+	Ptprr	0
chr10	119302127	119302664	1	0.111297	10	0.034	0.039	0.75033	0.63903	chr10	119198811	119240055	-	Cand1	62073
chr10	119646006	119646631	1	0.111289	10	0.08	0.47	0.55663	0.44534	chr10	119454033	120087260	+	Grip1	0
chr10	119646006	119646631	1	0.111289	10	0.08	0.47	0.55663	0.44534	chr10	119454033	120077161	+	Grip1	0
chr10	119844982	119845208	1	-0.168908	10	0.00015	0.015	0.38718	0.55609	chr10	119454033	120087260	+	Grip1	0
chr10	119844982	119845208	1	-0.168908	10	0.00015	0.015	0.38718	0.55609	chr10	119454033	120077161	+	Grip1	0
chr10	119844982	119845208	1	-0.168908	10	0.00015	0.015	0.38718	0.55609	chr10	119819388	120077161	+	Grip1	0
chr10	120236663	120237021	1	0.135091	10	0.009	0.089	0.47256	0.33747	chr10	120227059	120232070	+	Llph	4594
chr10	120513039	120513695	1	-0.133587	10	0.00081	0.0022	0.24169	0.37527	chr10	120361267	120476469	-	Hmga2	36571
chr10	120678607	120679225	1	0.118433	10	0.015	0.13	0.68468	0.56625	chr10	120781100	120898971	-	Msrb3	101876
chr10	124527701	124528873	1	0.107439	10	0.011	0.073	0.73062	0.62318	chr10	125227484	125328535	-	Slc16a7	698612
chr11	23140835	23141507	1	-0.153263	10	0.0058	0.041	0.18476	0.33802	chr11	23256040	23297597	+	Xpo1	114534
chr11	33881827	33882370	1	-0.10011	10	0.0037	0.0093	0.71949	0.8196	chr11	33629340	33993193	-	Kcnip1	0
chr11	36746631	36747203	1	0.122319	10	0.072	0.22	0.74738	0.62506	chr11	36006655	36944241	-	Tenm2	0
chr11	38639663	38639969	1	0.102013	10	0.026	0.074	0.78746	0.68545	chr11	36006655	36944241	-	Tenm2	1695423
chr11	85887079	85887827	1	0.120665	13	0.0028	0.0087	0.56179	0.44113	chr11	85890062	85916097	+	Tbx4	2236
chr11	92949886	92950655	1	0.115859	10	0.02	0.21	0.57628	0.46042	chr11	93099289	93601751	+	Car10	148635
chr11	94355300	94355881	1	-0.113246	10	0.038	0.098	0.6916	0.80484	chr11	94343294	94392976	-	Abcc3	0
chr11	100825496	100826044	1	-0.128922	10	0.0033	0.055	0.72069	0.84962	chr11	100780730	100850585	-	Stat5b	0
chr11	106066777	106066857	1	-0.118473	13	5.1e-08	1.8e-06	0.13754	0.25601	chr11	106066106	106073612	+	Taco1	0
chr11	112267599	112268297	1	0.109813	10	0.036	0.088	0.68314	0.57333	chr11	112782209	112787757	+	Sox9	513913
chr12	7900221	7900998	1	0.140953	10	0.017	0.023	0.74477	0.60382	chr12	7977676	8016839	+	Apob	76679
chr12	10536250	10536522	1	0.134512	10	0.014	0.11	0.4754	0.34089	chr12	10390779	10395562	+	Rdh14	140689
chr12	24842115	24842703	1	-0.13478	10	0.012	0.059	0.47174	0.60652	chr12	24831598	24960299	+	Mboat2	0
chr12	34302999	34304075	1	0.126652	10	0.023	0.12	0.74731	0.62066	chr12	34047581	34917095	-	Hdac9	0
chr12	34532680	34533374	1	0.121665	10	0.022	0.013	0.82326	0.70159	chr12	34047581	34917095	-	Hdac9	0
chr12	38788858	38789508	1	-0.108695	10	0.022	0.075	0.58164	0.69034	chr12	38780081	38868215	+	Etv1	0
chr12	38788858	38789508	1	-0.108695	10	0.022	0.075	0.58164	0.69034	chr12	38783710	38868215	+	Etv1	0
chr12	40198155	40199229	1	-0.156663	13	4.4e-05	0.006	0.27059	0.42725	chr12	40176385	40199315	-	Lsmem1	0
chr12	53155393	53155708	1	-0.134146	10	7.5e-05	0.00045	0.23305	0.3672	chr12	52699382	53151015	+	Akap6	4379
chr12	57531862	57532919	1	0.122424	10	0.048	0.31	0.73509	0.61267	chr12	57540631	57546121	-	Foxa1	7713
chr12	64236208	64236838	1	0.112609	11	0.0062	0.12	0.76781	0.65521	chr12	64471332	64474898	-	Fscb	234495
chr12	67926116	67927022	1	0.139832	10	0.00018	0.0054	0.84055	0.70072	chr12	66466058	67222549	-	Mdga2	703568
chr12	69852259	69853252	1	0.10573	12	0.068	0.068	0.76056	0.65483	chr12	69803756	69893163	-	Map4k5	0
chr12	73331782	73332857	1	0.118903	15	0.0012	0.045	0.76034	0.64144	chr12	73286847	73354045	+	Slc38a6	0
chr12	85264757	85265164	1	0.118681	10	0.038	0.24	0.52887	0.41019	chr12	85234465	85270599	-	Mlh3	0
chr12	85264757	85265164	1	0.118681	10	0.038	0.24	0.52887	0.41019	chr12	85234465	85270591	-	Mlh3	0
chr12	88694680	88696015	1	0.101832	10	0.074	0.23	0.79463	0.69279	chr12	88794503	90334933	+	Nrxn3	98489
chr12	116158742	116159455	1	0.123308	10	0.0031	0.04	0.85505	0.73175	chr12	116077725	116146261	+	Vipr2	12482
chr13	10953927	10954711	1	0.10393	11	0.014	0.12	0.70229	0.59836	chr13	9876612	10360803	-	Chrm3	593125
chr13	40287026	40287471	1	0.135836	10	0.0096	0.11	0.75332	0.61749	chr13	40001881	40288011	-	Ofcc1	0
chr13	44869608	44870020	0.26	-0.121066	17	3.7e-09	1.6e-07	0.2765	0.39756	chr13	44730773	44921643	+	Jarid2	0
chr13	44869608	44870020	0.26	-0.121066	17	3.7e-09	1.6e-07	0.2765	0.39756	chr13	44731270	44921643	+	Jarid2	0
chr13	50879316	50879907	1	0.103267	10	0.13	0.45	0.76718	0.66391	chr13	50698328	50703409	+	Gm8765	175908
chr13	63275418	63276198	1	-0.136912	10	0.0077	0.061	0.37597	0.51289	chr13	62964892	63302877	+	2010111I01Rik	0
chr13	70675171	70676137	1	0.103573	18	0.0063	0.24	0.46398	0.36041	chr13	70588688	70637634	-	Ice1	37538
chr13	78446426	78446947	1	0.114282	10	0.046	0.11	0.72679	0.61251	chr13	78188974	78198873	-	Nr2f1	247554
chr13	83648987	83649840	1	0.124538	10	0.024	0.063	0.80905	0.68452	chr13	83504033	83667079	+	Mef2c	0
chr13	83648987	83649840	1	0.124538	10	0.024	0.063	0.80905	0.68452	chr13	83523655	83667079	+	Mef2c	0
chr13	83648987	83649840	1	0.124538	10	0.024	0.063	0.80905	0.68452	chr13	83524742	83667079	+	Mef2c	0
chr13	83648987	83649840	1	0.124538	10	0.024	0.063	0.80905	0.68452	chr13	83573606	83667079	+	Mef2c	0
chr13	91616590	91617753	1	0.107128	10	0.0027	0.055	0.89173	0.7846	chr13	91461096	91706175	+	Ssbp2	0
chr13	94618646	94619438	1	-0.130142	13	0.0057	0.022	0.47561	0.60575	chr13	94358959	94566316	+	Ap3b1	52331
chr13	105109197	105109751	1	-0.118372	10	0.024	0.08	0.59211	0.71048	chr13	105082121	105121782	+	4933425L06Rik	0
chr13	109904985	109905403	1	-0.177688	10	9.2e-05	0.007	0.50086	0.67855	chr13	108654176	109955969	+	Pde4d	0
chr13	115983909	115984956	1	0.101519	10	0.022	0.24	0.86188	0.76036	chr13	116298269	116309688	-	Isl1	313314
chr13	116348319	116348952	1	-0.106219	10	0.0089	0.098	0.28632	0.39254	chr13	116298269	116309688	-	Isl1	38632
chr13	117840370	117841208	1	0.110999	10	0.027	0.05	0.73079	0.61979	chr13	117602319	117981028	+	Hcn1	0
chr13	118313093	118313851	1	0.116286	10	0.042	0.16	0.64651	0.53022	chr13	118380109	118387252	-	Mrps30	66259
chr13	119488872	119488960	1	-0.115705	10	0.0018	0.036	0.67504	0.79075	chr13	119488038	119610459	+	Tmem267	0
chr13	119488872	119488960	1	-0.115705	10	0.0018	0.036	0.67504	0.79075	chr13	119488859	119610459	+	Tmem267	0
chr14	7856348	7856745	1	0.115422	10	0.066	0.22	0.79019	0.67477	chr14	7817956	7951587	+	Flnb	0
chr14	16847042	16847755	1	0.123485	10	0.01	0.052	0.57706	0.45357	chr14	16430839	17082331	-	Rarb	0
chr14	23389555	23390236	1	0.11739	10	0.028	0.16	0.60087	0.48348	chr14	23298693	24004205	-	Kcnma1	0
chr14	23389555	23390236	1	0.11739	10	0.028	0.16	0.60087	0.48348	chr14	23306611	24004205	-	Kcnma1	0
chr14	35626525	35627060	1	0.127919	10	0.0039	0.054	0.79013	0.66221	chr14	34820135	35581115	+	Grid1	45411
chr14	36918394	36919031	1	-0.133849	10	0.029	0.3	0.35254	0.48638	chr14	36874935	36968764	-	Ccser2	0
chr14	36918394	36919031	1	-0.133849	10	0.029	0.3	0.35254	0.48638	chr14	36874935	36941264	-	Ccser2	0
chr14	36918394	36919031	1	-0.133849	10	0.029	0.3	0.35254	0.48638	chr14	36874935	36935568	-	Ccser2	0
chr14	36918394	36919031	1	-0.133849	10	0.029	0.3	0.35254	0.48638	chr14	36874935	36919535	-	Ccser2	0
chr14	53876194	53877195	1	-0.166606	10	0.00073	0.021	0.59998	0.76659	chr14	54235484	54253929	-	Dad1	358290
chr14	55338784	55339565	1	0.124218	10	0.027	0.11	0.49955	0.37533	chr14	55222006	55241440	+	Dhrs2	97345
chr14	60749778	60750160	1	-0.104438	10	0.032	0.13	0.46605	0.57049	chr14	60634704	60764556	+	Spata13	0
chr14	60749778	60750160	1	-0.104438	10	0.032	0.13	0.46605	0.57049	chr14	60732903	60764556	+	Spata13	0
chr14	84547525	84548148	1	0.140419	10	0.032	0.13	0.53624	0.39582	chr14	84443562	84537060	+	Pcdh17	10466
chr14	95357029	95357636	1	-0.143314	10	0.005	0.0077	0.4681	0.61141	chr14	95881265	95882775	+	4921530L21Rik	523630
chr14	98156124	98156950	1	0.102321	13	0.0064	0.15	0.70376	0.60144	chr14	97786845	98169765	-	Dach1	0
chr14	99785420	99786288	1	0.150677	10	0.0013	0.0022	0.45916	0.30848	chr14	99870639	100149796	-	Klf12	84352
chr14	101517037	101517970	1	-0.104253	10	0.14	0.074	0.31528	0.41953	chr14	101442359	101609191	-	Tbc1d4	0
chr14	102225346	102225994	1	0.118136	10	0.032	0.35	0.78082	0.66268	chr14	101729927	101934693	+	Lmo7	290654
chr14	102225346	102225994	1	0.118136	10	0.032	0.35	0.78082	0.66268	chr14	101840622	101934693	+	Lmo7	290654
chr14	109159958	109160890	1	0.111764	10	0.00087	0.081	0.80188	0.69012	chr14	108909988	108914239	-	Slitrk1	245720
chr14	115641624	115642317	1	0.114862	10	0.056	0.51	0.63868	0.52382	chr14	115092214	116525192	+	Gpc5	0
chr15	6210735	6211252	1	0.104957	10	0.016	0.044	0.78189	0.67693	chr15	6299788	6440709	+	Dab2	88537
chr15	6788032	6788571	1	-0.138973	10	0.00019	0.006	0.68428	0.82325	chr15	6708380	6800400	+	Rictor	0
chr15	10760272	10760508	1	0.188605	10	0.00063	0.012	0.67544	0.48684	chr15	10568977	10714631	-	Rai14	45642
chr15	13623988	13624623	1	0.103231	10	0.032	0.21	0.71978	0.61655	chr15	13028698	13173675	-	Cdh6	450314
chr15	15648077	15649078	1	0.138721	10	0.02	0.16	0.7996	0.66088	chr15	16778100	16856777	+	Cdh9	1129023
chr15	16592946	16593866	1	0.101118	11	0.013	0.21	0.72068	0.61957	chr15	16778100	16856777	+	Cdh9	184235
chr15	25006050	25006652	1	0.143155	10	0.0031	0.061	0.79665	0.65349	chr15	25363276	25413764	-	Basp1	356625
chr15	25331962	25332760	1	-0.118395	10	0.062	0.11	0.59371	0.71211	chr15	25363276	25413764	-	Basp1	30517
chr15	30132635	30133552	1	0.110659	10	0.025	0.24	0.81991	0.70925	chr15	30172592	31029343	+	Ctnnd2	39041
chr15	30550173	30551233	1	0.134476	10	0.023	0.12	0.77753	0.64305	chr15	30172592	31029343	+	Ctnnd2	0
chr15	34141634	34142649	1	0.101122	10	0.13	0.22	0.86753	0.76641	chr15	34082718	34142385	+	Mtdh	0
chr15	40293014	40293895	1	0.127117	10	0.015	0.037	0.79945	0.67234	chr15	40134364	40150010	+	9330182O14Rik	143005
chr15	42328709	42329732	1	-0.1019	10	0.064	0.33	0.48014	0.58204	chr15	42424666	42676977	-	Angpt1	94935
chr15	52021783	52022203	1	0.12491	10	0.0073	0.017	0.61936	0.49445	chr15	52040106	52045722	+	Aard	17904
chr15	54117774	54119062	1	0.104485	10	0.023	0.13	0.75021	0.64573	chr15	54250618	54278484	-	Tnfrsf11b	131557
chr15	62962788	62963618	1	0.11735	10	0.042	0.26	0.62006	0.50271	chr15	63775970	63808739	-	Gsdmc	812353
chr15	65532807	65533830	1	0.101846	10	0.043	0.26	0.64202	0.54018	chr15	65787040	65873812	+	Efr3a	253211
chr15	85665706	85665912	1	-0.218272	10	1.7e-06	7.6e-05	0.32733	0.5456	chr15	85735563	85806851	+	Ppara	69652
chr15	91315589	91316326	1	0.210954	10	1.3e-05	0.0021	0.74105	0.53009	chr15	91267690	91573261	-	Slc2a13	0
chr15	91479544	91480124	1	-0.116184	10	0.026	0.16	0.51791	0.6341	chr15	91267690	91573261	-	Slc2a13	0
chr15	91834919	91835666	1	0.104108	10	0.043	0.12	0.79319	0.68908	chr15	91838325	91934555	+	Muc19	2660
chr15	92525177	92525782	1	0.120104	10	0.0077	0.024	0.49889	0.37878	chr15	92396809	92771819	+	Pdzrn4	0
chr15	94003111	94004026	1	0.115641	10	0.057	0.089	0.79708	0.68144	chr15	94268320	94404350	-	Adamts20	264295
chr15	94868220	94868892	1	0.106638	10	0.093	0.081	0.84777	0.74113	chr15	94629184	95096097	+	Tmem117	0
chr16	11143974	11144134	0.0001	-0.108757	28	4.5e-14	6.1e-11	0.26653	0.37528	chr16	11136593	11176393	-	Zc3h7a	0
chr16	13436470	13436833	1	0.115452	10	0.011	0.024	0.85558	0.74012	chr16	13256480	13417529	+	Mkl2	18942
chr16	13436470	13436833	1	0.115452	10	0.011	0.024	0.85558	0.74012	chr16	13358420	13417529	+	Mkl2	18942
chr16	24542893	24543766	1	-0.120084	10	0.0059	0.037	0.67684	0.79693	chr16	24393349	24992578	+	Lpp	0
chr16	24542893	24543766	1	-0.120084	10	0.0059	0.037	0.67684	0.79693	chr16	24448090	24992578	+	Lpp	0
chr16	26157409	26158132	1	0.101569	10	0.075	0.35	0.78325	0.68168	chr16	25960322	26105784	-	P3h2	51626
chr16	38391345	38391852	1	-0.143822	10	0.0025	0.033	0.64789	0.79171	chr16	38396116	38433145	-	Pla1a	4265
chr16	40071314	40072287	1	0.115254	10	0.01	0.045	0.7915	0.67625	chr16	38902344	39027157	+	Igsf11	1044158
chr16	44355999	44356804	1	0.129397	10	0.012	0.033	0.51932	0.38992	chr16	44347400	44388492	+	Spice1	0
chr16	50473956	50475477	1	0.110848	10	0.0033	0.02	0.83085	0.72	chr16	50191843	50432466	-	Bbx	41491
chr16	65299122	65300060	1	-0.100689	10	0.03	0.097	0.68441	0.7851	chr16	64924728	65105784	-	Htr1f	193339
chr16	66086696	66087949	1	0.11862	10	0.075	0.06	0.42664	0.30802	chr16	65815632	65863066	+	Vgll3	223631
chr16	71073150	71074314	1	0.107118	11	0.01	0.11	0.7347	0.62758	chr16	70313948	70569720	+	Gbe1	503431
chr16	79433221	79434977	1	0.13459	11	0.0015	0.0035	0.67032	0.53573	chr16	78953007	79091097	-	Tmprss15	342125
chr16	85058328	85058763	1	-0.163355	10	0.0017	0.01	0.61075	0.7741	chr16	84954435	85173707	-	App	0
chr16	85677546	85677832	1	-0.114491	10	0.027	0.15	0.64209	0.75659	chr16	85793827	85803113	-	Adamts1	115996
chr16	88858785	88859087	1	0.158881	10	0.00054	0.0081	0.63955	0.48067	chr16	88868917	88869410	-	Krtap19-1	9831
chr17	4043949	4044846	1	-0.11725	10	0.014	0.18	0.68075	0.798	chr17	3635239	3696261	-	Nox3	347689
chr17	11543132	11544492	1	0.112124	12	0.0087	0.025	0.74941	0.63728	chr17	10840358	11557236	+	Park2	0
chr17	11543132	11544492	1	0.112124	12	0.0087	0.025	0.74941	0.63728	chr17	10840358	12063366	+	Park2	0
chr17	39843957	39844460	2.8e-33	-0.109842	62	5.2e-14	1.7e-39	0.18372	0.29356	chr17	39950519	39955287	+	Esp38	106060
chr17	39846571	39847353	3.6e-20	-0.122982	70	4e-14	2.2e-26	0.283	0.40598	chr17	39950519	39955287	+	Esp38	103167
chr17	51461295	51461546	1	-0.17352	10	0.0009	0.00037	0.40141	0.57493	chr17	51736186	51833290	-	Satb1	274641
chr17	51461295	51461546	1	-0.17352	10	0.0009	0.00037	0.40141	0.57493	chr17	51736186	51812054	-	Satb1	274641
chr17	51461295	51461546	1	-0.17352	10	0.0009	0.00037	0.40141	0.57493	chr17	51736186	51832647	-	Satb1	274641
chr17	51461295	51461546	1	-0.17352	10	0.0009	0.00037	0.40141	0.57493	chr17	51736186	51826588	-	Satb1	274641
chr17	68120323	68120984	1	-0.13034	10	0.0017	0.016	0.28282	0.41316	chr17	67842707	68004108	-	Arhgap28	116216
chr17	73936760	73937473	1	0.100821	10	0.08	0.18	0.60665	0.50583	chr17	73883894	73950196	-	Xdh	0
chr17	85224772	85225151	1	-0.108454	10	0.037	0.11	0.6278	0.73626	chr17	85090699	85458580	+	Camkmt	0
chr17	88404306	88404989	1	0.188806	10	0.00064	0.028	0.49301	0.30421	chr17	88440711	88490533	+	Foxn2	35723
chr18	13812784	13813962	1	-0.127691	10	0.0043	0.03	0.67853	0.80622	chr18	13687013	13972733	-	Zfp521	0
chr18	15195429	15196494	1	0.129009	12	0.00056	0.037	0.75525	0.62624	chr18	14968684	15151446	-	Kctd1	43984
chr18	34042460	34043535	1	0.134235	14	0.0012	0.055	0.50135	0.36711	chr18	33796326	34007206	-	Epb41l4a	35255
chr18	37731914	37732302	1	0.117805	13	0.012	0.032	0.72465	0.60684	chr18	36952647	37841872	+	Gm37013	0
chr18	37731914	37732302	1	0.117805	13	0.012	0.032	0.72465	0.60684	chr18	36967630	37841872	+	Gm38666	0
chr18	37731914	37732302	1	0.117805	13	0.012	0.032	0.72465	0.60684	chr18	36973801	37841872	+	Gm38667	0
chr18	37731914	37732302	1	0.117805	13	0.012	0.032	0.72465	0.60684	chr18	37661944	37841870	+	Pcdhga1	0
chr18	37731914	37732302	1	0.117805	13	0.012	0.032	0.72465	0.60684	chr18	37669104	37841870	+	Pcdhga2	0
chr18	37731914	37732302	1	0.117805	13	0.012	0.032	0.72465	0.60684	chr18	37674334	37841872	+	Pcdhga3	0
chr18	37731914	37732302	1	0.117805	13	0.012	0.032	0.72465	0.60684	chr18	37680457	37841870	+	Pcdhgb1	0
chr18	37731914	37732302	1	0.117805	13	0.012	0.032	0.72465	0.60684	chr18	37685399	37841870	+	Pcdhga4	0
chr18	37731914	37732302	1	0.117805	13	0.012	0.032	0.72465	0.60684	chr18	37689858	37841872	+	Pcdhgb2	0
chr18	37731914	37732302	1	0.117805	13	0.012	0.032	0.72465	0.60684	chr18	37694500	37841870	+	Pcdhga5	0
chr18	37731914	37732302	1	0.117805	13	0.012	0.032	0.72465	0.60684	chr18	37707228	37841870	+	Pcdhga6	0
chr18	37731914	37732302	1	0.117805	13	0.012	0.032	0.72465	0.60684	chr18	37714833	37841872	+	Pcdhga7	0
chr18	37731914	37732302	1	0.117805	13	0.012	0.032	0.72465	0.60684	chr18	37720553	37841870	+	Pcdhgb4	0
chr18	37731914	37732302	1	0.117805	13	0.012	0.032	0.72465	0.60684	chr18	37725705	37841872	+	Pcdhga8	0
chr18	37731914	37732302	1	0.117805	13	0.012	0.032	0.72465	0.60684	chr18	37731153	37841870	+	Pcdhgb5	0
chr18	41664734	41665895	1	0.131596	10	0.0056	0.12	0.64579	0.51419	chr18	41875695	41951194	-	Prelid2	209801
chr18	42097283	42097875	1	-0.122139	10	0.0029	0.015	0.67491	0.79705	chr18	42053709	42158695	+	Sh3rf2	0
chr18	48399918	48400962	1	0.120864	12	0.017	0.15	0.65417	0.53331	chr18	48045334	48048383	+	Eno1b	351536
chr18	48445256	48445781	1	0.109634	10	0.011	0.063	0.79157	0.68193	chr18	48045334	48048383	+	Eno1b	396874
chr18	49117314	49117804	1	-0.113945	10	0.06	0.29	0.38602	0.49996	chr18	49696144	49755601	-	Dtwd2	578341
chr18	50206640	50207266	1	0.109956	10	0.013	0.036	0.49501	0.38506	chr18	50128200	50196270	+	Hsd17b4	10371
chr18	54663719	54664327	1	-0.103718	10	0.022	0.19	0.5969	0.70062	chr18	54888044	54990180	-	Zfp608	223718
chr18	56668577	56669076	1	0.106716	10	0.12	0.43	0.69475	0.58803	chr18	56707812	56753424	+	Lmnb1	38737
chr18	59173319	59173831	1	0.100392	10	0.055	0.23	0.69351	0.59312	chr18	59175339	59411336	+	Chsy3	1509
chr18	59610454	59611471	1	0.102267	13	0.045	0.13	0.59545	0.49318	chr18	59175339	59411336	+	Chsy3	199119
chr18	68144154	68144888	1	0.10752	10	0.00032	0.0055	0.91435	0.80683	chr18	67933256	68255549	+	Ldlrad4	0
chr18	69414916	69415648	1	0.110941	10	0.011	0.045	0.25413	0.14319	chr18	69344491	69687967	+	Tcf4	0
chr18	69414916	69415648	1	0.110941	10	0.011	0.045	0.25413	0.14319	chr18	69345720	69687967	+	Tcf4	0
chr18	69506555	69507470	1	0.127998	10	0.0015	0.0078	0.76531	0.63732	chr18	69344491	69687967	+	Tcf4	0
chr18	69506555	69507470	1	0.127998	10	0.0015	0.0078	0.76531	0.63732	chr18	69345720	69687967	+	Tcf4	0
chr18	69846633	69847216	1	0.102919	10	0.032	0.26	0.82804	0.72512	chr18	69925558	69969484	+	Ccdc68	78343
chr18	79951943	79952617	1	-0.104984	10	0.086	0.23	0.44339	0.54837	chr18	80046894	80119640	+	Pard6g	94278
chr18	83298641	83299106	1	0.106421	10	0.0044	0.015	0.90106	0.79464	chr18	82910878	83005314	+	Zfp516	293328
chr18	83298641	83299106	1	0.106421	10	0.0044	0.015	0.90106	0.79464	chr18	82914631	83005314	+	Zfp516	293328
chr19	15360013	15360711	1	0.125486	10	0.009	0.051	0.76322	0.63774	chr19	15905122	15925059	-	Psat1	544412
chr19	15360013	15360711	1	0.125486	10	0.009	0.051	0.76322	0.63774	chr19	15905122	15924622	-	Psat1	544412
chr19	23592691	23593444	1	-0.114741	10	0.021	0.11	0.67727	0.79201	chr19	23558759	23652812	-	1700028P14Rik	0
chr19	29518552	29519989	1	0.113177	10	0.073	0.38	0.60766	0.49448	chr19	29522281	29605921	+	Ric1	2293
chr19	29680169	29680897	1	0.111966	10	0.047	0.33	0.76474	0.65278	chr19	29697940	29708306	+	Mlana	17044
chr19	49044011	49044938	1	0.103762	10	0.0049	0.029	0.81844	0.71468	chr19	48206024	48805505	+	Sorcs3	238507
chr19	57353280	57353972	1	0.104747	12	0.0028	0.014	0.82119	0.71645	chr19	57361008	57389594	+	Fam160b1	7037
chr19	57802849	57803323	1	0.117241	10	0.016	0.081	0.67579	0.55855	chr19	57611033	58133340	+	Atrnl1	0
chr19	57837890	57838658	1	0.102341	10	0.063	0.39	0.70042	0.59808	chr19	57611033	58133340	+	Atrnl1	0
chr19	57925387	57926114	1	0.104575	10	0.055	0.26	0.80699	0.70242	chr19	57611033	58133340	+	Atrnl1	0
chr19	58451856	58452239	1	-0.108957	10	0.003	0.0056	0.75264	0.8616	chr19	58235580	58455398	-	Gfra1	0
chr2	10610771	10611497	1	0.114141	10	0.0052	0.06	0.78431	0.67017	chr2	10370450	10595253	+	Sfmbt2	15519
chr2	10610771	10611497	1	0.114141	10	0.0052	0.06	0.78431	0.67017	chr2	10372435	10595253	+	Sfmbt2	15519
chr2	10986253	10986618	1	0.110254	10	0.025	0.0061	0.41171	0.30146	chr2	11172381	11301226	+	Prkcq	185764
chr2	44718452	44719461	1	0.104014	10	0.32	0.14	0.8605	0.75649	chr2	44564411	44861622	-	Gtdc1	0
chr2	48333842	48334539	1	0.101491	12	0.036	0.074	0.55721	0.45572	chr2	48814108	48903264	+	Acvr2a	479570
chr2	48393774	48394530	1	-0.122752	10	0.068	0.11	0.6884	0.81116	chr2	48814108	48903264	+	Acvr2a	419579
chr2	56113135	56114015	1	0.104739	10	0.042	0.096	0.72176	0.61702	chr2	55435969	55598145	+	Kcnj3	514991
chr2	59017020	59017494	1	0.117865	10	0.021	0.024	0.6765	0.55864	chr2	58821697	59018606	-	Ccdc148	0
chr2	59874799	59875538	1	0.123777	10	0.0083	0.044	0.80134	0.67756	chr2	59852364	59882606	-	Wdsub1	0
chr2	59874799	59875538	1	0.123777	10	0.0083	0.044	0.80134	0.67756	chr2	59855193	59882606	-	Wdsub1	0
chr2	60036554	60037136	1	-0.24791	12	5e-07	0.00021	0.22881	0.47672	chr2	59899362	60125740	-	Baz2b	0
chr2	61111102	61111486	1	-0.125255	10	0.051	0.022	0.63024	0.75549	chr2	60751952	60963204	-	Rbms1	147899
chr2	65925501	65926041	1	-0.103665	12	0.0079	0.071	0.61323	0.71689	chr2	65845766	66031546	+	Csrnp3	0
chr2	66100603	66101317	1	-0.121631	12	0.0023	0.003	0.46006	0.58169	chr2	66082765	66124793	-	Galnt3	0
chr2	67516299	67516959	1	0.112207	10	0.0078	0.074	0.81581	0.70361	chr2	67446001	67526606	+	Xirp2	0
chr2	67516299	67516959	1	0.112207	10	0.0078	0.074	0.81581	0.70361	chr2	67446001	67526604	+	Xirp2	0
chr2	72331104	72332040	1	-0.115686	19	0.0034	0.12	0.47868	0.59436	chr2	72285636	72442610	+	Map3k20	0
chr2	72331104	72332040	1	-0.115686	19	0.0034	0.12	0.47868	0.59436	chr2	72285700	72389839	+	Map3k20	0
chr2	72331104	72332040	1	-0.115686	19	0.0034	0.12	0.47868	0.59436	chr2	72285700	72407501	+	Map3k20	0
chr2	73867886	73868017	0.74	-0.130333	14	4e-09	4.5e-07	0.31263	0.44296	chr2	73816508	73892639	-	Atf2	0
chr2	73867886	73868017	0.74	-0.130333	14	4e-09	4.5e-07	0.31263	0.44296	chr2	73826346	73892639	-	Atf2	0
chr2	73995549	73996545	1	0.102465	13	0.019	0.16	0.76275	0.66028	chr2	73908446	73911326	-	Atp5g3	84224
chr2	106131271	106132297	1	0.101544	10	0.12	0.48	0.78832	0.68678	chr2	105966707	106003549	-	Dnajc24	127723
chr2	113724717	113725355	1	0.10126	10	0.11	0.52	0.65314	0.55188	chr2	113327735	113716767	+	Fmn1	7951
chr2	113724717	113725355	1	0.10126	10	0.11	0.52	0.65314	0.55188	chr2	113441063	113716767	+	Fmn1	7951
chr2	113724717	113725355	1	0.10126	10	0.11	0.52	0.65314	0.55188	chr2	113685089	113716767	+	Fmn1	7951
chr2	132690066	132690631	1	-0.129032	10	0.0042	0.016	0.59546	0.72449	chr2	132690282	132751055	+	1110034G24Rik	0
chr2	158406378	158406842	1	-0.101699	10	0.014	0.065	0.74329	0.84499	chr2	158409852	158499253	+	Ralgapb	3011
chr2	168767479	168767785	1	0.106195	10	0.0029	0.026	0.34189	0.23569	chr2	168748331	168767201	-	Sall4	279
chr2	170745622	170746327	1	-0.120244	10	0.0092	0.063	0.63713	0.75738	chr2	170731806	170879775	+	Dok5	0
chr2	172104562	172105131	1	-0.100095	10	0.048	0.11	0.41371	0.5138	chr2	172036335	172043466	-	Cbln4	61097
chr3	28727385	28727968	1	0.110113	10	0.0034	0.04	0.8867	0.77658	chr3	28697902	28728360	+	Slc2a2	0
chr3	31108200	31109329	1	0.148429	10	0.015	0.16	0.7539	0.60547	chr3	31095057	31122923	+	Skil	0
chr3	33972806	33973195	1	0.103218	10	0.033	0.06	0.76214	0.65892	chr3	34020078	34069344	+	Fxr1	46884
chr3	35138791	35139930	1	0.106993	10	0.014	0.079	0.78164	0.67465	chr3	34649994	34652460	+	Sox2	486332
chr3	40548674	40549159	1	0.140155	10	0.021	0.19	0.63142	0.49127	chr3	40540766	40704774	+	Intu	0
chr3	51041002	51042213	1	0.129109	12	0.0081	0.077	0.69542	0.56631	chr3	51224446	51251654	+	Noct	182234
chr3	60473550	60474377	1	-0.137127	10	0.00013	0.0072	0.61329	0.75042	chr3	60472829	60629750	+	Mbnl1	0
chr3	60532260	60533083	1	-0.109335	11	0.008	0.053	0.65065	0.75998	chr3	60472829	60629750	+	Mbnl1	0
chr3	60532260	60533083	1	-0.109335	11	0.008	0.053	0.65065	0.75998	chr3	60501178	60629750	+	Mbnl1	0
chr3	64140335	64141566	1	0.105157	10	0.022	0.13	0.77371	0.66855	chr3	64116431	64137480	-	Vmn2r2	2856
chr3	67930060	67930652	1	0.121314	10	0.071	0.21	0.71531	0.594	chr3	67892219	68626482	+	Gm21949	0
chr3	67930060	67930652	1	0.121314	10	0.071	0.21	0.71531	0.594	chr3	67892219	68056593	+	Iqcj	0
chr3	78889185	78890071	1	-0.122099	10	0.021	0.051	0.56529	0.68739	chr3	79062510	79145875	-	Rapgef2	172440
chr3	78889185	78890071	1	-0.122099	10	0.021	0.051	0.56529	0.68739	chr3	79062510	79144887	-	Rapgef2	172440
chr3	82393364	82394132	1	-0.105515	10	0.036	0.07	0.30232	0.40784	chr3	82358071	82395268	+	Map9	0
chr3	82549279	82550573	1	0.10021	10	0.018	0.32	0.82699	0.72678	chr3	82538382	82548085	-	Npy2r	1195
chr3	84080276	84081221	1	0.156164	13	0.0044	0.0094	0.74141	0.58525	chr3	84087933	84155786	-	Mnd1	6713
chr3	99646078	99646570	1	-0.147669	10	0.0019	0.021	0.62514	0.7728	chr3	99885416	100143322	+	Spag17	238847
chr3	122857686	122858255	1	0.115254	10	0.023	0.045	0.83724	0.72199	chr3	122729157	122859374	+	Pde5a	0
chr3	125763508	125764362	1	0.120507	15	0.0043	0.076	0.45656	0.33605	chr3	125404090	125724986	+	Ndst4	38523
chr3	126602918	126603430	1	0.149115	10	0.0083	0.029	0.74748	0.59837	chr3	126596950	126818798	+	Camk2d	0
chr3	126602918	126603430	1	0.149115	10	0.0083	0.029	0.74748	0.59837	chr3	126596950	126846326	+	Camk2d	0
chr3	126801332	126801866	1	0.138626	10	0.012	0.06	0.67809	0.53946	chr3	126596950	126818798	+	Camk2d	0
chr3	126801332	126801866	1	0.138626	10	0.012	0.06	0.67809	0.53946	chr3	126596950	126846326	+	Camk2d	0
chr3	129218979	129219355	1	0.144974	11	0.0012	0.018	0.54466	0.39969	chr3	129199877	129219594	+	Pitx2	0
chr3	129218979	129219355	1	0.144974	11	0.0012	0.018	0.54466	0.39969	chr3	129213931	129219594	+	Pitx2	0
chr3	130357611	130358397	1	-0.136773	10	0.0023	0.0073	0.67231	0.80908	chr3	130180844	130599883	+	Col25a1	0
chr3	138512791	138513381	1	0.103664	10	0.035	0.15	0.67282	0.56916	chr3	138526190	138559696	+	Eif4e	12810
chr3	141927018	141927938	1	0.11908	10	0.018	0.099	0.78025	0.66118	chr3	141837135	142169228	-	Bmpr1b	0
chr3	141927018	141927938	1	0.11908	10	0.018	0.099	0.78025	0.66118	chr3	141837135	141982264	-	Bmpr1b	0
chr3	141927018	141927938	1	0.11908	10	0.018	0.099	0.78025	0.66118	chr3	141837135	141931588	-	Bmpr1b	0
chr3	142949621	142950115	1	-0.104896	10	0.053	0.073	0.44851	0.55341	chr3	142790901	142882004	-	Pkn2	67618
chr3	144706024	144706935	1	0.103196	10	0.015	0.15	0.86769	0.7645	chr3	144683677	144720335	-	Sh3glb1	0
chr3	144706024	144706935	1	0.103196	10	0.015	0.15	0.86769	0.7645	chr3	144686901	144720335	-	Sh3glb1	0
chr3	144803524	144804211	1	-0.140206	10	0.005	0.018	0.5539	0.69411	chr3	144796558	144819494	-	Clca3a2	0
chr3	147097202	147097812	1	-0.102537	10	0.032	0.05	0.74893	0.85147	chr3	146852366	146984008	+	Ttll7	113195
chr3	148977408	148977911	1	-0.101444	10	0.036	0.13	0.61632	0.71777	chr3	148815585	148954635	-	Adgrl2	22774
chr3	149661274	149661711	1	-0.11723	10	0.026	0.029	0.54144	0.65867	chr3	148815585	148954635	-	Adgrl2	706640
chr3	153626515	153627726	1	0.10541	10	0.1	0.26	0.48906	0.38365	chr3	153202508	153725133	-	St6galnac3	0
chr4	3231585	3231948	1	-0.118967	10	0.014	0.015	0.30504	0.42401	chr4	3184384	3185305	-	Vmn1r3	46281
chr4	5887868	5888886	1	0.109567	10	0.0068	0.072	0.78806	0.6785	chr4	5644178	5799944	+	Fam110b	87925
chr4	20549550	20550581	1	0.107847	11	0.035	0.11	0.58902	0.48118	chr4	20118873	20778668	-	Nkain3	0
chr4	20549550	20550581	1	0.107847	11	0.035	0.11	0.58902	0.48118	chr4	20243852	20778668	-	Nkain3	0
chr4	23754909	23755530	1	0.108094	10	0.015	0.089	0.83859	0.73049	chr4	24496461	24602948	+	Mms22l	740932
chr4	24374758	24375327	1	0.117519	10	0.0054	0.0028	0.83371	0.7162	chr4	24496461	24602948	+	Mms22l	121135
chr4	24698124	24699067	1	0.104534	10	0.12	0.084	0.77723	0.6727	chr4	24617272	24851086	-	Klhl32	0
chr4	34837283	34838229	1	0.11549	10	0.059	0.19	0.63745	0.52196	chr4	34803109	34882948	-	Zfp292	0
chr4	36293152	36294432	1	0.115431	10	0.019	0.08	0.63258	0.51715	chr4	35706647	36951744	-	Lingo2	0
chr4	36293152	36294432	1	0.115431	10	0.019	0.08	0.63258	0.51715	chr4	35706647	36718963	-	Lingo2	0
chr4	53278125	53279209	1	0.10427	11	0.11	0.46	0.726	0.62173	chr4	53030788	53159895	-	Abca1	118231
chr4	81505076	81505910	1	0.11332	10	0.03	0.21	0.81856	0.70524	chr4	81278498	81442815	-	Mpdz	62262
chr4	85629209	85630260	1	0.103742	10	0.065	0.28	0.56754	0.4638	chr4	85205455	85389379	+	Sh3gl2	239831
chr4	86164761	86165469	1	-0.105097	10	0.0019	0.021	0.77984	0.88494	chr4	86053914	86428382	+	Adamtsl1	0
chr4	88721038	88721370	1	-0.214868	10	1.4e-05	0.00025	0.29232	0.50718	chr4	88718291	88722508	-	Klhl9	0
chr4	97583310	97583875	1	-0.108982	10	0.0062	0.019	0.2875	0.39648	chr4	97581942	98118876	+	Nfia	0
chr4	102421136	102421895	1	0.117412	13	0.013	0.12	0.44816	0.33075	chr4	102254741	102555924	+	Pde4b	0
chr4	102421136	102421895	1	0.117412	13	0.013	0.12	0.44816	0.33075	chr4	102254938	102607262	+	Pde4b	0
chr4	103555148	103555903	1	0.129072	10	0.012	0.093	0.64774	0.51867	chr4	103313845	103366428	+	Oma1	188721
chr4	105149195	105149717	1	-0.119842	10	0.016	0.074	0.35128	0.47113	chr4	105157346	105232767	+	Plpp3	7630
chr4	112855019	112856231	1	0.11375	12	0.02	0.12	0.73551	0.62176	chr4	112804615	113286973	-	Skint6	0
chr5	7933219	7933825	1	-0.122258	11	0.0093	0.028	0.35342	0.47568	chr5	7960471	7982213	+	Steap4	26647
chr5	10669840	10671129	1	0.110546	10	0.037	0.097	0.62361	0.51307	chr5	11183014	11187810	+	Gm5861	511886
chr5	20616758	20617285	1	-0.118062	10	0.00068	0.0029	0.74895	0.86702	chr5	19227045	20704791	+	Magi2	0
chr5	20616758	20617285	1	-0.118062	10	0.00068	0.0029	0.74895	0.86702	chr5	19907517	20704791	+	Magi2	0
chr5	20616758	20617285	1	-0.118062	10	0.00068	0.0029	0.74895	0.86702	chr5	19907517	20704792	+	Magi2	0
chr5	41261727	41262779	1	0.1029	10	0.081	0.16	0.62059	0.51769	chr5	41624972	41707691	-	Rab28	362194
chr5	41261727	41262779	1	0.1029	10	0.081	0.16	0.62059	0.51769	chr5	41624972	41708179	-	Rab28	362194
chr5	43235829	43236558	1	-0.132367	10	0.0068	0.11	0.46434	0.59671	chr5	43233462	43289724	+	Cpeb2	0
chr5	44727193	44727616	1	0.118213	10	0.0035	0.06	0.76528	0.64706	chr5	44472132	44799746	-	Ldb2	0
chr5	50697469	50697950	1	0.105534	10	0.01	0.04	0.27075	0.16521	chr5	49959950	50058996	-	Adgra3	638474
chr5	53164481	53165085	1	0.111334	10	0.029	0.23	0.91833	0.807	chr5	53107082	53213452	-	Sel1l3	0
chr5	66459614	66460106	1	0.133471	10	0.0016	0.015	0.69182	0.55834	chr5	66298724	66618817	-	Apbb2	0
chr5	67656674	67657335	1	0.16396	10	0.0031	0.029	0.70624	0.54228	chr5	67618138	67847431	-	Atp8a1	0
chr5	73846147	73846740	1	-0.114793	10	0.09	0.015	0.32327	0.43806	chr5	74000037	74068411	-	Usp46	153298
chr5	77939407	77940178	1	0.123044	12	0.0046	0.054	0.74789	0.62484	chr5	77349239	77408045	-	Igfbp7	531363
chr5	90491644	90491910	1	-0.110488	10	0.013	0.22	0.39831	0.50879	chr5	90490713	90508907	+	Afp	0
chr5	98377908	98378441	1	0.102848	11	0.0014	0.0082	0.90492	0.80208	chr5	98329303	98802019	+	1700007G11Rik	0
chr5	105475587	105476782	1	0.109059	10	0.066	0.08	0.73229	0.62323	chr5	105415774	105486189	+	Lrrc8b	0
chr5	105935445	105936176	1	0.114587	10	0.0057	0.017	0.84281	0.72823	chr5	105876567	105915820	+	Zfp326	19626
chr5	117709758	117710227	1	0.107283	10	0.017	0.097	0.74838	0.64109	chr5	117414001	117767988	+	Ksr2	0
chr5	126528796	126529303	1	0.125884	10	0.0013	0.012	0.75516	0.62928	chr5	127241825	127565790	+	Tmem132c	712523
chr6	4562873	4563688	1	0.150807	10	0.017	0.062	0.73328	0.58247	chr6	4505617	4541543	+	Col1a2	21331
chr6	9353201	9354666	1	0.106789	10	0.034	0.18	0.7817	0.67491	chr6	8950018	9248578	+	Nxph1	104624
chr6	15405570	15406276	1	-0.149711	12	0.00019	0.0099	0.58212	0.73184	chr6	14901348	15441977	+	Foxp2	0
chr6	15405570	15406276	1	-0.149711	12	0.00019	0.0099	0.58212	0.73184	chr6	15185505	15441977	+	Foxp2	0
chr6	16793216	16794237	1	0.12235	12	0.014	0.0096	0.60036	0.47801	chr6	16833380	16898441	-	Tfec	39144
chr6	18933990	18934966	1	0.145823	10	0.0065	0.017	0.45529	0.30947	chr6	18866317	18879584	+	Ankrd7	54407
chr6	22010409	22010948	1	-0.130622	14	0.0028	0.0095	0.31359	0.44421	chr6	21985909	22255606	+	Cped1	0
chr6	24558618	24559454	1	-0.102666	10	0.064	0.15	0.72877	0.83144	chr6	24528143	24573164	+	Asb15	0
chr6	34110687	34111544	1	0.104473	10	0.059	0.16	0.66835	0.56388	chr6	34029447	34134034	+	Lrguk	0
chr6	34174897	34175340	1	-0.102156	10	0.008	0.024	0.75773	0.85989	chr6	34155878	34177054	-	Slc35b4	0
chr6	63814732	63815463	1	0.107659	10	0.015	0.049	0.63349	0.52583	chr6	63256856	64666279	+	Grid2	0
chr6	64595932	64596905	1	0.14213	10	0.0033	0.016	0.5259	0.38377	chr6	63256856	64666279	+	Grid2	0
chr6	67565926	67566804	1	0.103746	11	0.015	0.06	0.78049	0.67675	chr6	67534058	67535822	-	Tacstd2	30105
chr6	79427918	79429306	1	0.12441	13	0.0032	0.071	0.79691	0.6725	chr6	79818030	79818364	+	Gm20594	388725
chr6	92821519	92822292	1	0.106081	10	0.072	0.35	0.66019	0.55411	chr6	92772698	92901441	-	Adamts9	0
chr6	94850913	94851777	1	0.107072	10	0.029	0.089	0.73888	0.63181	chr6	94604528	94700145	-	Lrig1	150769
chr6	98287653	98289263	1	0.127264	18	0.0019	0.038	0.72224	0.59497	chr6	98238013	98342754	-	Gm765	0
chr6	98745482	98746190	1	-0.107898	10	0.027	0.14	0.49004	0.59793	chr6	98925341	99435345	-	Foxp1	179152
chr6	98745482	98746190	1	-0.107898	10	0.027	0.14	0.49004	0.59793	chr6	98925341	99520993	-	Foxp1	179152
chr6	98745482	98746190	1	-0.107898	10	0.027	0.14	0.49004	0.59793	chr6	98925341	99266515	-	Foxp1	179152
chr6	98745482	98746190	1	-0.107898	10	0.027	0.14	0.49004	0.59793	chr6	98925341	99028298	-	Foxp1	179152
chr6	107179258	107180648	1	0.118307	10	0.01	0.081	0.71153	0.59322	chr6	107529725	107570228	+	Lrrn1	349078
chr6	109138685	109139044	1	0.101352	11	0.057	0.19	0.6389	0.53755	chr6	108828640	108859356	+	Edem1	279330
chr6	134647852	134648868	1	0.100656	10	0.083	0.35	0.58844	0.48779	chr6	134639511	134711184	+	Borcs5	0
chr6	134647852	134648868	1	0.100656	10	0.083	0.35	0.58844	0.48779	chr6	134640939	134711184	+	Borcs5	0
chr6	136555118	136556194	1	-0.11001	10	0.05	0.17	0.67255	0.78256	chr6	136518850	136607379	+	Atf7ip	0
chr6	138022682	138023383	1	-0.121875	10	0.0082	0.045	0.75691	0.87878	chr6	137983589	138079916	-	Slc15a5	0
chr6	139444831	139446411	1	0.107536	12	0.029	0.13	0.75095	0.64341	chr6	139493181	139501909	-	Rergl	46771
chr6	140955689	140956605	1	0.138395	10	0.0048	0.059	0.44939	0.31099	chr6	140623501	140678472	+	Aebp2	277218
chr6	144117349	144118754	1	0.117171	10	0.02	0.11	0.77846	0.66129	chr6	143828424	144209568	-	Sox5	0
chr6	145391845	145392357	1	0.120728	10	0.00051	0.0011	0.87865	0.75792	chr6	145397234	145434925	-	Lmntd1	4878
chr7	15804591	15805099	1	0.120718	10	0.028	0.037	0.64837	0.52765	chr7	15833249	15839679	-	Obox6	28151
chr7	26891541	26892205	1	0.104105	10	0.1	0.48	0.8437	0.7396	chr7	26931630	26939386	-	Cyp2a22	39426
chr7	36785968	36786454	1	-0.149294	10	0.0011	0.0083	0.5502	0.6995	chr7	36698117	36773457	+	Tshz3	12512
chr7	45659625	45660116	1	-0.107139	10	0.043	0.28	0.7781	0.88524	chr7	45648590	45666394	-	Fut2	0
chr7	51213508	51214575	1	0.103091	10	0.054	0.28	0.72387	0.62078	chr7	51511028	51598707	+	Ano5	296454
chr7	86690293	86691455	1	0.113749	10	0.038	0.23	0.65524	0.54149	chr7	86688340	86695384	+	Olfr292	0
chr7	89901316	89902303	1	0.131328	12	0.01	0.042	0.76952	0.63819	chr7	89866147	89903629	-	Ccdc81	0
chr7	90444622	90445608	1	0.109109	10	0.021	0.056	0.31796	0.20885	chr7	90442780	90448043	+	Crebzf	0
chr7	123962837	123963980	1	-0.121448	10	0.02	0.098	0.57699	0.69844	chr7	123983180	124398989	+	Hs3st4	19201
chr7	130518437	130518825	1	-0.118868	11	0.001	0.012	0.13981	0.25868	chr7	130391493	130520369	-	Ate1	0
chr7	130518437	130518825	1	-0.118868	11	0.001	0.012	0.13981	0.25868	chr7	130391493	130519580	-	Ate1	0
chr7	131131051	131131675	1	0.102343	11	0.12	0.19	0.70644	0.6041	chr7	131138346	131146283	-	4933402N03Rik	6672
chr7	136264873	136265671	1	0.115721	10	0.025	0.19	0.81654	0.70082	chr7	135689787	135716379	-	Mki67	548495
chr8	27579442	27579877	1	-0.116264	10	0.013	0.039	0.45238	0.56865	chr8	27447669	27495172	+	Poteg	84271
chr8	29297175	29298347	1	0.105267	10	0.0058	0.029	0.78713	0.68186	chr8	28646716	29219636	-	Unc5d	77540
chr8	33824144	33824831	1	0.11051	10	0.066	0.11	0.8406	0.73009	chr8	33782643	33929863	-	Rbpms	0
chr8	33824144	33824831	1	0.11051	10	0.066	0.11	0.8406	0.73009	chr8	33803939	33929863	-	Rbpms	0
chr8	37012099	37013474	1	-0.119177	14	0.0083	0.19	0.58658	0.70576	chr8	36993574	36995533	+	AI429214	16567
chr8	44809237	44810118	1	0.107289	10	0.019	0.096	0.88967	0.78238	chr8	44950207	45052257	+	Fat1	140090
chr8	45826301	45826773	1	0.146134	10	0.0048	0.085	0.82638	0.68025	chr8	45507787	45827906	+	Sorbs2	0
chr8	45826301	45826773	1	0.146134	10	0.0048	0.085	0.82638	0.68025	chr8	45627750	45827906	+	Sorbs2	0
chr8	45826301	45826773	1	0.146134	10	0.0048	0.085	0.82638	0.68025	chr8	45661992	45827906	+	Sorbs2	0
chr8	46872337	46873076	1	0.116271	10	0.071	0.31	0.69458	0.5783	chr8	46739744	46847458	+	Irf2	24880
chr8	48450561	48450996	1	0.167628	10	0.00083	0.0036	0.39861	0.23098	chr8	48225664	48674690	-	Tenm3	0
chr8	48655255	48655963	1	-0.101475	10	0.083	0.53	0.51962	0.62109	chr8	48225664	48674690	-	Tenm3	0
chr8	48781476	48782029	1	-0.125592	10	0.0087	0.032	0.35573	0.48132	chr8	48225664	48674690	-	Tenm3	106787
chr8	49014542	49015300	1	-0.101431	10	0.013	0.062	0.64618	0.74761	chr8	48225664	48674690	-	Tenm3	339853
chr8	49765093	49766204	1	0.102452	10	0.01	0.19	0.72606	0.62361	chr8	48225664	48674690	-	Tenm3	1090404
chr8	50309341	50310538	1	0.118502	10	0.01	0.036	0.72699	0.60849	chr8	48225664	48674690	-	Tenm3	1634652
chr8	53571191	53572656	1	0.106356	12	0.021	0.23	0.78757	0.68121	chr8	53586866	53639065	-	Neil3	14211
chr8	53668410	53668971	1	0.108107	10	0.049	0.23	0.73401	0.6259	chr8	53586866	53639065	-	Neil3	29346
chr8	56707979	56708974	1	0.115427	10	0.067	0.066	0.6595	0.54408	chr8	56551133	56593939	+	Fbxo8	114041
chr8	66469729	66471286	1	0.11697	12	0.017	0.12	0.77114	0.65417	chr8	65618039	66471637	+	March1	0
chr8	66469729	66471286	1	0.11697	12	0.017	0.12	0.77114	0.65417	chr8	65618524	66471637	+	March1	0
chr8	66469729	66471286	1	0.11697	12	0.017	0.12	0.77114	0.65417	chr8	66386300	66471637	+	March1	0
chr8	78622638	78623103	1	-0.130078	10	0.0037	0.031	0.70799	0.83806	chr8	78509327	78734012	+	Slc10a7	0
chr8	89562321	89562977	1	0.113375	10	0.027	0.36	0.48975	0.37637	chr8	89027242	89044162	-	Sall1	518160
chr8	93756704	93757177	1	0.126908	10	0.0037	0.015	0.44498	0.31808	chr8	93810837	93969388	+	Gnao1	53661
chr8	93756704	93757177	1	0.126908	10	0.0037	0.015	0.44498	0.31808	chr8	93810837	93960694	+	Gnao1	53661
chr8	96231081	96231589	1	-0.134615	10	0.0017	0.0033	0.49153	0.62614	chr8	95864136	95888365	-	Got2	342717
chr8	98403100	98404217	1	0.130922	10	0.017	0.11	0.60404	0.47312	chr8	99024470	99416471	-	Cdh8	620254
chr8	113524745	113525297	1	0.101775	11	0.054	0.072	0.62639	0.52461	chr8	113635585	113645192	+	Mon1b	110289
chr8	115255685	115255820	1	0.143126	10	9.2e-05	0.015	0.37002	0.2269	chr8	114439651	115352712	+	Wwox	0
chr9	31910323	31911050	1	0.106689	10	0.057	0.23	0.63503	0.52834	chr9	31846043	31913285	-	Barx2	0
chr9	34034060	34035228	1	0.10304	10	0.032	0.063	0.64698	0.54394	chr9	34488730	35030878	+	Kirrel3	453503
chr9	34034060	34035228	1	0.10304	10	0.032	0.063	0.64698	0.54394	chr9	34488730	35036307	+	Kirrel3	453503
chr9	51631357	51631833	1	0.123057	10	0.095	0.19	0.57193	0.44887	chr9	51765351	51853059	+	Arhgap20	133519
chr9	52607404	52608259	1	0.112852	10	0.065	0.067	0.71626	0.60341	chr9	52673031	52679780	-	AI593442	64773
chr9	52607404	52608259	1	0.112852	10	0.065	0.067	0.71626	0.60341	chr9	52673031	52679437	-	AI593442	64773
chr9	55259378	55260047	1	-0.155205	10	0.0011	0.0026	0.68392	0.83913	chr9	55220221	55283625	-	Nrg4	0
chr9	72383451	72383863	1	0.110549	10	0.051	0.062	0.75282	0.64227	chr9	72274887	72363771	+	Zfp280d	19681
chr9	77311980	77313001	1	0.116849	13	0.017	0.065	0.76459	0.64774	chr9	77102083	77347870	-	Mlip	0
chr9	82976451	82976752	1	0.11264	10	0.0032	0.035	0.15566	0.043018	chr9	82866158	82975489	-	Phip	963
chr9	87413601	87414307	1	-0.143389	10	0.0048	0.045	0.58351	0.7269	chr9	87191962	87255532	-	Cep162	158070
chr9	87846330	87846884	1	-0.108746	10	0.034	0.081	0.77264	0.88138	chr9	87702799	87731260	-	Tbx18	115071
chr9	91680790	91682309	1	0.105189	10	0.17	0.28	0.5906	0.48542	chr9	91368971	91389348	+	Zic4	291443
chr9	98702524	98703041	1	0.120805	10	0.018	0.098	0.44557	0.32477	chr9	98588729	98601679	-	Mrps22	100846
chr9	103572244	103572533	1	0.163772	10	0.00042	0.005	0.55696	0.39319	chr9	103482935	103761837	-	Tmem108	0
chr9	116630705	116631187	1	-0.119584	10	0.011	0.055	0.61914	0.73872	chr9	116572746	117629913	-	Rbms3	0
chr9	116630705	116631187	1	-0.119584	10	0.011	0.055	0.61914	0.73872	chr9	116572746	117252483	-	Rbms3	0

## Sheet: closestPromoter_WT26movsWT3mo
chr	start	stop	q-value	mean methylation difference	CpGs	p(MWU)	p(2D KS)	mean g1	mean g2	chr_closestGene	start_closestGene	end_closestGene	strand_closestGene	GeneSymbol	distance
chr1	3705398	3706684	1	0.10151	10	0.012	0.023	0.65544	0.55393	chr1	3671499	3673498	-	Xkr4	31901
chr1	12509843	12510513	1	0.119582	10	0.037	0.089	0.60376	0.48418	chr1	12690429	12692428	+	Sulf1	179917
chr1	15815217	15815876	1	0.118233	10	0.033	0.31	0.71538	0.59715	chr1	15803645	15805644	+	Terf1	9574
chr1	32693917	32694714	1	0.101191	10	0.01	0.055	0.81762	0.71643	chr1	32547294	32549293	-	Gm5415	144625
chr1	32740329	32740758	1	0.108633	10	0.0037	0.016	0.84413	0.7355	chr1	32547294	32549293	-	Gm5415	191037
chr1	34012327	34012948	1	-0.140142	11	0.00051	0.0078	0.34337	0.48351	chr1	34009824	34011823	+	Dst	505
chr1	40726257	40726811	1	-0.116113	10	0.097	0.12	0.51386	0.62997	chr1	40679711	40681710	+	Slc9a2	44548
chr1	42540507	42540812	1	-0.192056	10	4.3e-06	0.00037	0.54965	0.7417	chr1	42695145	42697144	+	Pou3f3	154334
chr1	54957126	54957463	1	-0.131872	10	0.001	0.0099	0.47535	0.60722	chr1	54926388	54928387	-	Ankrd44	28740
chr1	56808962	56809636	1	0.123801	10	0.003	0.061	0.68015	0.55635	chr1	56971335	56973334	-	Satb2	161700
chr1	56974267	56974573	1	0.141134	11	0.002	0.018	0.37036	0.22923	chr1	56971335	56973334	-	Satb2	934
chr1	60753567	60754296	1	0.121404	10	0.0042	0.11	0.78277	0.66136	chr1	60744387	60746386	+	Cd28	7182
chr1	64254174	64254720	1	0.109171	10	0.046	0.097	0.55795	0.44878	chr1	64121390	64123389	-	Klf7	130786
chr1	69721281	69722277	1	0.115851	10	0.013	0.054	0.83707	0.72122	chr1	69685961	69687960	-	Ikzf2	33322
chr1	73142913	73143659	1	0.159439	10	0.0068	0.026	0.80642	0.64699	chr1	73015900	73017899	-	Tnp1	125015
chr1	82612454	82612888	1	-0.11145	10	0.0046	0.021	0.44171	0.55316	chr1	82586850	82588849	-	Col4a4	23606
chr1	97944408	97944920	1	0.13558	11	0.0022	0.055	0.81029	0.67471	chr1	98095633	98097632	-	Pam	150714
chr1	116428796	116429131	1	0.104785	10	0.0038	0.055	0.81592	0.71114	chr1	115683136	115685135	+	Cntnap5a	743662
chr1	138393728	138394327	1	0.103148	10	0.0068	0.055	0.83673	0.73359	chr1	138271737	138273736	+	Atp6v1g3	119993
chr1	151429567	151430147	1	-0.1059	10	0.072	0.15	0.34465	0.45055	chr1	151428436	151430435	-	Swt1	0
chr1	163736270	163737157	1	0.104328	10	0.071	0.3	0.60887	0.50455	chr1	163725233	163727232	-	Mettl11b	9039
chr1	164242850	164243570	1	0.122372	10	0.013	0.067	0.73657	0.6142	chr1	164247045	164249044	+	Slc19a2	3476
chr1	177051553	177051976	1	0.179398	10	0.00034	0.0062	0.72699	0.54759	chr1	177248768	177250767	-	Akt3	196793
chr1	195241605	195241813	8.8e-10	-0.110747	18	4.3e-14	5.3e-16	0.13413	0.24488	chr1	195176716	195178715	-	Cr2	62891
chr10	11102812	11103748	1	0.106597	10	0.13	0.038	0.80891	0.70232	chr10	11082332	11084331	-	Grm1	18482
chr10	20893605	20894371	1	-0.105577	10	0.081	0.23	0.66919	0.77477	chr10	20950546	20952545	+	Ahi1	56176
chr10	28524448	28524992	1	0.116987	12	0.0084	0.074	0.40516	0.28817	chr10	28666359	28668358	+	Themis	141368
chr10	39846085	39846798	1	0.115906	10	0.059	0.047	0.80826	0.69236	chr10	39926924	39928923	-	Mfsd4b2	80127
chr10	41270340	41271112	1	0.13568	10	0.051	0.19	0.6421	0.50642	chr10	41303242	41305241	-	Fig4	32131
chr10	49009607	49010797	1	0.105316	10	0.066	0.14	0.74962	0.64431	chr10	49788755	49790754	-	Grik2	777959
chr10	54410851	54411679	1	0.130865	10	0.00068	0.011	0.77853	0.64766	chr10	54075797	54077796	-	Man1a	333056
chr10	59523587	59524440	1	0.105614	16	0.0031	0.02	0.70325	0.59763	chr10	59441780	59443779	-	Oit3	79809
chr10	68752939	68753253	1	-0.101841	12	0.022	0.063	0.6184	0.72024	chr10	68721745	68723744	+	Tmem26	29196
chr10	69098403	69099247	1	0.107549	10	0.014	0.06	0.86643	0.75888	chr10	69206551	69208550	+	Rhobtb1	107305
chr10	71028546	71028969	1	0.254717	10	2.8e-07	2.5e-05	0.44414	0.18942	chr10	71159691	71161690	-	Bicc1	130723
chr10	71382809	71383655	1	-0.112171	10	0.027	0.089	0.53874	0.65092	chr10	71345762	71347761	+	Ipmk	35049
chr10	95257698	95258396	1	0.142106	14	0.0055	0.011	0.68348	0.54137	chr10	95323710	95325709	-	Cradd	65315
chr10	105188942	105189574	1	-0.147461	10	0.0036	0.034	0.66056	0.80802	chr10	105574480	105576479	-	Tmtc2	384907
chr10	109073955	109075041	1	0.101964	10	0.095	0.13	0.77169	0.66972	chr10	109010976	109012975	-	Syt1	60981
chr10	112465752	112466902	1	0.108563	10	0.0047	0.011	0.83978	0.73122	chr10	112269122	112271121	+	Kcnc2	194632
chr10	114204399	114205316	1	0.103696	10	0.026	0.21	0.68377	0.58007	chr10	114801371	114803370	-	Trhde	596056
chr10	115660162	115660580	1	0.108488	10	0.071	0.2	0.51131	0.40282	chr10	115587781	115589780	-	Lgr5	70383
chr10	115958676	115959507	1	0.106088	10	0.02	0.01	0.71507	0.60898	chr10	116016362	116018361	+	Ptprr	56856
chr10	115975994	115976578	1	0.116285	10	0.08	0.15	0.62446	0.50818	chr10	116016362	116018361	+	Ptprr	39785
chr10	116181822	116182711	1	-0.121869	10	0.0085	0.032	0.40025	0.52212	chr10	116175350	116177349	+	Ptprr	4474
chr10	119302127	119302664	1	0.111297	10	0.034	0.039	0.75033	0.63903	chr10	119240056	119242055	-	Cand1	60073
chr10	119646006	119646631	1	0.111289	10	0.08	0.47	0.55663	0.44534	chr10	119817388	119819387	+	Grip1	170758
chr10	119844982	119845208	1	-0.168908	10	0.00015	0.015	0.38718	0.55609	chr10	119817388	119819387	+	Grip1	25596
chr10	120236663	120237021	1	0.135091	10	0.009	0.089	0.47256	0.33747	chr10	120225059	120227058	+	Llph	9606
chr10	120513039	120513695	1	-0.133587	10	0.00081	0.0022	0.24169	0.37527	chr10	120476470	120478469	-	Hmga2	34571
chr10	120678607	120679225	1	0.118433	10	0.015	0.13	0.68468	0.56625	chr10	120476470	120478469	-	Hmga2	200139
chr10	124527701	124528873	1	0.107439	10	0.011	0.073	0.73062	0.62318	chr10	125328536	125330535	-	Slc16a7	799664
chr11	23140835	23141507	1	-0.153263	10	0.0058	0.041	0.18476	0.33802	chr11	23254040	23256039	+	Xpo1	112534
chr11	33881827	33882370	1	-0.10011	10	0.0037	0.0093	0.71949	0.8196	chr11	33843586	33845585	-	Kcnip1	36243
chr11	36746631	36747203	1	0.122319	10	0.072	0.22	0.74738	0.62506	chr11	36944242	36946241	-	Tenm2	197040
chr11	38639663	38639969	1	0.102013	10	0.026	0.074	0.78746	0.68545	chr11	36944242	36946241	-	Tenm2	1693423
chr11	85887079	85887827	1	0.120665	13	0.0028	0.0087	0.56179	0.44113	chr11	85888062	85890061	+	Tbx4	236
chr11	92949886	92950655	1	0.115859	10	0.02	0.21	0.57628	0.46042	chr11	93097289	93099288	+	Car10	146635
chr11	94355300	94355881	1	-0.113246	10	0.038	0.098	0.6916	0.80484	chr11	94326000	94327999	+	Ankrd40	27302
chr11	100825496	100826044	1	-0.128922	10	0.0033	0.055	0.72069	0.84962	chr11	100822571	100824570	-	Stat5b	927
chr11	106066777	106066857	1	-0.118473	13	5.1e-08	1.8e-06	0.13754	0.25601	chr11	106064106	106066105	+	Taco1	673
chr11	112267599	112268297	1	0.109813	10	0.036	0.088	0.68314	0.57333	chr11	112780209	112782208	+	Sox9	511913
chr12	7900221	7900998	1	0.140953	10	0.017	0.023	0.74477	0.60382	chr12	7975676	7977675	+	Apob	74679
chr12	10536250	10536522	1	0.134512	10	0.014	0.11	0.4754	0.34089	chr12	10388779	10390778	+	Rdh14	145473
chr12	24842115	24842703	1	-0.13478	10	0.012	0.059	0.47174	0.60652	chr12	24829598	24831597	+	Mboat2	10519
chr12	34302999	34304075	1	0.126652	10	0.023	0.12	0.74731	0.62066	chr12	34528890	34530889	-	Hdac9	224816
chr12	34532680	34533374	1	0.121665	10	0.022	0.013	0.82326	0.70159	chr12	34528890	34530889	-	Hdac9	1792
chr12	38788858	38789508	1	-0.108695	10	0.022	0.075	0.58164	0.69034	chr12	38781710	38783709	+	Etv1	5150
chr12	40198155	40199229	1	-0.156663	13	4.4e-05	0.006	0.27059	0.42725	chr12	40199316	40201315	-	Lsmem1	88
chr12	53155393	53155708	1	-0.134146	10	7.5e-05	0.00045	0.23305	0.3672	chr12	53246676	53248675	+	Npas3	90969
chr12	57531862	57532919	1	0.122424	10	0.048	0.31	0.73509	0.61267	chr12	57546122	57548121	-	Foxa1	13204
chr12	64236208	64236838	1	0.112609	11	0.0062	0.12	0.76781	0.65521	chr12	64474899	64476898	-	Fscb	238062
chr12	67926116	67927022	1	0.139832	10	0.00018	0.0054	0.84055	0.70072	chr12	67222550	67224549	-	Mdga2	701568
chr12	69852259	69853252	1	0.10573	12	0.068	0.068	0.76056	0.65483	chr12	69891104	69893103	+	Atl1	37853
chr12	73331782	73332857	1	0.118903	15	0.0012	0.045	0.76034	0.64144	chr12	73286712	73288711	-	Trmt5	43072
chr12	85264757	85265164	1	0.118681	10	0.038	0.24	0.52887	0.41019	chr12	85270592	85272591	-	Mlh3	5429
chr12	88694680	88696015	1	0.101832	10	0.074	0.23	0.79463	0.69279	chr12	88792503	88794502	+	Nrxn3	96489
chr12	116158742	116159455	1	0.123308	10	0.0031	0.04	0.85505	0.73175	chr12	116075725	116077724	+	Vipr2	81019
chr13	10953927	10954711	1	0.10393	11	0.014	0.12	0.70229	0.59836	chr13	10360804	10362803	-	Chrm3	591125
chr13	40287026	40287471	1	0.135836	10	0.0096	0.11	0.75332	0.61749	chr13	40288012	40290011	-	Ofcc1	542
chr13	44869608	44870020	0.26	-0.121066	17	3.7e-09	1.6e-07	0.2765	0.39756	chr13	45002097	45004096	-	Dtnbp1	132078
chr13	50879316	50879907	1	0.103267	10	0.13	0.45	0.76718	0.66391	chr13	50696328	50698327	+	Gm8765	180990
chr13	63275418	63276198	1	-0.136912	10	0.0077	0.061	0.37597	0.51289	chr13	63431746	63433745	-	Fancc	155549
chr13	70675171	70676137	1	0.103573	18	0.0063	0.24	0.46398	0.36041	chr13	70637635	70639634	-	Ice1	35538
chr13	78446426	78446947	1	0.114282	10	0.046	0.11	0.72679	0.61251	chr13	78198874	78200873	-	Nr2f1	245554
chr13	83648987	83649840	1	0.124538	10	0.024	0.063	0.80905	0.68452	chr13	83571606	83573605	+	Mef2c	75383
chr13	91616590	91617753	1	0.107128	10	0.0027	0.055	0.89173	0.7846	chr13	91739520	91741519	+	Acot12	121768
chr13	94618646	94619438	1	-0.130142	13	0.0057	0.022	0.47561	0.60575	chr13	94786942	94788941	+	Tbca	167505
chr13	105109197	105109751	1	-0.118372	10	0.024	0.08	0.59211	0.71048	chr13	105080121	105082120	+	4933425L06Rik	27078
chr13	109904985	109905403	1	-0.177688	10	9.2e-05	0.007	0.50086	0.67855	chr13	110280207	110282206	-	Rab3c	374805
chr13	115983909	115984956	1	0.101519	10	0.022	0.24	0.86188	0.76036	chr13	116309689	116311688	-	Isl1	324734
chr13	116348319	116348952	1	-0.106219	10	0.0089	0.098	0.28632	0.39254	chr13	116309689	116311688	-	Isl1	36632
chr13	117840370	117841208	1	0.110999	10	0.027	0.05	0.73079	0.61979	chr13	117600319	117602318	+	Hcn1	238053
chr13	118313093	118313851	1	0.116286	10	0.042	0.16	0.64651	0.53022	chr13	118387253	118389252	-	Mrps30	73403
chr13	119488872	119488960	1	-0.115705	10	0.0018	0.036	0.67504	0.79075	chr13	119486859	119488858	+	Tmem267	15
chr14	7856348	7856745	1	0.115422	10	0.066	0.22	0.79019	0.67477	chr14	7815956	7817955	+	Flnb	38394
chr14	16847042	16847755	1	0.123485	10	0.01	0.052	0.57706	0.45357	chr14	17082332	17084331	-	Rarb	234578
chr14	23389555	23390236	1	0.11739	10	0.028	0.16	0.60087	0.48348	chr14	24004206	24006205	-	Kcnma1	613971
chr14	35626525	35627060	1	0.127919	10	0.0039	0.054	0.79013	0.66221	chr14	35811979	35813978	-	4930596D02Rik	184920
chr14	36918394	36919031	1	-0.133849	10	0.029	0.3	0.35254	0.48638	chr14	36919536	36921535	-	Ccser2	506
chr14	53876194	53877195	1	-0.166606	10	0.00073	0.021	0.59998	0.76659	chr14	54252128	54254127	+	Abhd4	374934
chr14	55338784	55339565	1	0.124218	10	0.027	0.11	0.49955	0.37533	chr14	55220006	55222005	+	Dhrs2	116780
chr14	60749778	60750160	1	-0.104438	10	0.032	0.13	0.46605	0.57049	chr14	60766133	60768132	+	C1qtnf9	15974
chr14	84547525	84548148	1	0.140419	10	0.032	0.13	0.53624	0.39582	chr14	84441562	84443561	+	Pcdh17	103965
chr14	95357029	95357636	1	-0.143314	10	0.005	0.0077	0.4681	0.61141	chr14	95879265	95881264	+	4921530L21Rik	521630
chr14	98156124	98156950	1	0.102321	13	0.0064	0.15	0.70376	0.60144	chr14	98169766	98171765	-	Dach1	12817
chr14	99785420	99786288	1	0.150677	10	0.0013	0.0022	0.45916	0.30848	chr14	100149797	100151796	-	Klf12	363510
chr14	101517037	101517970	1	-0.104253	10	0.14	0.074	0.31528	0.41953	chr14	101609192	101611191	-	Tbc1d4	91223
chr14	102225346	102225994	1	0.118136	10	0.032	0.35	0.78082	0.66268	chr14	101838622	101840621	+	Lmo7	384726
chr14	109159958	109160890	1	0.111764	10	0.00087	0.081	0.80188	0.69012	chr14	108914240	108916239	-	Slitrk1	243720
chr14	115641624	115642317	1	0.114862	10	0.056	0.51	0.63868	0.52382	chr14	115090214	115092213	+	Gpc5	549412
chr15	6210735	6211252	1	0.104957	10	0.016	0.044	0.78189	0.67693	chr15	6297788	6299787	+	Dab2	86537
chr15	6788032	6788571	1	-0.138973	10	0.00019	0.006	0.68428	0.82325	chr15	6706380	6708379	+	Rictor	79654
chr15	10760272	10760508	1	0.188605	10	0.00063	0.012	0.67544	0.48684	chr15	10714632	10716631	-	Rai14	43642
chr15	13623988	13624623	1	0.103231	10	0.032	0.21	0.71978	0.61655	chr15	13173676	13175675	-	Cdh6	448314
chr15	15648077	15649078	1	0.138721	10	0.02	0.16	0.7996	0.66088	chr15	16776100	16778099	+	Cdh9	1127023
chr15	16592946	16593866	1	0.101118	11	0.013	0.21	0.72068	0.61957	chr15	16776100	16778099	+	Cdh9	182235
chr15	25006050	25006652	1	0.143155	10	0.0031	0.061	0.79665	0.65349	chr15	25413765	25415764	-	Basp1	407114
chr15	25331962	25332760	1	-0.118395	10	0.062	0.11	0.59371	0.71211	chr15	25413765	25415764	-	Basp1	81006
chr15	30132635	30133552	1	0.110659	10	0.025	0.24	0.81991	0.70925	chr15	30170592	30172591	+	Ctnnd2	37041
chr15	30550173	30551233	1	0.134476	10	0.023	0.12	0.77753	0.64305	chr15	30170592	30172591	+	Ctnnd2	377583
chr15	34141634	34142649	1	0.101122	10	0.13	0.22	0.86753	0.76641	chr15	34080718	34082717	+	Mtdh	58918
chr15	40293014	40293895	1	0.127117	10	0.015	0.037	0.79945	0.67234	chr15	40132364	40134363	+	9330182O14Rik	158652
chr15	42328709	42329732	1	-0.1019	10	0.064	0.33	0.48014	0.58204	chr15	42676978	42678977	-	Angpt1	347247
chr15	52021783	52022203	1	0.12491	10	0.0073	0.017	0.61936	0.49445	chr15	52038106	52040105	+	Aard	15904
chr15	54117774	54119062	1	0.104485	10	0.023	0.13	0.75021	0.64573	chr15	54278485	54280484	-	Tnfrsf11b	159424
chr15	62962788	62963618	1	0.11735	10	0.042	0.26	0.62006	0.50271	chr15	63808740	63810739	-	Gsdmc	845123
chr15	65532807	65533830	1	0.101846	10	0.043	0.26	0.64202	0.54018	chr15	65785040	65787039	+	Efr3a	251211
chr15	85665706	85665912	1	-0.218272	10	1.7e-06	7.6e-05	0.32733	0.5456	chr15	85733563	85735562	+	Ppara	67652
chr15	91315589	91316326	1	0.210954	10	1.3e-05	0.0021	0.74105	0.53009	chr15	91191808	91193807	-	Abcd2	121783
chr15	91479544	91480124	1	-0.116184	10	0.026	0.16	0.51791	0.6341	chr15	91573262	91575261	-	Slc2a13	93139
chr15	91834919	91835666	1	0.104108	10	0.043	0.12	0.79319	0.68908	chr15	91836325	91838324	+	Muc19	660
chr15	92525177	92525782	1	0.120104	10	0.0077	0.024	0.49889	0.37878	chr15	92595108	92597107	+	Pdzrn4	69327
chr15	94003111	94004026	1	0.115641	10	0.057	0.089	0.79708	0.68144	chr15	94404351	94406350	-	Adamts20	400326
chr15	94868220	94868892	1	0.106638	10	0.093	0.081	0.84777	0.74113	chr15	94627184	94629183	+	Tmem117	239038
chr16	11143974	11144134	0.0001	-0.108757	28	4.5e-14	6.1e-11	0.26653	0.37528	chr16	11134533	11136532	-	Txndc11	7443
chr16	13436470	13436833	1	0.115452	10	0.011	0.024	0.85558	0.74012	chr16	13356420	13358419	+	Mkl2	78052
chr16	24542893	24543766	1	-0.120084	10	0.0059	0.037	0.67684	0.79693	chr16	24446090	24448089	+	Lpp	94805
chr16	26157409	26158132	1	0.101569	10	0.075	0.35	0.78325	0.68168	chr16	26105785	26107784	-	P3h2	49626
chr16	38391345	38391852	1	-0.143822	10	0.0025	0.033	0.64789	0.79171	chr16	38360189	38362188	+	Popdc2	29158
chr16	40071314	40072287	1	0.115254	10	0.01	0.045	0.7915	0.67625	chr16	38900344	38902343	+	Igsf11	1168972
chr16	44355999	44356804	1	0.129397	10	0.012	0.033	0.51932	0.38992	chr16	44345400	44347399	+	Spice1	8601
chr16	50473956	50475477	1	0.110848	10	0.0033	0.02	0.83085	0.72	chr16	50432467	50434466	-	Bbx	39491
chr16	65299122	65300060	1	-0.100689	10	0.03	0.097	0.68441	0.7851	chr16	65105785	65107784	-	Htr1f	191339
chr16	66086696	66087949	1	0.11862	10	0.075	0.06	0.42664	0.30802	chr16	65813632	65815631	+	Vgll3	271066
chr16	71073150	71074314	1	0.107118	11	0.01	0.11	0.7347	0.62758	chr16	70311948	70313947	+	Gbe1	759204
chr16	79433221	79434977	1	0.13459	11	0.0015	0.0035	0.67032	0.53573	chr16	79091098	79093097	-	Tmprss15	340125
chr16	85058328	85058763	1	-0.163355	10	0.0017	0.01	0.61075	0.7741	chr16	85173708	85175707	-	App	114946
chr16	85677546	85677832	1	-0.114491	10	0.027	0.15	0.64209	0.75659	chr16	85550374	85552373	-	Cyyr1	125174
chr16	88858785	88859087	1	0.158881	10	0.00054	0.0081	0.63955	0.48067	chr16	88869411	88871410	-	Krtap19-1	10325
chr17	4043949	4044846	1	-0.11725	10	0.014	0.18	0.68075	0.798	chr17	3696262	3698261	-	Nox3	345689
chr17	11543132	11544492	1	0.112124	12	0.0087	0.025	0.74941	0.63728	chr17	12117283	12119282	+	Agpat4	572792
chr17	39843957	39844460	2.8e-33	-0.109842	62	5.2e-14	1.7e-39	0.18372	0.29356	chr17	39948519	39950518	+	Esp38	104060
chr17	39846571	39847353	3.6e-20	-0.122982	70	4e-14	2.2e-26	0.283	0.40598	chr17	39948519	39950518	+	Esp38	101167
chr17	51461295	51461546	1	-0.17352	10	0.0009	0.00037	0.40141	0.57493	chr17	51179353	51181352	-	Tbc1d5	279944
chr17	68120323	68120984	1	-0.13034	10	0.0017	0.016	0.28282	0.41316	chr17	68004109	68006108	-	Arhgap28	114216
chr17	73936760	73937473	1	0.100821	10	0.08	0.18	0.60665	0.50583	chr17	73950197	73952196	-	Xdh	12725
chr17	85224772	85225151	1	-0.108454	10	0.037	0.11	0.6278	0.73626	chr17	85090275	85092274	-	Prepl	132499
chr17	88404306	88404989	1	0.188806	10	0.00064	0.028	0.49301	0.30421	chr17	88438711	88440710	+	Foxn2	33723
chr18	13812784	13813962	1	-0.127691	10	0.0043	0.03	0.67853	0.80622	chr18	13972734	13974733	-	Zfp521	158773
chr18	15195429	15196494	1	0.129009	12	0.00056	0.037	0.75525	0.62624	chr18	15151447	15153446	-	Kctd1	41984
chr18	34042460	34043535	1	0.134235	14	0.0012	0.055	0.50135	0.36711	chr18	34007207	34009206	-	Epb41l4a	33255
chr18	37731914	37732302	1	0.117805	13	0.012	0.032	0.72465	0.60684	chr18	37729153	37731152	+	Pcdhgb5	763
chr18	41664734	41665895	1	0.131596	10	0.0056	0.12	0.64579	0.51419	chr18	41951195	41953194	-	Prelid2	285301
chr18	42097283	42097875	1	-0.122139	10	0.0029	0.015	0.67491	0.79705	chr18	42051709	42053708	+	Sh3rf2	43576
chr18	48399918	48400962	1	0.120864	12	0.017	0.15	0.65417	0.53331	chr18	48043334	48045333	+	Eno1b	354586
chr18	48445256	48445781	1	0.109634	10	0.011	0.063	0.79157	0.68193	chr18	48043334	48045333	+	Eno1b	399924
chr18	49117314	49117804	1	-0.113945	10	0.06	0.29	0.38602	0.49996	chr18	49755602	49757601	-	Dtwd2	637799
chr18	50206640	50207266	1	0.109956	10	0.013	0.036	0.49501	0.38506	chr18	50276368	50278367	+	Fam170a	69103
chr18	54663719	54664327	1	-0.103718	10	0.022	0.19	0.5969	0.70062	chr18	54990181	54992180	-	Zfp608	325855
chr18	56668577	56669076	1	0.106716	10	0.12	0.43	0.69475	0.58803	chr18	56705812	56707811	+	Lmnb1	36737
chr18	59173319	59173831	1	0.100392	10	0.055	0.23	0.69351	0.59312	chr18	59173339	59175338	+	Chsy3	0
chr18	59610454	59611471	1	0.102267	13	0.045	0.13	0.59545	0.49318	chr18	59173339	59175338	+	Chsy3	435117
chr18	68144154	68144888	1	0.10752	10	0.00032	0.0055	0.91435	0.80683	chr18	68298354	68300353	+	Rnmt	153467
chr18	69414916	69415648	1	0.110941	10	0.011	0.045	0.25413	0.14319	chr18	69343720	69345719	+	Tcf4	69198
chr18	69506555	69507470	1	0.127998	10	0.0015	0.0078	0.76531	0.63732	chr18	69343720	69345719	+	Tcf4	160837
chr18	69846633	69847216	1	0.102919	10	0.032	0.26	0.82804	0.72512	chr18	69923558	69925557	+	Ccdc68	76343
chr18	79951943	79952617	1	-0.104984	10	0.086	0.23	0.44339	0.54837	chr18	80044894	80046893	+	Pard6g	92278
chr18	83298641	83299106	1	0.106421	10	0.0044	0.015	0.90106	0.79464	chr18	82912631	82914630	+	Zfp516	384012
chr19	15360013	15360711	1	0.125486	10	0.009	0.051	0.76322	0.63774	chr19	15924623	15926622	-	Psat1	563913
chr19	23592691	23593444	1	-0.114741	10	0.021	0.11	0.67727	0.79201	chr19	23652813	23654812	-	1700028P14Rik	59370
chr19	29518552	29519989	1	0.113177	10	0.073	0.38	0.60766	0.49448	chr19	29520281	29522280	+	Ric1	293
chr19	29680169	29680897	1	0.111966	10	0.047	0.33	0.76474	0.65278	chr19	29695940	29697939	+	Mlana	15044
chr19	49044011	49044938	1	0.103762	10	0.0049	0.029	0.81844	0.71468	chr19	48204024	48206023	+	Sorcs3	837989
chr19	57353280	57353972	1	0.104747	12	0.0028	0.014	0.82119	0.71645	chr19	57359008	57361007	+	Fam160b1	5037
chr19	57802849	57803323	1	0.117241	10	0.016	0.081	0.67579	0.55855	chr19	57609033	57611032	+	Atrnl1	191818
chr19	57837890	57838658	1	0.102341	10	0.063	0.39	0.70042	0.59808	chr19	57609033	57611032	+	Atrnl1	226859
chr19	57925387	57926114	1	0.104575	10	0.055	0.26	0.80699	0.70242	chr19	57609033	57611032	+	Atrnl1	314356
chr19	58451856	58452239	1	-0.108957	10	0.003	0.0056	0.75264	0.8616	chr19	58455399	58457398	-	Gfra1	3161
chr2	10610771	10611497	1	0.114141	10	0.0052	0.06	0.78431	0.67017	chr2	10370435	10372434	+	Sfmbt2	238338
chr2	10986253	10986618	1	0.110254	10	0.025	0.0061	0.41171	0.30146	chr2	11170381	11172380	+	Prkcq	183764
chr2	44718452	44719461	1	0.104014	10	0.32	0.14	0.8605	0.75649	chr2	44861623	44863622	-	Gtdc1	142163
chr2	48333842	48334539	1	0.101491	12	0.036	0.074	0.55721	0.45572	chr2	48812108	48814107	+	Acvr2a	477570
chr2	48393774	48394530	1	-0.122752	10	0.068	0.11	0.6884	0.81116	chr2	48812108	48814107	+	Acvr2a	417579
chr2	56113135	56114015	1	0.104739	10	0.042	0.096	0.72176	0.61702	chr2	55433969	55435968	+	Kcnj3	677168
chr2	59017020	59017494	1	0.117865	10	0.021	0.024	0.6765	0.55864	chr2	59018607	59020606	-	Ccdc148	1114
chr2	59874799	59875538	1	0.123777	10	0.0083	0.044	0.80134	0.67756	chr2	59882607	59884606	-	Wdsub1	7070
chr2	60036554	60037136	1	-0.24791	12	5e-07	0.00021	0.22881	0.47672	chr2	60125741	60127740	-	Baz2b	88606
chr2	61111102	61111486	1	-0.125255	10	0.051	0.022	0.63024	0.75549	chr2	60963205	60965204	-	Rbms1	145899
chr2	65925501	65926041	1	-0.103665	12	0.0079	0.071	0.61323	0.71689	chr2	65929864	65931863	+	Csrnp3	3824
chr2	66100603	66101317	1	-0.121631	12	0.0023	0.003	0.46006	0.58169	chr2	66124794	66126793	-	Galnt3	23478
chr2	67516299	67516959	1	0.112207	10	0.0078	0.074	0.81581	0.70361	chr2	67444001	67446000	+	Xirp2	70300
chr2	72331104	72332040	1	-0.115686	19	0.0034	0.12	0.47868	0.59436	chr2	72283700	72285699	+	Map3k20	45406
chr2	73867886	73868017	0.74	-0.130333	14	4e-09	4.5e-07	0.31263	0.44296	chr2	73892640	73894639	-	Atf2	24624
chr2	73995549	73996545	1	0.102465	13	0.019	0.16	0.76275	0.66028	chr2	73911327	73913326	-	Atp5g3	82224
chr2	106131271	106132297	1	0.101544	10	0.12	0.48	0.78832	0.68678	chr2	106003550	106005549	-	Dnajc24	125723
chr2	113724717	113725355	1	0.10126	10	0.11	0.52	0.65314	0.55188	chr2	113758649	113760648	-	Grem1	33295
chr2	132690066	132690631	1	-0.129032	10	0.0042	0.016	0.59546	0.72449	chr2	132688282	132690281	+	1110034G24Rik	0
chr2	158406378	158406842	1	-0.101699	10	0.014	0.065	0.74329	0.84499	chr2	158407852	158409851	+	Ralgapb	1011
chr2	168767479	168767785	1	0.106195	10	0.0029	0.026	0.34189	0.23569	chr2	168767202	168769201	-	Sall4	0
chr2	170745622	170746327	1	-0.120244	10	0.0092	0.063	0.63713	0.75738	chr2	170729806	170731805	+	Dok5	13818
chr2	172104562	172105131	1	-0.100095	10	0.048	0.11	0.41371	0.5138	chr2	172043467	172045466	-	Cbln4	59097
chr3	28727385	28727968	1	0.110113	10	0.0034	0.04	0.8867	0.77658	chr3	28695902	28697901	+	Slc2a2	29485
chr3	31108200	31109329	1	0.148429	10	0.015	0.16	0.7539	0.60547	chr3	31093057	31095056	+	Skil	13145
chr3	33972806	33973195	1	0.103218	10	0.033	0.06	0.76214	0.65892	chr3	34018078	34020077	+	Fxr1	44884
chr3	35138791	35139930	1	0.106993	10	0.014	0.079	0.78164	0.67465	chr3	34647994	34649993	+	Sox2	488799
chr3	40548674	40549159	1	0.140155	10	0.021	0.19	0.63142	0.49127	chr3	40538766	40540765	+	Intu	7910
chr3	51041002	51042213	1	0.129109	12	0.0081	0.077	0.69542	0.56631	chr3	51222446	51224445	+	Noct	180234
chr3	60473550	60474377	1	-0.137127	10	0.00013	0.0072	0.61329	0.75042	chr3	60470829	60472828	+	Mbnl1	723
chr3	60532260	60533083	1	-0.109335	11	0.008	0.053	0.65065	0.75998	chr3	60499178	60501177	+	Mbnl1	31084
chr3	64140335	64141566	1	0.105157	10	0.022	0.13	0.77371	0.66855	chr3	64137481	64139480	-	Vmn2r2	856
chr3	67930060	67930652	1	0.121314	10	0.071	0.21	0.71531	0.594	chr3	67890219	67892218	+	Iqcj	37843
chr3	67930060	67930652	1	0.121314	10	0.071	0.21	0.71531	0.594	chr3	67890219	67892218	+	Gm21949	37843
chr3	78889185	78890071	1	-0.122099	10	0.021	0.051	0.56529	0.68739	chr3	79144888	79146887	-	Rapgef2	254818
chr3	82393364	82394132	1	-0.105515	10	0.036	0.07	0.30232	0.40784	chr3	82356071	82358070	+	Map9	35295
chr3	82549279	82550573	1	0.10021	10	0.018	0.32	0.82699	0.72678	chr3	82548086	82550085	-	Npy2r	0
chr3	84080276	84081221	1	0.156164	13	0.0044	0.0094	0.74141	0.58525	chr3	84040162	84042161	-	D930015E06Rik	38116
chr3	99646078	99646570	1	-0.147669	10	0.0019	0.021	0.62514	0.7728	chr3	99883416	99885415	+	Spag17	236847
chr3	122857686	122858255	1	0.115254	10	0.023	0.045	0.83724	0.72199	chr3	122893071	122895070	+	Fabp2	34817
chr3	125763508	125764362	1	0.120507	15	0.0043	0.076	0.45656	0.33605	chr3	125938551	125940550	-	Ugt8a	174190
chr3	126602918	126603430	1	0.149115	10	0.0083	0.029	0.74748	0.59837	chr3	126594950	126596949	+	Camk2d	5970
chr3	126801332	126801866	1	0.138626	10	0.012	0.06	0.67809	0.53946	chr3	126943387	126945386	-	Ank2	141522
chr3	129218979	129219355	1	0.144974	11	0.0012	0.018	0.54466	0.39969	chr3	129211931	129213930	+	Pitx2	5050
chr3	130357611	130358397	1	-0.136773	10	0.0023	0.0073	0.67231	0.80908	chr3	130178844	130180843	+	Col25a1	176769
chr3	138512791	138513381	1	0.103664	10	0.035	0.15	0.67282	0.56916	chr3	138524190	138526189	+	Eif4e	10810
chr3	141927018	141927938	1	0.11908	10	0.018	0.099	0.78025	0.66118	chr3	141931589	141933588	-	Bmpr1b	3652
chr3	142949621	142950115	1	-0.104896	10	0.053	0.073	0.44851	0.55341	chr3	142882005	142884004	-	Pkn2	65618
chr3	144706024	144706935	1	0.103196	10	0.015	0.15	0.86769	0.7645	chr3	144720336	144722335	-	Sh3glb1	13402
chr3	144803524	144804211	1	-0.140206	10	0.005	0.018	0.5539	0.69411	chr3	144819495	144821494	-	Clca3a2	15285
chr3	147097202	147097812	1	-0.102537	10	0.032	0.05	0.74893	0.85147	chr3	146850366	146852365	+	Ttll7	244838
chr3	148977408	148977911	1	-0.101444	10	0.036	0.13	0.61632	0.71777	chr3	148954636	148956635	-	Adgrl2	20774
chr3	149661274	149661711	1	-0.11723	10	0.026	0.029	0.54144	0.65867	chr3	148954636	148956635	-	Adgrl2	704640
chr3	153626515	153627726	1	0.10541	10	0.1	0.26	0.48906	0.38365	chr3	153725134	153727133	-	St6galnac3	97409
chr4	3231585	3231948	1	-0.118967	10	0.014	0.015	0.30504	0.42401	chr4	3185306	3187305	-	Vmn1r3	44281
chr4	5887868	5888886	1	0.109567	10	0.0068	0.072	0.78806	0.6785	chr4	5642178	5644177	+	Fam110b	243692
chr4	20549550	20550581	1	0.107847	11	0.035	0.11	0.58902	0.48118	chr4	20778669	20780668	-	Nkain3	228089
chr4	23754909	23755530	1	0.108094	10	0.015	0.089	0.83859	0.73049	chr4	24494461	24496460	+	Mms22l	738932
chr4	24374758	24375327	1	0.117519	10	0.0054	0.0028	0.83371	0.7162	chr4	24494461	24496460	+	Mms22l	119135
chr4	24698124	24699067	1	0.104534	10	0.12	0.084	0.77723	0.6727	chr4	24851087	24853086	-	Klhl32	152021
chr4	34837283	34838229	1	0.11549	10	0.059	0.19	0.63745	0.52196	chr4	34882949	34884948	-	Zfp292	44721
chr4	36293152	36294432	1	0.115431	10	0.019	0.08	0.63258	0.51715	chr4	36718964	36720963	-	Lingo2	424533
chr4	53278125	53279209	1	0.10427	11	0.11	0.46	0.726	0.62173	chr4	53159896	53161895	-	Abca1	116231
chr4	81505076	81505910	1	0.11332	10	0.03	0.21	0.81856	0.70524	chr4	81442816	81444815	-	Mpdz	60262
chr4	85629209	85630260	1	0.103742	10	0.065	0.28	0.56754	0.4638	chr4	86051914	86053913	+	Adamtsl1	421655
chr4	86164761	86165469	1	-0.105097	10	0.0019	0.021	0.77984	0.88494	chr4	86051914	86053913	+	Adamtsl1	110849
chr4	88721038	88721370	1	-0.214868	10	1.4e-05	0.00025	0.29232	0.50718	chr4	88722509	88724508	-	Klhl9	1140
chr4	97583310	97583875	1	-0.108982	10	0.0062	0.019	0.2875	0.39648	chr4	97579942	97581941	+	Nfia	1370
chr4	102421136	102421895	1	0.117412	13	0.013	0.12	0.44816	0.33075	chr4	102568059	102570058	+	Pde4b	146165
chr4	103555148	103555903	1	0.129072	10	0.012	0.093	0.64774	0.51867	chr4	103311845	103313844	+	Oma1	241305
chr4	105149195	105149717	1	-0.119842	10	0.016	0.074	0.35128	0.47113	chr4	105155346	105157345	+	Plpp3	5630
chr4	112855019	112856231	1	0.11375	12	0.02	0.12	0.73551	0.62176	chr4	112774862	112776861	-	Skint10	78159
chr5	7933219	7933825	1	-0.122258	11	0.0093	0.028	0.35342	0.47568	chr5	7958471	7960470	+	Steap4	24647
chr5	10669840	10671129	1	0.110546	10	0.037	0.097	0.62361	0.51307	chr5	11181014	11183013	+	Gm5861	509886
chr5	20616758	20617285	1	-0.118062	10	0.00068	0.0029	0.74895	0.86702	chr5	20880452	20882451	+	Tmem60	263168
chr5	41261727	41262779	1	0.1029	10	0.081	0.16	0.62059	0.51769	chr5	41707692	41709691	-	Rab28	444914
chr5	43235829	43236558	1	-0.132367	10	0.0068	0.11	0.46434	0.59671	chr5	43231462	43233461	+	Cpeb2	2369
chr5	44727193	44727616	1	0.118213	10	0.0035	0.06	0.76528	0.64706	chr5	44799747	44801746	-	Ldb2	72132
chr5	50697469	50697950	1	0.105534	10	0.01	0.04	0.27075	0.16521	chr5	50058997	50060996	-	Adgra3	636474
chr5	53164481	53165085	1	0.111334	10	0.029	0.23	0.91833	0.807	chr5	53213453	53215452	-	Sel1l3	48369
chr5	66459614	66460106	1	0.133471	10	0.0016	0.015	0.69182	0.55834	chr5	66337666	66339665	-	Apbb2	119950
chr5	67656674	67657335	1	0.16396	10	0.0031	0.029	0.70624	0.54228	chr5	67605882	67607881	+	Shisa3	48794
chr5	73846147	73846740	1	-0.114793	10	0.09	0.015	0.32327	0.43806	chr5	73649379	73651378	+	Spata18	194770
chr5	77939407	77940178	1	0.123044	12	0.0046	0.054	0.74789	0.62484	chr5	77408046	77410045	-	Igfbp7	529363
chr5	90491644	90491910	1	-0.110488	10	0.013	0.22	0.39831	0.50879	chr5	90488713	90490712	+	Afp	933
chr5	98377908	98378441	1	0.102848	11	0.0014	0.0082	0.90492	0.80208	chr5	98327303	98329302	+	1700007G11Rik	48607
chr5	105475587	105476782	1	0.109059	10	0.066	0.08	0.73229	0.62323	chr5	105517470	105519469	+	Lrrc8c	40689
chr5	105935445	105936176	1	0.114587	10	0.0057	0.017	0.84281	0.72823	chr5	105874567	105876566	+	Zfp326	58880
chr5	117709758	117710227	1	0.107283	10	0.017	0.097	0.74838	0.64109	chr5	117864838	117866837	+	Nos1	154612
chr5	126528796	126529303	1	0.125884	10	0.0013	0.012	0.75516	0.62928	chr5	127239825	127241824	+	Tmem132c	710523
chr6	4562873	4563688	1	0.150807	10	0.017	0.062	0.73328	0.58247	chr6	4599065	4601064	+	Casd1	35378
chr6	9353201	9354666	1	0.106789	10	0.034	0.18	0.7817	0.67491	chr6	8948018	8950017	+	Nxph1	403185
chr6	15405570	15406276	1	-0.149711	12	0.00019	0.0099	0.58212	0.73184	chr6	15183505	15185504	+	Foxp2	220067
chr6	16793216	16794237	1	0.12235	12	0.014	0.0096	0.60036	0.47801	chr6	16898442	16900441	-	Tfec	104206
chr6	18933990	18934966	1	0.145823	10	0.0065	0.017	0.45529	0.30947	chr6	18864317	18866316	+	Ankrd7	67675
chr6	22010409	22010948	1	-0.130622	14	0.0028	0.0095	0.31359	0.44421	chr6	21983909	21985908	+	Cped1	24502
chr6	24558618	24559454	1	-0.102666	10	0.064	0.15	0.72877	0.83144	chr6	24527688	24529687	-	Ndufa5	28932
chr6	34110687	34111544	1	0.104473	10	0.059	0.16	0.66835	0.56388	chr6	34177055	34179054	-	Slc35b4	65512
chr6	34174897	34175340	1	-0.102156	10	0.008	0.024	0.75773	0.85989	chr6	34177055	34179054	-	Slc35b4	1716
chr6	63814732	63815463	1	0.107659	10	0.015	0.049	0.63349	0.52583	chr6	63254856	63256855	+	Grid2	557878
chr6	64595932	64596905	1	0.14213	10	0.0033	0.016	0.5259	0.38377	chr6	64727145	64729144	+	Atoh1	130241
chr6	67565926	67566804	1	0.103746	11	0.015	0.06	0.78049	0.67675	chr6	67535823	67537822	-	Tacstd2	28105
chr6	79427918	79429306	1	0.12441	13	0.0032	0.071	0.79691	0.6725	chr6	79816030	79818029	+	Gm20594	386725
chr6	92821519	92822292	1	0.106081	10	0.072	0.35	0.66019	0.55411	chr6	92901442	92903441	-	Adamts9	79151
chr6	94850913	94851777	1	0.107072	10	0.029	0.089	0.73888	0.63181	chr6	94700146	94702145	-	Lrig1	148769
chr6	98287653	98289263	1	0.127264	18	0.0019	0.038	0.72224	0.59497	chr6	98342755	98344754	-	Gm765	53493
chr6	98745482	98746190	1	-0.107898	10	0.027	0.14	0.49004	0.59793	chr6	99028299	99030298	-	Foxp1	282110
chr6	107179258	107180648	1	0.118307	10	0.01	0.081	0.71153	0.59322	chr6	107527725	107529724	+	Lrrn1	347078
chr6	109138685	109139044	1	0.101352	11	0.057	0.19	0.6389	0.53755	chr6	108826640	108828639	+	Edem1	310047
chr6	134647852	134648868	1	0.100656	10	0.083	0.35	0.58844	0.48779	chr6	134638939	134640938	+	Borcs5	6915
chr6	136555118	136556194	1	-0.11001	10	0.05	0.17	0.67255	0.78256	chr6	136516850	136518849	+	Atf7ip	36270
chr6	138022682	138023383	1	-0.121875	10	0.0082	0.045	0.75691	0.87878	chr6	138079917	138081916	-	Slc15a5	56535
chr6	139444831	139446411	1	0.107536	12	0.029	0.13	0.75095	0.64341	chr6	139501910	139503909	-	Rergl	55500
chr6	140955689	140956605	1	0.138395	10	0.0048	0.059	0.44939	0.31099	chr6	141247268	141249267	+	Pde3a	290664
chr6	144117349	144118754	1	0.117171	10	0.02	0.11	0.77846	0.66129	chr6	144209569	144211568	-	Sox5	90816
chr6	145391845	145392357	1	0.120728	10	0.00051	0.0011	0.87865	0.75792	chr6	145434926	145436925	-	Lmntd1	42570
chr7	15804591	15805099	1	0.120718	10	0.028	0.037	0.64837	0.52765	chr7	15839680	15841679	-	Obox6	34582
chr7	26891541	26892205	1	0.104105	10	0.1	0.48	0.8437	0.7396	chr7	26939387	26941386	-	Cyp2a22	47183
chr7	36785968	36786454	1	-0.149294	10	0.0011	0.0083	0.5502	0.6995	chr7	36696117	36698116	+	Tshz3	87853
chr7	45659625	45660116	1	-0.107139	10	0.043	0.28	0.7781	0.88524	chr7	45666395	45668394	-	Fut2	6280
chr7	51213508	51214575	1	0.103091	10	0.054	0.28	0.72387	0.62078	chr7	51509028	51511027	+	Ano5	294454
chr7	86690293	86691455	1	0.113749	10	0.038	0.23	0.65524	0.54149	chr7	86686340	86688339	+	Olfr292	1955
chr7	89901316	89902303	1	0.131328	12	0.01	0.042	0.76952	0.63819	chr7	89903630	89905629	-	Ccdc81	1328
chr7	90444622	90445608	1	0.109109	10	0.021	0.056	0.31796	0.20885	chr7	90440780	90442779	+	Crebzf	1844
chr7	123962837	123963980	1	-0.121448	10	0.02	0.098	0.57699	0.69844	chr7	123981180	123983179	+	Hs3st4	17201
chr7	130518437	130518825	1	-0.118868	11	0.001	0.012	0.13981	0.25868	chr7	130519581	130521580	-	Ate1	757
chr7	131131051	131131675	1	0.102343	11	0.12	0.19	0.70644	0.6041	chr7	131146284	131148283	-	4933402N03Rik	14610
chr7	136264873	136265671	1	0.115721	10	0.025	0.19	0.81654	0.70082	chr7	135716380	135718379	-	Mki67	546495
chr8	27579442	27579877	1	-0.116264	10	0.013	0.039	0.45238	0.56865	chr8	27445669	27447668	+	Poteg	131775
chr8	29297175	29298347	1	0.105267	10	0.0058	0.029	0.78713	0.68186	chr8	29219637	29221636	-	Unc5d	75540
chr8	33824144	33824831	1	0.11051	10	0.066	0.11	0.8406	0.73009	chr8	33747771	33749770	-	Smim18	74375
chr8	37012099	37013474	1	-0.119177	14	0.0083	0.19	0.58658	0.70576	chr8	36991574	36993573	+	AI429214	18527
chr8	44809237	44810118	1	0.107289	10	0.019	0.096	0.88967	0.78238	chr8	44948207	44950206	+	Fat1	138090
chr8	45826301	45826773	1	0.146134	10	0.0048	0.085	0.82638	0.68025	chr8	45883484	45885483	+	Pdlim3	56712
chr8	46872337	46873076	1	0.116271	10	0.071	0.31	0.69458	0.5783	chr8	46984886	46986885	+	Enpp6	111811
chr8	48450561	48450996	1	0.167628	10	0.00083	0.0036	0.39861	0.23098	chr8	48674691	48676690	-	Tenm3	223696
chr8	48655255	48655963	1	-0.101475	10	0.083	0.53	0.51962	0.62109	chr8	48674691	48676690	-	Tenm3	18729
chr8	48781476	48782029	1	-0.125592	10	0.0087	0.032	0.35573	0.48132	chr8	48674691	48676690	-	Tenm3	104787
chr8	49014542	49015300	1	-0.101431	10	0.013	0.062	0.64618	0.74761	chr8	48674691	48676690	-	Tenm3	337853
chr8	49765093	49766204	1	0.102452	10	0.01	0.19	0.72606	0.62361	chr8	48674691	48676690	-	Tenm3	1088404
chr8	50309341	50310538	1	0.118502	10	0.01	0.036	0.72699	0.60849	chr8	48674691	48676690	-	Tenm3	1632652
chr8	53571191	53572656	1	0.106356	12	0.021	0.23	0.78757	0.68121	chr8	53509701	53511700	+	Aga	59492
chr8	53668410	53668971	1	0.108107	10	0.049	0.23	0.73401	0.6259	chr8	53639066	53641065	-	Neil3	27346
chr8	56707979	56708974	1	0.115427	10	0.067	0.066	0.6595	0.54408	chr8	56550567	56552566	-	Cep44	155414
chr8	66469729	66471286	1	0.11697	12	0.017	0.12	0.77114	0.65417	chr8	66486508	66488507	-	Tma16	15223
chr8	78622638	78623103	1	-0.130078	10	0.0037	0.031	0.70799	0.83806	chr8	78508929	78510928	-	Rbmxl1	111711
chr8	89562321	89562977	1	0.113375	10	0.027	0.36	0.48975	0.37637	chr8	89044163	89046162	-	Sall1	516160
chr8	93756704	93757177	1	0.126908	10	0.0037	0.015	0.44498	0.31808	chr8	93808837	93810836	+	Gnao1	51661
chr8	96231081	96231589	1	-0.134615	10	0.0017	0.0033	0.49153	0.62614	chr8	95888366	95890365	-	Got2	340717
chr8	98403100	98404217	1	0.130922	10	0.017	0.11	0.60404	0.47312	chr8	99416472	99418471	-	Cdh8	1012256
chr8	113524745	113525297	1	0.101775	11	0.054	0.072	0.62639	0.52461	chr8	113633585	113635584	+	Mon1b	108289
chr8	115255685	115255820	1	0.143126	10	9.2e-05	0.015	0.37002	0.2269	chr8	115706895	115708894	-	Maf	451076
chr9	31910323	31911050	1	0.106689	10	0.057	0.23	0.63503	0.52834	chr9	31913286	31915285	-	Barx2	2237
chr9	34034060	34035228	1	0.10304	10	0.032	0.063	0.64698	0.54394	chr9	34486730	34488729	+	Kirrel3	451503
chr9	51631357	51631833	1	0.123057	10	0.095	0.19	0.57193	0.44887	chr9	51763351	51765350	+	Arhgap20	131519
chr9	52607404	52608259	1	0.112852	10	0.065	0.067	0.71626	0.60341	chr9	52679438	52681437	-	AI593442	71180
chr9	55259378	55260047	1	-0.155205	10	0.0011	0.0026	0.68392	0.83913	chr9	55283626	55285625	-	Nrg4	23580
chr9	72383451	72383863	1	0.110549	10	0.051	0.062	0.75282	0.64227	chr9	72436528	72438527	+	Mns1	52666
chr9	77311980	77313001	1	0.116849	13	0.017	0.065	0.76459	0.64774	chr9	77347871	77349870	-	Mlip	34871
chr9	82976451	82976752	1	0.11264	10	0.0032	0.035	0.15566	0.043018	chr9	82975490	82977489	-	Phip	0
chr9	87413601	87414307	1	-0.143389	10	0.0048	0.045	0.58351	0.7269	chr9	87255533	87257532	-	Cep162	156070
chr9	87846330	87846884	1	-0.108746	10	0.034	0.081	0.77264	0.88138	chr9	87731261	87733260	-	Tbx18	113071
chr9	91680790	91682309	1	0.105189	10	0.17	0.28	0.5906	0.48542	chr9	91366971	91368970	+	Zic4	311821
chr9	98702524	98703041	1	0.120805	10	0.018	0.098	0.44557	0.32477	chr9	98601680	98603679	-	Mrps22	98846
chr9	103572244	103572533	1	0.163772	10	0.00042	0.005	0.55696	0.39319	chr9	103480329	103482328	-	Bfsp2	89917
chr9	116630705	116631187	1	-0.119584	10	0.011	0.055	0.61914	0.73872	chr9	116175364	116177363	-	Tgfbr2	453343

## Sheet: closestCGI_WT26movsWT3mo
chr	start	stop	q-value	mean methylation difference	CpGs	p(MWU)	p(2D KS)	mean g1	mean g2	chr_closestGene	start_closestGene	end_closestGene	CGI#	distance
chr1	3705398	3706684	1	0.10151	10	0.012	0.023	0.65544	0.55393	chr1	3671654	3672156	CpG3	33243
chr1	12509843	12510513	1	0.119582	10	0.037	0.089	0.60376	0.48418	chr1	12990718	12991200	CpG34	480206
chr1	15815217	15815876	1	0.118233	10	0.033	0.31	0.71538	0.59715	chr1	15805591	15806108	CpG45	9110
chr1	32693917	32694714	1	0.101191	10	0.01	0.055	0.81762	0.71643	chr1	32172540	32173046	CpG81	520872
chr1	32740329	32740758	1	0.108633	10	0.0037	0.016	0.84413	0.7355	chr1	32172540	32173046	CpG81	567284
chr1	34012327	34012948	1	-0.140142	11	0.00051	0.0078	0.34337	0.48351	chr1	34011484	34011861	CpG91	467
chr1	40726257	40726811	1	-0.116113	10	0.097	0.12	0.51386	0.62997	chr1	40681006	40682084	CpG145	44174
chr1	42540507	42540812	1	-0.192056	10	4.3e-06	0.00037	0.54965	0.7417	chr1	42491684	42491938	CpG147	48570
chr1	54957126	54957463	1	-0.131872	10	0.001	0.0099	0.47535	0.60722	chr1	54957230	54957497	CpG189	0
chr1	56808962	56809636	1	0.123801	10	0.003	0.061	0.68015	0.55635	chr1	56969619	56969873	CpG197	159984
chr1	56974267	56974573	1	0.141134	11	0.002	0.018	0.37036	0.22923	chr1	56971509	56973501	CpG199	767
chr1	60753567	60754296	1	0.121404	10	0.0042	0.11	0.78277	0.66136	chr1	60566182	60567260	CpG227	186308
chr1	64254174	64254720	1	0.109171	10	0.046	0.097	0.55795	0.44878	chr1	64121613	64122142	CpG237	132033
chr1	69721281	69722277	1	0.115851	10	0.013	0.054	0.83707	0.72122	chr1	69826863	69827202	CpG256	104587
chr1	73142913	73143659	1	0.159439	10	0.0068	0.026	0.80642	0.64699	chr1	72873698	72873966	CpG271	268948
chr1	82612454	82612888	1	-0.11145	10	0.0046	0.021	0.44171	0.55316	chr1	82724792	82725181	CpG347	111905
chr1	97944408	97944920	1	0.13558	11	0.0022	0.055	0.81029	0.67471	chr1	97976934	97977255	CpG440	32015
chr1	116428796	116429131	1	0.104785	10	0.0038	0.055	0.81592	0.71114	chr1	118310997	118311533	CpG456	1881867
chr1	138393728	138394327	1	0.103148	10	0.0068	0.055	0.83673	0.73359	chr1	138619152	138619864	CpG579	224826
chr1	151429567	151430147	1	-0.1059	10	0.072	0.15	0.34465	0.45055	chr1	151428085	151429020	CpG594	548
chr1	163736270	163737157	1	0.104328	10	0.071	0.3	0.60887	0.50455	chr1	163929784	163930411	CpG654	192628
chr1	164242850	164243570	1	0.122372	10	0.013	0.067	0.73657	0.6142	chr1	164248619	164248915	CpG656	5050
chr1	177051553	177051976	1	0.179398	10	0.00034	0.0062	0.72699	0.54759	chr1	177257299	177259121	CpG743	205324
chr1	195241605	195241813	8.8e-10	-0.110747	18	4.3e-14	5.3e-16	0.13413	0.24488	chr1	195241589	195241861	CpG860	0
chr10	11102812	11103748	1	0.106597	10	0.13	0.038	0.80891	0.70232	chr10	11149205	11149869	CpG889	45458
chr10	20893605	20894371	1	-0.105577	10	0.081	0.23	0.66919	0.77477	chr10	20952416	20952958	CpG926	58046
chr10	28524448	28524992	1	0.116987	12	0.0084	0.074	0.40516	0.28817	chr10	28074518	28075101	CpG953	449348
chr10	39846085	39846798	1	0.115906	10	0.059	0.047	0.80826	0.69236	chr10	39898927	39899287	CpG984	52130
chr10	41270340	41271112	1	0.13568	10	0.051	0.19	0.6421	0.50642	chr10	41302854	41303319	CpG996	31743
chr10	49009607	49010797	1	0.105316	10	0.066	0.14	0.74962	0.64431	chr10	49783017	49783368	CpG1038	772221
chr10	54410851	54411679	1	0.130865	10	0.00068	0.011	0.77853	0.64766	chr10	54074629	54076165	CpG1056	334687
chr10	59523587	59524440	1	0.105614	16	0.0031	0.02	0.70325	0.59763	chr10	59616123	59616735	CpG1072	91684
chr10	68752939	68753253	1	-0.101841	12	0.022	0.063	0.6184	0.72024	chr10	69212587	69213723	CpG1139	459335
chr10	69098403	69099247	1	0.107549	10	0.014	0.06	0.86643	0.75888	chr10	69212587	69213723	CpG1139	113341
chr10	71028546	71028969	1	0.254717	10	2.8e-07	2.5e-05	0.44414	0.18942	chr10	71159022	71160060	CpG1149	130054
chr10	71382809	71383655	1	-0.112171	10	0.027	0.089	0.53874	0.65092	chr10	71381426	71381799	CpG1154	1011
chr10	95257698	95258396	1	0.142106	14	0.0055	0.011	0.68348	0.54137	chr10	95323488	95324002	CpG1474	65093
chr10	105188942	105189574	1	-0.147461	10	0.0036	0.034	0.66056	0.80802	chr10	105573440	105574450	CpG1490	383867
chr10	109073955	109075041	1	0.101964	10	0.095	0.13	0.77169	0.66972	chr10	108332143	108333308	CpG1496	740648
chr10	112465752	112466902	1	0.108563	10	0.0047	0.011	0.83978	0.73122	chr10	112271836	112272249	CpG1507	193504
chr10	114204399	114205316	1	0.103696	10	0.026	0.21	0.68377	0.58007	chr10	114800439	114802201	CpG1509	595124
chr10	115660162	115660580	1	0.108488	10	0.071	0.2	0.51131	0.40282	chr10	115587398	115587909	CpG1514	72254
chr10	115958676	115959507	1	0.106088	10	0.02	0.01	0.71507	0.60898	chr10	116113438	116114341	CpG1515	153932
chr10	115975994	115976578	1	0.116285	10	0.08	0.15	0.62446	0.50818	chr10	116113438	116114341	CpG1515	136861
chr10	116181822	116182711	1	-0.121869	10	0.0085	0.032	0.40025	0.52212	chr10	116113438	116114341	CpG1515	67482
chr10	119302127	119302664	1	0.111297	10	0.034	0.039	0.75033	0.63903	chr10	119239198	119240393	CpG1534	61735
chr10	119646006	119646631	1	0.111289	10	0.08	0.47	0.55663	0.44534	chr10	119453410	119454752	CpG1535	191255
chr10	119844982	119845208	1	-0.168908	10	0.00015	0.015	0.38718	0.55609	chr10	120089622	120089870	CpG1536	244415
chr10	120236663	120237021	1	0.135091	10	0.009	0.089	0.47256	0.33747	chr10	120226998	120227574	CpG1541	9090
chr10	120513039	120513695	1	-0.133587	10	0.00081	0.0022	0.24169	0.37527	chr10	120474919	120477610	CpG1543	35430
chr10	120678607	120679225	1	0.118433	10	0.015	0.13	0.68468	0.56625	chr10	120552439	120553188	CpG1544	125420
chr10	124527701	124528873	1	0.107439	10	0.011	0.073	0.73062	0.62318	chr10	125388967	125389366	CpG1568	860095
chr11	23140835	23141507	1	-0.153263	10	0.0058	0.041	0.18476	0.33802	chr11	23067721	23068189	CpG1779	72647
chr11	33881827	33882370	1	-0.10011	10	0.0037	0.0093	0.71949	0.8196	chr11	33843429	33843784	CpG1836	38044
chr11	36746631	36747203	1	0.122319	10	0.072	0.22	0.74738	0.62506	chr11	37236272	37236935	CpG1848	489070
chr11	38639663	38639969	1	0.102013	10	0.026	0.074	0.78746	0.68545	chr11	37236272	37236935	CpG1848	1402729
chr11	85887079	85887827	1	0.120665	13	0.0028	0.0087	0.56179	0.44113	chr11	85886267	85886603	CpG2384	477
chr11	92949886	92950655	1	0.115859	10	0.02	0.21	0.57628	0.46042	chr11	93098299	93100196	CpG2441	147645
chr11	94355300	94355881	1	-0.113246	10	0.038	0.098	0.6916	0.80484	chr11	94328295	94328652	CpG2448	26649
chr11	100825496	100826044	1	-0.128922	10	0.0033	0.055	0.72069	0.84962	chr11	100850085	100850960	CpG2616	24042
chr11	106066777	106066857	1	-0.118473	13	5.1e-08	1.8e-06	0.13754	0.25601	chr11	106065892	106066412	CpG2741	366
chr11	112267599	112268297	1	0.109813	10	0.036	0.088	0.68314	0.57333	chr11	112781358	112783154	CpG2780	513062
chr12	7900221	7900998	1	0.140953	10	0.017	0.023	0.74477	0.60382	chr12	8208073	8208367	CpG2999	307076
chr12	10536250	10536522	1	0.134512	10	0.014	0.11	0.4754	0.34089	chr12	10390726	10391201	CpG3012	145050
chr12	24842115	24842703	1	-0.13478	10	0.012	0.059	0.47174	0.60652	chr12	24830842	24832174	CpG3094	9942
chr12	34302999	34304075	1	0.126652	10	0.023	0.12	0.74731	0.62066	chr12	33968482	33968740	CpG3130	334260
chr12	34532680	34533374	1	0.121665	10	0.022	0.013	0.82326	0.70159	chr12	34906697	34907447	CpG3131	373324
chr12	38788858	38789508	1	-0.108695	10	0.022	0.075	0.58164	0.69034	chr12	38778640	38779114	CpG3138	9745
chr12	40198155	40199229	1	-0.156663	13	4.4e-05	0.006	0.27059	0.42725	chr12	40222212	40223523	CpG3141	22984
chr12	53155393	53155708	1	-0.134146	10	7.5e-05	0.00045	0.23305	0.3672	chr12	53248351	53248788	CpG3164	92644
chr12	57531862	57532919	1	0.122424	10	0.048	0.31	0.73509	0.61267	chr12	57538709	57539230	CpG3205	5791
chr12	64236208	64236838	1	0.112609	11	0.0062	0.12	0.76781	0.65521	chr12	64917786	64918353	CpG3218	680949
chr12	67926116	67927022	1	0.139832	10	0.00018	0.0054	0.84055	0.70072	chr12	67220630	67222891	CpG3226	703226
chr12	69852259	69853252	1	0.10573	12	0.068	0.068	0.76056	0.65483	chr12	69892483	69893467	CpG3241	39232
chr12	73331782	73332857	1	0.118903	15	0.0012	0.045	0.76034	0.64144	chr12	73286480	73287075	CpG3273	44708
chr12	85264757	85265164	1	0.118681	10	0.038	0.24	0.52887	0.41019	chr12	85270376	85270695	CpG3376	5213
chr12	88694680	88696015	1	0.101832	10	0.074	0.23	0.79463	0.69279	chr12	88360491	88360828	CpG3414	333853
chr12	116158742	116159455	1	0.123308	10	0.0031	0.04	0.85505	0.73175	chr12	116077685	116077984	CpG3587	80759
chr13	10953927	10954711	1	0.10393	11	0.014	0.12	0.70229	0.59836	chr13	10360202	10360659	CpG3619	593269
chr13	40287026	40287471	1	0.135836	10	0.0096	0.11	0.75332	0.61749	chr13	40703949	40704191	CpG3774	416479
chr13	44869608	44870020	0.26	-0.121066	17	3.7e-09	1.6e-07	0.2765	0.39756	chr13	44902779	44903193	CpG3805	32760
chr13	50879316	50879907	1	0.103267	10	0.13	0.45	0.76718	0.66391	chr13	51100417	51101588	CpG3848	220511
chr13	63275418	63276198	1	-0.136912	10	0.0077	0.061	0.37597	0.51289	chr13	63240027	63240320	CpG3954	35099
chr13	70675171	70676137	1	0.103573	18	0.0063	0.24	0.46398	0.36041	chr13	70637317	70637905	CpG3994	37267
chr13	78446426	78446947	1	0.114282	10	0.046	0.11	0.72679	0.61251	chr13	78203138	78203691	CpG4036	242736
chr13	83648987	83649840	1	0.124538	10	0.024	0.063	0.80905	0.68452	chr13	83720866	83721244	CpG4046	71027
chr13	91616590	91617753	1	0.107128	10	0.0027	0.055	0.89173	0.7846	chr13	91741439	91741695	CpG4060	123687
chr13	94618646	94619438	1	-0.130142	13	0.0057	0.022	0.47561	0.60575	chr13	94595964	94596226	CpG4078	22421
chr13	105109197	105109751	1	-0.118372	10	0.024	0.08	0.59211	0.71048	chr13	105054060	105054878	CpG4153	54320
chr13	109904985	109905403	1	-0.177688	10	9.2e-05	0.007	0.50086	0.67855	chr13	109902499	109903358	CpG4166	1628
chr13	115983909	115984956	1	0.101519	10	0.022	0.24	0.86188	0.76036	chr13	116309560	116310265	CpG4194	324605
chr13	116348319	116348952	1	-0.106219	10	0.0089	0.098	0.28632	0.39254	chr13	116309560	116310265	CpG4194	38055
chr13	117840370	117841208	1	0.110999	10	0.027	0.05	0.73079	0.61979	chr13	117602283	117602936	CpG4198	237435
chr13	118313093	118313851	1	0.116286	10	0.042	0.16	0.64651	0.53022	chr13	118386603	118387323	CpG4199	72753
chr13	119488872	119488960	1	-0.115705	10	0.0018	0.036	0.67504	0.79075	chr13	119487972	119489121	CpG4204	0
chr14	7856348	7856745	1	0.115422	10	0.066	0.22	0.79019	0.67477	chr14	7817861	7818881	CpG4255	37468
chr14	16847042	16847755	1	0.123485	10	0.01	0.052	0.57706	0.45357	chr14	16575224	16575781	CpG4278	271262
chr14	23389555	23390236	1	0.11739	10	0.028	0.16	0.60087	0.48348	chr14	24003687	24003940	CpG4318	613452
chr14	35626525	35627060	1	0.127919	10	0.0039	0.054	0.79013	0.66221	chr14	34896263	34896534	CpG4400	729992
chr14	36918394	36919031	1	-0.133849	10	0.029	0.3	0.35254	0.48638	chr14	36968287	36968894	CpG4401	49257
chr14	53876194	53877195	1	-0.166606	10	0.00073	0.021	0.59998	0.76659	chr14	54253700	54254197	CpG4464	376506
chr14	55338784	55339565	1	0.124218	10	0.027	0.11	0.49955	0.37533	chr14	55490843	55491392	CpG4491	151279
chr14	60749778	60750160	1	-0.104438	10	0.032	0.13	0.46605	0.57049	chr14	60784515	60784965	CpG4549	34356
chr14	84547525	84548148	1	0.140419	10	0.032	0.13	0.53624	0.39582	chr14	84445819	84448029	CpG4691	99497
chr14	95357029	95357636	1	-0.143314	10	0.005	0.0077	0.4681	0.61141	chr14	93890724	93891054	CpG4695	1465976
chr14	98156124	98156950	1	0.102321	13	0.0064	0.15	0.70376	0.60144	chr14	99045504	99046496	CpG4696	888555
chr14	99785420	99786288	1	0.150677	10	0.0013	0.0022	0.45916	0.30848	chr14	99298434	99299444	CpG4698	485977
chr14	101517037	101517970	1	-0.104253	10	0.14	0.074	0.31528	0.41953	chr14	101607831	101609266	CpG4700	89862
chr14	102225346	102225994	1	0.118136	10	0.032	0.35	0.78082	0.66268	chr14	101729429	101730117	CpG4703	495230
chr14	109159958	109160890	1	0.111764	10	0.00087	0.081	0.80188	0.69012	chr14	108911299	108911530	CpG4718	248429
chr14	115641624	115642317	1	0.114862	10	0.056	0.51	0.63868	0.52382	chr14	115092127	115092922	CpG4721	548703
chr15	6210735	6211252	1	0.104957	10	0.016	0.044	0.78189	0.67693	chr15	6386350	6386893	CpG4766	175099
chr15	6788032	6788571	1	-0.138973	10	0.00019	0.006	0.68428	0.82325	chr15	6707477	6709529	CpG4767	78504
chr15	10760272	10760508	1	0.188605	10	0.00063	0.012	0.67544	0.48684	chr15	10714048	10715037	CpG4785	45236
chr15	13623988	13624623	1	0.103231	10	0.032	0.21	0.71978	0.61655	chr15	13173108	13173414	CpG4801	450575
chr15	15648077	15649078	1	0.138721	10	0.02	0.16	0.7996	0.66088	chr15	13173108	13173414	CpG4801	2474664
chr15	16592946	16593866	1	0.101118	11	0.013	0.21	0.72068	0.61957	chr15	13173108	13173414	CpG4801	3419533
chr15	25006050	25006652	1	0.143155	10	0.0031	0.061	0.79665	0.65349	chr15	25364175	25364865	CpG4802	357524
chr15	25331962	25332760	1	-0.118395	10	0.062	0.11	0.59371	0.71211	chr15	25364175	25364865	CpG4802	31416
chr15	30132635	30133552	1	0.110659	10	0.025	0.24	0.81991	0.70925	chr15	30172358	30173548	CpG4820	38807
chr15	30550173	30551233	1	0.134476	10	0.023	0.12	0.77753	0.64305	chr15	30646537	30647251	CpG4821	95305
chr15	34141634	34142649	1	0.101122	10	0.13	0.22	0.86753	0.76641	chr15	34082235	34083336	CpG4831	58299
chr15	40293014	40293895	1	0.127117	10	0.015	0.037	0.79945	0.67234	chr15	39943217	39944364	CpG4872	348651
chr15	42328709	42329732	1	-0.1019	10	0.064	0.33	0.48014	0.58204	chr15	41788815	41789416	CpG4875	539294
chr15	52021783	52022203	1	0.12491	10	0.0073	0.017	0.61936	0.49445	chr15	52040030	52040580	CpG4890	17828
chr15	54117774	54119062	1	0.104485	10	0.023	0.13	0.75021	0.64573	chr15	53902440	53902649	CpG4894	215126
chr15	62962788	62963618	1	0.11735	10	0.042	0.26	0.62006	0.50271	chr15	62037917	62038184	CpG4924	924605
chr15	65532807	65533830	1	0.101846	10	0.043	0.26	0.64202	0.54018	chr15	65786963	65787734	CpG4930	253134
chr15	85665706	85665912	1	-0.218272	10	1.7e-06	7.6e-05	0.32733	0.5456	chr15	85670332	85672100	CpG5205	4421
chr15	91315589	91316326	1	0.210954	10	1.3e-05	0.0021	0.74105	0.53009	chr15	91199432	91199666	CpG5260	115924
chr15	91479544	91480124	1	-0.116184	10	0.026	0.16	0.51791	0.6341	chr15	91572409	91573287	CpG5261	92286
chr15	91834919	91835666	1	0.104108	10	0.043	0.12	0.79319	0.68908	chr15	91572409	91573287	CpG5261	261633
chr15	92525177	92525782	1	0.120104	10	0.0077	0.024	0.49889	0.37878	chr15	92396922	92397500	CpG5262	127678
chr15	94003111	94004026	1	0.115641	10	0.057	0.089	0.79708	0.68144	chr15	94403228	94404370	CpG5270	399203
chr15	94868220	94868892	1	0.106638	10	0.093	0.081	0.84777	0.74113	chr15	94628899	94629527	CpG5274	238694
chr16	11143974	11144134	0.0001	-0.108757	28	4.5e-14	6.1e-11	0.26653	0.37528	chr16	11134076	11134968	CpG5505	9007
chr16	13436470	13436833	1	0.115452	10	0.011	0.024	0.85558	0.74012	chr16	13437063	13437320	CpG5513	231
chr16	24542893	24543766	1	-0.120084	10	0.0059	0.037	0.67684	0.79693	chr16	24393278	24394073	CpG5644	148821
chr16	26157409	26158132	1	0.101569	10	0.075	0.35	0.78325	0.68168	chr16	26105188	26105929	CpG5645	51481
chr16	38391345	38391852	1	-0.143822	10	0.0025	0.033	0.64789	0.79171	chr16	38346898	38347251	CpG5730	44095
chr16	40071314	40072287	1	0.115254	10	0.01	0.045	0.7915	0.67625	chr16	39984466	39984898	CpG5742	86417
chr16	44355999	44356804	1	0.129397	10	0.012	0.033	0.51932	0.38992	chr16	44347322	44347812	CpG5753	8188
chr16	50473956	50475477	1	0.110848	10	0.0033	0.02	0.83085	0.72	chr16	50431468	50432480	CpG5770	41477
chr16	65299122	65300060	1	-0.100689	10	0.03	0.097	0.68441	0.7851	chr16	65105544	65105790	CpG5807	193333
chr16	66086696	66087949	1	0.11862	10	0.075	0.06	0.42664	0.30802	chr16	65814922	65815853	CpG5809	270844
chr16	71073150	71074314	1	0.107118	11	0.01	0.11	0.7347	0.62758	chr16	70313962	70314562	CpG5811	758589
chr16	79433221	79434977	1	0.13459	11	0.0015	0.0035	0.67032	0.53573	chr16	78576252	78576916	CpG5820	856306
chr16	85058328	85058763	1	-0.163355	10	0.0017	0.01	0.61075	0.7741	chr16	85079904	85080275	CpG5826	21142
chr16	85677546	85677832	1	-0.114491	10	0.027	0.15	0.64209	0.75659	chr16	85801990	85803312	CpG5828	124159
chr16	88858785	88859087	1	0.158881	10	0.00054	0.0081	0.63955	0.48067	chr16	88289482	88289911	CpG5836	568875
chr17	4043949	4044846	1	-0.11725	10	0.014	0.18	0.68075	0.798	chr17	3557391	3557765	CpG5915	486185
chr17	11543132	11544492	1	0.112124	12	0.0087	0.025	0.74941	0.63728	chr17	10840166	10840834	CpG5961	702299
chr17	39843957	39844460	2.8e-33	-0.109842	62	5.2e-14	1.7e-39	0.18372	0.29356	chr17	39843168	39846346	CpG6366	0
chr17	39846571	39847353	3.6e-20	-0.122982	70	4e-14	2.2e-26	0.283	0.40598	chr17	39843168	39846346	CpG6366	226
chr17	51461295	51461546	1	-0.17352	10	0.0009	0.00037	0.40141	0.57493	chr17	51178634	51179581	CpG6465	281715
chr17	68120323	68120984	1	-0.13034	10	0.0017	0.016	0.28282	0.41316	chr17	68003884	68004335	CpG6558	115989
chr17	73936760	73937473	1	0.100821	10	0.08	0.18	0.60665	0.50583	chr17	74047455	74047922	CpG6598	109983
chr17	85224772	85225151	1	-0.108454	10	0.037	0.11	0.6278	0.73626	chr17	85090542	85090981	CpG6653	133792
chr17	88404306	88404989	1	0.188806	10	0.00064	0.028	0.49301	0.30421	chr17	88440298	88441824	CpG6693	35310
chr18	13812784	13813962	1	-0.127691	10	0.0043	0.03	0.67853	0.80622	chr18	13970139	13970852	CpG6754	156178
chr18	15195429	15196494	1	0.129009	12	0.00056	0.037	0.75525	0.62624	chr18	15149779	15151253	CpG6760	44177
chr18	34042460	34043535	1	0.134235	14	0.0012	0.055	0.50135	0.36711	chr18	34005895	34007537	CpG6813	34924
chr18	37731914	37732302	1	0.117805	13	0.012	0.032	0.72465	0.60684	chr18	37732639	37733134	CpG6904	338
chr18	41664734	41665895	1	0.131596	10	0.0056	0.12	0.64579	0.51419	chr18	41950867	41951237	CpG6934	284973
chr18	42097283	42097875	1	-0.122139	10	0.0029	0.015	0.67491	0.79705	chr18	41950867	41951237	CpG6934	146047
chr18	48399918	48400962	1	0.120864	12	0.017	0.15	0.65417	0.53331	chr18	48046656	48046905	CpG6963	353014
chr18	48445256	48445781	1	0.109634	10	0.011	0.063	0.79157	0.68193	chr18	48046656	48046905	CpG6963	398352
chr18	49117314	49117804	1	-0.113945	10	0.06	0.29	0.38602	0.49996	chr18	49755326	49755889	CpG6964	637523
chr18	50206640	50207266	1	0.109956	10	0.013	0.036	0.49501	0.38506	chr18	50128201	50128593	CpG6967	78048
chr18	54663719	54664327	1	-0.103718	10	0.022	0.19	0.5969	0.70062	chr18	54987840	54988043	CpG6982	323514
chr18	56668577	56669076	1	0.106716	10	0.12	0.43	0.69475	0.58803	chr18	56707292	56709053	CpG6986	38217
chr18	59173319	59173831	1	0.100392	10	0.055	0.23	0.69351	0.59312	chr18	59175008	59176469	CpG6996	1178
chr18	59610454	59611471	1	0.102267	13	0.045	0.13	0.59545	0.49318	chr18	59175008	59176469	CpG6996	433986
chr18	68144154	68144888	1	0.10752	10	0.00032	0.0055	0.91435	0.80683	chr18	68299897	68300444	CpG7062	155010
chr18	69414916	69415648	1	0.110941	10	0.011	0.045	0.25413	0.14319	chr18	69346027	69346505	CpG7065	68412
chr18	69506555	69507470	1	0.127998	10	0.0015	0.0078	0.76531	0.63732	chr18	69346027	69346505	CpG7065	160051
chr18	69846633	69847216	1	0.102919	10	0.032	0.26	0.82804	0.72512	chr18	70053062	70053299	CpG7066	205847
chr18	79951943	79952617	1	-0.104984	10	0.086	0.23	0.44339	0.54837	chr18	80046780	80048073	CpG7116	94164
chr18	83298641	83299106	1	0.106421	10	0.0044	0.015	0.90106	0.79464	chr18	82957130	82957337	CpG7146	341305
chr19	15360013	15360711	1	0.125486	10	0.009	0.051	0.76322	0.63774	chr19	15924513	15925286	CpG7374	563803
chr19	23592691	23593444	1	-0.114741	10	0.021	0.11	0.67727	0.79201	chr19	23619698	23619905	CpG7399	26255
chr19	29518552	29519989	1	0.113177	10	0.073	0.38	0.60766	0.49448	chr19	29521968	29523214	CpG7441	1980
chr19	29680169	29680897	1	0.111966	10	0.047	0.33	0.76474	0.65278	chr19	29647797	29648439	CpG7443	31731
chr19	49044011	49044938	1	0.103762	10	0.0049	0.029	0.81844	0.71468	chr19	48205180	48206752	CpG7638	837260
chr19	57353280	57353972	1	0.104747	12	0.0028	0.014	0.82119	0.71645	chr19	57360622	57361710	CpG7667	6651
chr19	57802849	57803323	1	0.117241	10	0.016	0.081	0.67579	0.55855	chr19	57701968	57702185	CpG7669	100665
chr19	57837890	57838658	1	0.102341	10	0.063	0.39	0.70042	0.59808	chr19	57701968	57702185	CpG7669	135706
chr19	57925387	57926114	1	0.104575	10	0.055	0.26	0.80699	0.70242	chr19	57701968	57702185	CpG7669	223203
chr19	58451856	58452239	1	-0.108957	10	0.003	0.0056	0.75264	0.8616	chr19	58453676	58453905	CpG7670	1438
chr2	10610771	10611497	1	0.114141	10	0.0052	0.06	0.78431	0.67017	chr2	10374789	10375267	CpG7731	235505
chr2	10986253	10986618	1	0.110254	10	0.025	0.0061	0.41171	0.30146	chr2	11172097	11172453	CpG7732	185480
chr2	44718452	44719461	1	0.104014	10	0.32	0.14	0.8605	0.75649	chr2	44556887	44557126	CpG8079	161327
chr2	48333842	48334539	1	0.101491	12	0.036	0.074	0.55721	0.45572	chr2	48813696	48814940	CpG8083	479158
chr2	48393774	48394530	1	-0.122752	10	0.068	0.11	0.6884	0.81116	chr2	48813696	48814940	CpG8083	419167
chr2	56113135	56114015	1	0.104739	10	0.042	0.096	0.72176	0.61702	chr2	55437145	55437407	CpG8102	675729
chr2	59017020	59017494	1	0.117865	10	0.021	0.024	0.6765	0.55864	chr2	59160665	59162066	CpG8110	143172
chr2	59874799	59875538	1	0.123777	10	0.0083	0.044	0.80134	0.67756	chr2	59882216	59882700	CpG8112	6679
chr2	60036554	60037136	1	-0.24791	12	5e-07	0.00021	0.22881	0.47672	chr2	60109806	60110191	CpG8113	72671
chr2	61111102	61111486	1	-0.125255	10	0.051	0.022	0.63024	0.75549	chr2	60962128	60963309	CpG8119	147794
chr2	65925501	65926041	1	-0.103665	12	0.0079	0.071	0.61323	0.71689	chr2	66123987	66125117	CpG8132	197947
chr2	66100603	66101317	1	-0.121631	12	0.0023	0.003	0.46006	0.58169	chr2	66123987	66125117	CpG8132	22671
chr2	67516299	67516959	1	0.112207	10	0.0078	0.074	0.81581	0.70361	chr2	67565649	67566279	CpG8135	48691
chr2	72331104	72332040	1	-0.115686	19	0.0034	0.12	0.47868	0.59436	chr2	72285614	72286304	CpG8168	44801
chr2	73867886	73868017	0.74	-0.130333	14	4e-09	4.5e-07	0.31263	0.44296	chr2	73891894	73893090	CpG8180	23878
chr2	73995549	73996545	1	0.102465	13	0.019	0.16	0.76275	0.66028	chr2	73910623	73911368	CpG8181	84182
chr2	106131271	106132297	1	0.101544	10	0.12	0.48	0.78832	0.68678	chr2	106003104	106003389	CpG8357	127883
chr2	113724717	113725355	1	0.10126	10	0.11	0.52	0.65314	0.55188	chr2	113757588	113757887	CpG8377	32234
chr2	132690066	132690631	1	-0.129032	10	0.0042	0.016	0.59546	0.72449	chr2	132686949	132687166	CpG8580	2901
chr2	158406378	158406842	1	-0.101699	10	0.014	0.065	0.74329	0.84499	chr2	158409629	158410484	CpG8772	2788
chr2	168767479	168767785	1	0.106195	10	0.0029	0.026	0.34189	0.23569	chr2	168765751	168767131	CpG8907	349
chr2	170745622	170746327	1	-0.120244	10	0.0092	0.063	0.63713	0.75738	chr2	170511377	170511886	CpG8919	233737
chr2	172104562	172105131	1	-0.100095	10	0.048	0.11	0.41371	0.5138	chr2	172042063	172043477	CpG8920	61086
chr3	28727385	28727968	1	0.110113	10	0.0034	0.04	0.8867	0.77658	chr3	28781032	28781821	CpG9064	53065
chr3	31108200	31109329	1	0.148429	10	0.015	0.16	0.7539	0.60547	chr3	31094091	31095695	CpG9077	12506
chr3	33972806	33973195	1	0.103218	10	0.033	0.06	0.76214	0.65892	chr3	34019543	34020819	CpG9091	46349
chr3	35138791	35139930	1	0.106993	10	0.014	0.079	0.78164	0.67465	chr3	34959185	34959396	CpG9098	179396
chr3	40548674	40549159	1	0.140155	10	0.021	0.19	0.63142	0.49127	chr3	40540693	40541093	CpG9121	7582
chr3	51041002	51042213	1	0.129109	12	0.0081	0.077	0.69542	0.56631	chr3	51224454	51225511	CpG9137	182242
chr3	60473550	60474377	1	-0.137127	10	0.00013	0.0072	0.61329	0.75042	chr3	60500946	60501710	CpG9184	26570
chr3	60532260	60533083	1	-0.109335	11	0.008	0.053	0.65065	0.75998	chr3	60500946	60501710	CpG9184	30551
chr3	64140335	64141566	1	0.105157	10	0.022	0.13	0.77371	0.66855	chr3	63976057	63976587	CpG9195	163749
chr3	67930060	67930652	1	0.121314	10	0.071	0.21	0.71531	0.594	chr3	67582605	67583081	CpG9213	346980
chr3	78889185	78890071	1	-0.122099	10	0.021	0.051	0.56529	0.68739	chr3	78966879	78967138	CpG9227	76809
chr3	82393364	82394132	1	-0.105515	10	0.036	0.07	0.30232	0.40784	chr3	82358038	82358470	CpG9235	34895
chr3	82549279	82550573	1	0.10021	10	0.018	0.32	0.82699	0.72678	chr3	82358038	82358470	CpG9235	190810
chr3	84080276	84081221	1	0.156164	13	0.0044	0.0094	0.74141	0.58525	chr3	84039364	84040753	CpG9244	39524
chr3	99646078	99646570	1	-0.147669	10	0.0019	0.021	0.62514	0.7728	chr3	99253630	99254149	CpG9443	391930
chr3	122857686	122858255	1	0.115254	10	0.023	0.045	0.83724	0.72199	chr3	122924118	122924520	CpG9567	65864
chr3	125763508	125764362	1	0.120507	15	0.0043	0.076	0.45656	0.33605	chr3	125937825	125939109	CpG9575	173464
chr3	126602918	126603430	1	0.149115	10	0.0083	0.029	0.74748	0.59837	chr3	126596603	126597611	CpG9577	5308
chr3	126801332	126801866	1	0.138626	10	0.012	0.06	0.67809	0.53946	chr3	126596603	126597611	CpG9577	203722
chr3	129218979	129219355	1	0.144974	11	0.0012	0.018	0.54466	0.39969	chr3	129218629	129218932	CpG9590	48
chr3	130357611	130358397	1	-0.136773	10	0.0023	0.0073	0.67231	0.80908	chr3	130180706	130181597	CpG9598	176015
chr3	138512791	138513381	1	0.103664	10	0.035	0.15	0.67282	0.56916	chr3	138526990	138528136	CpG9629	13610
chr3	141927018	141927938	1	0.11908	10	0.018	0.099	0.78025	0.66118	chr3	142168883	142169575	CpG9635	240946
chr3	142949621	142950115	1	-0.104896	10	0.053	0.073	0.44851	0.55341	chr3	142881150	142882528	CpG9639	67094
chr3	144706024	144706935	1	0.103196	10	0.015	0.15	0.86769	0.7645	chr3	144719647	144720452	CpG9645	12713
chr3	144803524	144804211	1	-0.140206	10	0.005	0.018	0.5539	0.69411	chr3	144719647	144720452	CpG9645	83073
chr3	147097202	147097812	1	-0.102537	10	0.032	0.05	0.74893	0.85147	chr3	146812356	146813365	CpG9663	283838
chr3	148977408	148977911	1	-0.101444	10	0.036	0.13	0.61632	0.71777	chr3	148987630	148990644	CpG9666	9720
chr3	149661274	149661711	1	-0.11723	10	0.026	0.029	0.54144	0.65867	chr3	148987630	148990644	CpG9666	670631
chr3	153626515	153627726	1	0.10541	10	0.1	0.26	0.48906	0.38365	chr3	153724731	153725246	CpG9676	97006
chr4	3231585	3231948	1	-0.118967	10	0.014	0.015	0.30504	0.42401	chr4	3230990	3231230	CpG9693	356
chr4	5887868	5888886	1	0.109567	10	0.0068	0.072	0.78806	0.6785	chr4	5644083	5644644	CpG9701	243225
chr4	20549550	20550581	1	0.107847	11	0.035	0.11	0.58902	0.48118	chr4	20778001	20778605	CpG9750	227421
chr4	23754909	23755530	1	0.108094	10	0.015	0.089	0.83859	0.73049	chr4	23519115	23519334	CpG9765	235576
chr4	24374758	24375327	1	0.117519	10	0.0054	0.0028	0.83371	0.7162	chr4	24496201	24496880	CpG9766	120875
chr4	24698124	24699067	1	0.104534	10	0.12	0.084	0.77723	0.6727	chr4	24850856	24851200	CpG9767	151790
chr4	34837283	34838229	1	0.11549	10	0.059	0.19	0.63745	0.52196	chr4	34882326	34883150	CpG9794	44098
chr4	36293152	36294432	1	0.115431	10	0.019	0.08	0.63258	0.51715	chr4	36950318	36950647	CpG9798	655887
chr4	53278125	53279209	1	0.10427	11	0.11	0.46	0.726	0.62173	chr4	53159785	53160188	CpG9928	117938
chr4	81505076	81505910	1	0.11332	10	0.03	0.21	0.81856	0.70524	chr4	81442266	81442944	CpG9998	62133
chr4	85629209	85630260	1	0.103742	10	0.065	0.28	0.56754	0.4638	chr4	85514186	85514538	CpG10011	114672
chr4	86164761	86165469	1	-0.105097	10	0.0019	0.021	0.77984	0.88494	chr4	86575600	86576070	CpG10012	410132
chr4	88721038	88721370	1	-0.214868	10	1.4e-05	0.00025	0.29232	0.50718	chr4	88721900	88722673	CpG10020	531
chr4	97583310	97583875	1	-0.108982	10	0.0062	0.019	0.2875	0.39648	chr4	97745808	97746126	CpG10054	161934
chr4	102421136	102421895	1	0.117412	13	0.013	0.12	0.44816	0.33075	chr4	102087536	102088232	CpG10083	332905
chr4	103555148	103555903	1	0.129072	10	0.012	0.093	0.64774	0.51867	chr4	103619606	103620122	CpG10090	63704
chr4	105149195	105149717	1	-0.119842	10	0.016	0.074	0.35128	0.47113	chr4	105157313	105158466	CpG10094	7597
chr4	112855019	112856231	1	0.11375	12	0.02	0.12	0.73551	0.62176	chr4	112979350	112979842	CpG10152	123120
chr5	7933219	7933825	1	-0.122258	11	0.0093	0.028	0.35342	0.47568	chr5	8056390	8056751	CpG10825	122566
chr5	10669840	10671129	1	0.110546	10	0.037	0.097	0.62361	0.51307	chr5	9266123	9266516	CpG10837	1403325
chr5	20616758	20617285	1	-0.118062	10	0.00068	0.0029	0.74895	0.86702	chr5	20701875	20702802	CpG10846	84591
chr5	41261727	41262779	1	0.1029	10	0.081	0.16	0.62059	0.51769	chr5	41707739	41708287	CpG11051	444961
chr5	43235829	43236558	1	-0.132367	10	0.0068	0.11	0.46434	0.59671	chr5	43232664	43235198	CpG11055	632
chr5	44727193	44727616	1	0.118213	10	0.0035	0.06	0.76528	0.64706	chr5	44225959	44227450	CpG11059	499744
chr5	50697469	50697950	1	0.105534	10	0.01	0.04	0.27075	0.16521	chr5	50058259	50059228	CpG11070	638242
chr5	53164481	53165085	1	0.111334	10	0.029	0.23	0.91833	0.807	chr5	53212932	53213691	CpG11083	47848
chr5	66459614	66460106	1	0.133471	10	0.0016	0.015	0.69182	0.55834	chr5	66617847	66618746	CpG11115	157742
chr5	67656674	67657335	1	0.16396	10	0.0031	0.029	0.70624	0.54228	chr5	67607245	67608749	CpG11127	47926
chr5	73846147	73846740	1	-0.114793	10	0.09	0.015	0.32327	0.43806	chr5	73651154	73651585	CpG11150	194563
chr5	77939407	77940178	1	0.123044	12	0.0046	0.054	0.74789	0.62484	chr5	77407418	77408239	CpG11180	531169
chr5	90491644	90491910	1	-0.110488	10	0.013	0.22	0.39831	0.50879	chr5	90366020	90366887	CpG11201	124758
chr5	98377908	98378441	1	0.102848	11	0.0014	0.0082	0.90492	0.80208	chr5	98329238	98329549	CpG11236	48360
chr5	105475587	105476782	1	0.109059	10	0.066	0.08	0.73229	0.62323	chr5	105480859	105481230	CpG11271	4078
chr5	105935445	105936176	1	0.114587	10	0.0057	0.017	0.84281	0.72823	chr5	105876371	105877209	CpG11275	58237
chr5	117709758	117710227	1	0.107283	10	0.017	0.097	0.74838	0.64109	chr5	117841793	117842411	CpG11428	131567
chr5	126528796	126529303	1	0.125884	10	0.0013	0.012	0.75516	0.62928	chr5	127241442	127242848	CpG11561	712140
chr6	4562873	4563688	1	0.150807	10	0.017	0.062	0.73328	0.58247	chr6	4600767	4601299	CpG11841	37080
chr6	9353201	9354666	1	0.106789	10	0.034	0.18	0.7817	0.67491	chr6	8951048	8951510	CpG11866	401692
chr6	15405570	15406276	1	-0.149711	12	0.00019	0.0099	0.58212	0.73184	chr6	15720722	15721404	CpG11875	314447
chr6	16793216	16794237	1	0.12235	12	0.014	0.0096	0.60036	0.47801	chr6	17065000	17065543	CpG11876	270764
chr6	18933990	18934966	1	0.145823	10	0.0065	0.017	0.45529	0.30947	chr6	18848477	18848790	CpG11884	85201
chr6	22010409	22010948	1	-0.130622	14	0.0028	0.0095	0.31359	0.44421	chr6	21949379	21950307	CpG11887	60103
chr6	24558618	24559454	1	-0.102666	10	0.064	0.15	0.72877	0.83144	chr6	24527063	24527824	CpG11895	30795
chr6	34110687	34111544	1	0.104473	10	0.059	0.16	0.66835	0.56388	chr6	34176681	34177168	CpG11950	65138
chr6	34174897	34175340	1	-0.102156	10	0.008	0.024	0.75773	0.85989	chr6	34176681	34177168	CpG11950	1342
chr6	63814732	63815463	1	0.107659	10	0.015	0.049	0.63349	0.52583	chr6	63255997	63257723	CpG12125	557010
chr6	64595932	64596905	1	0.14213	10	0.0033	0.016	0.5259	0.38377	chr6	64728991	64730262	CpG12126	132087
chr6	67565926	67566804	1	0.103746	11	0.015	0.06	0.78049	0.67675	chr6	67534863	67535660	CpG12137	30267
chr6	79427918	79429306	1	0.12441	13	0.0032	0.071	0.79691	0.6725	chr6	78215864	78216077	CpG12170	1211842
chr6	92821519	92822292	1	0.106081	10	0.072	0.35	0.66019	0.55411	chr6	92705942	92706356	CpG12314	115164
chr6	94850913	94851777	1	0.107072	10	0.029	0.089	0.73888	0.63181	chr6	94699249	94700447	CpG12319	150467
chr6	98287653	98289263	1	0.127264	18	0.0019	0.038	0.72224	0.59497	chr6	97616867	97617761	CpG12327	669893
chr6	98745482	98746190	1	-0.107898	10	0.027	0.14	0.49004	0.59793	chr6	99028420	99028824	CpG12328	282231
chr6	107179258	107180648	1	0.118307	10	0.01	0.081	0.71153	0.59322	chr6	107529694	107530211	CpG12344	349047
chr6	109138685	109139044	1	0.101352	11	0.057	0.19	0.6389	0.53755	chr6	108828290	108829267	CpG12350	309419
chr6	134647852	134648868	1	0.100656	10	0.083	0.35	0.58844	0.48779	chr6	134640878	134641309	CpG12518	6544
chr6	136555118	136556194	1	-0.11001	10	0.05	0.17	0.67255	0.78256	chr6	136518600	136519178	CpG12536	35941
chr6	138022682	138023383	1	-0.121875	10	0.0082	0.045	0.75691	0.87878	chr6	137754479	137754711	CpG12547	267972
chr6	139444831	139446411	1	0.107536	12	0.029	0.13	0.75095	0.64341	chr6	140423722	140425095	CpG12548	977312
chr6	140955689	140956605	1	0.138395	10	0.0048	0.059	0.44939	0.31099	chr6	141249501	141250487	CpG12550	292897
chr6	144117349	144118754	1	0.117171	10	0.02	0.11	0.77846	0.66129	chr6	143833412	143833654	CpG12560	283696
chr6	145391845	145392357	1	0.120728	10	0.00051	0.0011	0.87865	0.75792	chr6	145341275	145341588	CpG12567	50258
chr7	15804591	15805099	1	0.120718	10	0.028	0.037	0.64837	0.52765	chr7	15922242	15922486	CpG12680	117144
chr7	26891541	26892205	1	0.104105	10	0.1	0.48	0.8437	0.7396	chr7	27166120	27166952	CpG12859	273916
chr7	36785968	36786454	1	-0.149294	10	0.0011	0.0083	0.5502	0.6995	chr7	36769133	36769366	CpG13021	16603
chr7	45659625	45660116	1	-0.107139	10	0.043	0.28	0.7781	0.88524	chr7	45679084	45679307	CpG13131	18969
chr7	51213508	51214575	1	0.103091	10	0.054	0.28	0.72387	0.62078	chr7	51511100	51511412	CpG13173	296526
chr7	86690293	86691455	1	0.113749	10	0.038	0.23	0.65524	0.54149	chr7	87246447	87246851	CpG13328	554993
chr7	89901316	89902303	1	0.131328	12	0.01	0.042	0.76952	0.63819	chr7	89940826	89941061	CpG13336	38524
chr7	90444622	90445608	1	0.109109	10	0.021	0.056	0.31796	0.20885	chr7	90442690	90444076	CpG13339	547
chr7	123962837	123963980	1	-0.121448	10	0.02	0.098	0.57699	0.69844	chr7	123982572	123983871	CpG13546	18593
chr7	130518437	130518825	1	-0.118868	11	0.001	0.012	0.13981	0.25868	chr7	130519061	130520114	CpG13637	237
chr7	131131051	131131675	1	0.102343	11	0.12	0.19	0.70644	0.6041	chr7	130936044	130937049	CpG13643	194003
chr7	136264873	136265671	1	0.115721	10	0.025	0.19	0.81654	0.70082	chr7	135715839	135716715	CpG13672	548159
chr8	27579442	27579877	1	-0.116264	10	0.013	0.039	0.45238	0.56865	chr8	27260287	27260749	CpG13932	318694
chr8	29297175	29298347	1	0.105267	10	0.0058	0.029	0.78713	0.68186	chr8	29219126	29220012	CpG13933	77164
chr8	33824144	33824831	1	0.11051	10	0.066	0.11	0.8406	0.73009	chr8	33731779	33732587	CpG13945	91558
chr8	37012099	37013474	1	-0.119177	14	0.0083	0.19	0.58658	0.70576	chr8	36732630	36732973	CpG13963	279127
chr8	44809237	44810118	1	0.107289	10	0.019	0.096	0.88967	0.78238	chr8	44934783	44935480	CpG13977	124666
chr8	45826301	45826773	1	0.146134	10	0.0048	0.085	0.82638	0.68025	chr8	45975128	45975554	CpG13990	148356
chr8	46872337	46873076	1	0.116271	10	0.071	0.31	0.69458	0.5783	chr8	46740435	46741501	CpG14001	130837
chr8	48450561	48450996	1	0.167628	10	0.00083	0.0036	0.39861	0.23098	chr8	48554983	48556080	CpG14014	103988
chr8	48655255	48655963	1	-0.101475	10	0.083	0.53	0.51962	0.62109	chr8	48554983	48556080	CpG14014	99176
chr8	48781476	48782029	1	-0.125592	10	0.0087	0.032	0.35573	0.48132	chr8	48842973	48843696	CpG14015	60945
chr8	49014542	49015300	1	-0.101431	10	0.013	0.062	0.64618	0.74761	chr8	48842973	48843696	CpG14015	170847
chr8	49765093	49766204	1	0.102452	10	0.01	0.19	0.72606	0.62361	chr8	48842973	48843696	CpG14015	921398
chr8	50309341	50310538	1	0.118502	10	0.01	0.036	0.72699	0.60849	chr8	50915899	50916462	CpG14016	605362
chr8	53571191	53572656	1	0.106356	12	0.021	0.23	0.78757	0.68121	chr8	54077220	54077965	CpG14017	504565
chr8	53668410	53668971	1	0.108107	10	0.049	0.23	0.73401	0.6259	chr8	54077220	54077965	CpG14017	408250
chr8	56707979	56708974	1	0.115427	10	0.067	0.066	0.6595	0.54408	chr8	56550720	56551432	CpG14020	156548
chr8	66469729	66471286	1	0.11697	12	0.017	0.12	0.77114	0.65417	chr8	66486224	66486647	CpG14042	14939
chr8	78622638	78623103	1	-0.130078	10	0.0037	0.031	0.70799	0.83806	chr8	78508509	78509789	CpG14216	112850
chr8	89562321	89562977	1	0.113375	10	0.027	0.36	0.48975	0.37637	chr8	89045207	89045589	CpG14343	516733
chr8	93756704	93757177	1	0.126908	10	0.0037	0.015	0.44498	0.31808	chr8	93810660	93811516	CpG14361	53484
chr8	96231081	96231589	1	-0.134615	10	0.0017	0.0033	0.49153	0.62614	chr8	95951941	95952150	CpG14395	278932
chr8	98403100	98404217	1	0.130922	10	0.017	0.11	0.60404	0.47312	chr8	99415495	99416726	CpG14396	1011279
chr8	113524745	113525297	1	0.101775	11	0.054	0.072	0.62639	0.52461	chr8	113635237	113635799	CpG14531	109941
chr8	115255685	115255820	1	0.143126	10	9.2e-05	0.015	0.37002	0.2269	chr8	115705738	115707525	CpG14536	449919
chr9	31910323	31911050	1	0.106689	10	0.057	0.23	0.63503	0.52834	chr9	31912847	31915232	CpG14834	1798
chr9	34034060	34035228	1	0.10304	10	0.032	0.063	0.64698	0.54394	chr9	33728216	33728420	CpG14839	305641
chr9	51631357	51631833	1	0.123057	10	0.095	0.19	0.57193	0.44887	chr9	51764861	51766217	CpG14965	133029
chr9	52607404	52608259	1	0.112852	10	0.065	0.067	0.71626	0.60341	chr9	52167884	52168718	CpG14968	438687
chr9	55259378	55260047	1	-0.155205	10	0.0011	0.0026	0.68392	0.83913	chr9	55208850	55209485	CpG14991	49894
chr9	72383451	72383863	1	0.110549	10	0.051	0.062	0.75282	0.64227	chr9	72438374	72438619	CpG15149	54512
chr9	77311980	77313001	1	0.116849	13	0.017	0.065	0.76459	0.64774	chr9	77544402	77545329	CpG15179	231402
chr9	82976451	82976752	1	0.11264	10	0.0032	0.035	0.15566	0.043018	chr9	82975075	82975816	CpG15207	636
chr9	87413601	87414307	1	-0.143389	10	0.0048	0.045	0.58351	0.7269	chr9	87255277	87255637	CpG15225	157965
chr9	87846330	87846884	1	-0.108746	10	0.034	0.081	0.77264	0.88138	chr9	87739133	87740059	CpG15227	106272
chr9	91680790	91682309	1	0.105189	10	0.17	0.28	0.5906	0.48542	chr9	91384038	91384491	CpG15252	296300
chr9	98702524	98703041	1	0.120805	10	0.018	0.098	0.44557	0.32477	chr9	98601375	98601757	CpG15282	100768
chr9	103572244	103572533	1	0.163772	10	0.00042	0.005	0.55696	0.39319	chr9	103761233	103762090	CpG15321	188701
chr9	116630705	116631187	1	-0.119584	10	0.011	0.055	0.61914	0.73872	chr9	116174665	116175439	CpG15468	455267

## Sheet: gb_expand5k_WT26movsWT3mo
chr	start	stop	q-value	mean methylation difference	CpGs	p(MWU)	p(2D KS)	mean g1	mean g2	chr_closestGene	start_closestGene	end_closestGene	strand_closestGene	GeneSymbol
chr1	15815217	15815876	1	0.118233	10	0.033	0.31	0.71538	0.59715	chr1	15800645	15849052	+	Terf1
chr1	34012327	34012948	1	-0.140142	11	0.00051	0.0078	0.34337	0.48351	chr1	33903224	34313662	+	Dst
chr1	34012327	34012948	1	-0.140142	11	0.00051	0.0078	0.34337	0.48351	chr1	34006824	34313662	+	Dst
chr1	40726257	40726811	1	-0.116113	10	0.097	0.12	0.51386	0.62997	chr1	40676711	40773885	+	Slc9a2
chr1	56808962	56809636	1	0.123801	10	0.003	0.061	0.68015	0.55635	chr1	56788980	56976334	-	Satb2
chr1	56974267	56974573	1	0.141134	11	0.002	0.018	0.37036	0.22923	chr1	56788980	56976334	-	Satb2
chr1	60753567	60754296	1	0.121404	10	0.0042	0.11	0.78277	0.66136	chr1	60741387	60778359	+	Cd28
chr1	82612454	82612888	1	-0.11145	10	0.0046	0.021	0.44171	0.55316	chr1	82581920	82727059	+	Col4a3
chr1	97944408	97944920	1	0.13558	11	0.0022	0.055	0.81029	0.67471	chr1	97816093	98100632	-	Pam
chr1	116428796	116429131	1	0.104785	10	0.0038	0.055	0.81592	0.71114	chr1	115680136	116585674	+	Cntnap5a
chr1	151429567	151430147	1	-0.1059	10	0.072	0.15	0.34465	0.45055	chr1	151423647	151463183	+	Trmt1l
chr1	151429567	151430147	1	-0.1059	10	0.072	0.15	0.34465	0.45055	chr1	151362698	151433435	-	Swt1
chr1	177051553	177051976	1	0.179398	10	0.00034	0.0062	0.72699	0.54759	chr1	177017114	177253767	-	Akt3
chr10	28524448	28524992	1	0.116987	12	0.0084	0.074	0.40516	0.28817	chr10	28069819	28602397	+	Ptprk
chr10	39846085	39846798	1	0.115906	10	0.059	0.047	0.80826	0.69236	chr10	39727159	39880205	+	Rev3l
chr10	41270340	41271112	1	0.13568	10	0.051	0.19	0.6421	0.50642	chr10	41183171	41308241	-	Fig4
chr10	59523587	59524440	1	0.105614	16	0.0031	0.02	0.70325	0.59763	chr10	59441983	59621692	-	Mcu
chr10	68752939	68753253	1	-0.101841	12	0.022	0.063	0.6184	0.72024	chr10	68718745	68787654	+	Tmem26
chr10	71028546	71028969	1	0.254717	10	2.8e-07	2.5e-05	0.44414	0.18942	chr10	70917829	71164690	-	Bicc1
chr10	71382809	71383655	1	-0.112171	10	0.027	0.089	0.53874	0.65092	chr10	71342762	71390885	+	Ipmk
chr10	95257698	95258396	1	0.142106	14	0.0055	0.011	0.68348	0.54137	chr10	95169739	95328709	-	Cradd
chr10	95257698	95258396	1	0.142106	14	0.0055	0.011	0.68348	0.54137	chr10	95169739	95329137	-	Cradd
chr10	105188942	105189574	1	-0.147461	10	0.0036	0.034	0.66056	0.80802	chr10	105182663	105579479	-	Tmtc2
chr10	112465752	112466902	1	0.108563	10	0.0047	0.011	0.83978	0.73122	chr10	112266122	112471304	+	Kcnc2
chr10	116181822	116182711	1	-0.121869	10	0.0085	0.032	0.40025	0.52212	chr10	116013362	116279929	+	Ptprr
chr10	116181822	116182711	1	-0.121869	10	0.0085	0.032	0.40025	0.52212	chr10	116138897	116279929	+	Ptprr
chr10	116181822	116182711	1	-0.121869	10	0.0085	0.032	0.40025	0.52212	chr10	116172257	116279929	+	Ptprr
chr10	116181822	116182711	1	-0.121869	10	0.0085	0.032	0.40025	0.52212	chr10	116172350	116279929	+	Ptprr
chr10	119646006	119646631	1	0.111289	10	0.08	0.47	0.55663	0.44534	chr10	119449033	120082161	+	Grip1
chr10	119646006	119646631	1	0.111289	10	0.08	0.47	0.55663	0.44534	chr10	119449033	120092260	+	Grip1
chr10	119844982	119845208	1	-0.168908	10	0.00015	0.015	0.38718	0.55609	chr10	119814388	120082161	+	Grip1
chr10	119844982	119845208	1	-0.168908	10	0.00015	0.015	0.38718	0.55609	chr10	119449033	120082161	+	Grip1
chr10	119844982	119845208	1	-0.168908	10	0.00015	0.015	0.38718	0.55609	chr10	119449033	120092260	+	Grip1
chr10	120236663	120237021	1	0.135091	10	0.009	0.089	0.47256	0.33747	chr10	120222059	120237070	+	Llph
chr11	33881827	33882370	1	-0.10011	10	0.0037	0.0093	0.71949	0.8196	chr11	33624340	33998193	-	Kcnip1
chr11	36746631	36747203	1	0.122319	10	0.072	0.22	0.74738	0.62506	chr11	36001655	36949241	-	Tenm2
chr11	85887079	85887827	1	0.120665	13	0.0028	0.0087	0.56179	0.44113	chr11	85885062	85921097	+	Tbx4
chr11	94355300	94355881	1	-0.113246	10	0.038	0.098	0.6916	0.80484	chr11	94338294	94397976	-	Abcc3
chr11	100825496	100826044	1	-0.128922	10	0.0033	0.055	0.72069	0.84962	chr11	100775730	100827570	-	Stat5b
chr11	100825496	100826044	1	-0.128922	10	0.0033	0.055	0.72069	0.84962	chr11	100775730	100855585	-	Stat5b
chr11	106066777	106066857	1	-0.118473	13	5.1e-08	1.8e-06	0.13754	0.25601	chr11	106061106	106078612	+	Taco1
chr12	24842115	24842703	1	-0.13478	10	0.012	0.059	0.47174	0.60652	chr12	24826598	24965299	+	Mboat2
chr12	34302999	34304075	1	0.126652	10	0.023	0.12	0.74731	0.62066	chr12	34042581	34922095	-	Hdac9
chr12	34532680	34533374	1	0.121665	10	0.022	0.013	0.82326	0.70159	chr12	34366496	34533889	-	Hdac9
chr12	34532680	34533374	1	0.121665	10	0.022	0.013	0.82326	0.70159	chr12	34042581	34922095	-	Hdac9
chr12	38788858	38789508	1	-0.108695	10	0.022	0.075	0.58164	0.69034	chr12	38775081	38873215	+	Etv1
chr12	38788858	38789508	1	-0.108695	10	0.022	0.075	0.58164	0.69034	chr12	38778710	38873215	+	Etv1
chr12	40198155	40199229	1	-0.156663	13	4.4e-05	0.006	0.27059	0.42725	chr12	40171385	40204315	-	Lsmem1
chr12	40198155	40199229	1	-0.156663	13	4.4e-05	0.006	0.27059	0.42725	chr12	40198128	40228189	-	Ifrd1
chr12	53155393	53155708	1	-0.134146	10	7.5e-05	0.00045	0.23305	0.3672	chr12	52694382	53156015	+	Akap6
chr12	69852259	69853252	1	0.10573	12	0.068	0.068	0.76056	0.65483	chr12	69798756	69898163	-	Map4k5
chr12	73331782	73332857	1	0.118903	15	0.0012	0.045	0.76034	0.64144	chr12	73281847	73359045	+	Slc38a6
chr12	85264757	85265164	1	0.118681	10	0.038	0.24	0.52887	0.41019	chr12	85229465	85275599	-	Mlh3
chr12	85264757	85265164	1	0.118681	10	0.038	0.24	0.52887	0.41019	chr12	85229465	85275591	-	Mlh3
chr13	40287026	40287471	1	0.135836	10	0.0096	0.11	0.75332	0.61749	chr13	39996881	40293011	-	Ofcc1
chr13	44869608	44870020	0.26	-0.121066	17	3.7e-09	1.6e-07	0.2765	0.39756	chr13	44725773	44926643	+	Jarid2
chr13	44869608	44870020	0.26	-0.121066	17	3.7e-09	1.6e-07	0.2765	0.39756	chr13	44726270	44926643	+	Jarid2
chr13	63275418	63276198	1	-0.136912	10	0.0077	0.061	0.37597	0.51289	chr13	62959892	63307877	+	2010111I01Rik
chr13	83648987	83649840	1	0.124538	10	0.024	0.063	0.80905	0.68452	chr13	83499033	83672079	+	Mef2c
chr13	83648987	83649840	1	0.124538	10	0.024	0.063	0.80905	0.68452	chr13	83518655	83672079	+	Mef2c
chr13	83648987	83649840	1	0.124538	10	0.024	0.063	0.80905	0.68452	chr13	83519742	83672079	+	Mef2c
chr13	83648987	83649840	1	0.124538	10	0.024	0.063	0.80905	0.68452	chr13	83568606	83672079	+	Mef2c
chr13	91616590	91617753	1	0.107128	10	0.0027	0.055	0.89173	0.7846	chr13	91456096	91711175	+	Ssbp2
chr13	105109197	105109751	1	-0.118372	10	0.024	0.08	0.59211	0.71048	chr13	105077121	105126782	+	4933425L06Rik
chr13	109904985	109905403	1	-0.177688	10	9.2e-05	0.007	0.50086	0.67855	chr13	108649176	109960969	+	Pde4d
chr13	117840370	117841208	1	0.110999	10	0.027	0.05	0.73079	0.61979	chr13	117597319	117986028	+	Hcn1
chr13	119488872	119488960	1	-0.115705	10	0.0018	0.036	0.67504	0.79075	chr13	119457758	119491117	+	4833420G17Rik
chr13	119488872	119488960	1	-0.115705	10	0.0018	0.036	0.67504	0.79075	chr13	119483038	119615459	+	Tmem267
chr13	119488872	119488960	1	-0.115705	10	0.0018	0.036	0.67504	0.79075	chr13	119483859	119615459	+	Tmem267
chr14	7856348	7856745	1	0.115422	10	0.066	0.22	0.79019	0.67477	chr14	7812956	7956587	+	Flnb
chr14	16847042	16847755	1	0.123485	10	0.01	0.052	0.57706	0.45357	chr14	16425839	17087331	-	Rarb
chr14	23389555	23390236	1	0.11739	10	0.028	0.16	0.60087	0.48348	chr14	23293693	24009205	-	Kcnma1
chr14	23389555	23390236	1	0.11739	10	0.028	0.16	0.60087	0.48348	chr14	23301611	24009205	-	Kcnma1
chr14	36918394	36919031	1	-0.133849	10	0.029	0.3	0.35254	0.48638	chr14	36869935	36946264	-	Ccser2
chr14	36918394	36919031	1	-0.133849	10	0.029	0.3	0.35254	0.48638	chr14	36869935	36940568	-	Ccser2
chr14	36918394	36919031	1	-0.133849	10	0.029	0.3	0.35254	0.48638	chr14	36869935	36924535	-	Ccser2
chr14	36918394	36919031	1	-0.133849	10	0.029	0.3	0.35254	0.48638	chr14	36869935	36973764	-	Ccser2
chr14	60749778	60750160	1	-0.104438	10	0.032	0.13	0.46605	0.57049	chr14	60727903	60769556	+	Spata13
chr14	60749778	60750160	1	-0.104438	10	0.032	0.13	0.46605	0.57049	chr14	60629704	60769556	+	Spata13
chr14	98156124	98156950	1	0.102321	13	0.0064	0.15	0.70376	0.60144	chr14	97781845	98174765	-	Dach1
chr14	101517037	101517970	1	-0.104253	10	0.14	0.074	0.31528	0.41953	chr14	101437359	101614191	-	Tbc1d4
chr14	115641624	115642317	1	0.114862	10	0.056	0.51	0.63868	0.52382	chr14	115087214	116530192	+	Gpc5
chr15	6788032	6788571	1	-0.138973	10	0.00019	0.006	0.68428	0.82325	chr15	6703380	6805400	+	Rictor
chr15	30550173	30551233	1	0.134476	10	0.023	0.12	0.77753	0.64305	chr15	30167592	31034343	+	Ctnnd2
chr15	34141634	34142649	1	0.101122	10	0.13	0.22	0.86753	0.76641	chr15	34077718	34147385	+	Mtdh
chr15	91315589	91316326	1	0.210954	10	1.3e-05	0.0021	0.74105	0.53009	chr15	91262690	91578261	-	Slc2a13
chr15	91479544	91480124	1	-0.116184	10	0.026	0.16	0.51791	0.6341	chr15	91262690	91578261	-	Slc2a13
chr15	91834919	91835666	1	0.104108	10	0.043	0.12	0.79319	0.68908	chr15	91833327	91866435	+	Smgc
chr15	91834919	91835666	1	0.104108	10	0.043	0.12	0.79319	0.68908	chr15	91833325	91939555	+	Muc19
chr15	92525177	92525782	1	0.120104	10	0.0077	0.024	0.49889	0.37878	chr15	92391809	92776819	+	Pdzrn4
chr15	94868220	94868892	1	0.106638	10	0.093	0.081	0.84777	0.74113	chr15	94624184	95101097	+	Tmem117
chr16	11143974	11144134	0.0001	-0.108757	28	4.5e-14	6.1e-11	0.26653	0.37528	chr16	11131593	11181393	-	Zc3h7a
chr16	24542893	24543766	1	-0.120084	10	0.0059	0.037	0.67684	0.79693	chr16	24388349	24997578	+	Lpp
chr16	24542893	24543766	1	-0.120084	10	0.0059	0.037	0.67684	0.79693	chr16	24443090	24997578	+	Lpp
chr16	38391345	38391852	1	-0.143822	10	0.0025	0.033	0.64789	0.79171	chr16	38391116	38438145	-	Pla1a
chr16	44355999	44356804	1	0.129397	10	0.012	0.033	0.51932	0.38992	chr16	44342400	44393492	+	Spice1
chr16	85058328	85058763	1	-0.163355	10	0.0017	0.01	0.61075	0.7741	chr16	84949435	85178707	-	App
chr17	11543132	11544492	1	0.112124	12	0.0087	0.025	0.74941	0.63728	chr17	10835358	12068366	+	Park2
chr17	11543132	11544492	1	0.112124	12	0.0087	0.025	0.74941	0.63728	chr17	10835358	11562236	+	Park2
chr17	73936760	73937473	1	0.100821	10	0.08	0.18	0.60665	0.50583	chr17	73878894	73955196	-	Xdh
chr17	85224772	85225151	1	-0.108454	10	0.037	0.11	0.6278	0.73626	chr17	85085699	85463580	+	Camkmt
chr18	13812784	13813962	1	-0.127691	10	0.0043	0.03	0.67853	0.80622	chr18	13682013	13977733	-	Zfp521
chr18	37731914	37732302	1	0.117805	13	0.012	0.032	0.72465	0.60684	chr18	36947647	37846872	+	Gm37013
chr18	37731914	37732302	1	0.117805	13	0.012	0.032	0.72465	0.60684	chr18	36962630	37846872	+	Gm38666
chr18	37731914	37732302	1	0.117805	13	0.012	0.032	0.72465	0.60684	chr18	36968801	37846872	+	Gm38667
chr18	37731914	37732302	1	0.117805	13	0.012	0.032	0.72465	0.60684	chr18	37656944	37846870	+	Pcdhga1
chr18	37731914	37732302	1	0.117805	13	0.012	0.032	0.72465	0.60684	chr18	37664104	37846870	+	Pcdhga2
chr18	37731914	37732302	1	0.117805	13	0.012	0.032	0.72465	0.60684	chr18	37669334	37846872	+	Pcdhga3
chr18	37731914	37732302	1	0.117805	13	0.012	0.032	0.72465	0.60684	chr18	37675457	37846870	+	Pcdhgb1
chr18	37731914	37732302	1	0.117805	13	0.012	0.032	0.72465	0.60684	chr18	37680399	37846870	+	Pcdhga4
chr18	37731914	37732302	1	0.117805	13	0.012	0.032	0.72465	0.60684	chr18	37684858	37846872	+	Pcdhgb2
chr18	37731914	37732302	1	0.117805	13	0.012	0.032	0.72465	0.60684	chr18	37689500	37846870	+	Pcdhga5
chr18	37731914	37732302	1	0.117805	13	0.012	0.032	0.72465	0.60684	chr18	37702228	37846870	+	Pcdhga6
chr18	37731914	37732302	1	0.117805	13	0.012	0.032	0.72465	0.60684	chr18	37709833	37846872	+	Pcdhga7
chr18	37731914	37732302	1	0.117805	13	0.012	0.032	0.72465	0.60684	chr18	37715553	37846870	+	Pcdhgb4
chr18	37731914	37732302	1	0.117805	13	0.012	0.032	0.72465	0.60684	chr18	37720705	37846872	+	Pcdhga8
chr18	37731914	37732302	1	0.117805	13	0.012	0.032	0.72465	0.60684	chr18	37726153	37846870	+	Pcdhgb5
chr18	37731914	37732302	1	0.117805	13	0.012	0.032	0.72465	0.60684	chr18	37731935	37846863	+	Pcdhga9
chr18	42097283	42097875	1	-0.122139	10	0.0029	0.015	0.67491	0.79705	chr18	42048709	42163695	+	Sh3rf2
chr18	59173319	59173831	1	0.100392	10	0.055	0.23	0.69351	0.59312	chr18	59170339	59416336	+	Chsy3
chr18	68144154	68144888	1	0.10752	10	0.00032	0.0055	0.91435	0.80683	chr18	67928256	68260549	+	Ldlrad4
chr18	69414916	69415648	1	0.110941	10	0.011	0.045	0.25413	0.14319	chr18	69339491	69692967	+	Tcf4
chr18	69414916	69415648	1	0.110941	10	0.011	0.045	0.25413	0.14319	chr18	69340720	69692967	+	Tcf4
chr18	69506555	69507470	1	0.127998	10	0.0015	0.0078	0.76531	0.63732	chr18	69339491	69692967	+	Tcf4
chr18	69506555	69507470	1	0.127998	10	0.0015	0.0078	0.76531	0.63732	chr18	69340720	69692967	+	Tcf4
chr19	23592691	23593444	1	-0.114741	10	0.021	0.11	0.67727	0.79201	chr19	23553759	23657812	-	1700028P14Rik
chr19	29518552	29519989	1	0.113177	10	0.073	0.38	0.60766	0.49448	chr19	29517281	29610921	+	Ric1
chr19	57802849	57803323	1	0.117241	10	0.016	0.081	0.67579	0.55855	chr19	57606033	58138340	+	Atrnl1
chr19	57837890	57838658	1	0.102341	10	0.063	0.39	0.70042	0.59808	chr19	57606033	58138340	+	Atrnl1
chr19	57925387	57926114	1	0.104575	10	0.055	0.26	0.80699	0.70242	chr19	57606033	58138340	+	Atrnl1
chr19	58451856	58452239	1	-0.108957	10	0.003	0.0056	0.75264	0.8616	chr19	58230580	58460398	-	Gfra1
chr2	44718452	44719461	1	0.104014	10	0.32	0.14	0.8605	0.75649	chr2	44559411	44866622	-	Gtdc1
chr2	59017020	59017494	1	0.117865	10	0.021	0.024	0.6765	0.55864	chr2	58816697	59023606	-	Ccdc148
chr2	59874799	59875538	1	0.123777	10	0.0083	0.044	0.80134	0.67756	chr2	59847364	59887606	-	Wdsub1
chr2	59874799	59875538	1	0.123777	10	0.0083	0.044	0.80134	0.67756	chr2	59850193	59887606	-	Wdsub1
chr2	60036554	60037136	1	-0.24791	12	5e-07	0.00021	0.22881	0.47672	chr2	59894362	60130740	-	Baz2b
chr2	65925501	65926041	1	-0.103665	12	0.0079	0.071	0.61323	0.71689	chr2	65840766	66036546	+	Csrnp3
chr2	66100603	66101317	1	-0.121631	12	0.0023	0.003	0.46006	0.58169	chr2	66077765	66129793	-	Galnt3
chr2	67516299	67516959	1	0.112207	10	0.0078	0.074	0.81581	0.70361	chr2	67441001	67531604	+	Xirp2
chr2	67516299	67516959	1	0.112207	10	0.0078	0.074	0.81581	0.70361	chr2	67441001	67531606	+	Xirp2
chr2	72331104	72332040	1	-0.115686	19	0.0034	0.12	0.47868	0.59436	chr2	72280636	72447610	+	Map3k20
chr2	72331104	72332040	1	-0.115686	19	0.0034	0.12	0.47868	0.59436	chr2	72280700	72412501	+	Map3k20
chr2	72331104	72332040	1	-0.115686	19	0.0034	0.12	0.47868	0.59436	chr2	72280700	72394839	+	Map3k20
chr2	73867886	73868017	0.74	-0.130333	14	4e-09	4.5e-07	0.31263	0.44296	chr2	73811508	73897639	-	Atf2
chr2	73867886	73868017	0.74	-0.130333	14	4e-09	4.5e-07	0.31263	0.44296	chr2	73821346	73897639	-	Atf2
chr2	132690066	132690631	1	-0.129032	10	0.0042	0.016	0.59546	0.72449	chr2	132685282	132756055	+	1110034G24Rik
chr2	158406378	158406842	1	-0.101699	10	0.014	0.065	0.74329	0.84499	chr2	158404852	158504253	+	Ralgapb
chr2	168767479	168767785	1	0.106195	10	0.0029	0.026	0.34189	0.23569	chr2	168743331	168772201	-	Sall4
chr2	170745622	170746327	1	-0.120244	10	0.0092	0.063	0.63713	0.75738	chr2	170726806	170884775	+	Dok5
chr3	28727385	28727968	1	0.110113	10	0.0034	0.04	0.8867	0.77658	chr3	28692902	28733360	+	Slc2a2
chr3	31108200	31109329	1	0.148429	10	0.015	0.16	0.7539	0.60547	chr3	31090057	31127923	+	Skil
chr3	40548674	40549159	1	0.140155	10	0.021	0.19	0.63142	0.49127	chr3	40535766	40709774	+	Intu
chr3	60473550	60474377	1	-0.137127	10	0.00013	0.0072	0.61329	0.75042	chr3	60467829	60634750	+	Mbnl1
chr3	60532260	60533083	1	-0.109335	11	0.008	0.053	0.65065	0.75998	chr3	60467829	60634750	+	Mbnl1
chr3	60532260	60533083	1	-0.109335	11	0.008	0.053	0.65065	0.75998	chr3	60496178	60634750	+	Mbnl1
chr3	64140335	64141566	1	0.105157	10	0.022	0.13	0.77371	0.66855	chr3	64111431	64142480	-	Vmn2r2
chr3	67930060	67930652	1	0.121314	10	0.071	0.21	0.71531	0.594	chr3	67887219	68061593	+	Iqcj
chr3	67930060	67930652	1	0.121314	10	0.071	0.21	0.71531	0.594	chr3	67887219	68631482	+	Gm21949
chr3	82393364	82394132	1	-0.105515	10	0.036	0.07	0.30232	0.40784	chr3	82353071	82400268	+	Map9
chr3	82549279	82550573	1	0.10021	10	0.018	0.32	0.82699	0.72678	chr3	82533382	82553085	-	Npy2r
chr3	122857686	122858255	1	0.115254	10	0.023	0.045	0.83724	0.72199	chr3	122724157	122864374	+	Pde5a
chr3	126602918	126603430	1	0.149115	10	0.0083	0.029	0.74748	0.59837	chr3	126591950	126823798	+	Camk2d
chr3	126602918	126603430	1	0.149115	10	0.0083	0.029	0.74748	0.59837	chr3	126591950	126851326	+	Camk2d
chr3	126801332	126801866	1	0.138626	10	0.012	0.06	0.67809	0.53946	chr3	126591950	126823798	+	Camk2d
chr3	126801332	126801866	1	0.138626	10	0.012	0.06	0.67809	0.53946	chr3	126591950	126851326	+	Camk2d
chr3	129218979	129219355	1	0.144974	11	0.0012	0.018	0.54466	0.39969	chr3	129194877	129224594	+	Pitx2
chr3	129218979	129219355	1	0.144974	11	0.0012	0.018	0.54466	0.39969	chr3	129208931	129224594	+	Pitx2
chr3	130357611	130358397	1	-0.136773	10	0.0023	0.0073	0.67231	0.80908	chr3	130175844	130604883	+	Col25a1
chr3	141927018	141927938	1	0.11908	10	0.018	0.099	0.78025	0.66118	chr3	141832135	141936588	-	Bmpr1b
chr3	141927018	141927938	1	0.11908	10	0.018	0.099	0.78025	0.66118	chr3	141832135	141987264	-	Bmpr1b
chr3	141927018	141927938	1	0.11908	10	0.018	0.099	0.78025	0.66118	chr3	141832135	142174228	-	Bmpr1b
chr3	144706024	144706935	1	0.103196	10	0.015	0.15	0.86769	0.7645	chr3	144678677	144725335	-	Sh3glb1
chr3	144706024	144706935	1	0.103196	10	0.015	0.15	0.86769	0.7645	chr3	144681901	144725335	-	Sh3glb1
chr3	144803524	144804211	1	-0.140206	10	0.005	0.018	0.5539	0.69411	chr3	144791558	144824494	-	Clca3a2
chr3	153626515	153627726	1	0.10541	10	0.1	0.26	0.48906	0.38365	chr3	153197508	153730133	-	St6galnac3
chr4	20549550	20550581	1	0.107847	11	0.035	0.11	0.58902	0.48118	chr4	20113873	20783668	-	Nkain3
chr4	20549550	20550581	1	0.107847	11	0.035	0.11	0.58902	0.48118	chr4	20238852	20783668	-	Nkain3
chr4	24698124	24699067	1	0.104534	10	0.12	0.084	0.77723	0.6727	chr4	24612272	24856086	-	Klhl32
chr4	34837283	34838229	1	0.11549	10	0.059	0.19	0.63745	0.52196	chr4	34798109	34887948	-	Zfp292
chr4	36293152	36294432	1	0.115431	10	0.019	0.08	0.63258	0.51715	chr4	35701647	36956744	-	Lingo2
chr4	36293152	36294432	1	0.115431	10	0.019	0.08	0.63258	0.51715	chr4	35701647	36723963	-	Lingo2
chr4	86164761	86165469	1	-0.105097	10	0.0019	0.021	0.77984	0.88494	chr4	86048914	86433382	+	Adamtsl1
chr4	88721038	88721370	1	-0.214868	10	1.4e-05	0.00025	0.29232	0.50718	chr4	88713291	88727508	-	Klhl9
chr4	97583310	97583875	1	-0.108982	10	0.0062	0.019	0.2875	0.39648	chr4	97576942	98123876	+	Nfia
chr4	102421136	102421895	1	0.117412	13	0.013	0.12	0.44816	0.33075	chr4	102249741	102560924	+	Pde4b
chr4	102421136	102421895	1	0.117412	13	0.013	0.12	0.44816	0.33075	chr4	102249938	102612262	+	Pde4b
chr4	112855019	112856231	1	0.11375	12	0.02	0.12	0.73551	0.62176	chr4	112799615	113291973	-	Skint6
chr5	20616758	20617285	1	-0.118062	10	0.00068	0.0029	0.74895	0.86702	chr5	19222045	20709791	+	Magi2
chr5	20616758	20617285	1	-0.118062	10	0.00068	0.0029	0.74895	0.86702	chr5	19902517	20709791	+	Magi2
chr5	20616758	20617285	1	-0.118062	10	0.00068	0.0029	0.74895	0.86702	chr5	19902517	20709792	+	Magi2
chr5	43235829	43236558	1	-0.132367	10	0.0068	0.11	0.46434	0.59671	chr5	43228462	43294724	+	Cpeb2
chr5	44727193	44727616	1	0.118213	10	0.0035	0.06	0.76528	0.64706	chr5	44467132	44804746	-	Ldb2
chr5	53164481	53165085	1	0.111334	10	0.029	0.23	0.91833	0.807	chr5	53102082	53218452	-	Sel1l3
chr5	66459614	66460106	1	0.133471	10	0.0016	0.015	0.69182	0.55834	chr5	66293724	66623817	-	Apbb2
chr5	67656674	67657335	1	0.16396	10	0.0031	0.029	0.70624	0.54228	chr5	67613138	67852431	-	Atp8a1
chr5	90491644	90491910	1	-0.110488	10	0.013	0.22	0.39831	0.50879	chr5	90485713	90513907	+	Afp
chr5	98377908	98378441	1	0.102848	11	0.0014	0.0082	0.90492	0.80208	chr5	98324303	98807019	+	1700007G11Rik
chr5	105475587	105476782	1	0.109059	10	0.066	0.08	0.73229	0.62323	chr5	105410774	105491189	+	Lrrc8b
chr5	117709758	117710227	1	0.107283	10	0.017	0.097	0.74838	0.64109	chr5	117409001	117772988	+	Ksr2
chr6	15405570	15406276	1	-0.149711	12	0.00019	0.0099	0.58212	0.73184	chr6	14896348	15446977	+	Foxp2
chr6	15405570	15406276	1	-0.149711	12	0.00019	0.0099	0.58212	0.73184	chr6	15180505	15446977	+	Foxp2
chr6	22010409	22010948	1	-0.130622	14	0.0028	0.0095	0.31359	0.44421	chr6	21980909	22260606	+	Cped1
chr6	24558618	24559454	1	-0.102666	10	0.064	0.15	0.72877	0.83144	chr6	24523143	24578164	+	Asb15
chr6	34110687	34111544	1	0.104473	10	0.059	0.16	0.66835	0.56388	chr6	34024447	34139034	+	Lrguk
chr6	34174897	34175340	1	-0.102156	10	0.008	0.024	0.75773	0.85989	chr6	34150878	34182054	-	Slc35b4
chr6	63814732	63815463	1	0.107659	10	0.015	0.049	0.63349	0.52583	chr6	63251856	64671279	+	Grid2
chr6	64595932	64596905	1	0.14213	10	0.0033	0.016	0.5259	0.38377	chr6	63251856	64671279	+	Grid2
chr6	92821519	92822292	1	0.106081	10	0.072	0.35	0.66019	0.55411	chr6	92767698	92906441	-	Adamts9
chr6	98287653	98289263	1	0.127264	18	0.0019	0.038	0.72224	0.59497	chr6	98233013	98347754	-	Gm765
chr6	134647852	134648868	1	0.100656	10	0.083	0.35	0.58844	0.48779	chr6	134634511	134716184	+	Borcs5
chr6	134647852	134648868	1	0.100656	10	0.083	0.35	0.58844	0.48779	chr6	134635939	134716184	+	Borcs5
chr6	136555118	136556194	1	-0.11001	10	0.05	0.17	0.67255	0.78256	chr6	136513850	136612379	+	Atf7ip
chr6	138022682	138023383	1	-0.121875	10	0.0082	0.045	0.75691	0.87878	chr6	137978589	138084916	-	Slc15a5
chr6	144117349	144118754	1	0.117171	10	0.02	0.11	0.77846	0.66129	chr6	143823424	144214568	-	Sox5
chr6	145391845	145392357	1	0.120728	10	0.00051	0.0011	0.87865	0.75792	chr6	145392234	145439925	-	Lmntd1
chr7	45659625	45660116	1	-0.107139	10	0.043	0.28	0.7781	0.88524	chr7	45643590	45671394	-	Fut2
chr7	86690293	86691455	1	0.113749	10	0.038	0.23	0.65524	0.54149	chr7	86683340	86700384	+	Olfr292
chr7	89901316	89902303	1	0.131328	12	0.01	0.042	0.76952	0.63819	chr7	89861147	89908629	-	Ccdc81
chr7	90444622	90445608	1	0.109109	10	0.021	0.056	0.31796	0.20885	chr7	90437780	90453043	+	Crebzf
chr7	130518437	130518825	1	-0.118868	11	0.001	0.012	0.13981	0.25868	chr7	130386493	130524580	-	Ate1
chr7	130518437	130518825	1	-0.118868	11	0.001	0.012	0.13981	0.25868	chr7	130386493	130525369	-	Ate1
chr8	33824144	33824831	1	0.11051	10	0.066	0.11	0.8406	0.73009	chr8	33777643	33934863	-	Rbpms
chr8	33824144	33824831	1	0.11051	10	0.066	0.11	0.8406	0.73009	chr8	33798939	33934863	-	Rbpms
chr8	45826301	45826773	1	0.146134	10	0.0048	0.085	0.82638	0.68025	chr8	45502787	45832906	+	Sorbs2
chr8	45826301	45826773	1	0.146134	10	0.0048	0.085	0.82638	0.68025	chr8	45622750	45832906	+	Sorbs2
chr8	45826301	45826773	1	0.146134	10	0.0048	0.085	0.82638	0.68025	chr8	45656992	45832906	+	Sorbs2
chr8	48450561	48450996	1	0.167628	10	0.00083	0.0036	0.39861	0.23098	chr8	48220664	48679690	-	Tenm3
chr8	48655255	48655963	1	-0.101475	10	0.083	0.53	0.51962	0.62109	chr8	48220664	48679690	-	Tenm3
chr8	66469729	66471286	1	0.11697	12	0.017	0.12	0.77114	0.65417	chr8	66381300	66476637	+	March1
chr8	66469729	66471286	1	0.11697	12	0.017	0.12	0.77114	0.65417	chr8	65613039	66476637	+	March1
chr8	66469729	66471286	1	0.11697	12	0.017	0.12	0.77114	0.65417	chr8	65613524	66476637	+	March1
chr8	78622638	78623103	1	-0.130078	10	0.0037	0.031	0.70799	0.83806	chr8	78504327	78739012	+	Slc10a7
chr8	115255685	115255820	1	0.143126	10	9.2e-05	0.015	0.37002	0.2269	chr8	114434651	115357712	+	Wwox
chr9	31910323	31911050	1	0.106689	10	0.057	0.23	0.63503	0.52834	chr9	31841043	31918285	-	Barx2
chr9	55259378	55260047	1	-0.155205	10	0.0011	0.0026	0.68392	0.83913	chr9	55215221	55288625	-	Nrg4
chr9	77311980	77313001	1	0.116849	13	0.017	0.065	0.76459	0.64774	chr9	77097083	77352870	-	Mlip
chr9	82976451	82976752	1	0.11264	10	0.0032	0.035	0.15566	0.043018	chr9	82861158	82980489	-	Phip
chr9	103572244	103572533	1	0.163772	10	0.00042	0.005	0.55696	0.39319	chr9	103477935	103766837	-	Tmem108
chr9	116630705	116631187	1	-0.119584	10	0.011	0.055	0.61914	0.73872	chr9	116567746	117257483	-	Rbms3
chr9	116630705	116631187	1	-0.119584	10	0.011	0.055	0.61914	0.73872	chr9	116567746	117634913	-	Rbms3

## Sheet: gb_expand10k_WT26movsWT3mo
chr	start	stop	q-value	mean methylation difference	CpGs	p(MWU)	p(2D KS)	mean g1	mean g2	chr_closestGene	start_closestGene	end_closestGene	strand_closestGene	GeneSymbol
chr1	15815217	15815876	1	0.118233	10	0.033	0.31	0.71538	0.59715	chr1	15795645	15854052	+	Terf1
chr1	34012327	34012948	1	-0.140142	11	0.00051	0.0078	0.34337	0.48351	chr1	33898224	34318662	+	Dst
chr1	34012327	34012948	1	-0.140142	11	0.00051	0.0078	0.34337	0.48351	chr1	34001824	34318662	+	Dst
chr1	40726257	40726811	1	-0.116113	10	0.097	0.12	0.51386	0.62997	chr1	40671711	40778885	+	Slc9a2
chr1	56808962	56809636	1	0.123801	10	0.003	0.061	0.68015	0.55635	chr1	56783980	56981334	-	Satb2
chr1	56974267	56974573	1	0.141134	11	0.002	0.018	0.37036	0.22923	chr1	56783980	56981334	-	Satb2
chr1	60753567	60754296	1	0.121404	10	0.0042	0.11	0.78277	0.66136	chr1	60736387	60783359	+	Cd28
chr1	82612454	82612888	1	-0.11145	10	0.0046	0.021	0.44171	0.55316	chr1	82576920	82732059	+	Col4a3
chr1	97944408	97944920	1	0.13558	11	0.0022	0.055	0.81029	0.67471	chr1	97811093	98105632	-	Pam
chr1	116428796	116429131	1	0.104785	10	0.0038	0.055	0.81592	0.71114	chr1	115675136	116590674	+	Cntnap5a
chr1	151429567	151430147	1	-0.1059	10	0.072	0.15	0.34465	0.45055	chr1	151418647	151468183	+	Trmt1l
chr1	151429567	151430147	1	-0.1059	10	0.072	0.15	0.34465	0.45055	chr1	151357698	151438435	-	Swt1
chr1	164242850	164243570	1	0.122372	10	0.013	0.067	0.73657	0.6142	chr1	164239045	164275385	+	Slc19a2
chr1	177051553	177051976	1	0.179398	10	0.00034	0.0062	0.72699	0.54759	chr1	177012114	177258767	-	Akt3
chr10	28524448	28524992	1	0.116987	12	0.0084	0.074	0.40516	0.28817	chr10	28064819	28607397	+	Ptprk
chr10	39846085	39846798	1	0.115906	10	0.059	0.047	0.80826	0.69236	chr10	39722159	39885205	+	Rev3l
chr10	41270340	41271112	1	0.13568	10	0.051	0.19	0.6421	0.50642	chr10	41178171	41313241	-	Fig4
chr10	59523587	59524440	1	0.105614	16	0.0031	0.02	0.70325	0.59763	chr10	59436983	59626692	-	Mcu
chr10	68752939	68753253	1	-0.101841	12	0.022	0.063	0.6184	0.72024	chr10	68713745	68792654	+	Tmem26
chr10	71028546	71028969	1	0.254717	10	2.8e-07	2.5e-05	0.44414	0.18942	chr10	70912829	71169690	-	Bicc1
chr10	71382809	71383655	1	-0.112171	10	0.027	0.089	0.53874	0.65092	chr10	71337762	71395885	+	Ipmk
chr10	95257698	95258396	1	0.142106	14	0.0055	0.011	0.68348	0.54137	chr10	95164739	95333709	-	Cradd
chr10	95257698	95258396	1	0.142106	14	0.0055	0.011	0.68348	0.54137	chr10	95164739	95334137	-	Cradd
chr10	105188942	105189574	1	-0.147461	10	0.0036	0.034	0.66056	0.80802	chr10	105177663	105584479	-	Tmtc2
chr10	112465752	112466902	1	0.108563	10	0.0047	0.011	0.83978	0.73122	chr10	112261122	112476304	+	Kcnc2
chr10	116181822	116182711	1	-0.121869	10	0.0085	0.032	0.40025	0.52212	chr10	116008362	116284929	+	Ptprr
chr10	116181822	116182711	1	-0.121869	10	0.0085	0.032	0.40025	0.52212	chr10	116133897	116284929	+	Ptprr
chr10	116181822	116182711	1	-0.121869	10	0.0085	0.032	0.40025	0.52212	chr10	116167257	116284929	+	Ptprr
chr10	116181822	116182711	1	-0.121869	10	0.0085	0.032	0.40025	0.52212	chr10	116167350	116284929	+	Ptprr
chr10	119646006	119646631	1	0.111289	10	0.08	0.47	0.55663	0.44534	chr10	119444033	120087161	+	Grip1
chr10	119646006	119646631	1	0.111289	10	0.08	0.47	0.55663	0.44534	chr10	119444033	120097260	+	Grip1
chr10	119844982	119845208	1	-0.168908	10	0.00015	0.015	0.38718	0.55609	chr10	119809388	120087161	+	Grip1
chr10	119844982	119845208	1	-0.168908	10	0.00015	0.015	0.38718	0.55609	chr10	119444033	120087161	+	Grip1
chr10	119844982	119845208	1	-0.168908	10	0.00015	0.015	0.38718	0.55609	chr10	119444033	120097260	+	Grip1
chr10	120236663	120237021	1	0.135091	10	0.009	0.089	0.47256	0.33747	chr10	120217059	120242070	+	Llph
chr11	33881827	33882370	1	-0.10011	10	0.0037	0.0093	0.71949	0.8196	chr11	33619340	34003193	-	Kcnip1
chr11	36746631	36747203	1	0.122319	10	0.072	0.22	0.74738	0.62506	chr11	35996655	36954241	-	Tenm2
chr11	85887079	85887827	1	0.120665	13	0.0028	0.0087	0.56179	0.44113	chr11	85880062	85926097	+	Tbx4
chr11	85887079	85887827	1	0.120665	13	0.0028	0.0087	0.56179	0.44113	chr11	85886764	85926097	+	Tbx4
chr11	94355300	94355881	1	-0.113246	10	0.038	0.098	0.6916	0.80484	chr11	94333294	94402976	-	Abcc3
chr11	100825496	100826044	1	-0.128922	10	0.0033	0.055	0.72069	0.84962	chr11	100770730	100832570	-	Stat5b
chr11	100825496	100826044	1	-0.128922	10	0.0033	0.055	0.72069	0.84962	chr11	100770730	100860585	-	Stat5b
chr11	106066777	106066857	1	-0.118473	13	5.1e-08	1.8e-06	0.13754	0.25601	chr11	106056106	106083612	+	Taco1
chr11	106066777	106066857	1	-0.118473	13	5.1e-08	1.8e-06	0.13754	0.25601	chr11	106026871	106069323	+	Dcaf7
chr12	24842115	24842703	1	-0.13478	10	0.012	0.059	0.47174	0.60652	chr12	24821598	24970299	+	Mboat2
chr12	34302999	34304075	1	0.126652	10	0.023	0.12	0.74731	0.62066	chr12	34037581	34927095	-	Hdac9
chr12	34532680	34533374	1	0.121665	10	0.022	0.013	0.82326	0.70159	chr12	34361496	34538889	-	Hdac9
chr12	34532680	34533374	1	0.121665	10	0.022	0.013	0.82326	0.70159	chr12	34037581	34927095	-	Hdac9
chr12	38788858	38789508	1	-0.108695	10	0.022	0.075	0.58164	0.69034	chr12	38770081	38878215	+	Etv1
chr12	38788858	38789508	1	-0.108695	10	0.022	0.075	0.58164	0.69034	chr12	38773710	38878215	+	Etv1
chr12	40198155	40199229	1	-0.156663	13	4.4e-05	0.006	0.27059	0.42725	chr12	40166385	40209315	-	Lsmem1
chr12	40198155	40199229	1	-0.156663	13	4.4e-05	0.006	0.27059	0.42725	chr12	40193128	40233189	-	Ifrd1
chr12	53155393	53155708	1	-0.134146	10	7.5e-05	0.00045	0.23305	0.3672	chr12	52689382	53161015	+	Akap6
chr12	57531862	57532919	1	0.122424	10	0.048	0.31	0.73509	0.61267	chr12	57530631	57556121	-	Foxa1
chr12	69852259	69853252	1	0.10573	12	0.068	0.068	0.76056	0.65483	chr12	69793756	69903163	-	Map4k5
chr12	73331782	73332857	1	0.118903	15	0.0012	0.045	0.76034	0.64144	chr12	73276847	73364045	+	Slc38a6
chr12	85264757	85265164	1	0.118681	10	0.038	0.24	0.52887	0.41019	chr12	85224465	85280599	-	Mlh3
chr12	85264757	85265164	1	0.118681	10	0.038	0.24	0.52887	0.41019	chr12	85224465	85280591	-	Mlh3
chr12	85264757	85265164	1	0.118681	10	0.038	0.24	0.52887	0.41019	chr12	85262397	85290435	-	Acyp1
chr13	40287026	40287471	1	0.135836	10	0.0096	0.11	0.75332	0.61749	chr13	39991881	40298011	-	Ofcc1
chr13	44869608	44870020	0.26	-0.121066	17	3.7e-09	1.6e-07	0.2765	0.39756	chr13	44720773	44931643	+	Jarid2
chr13	44869608	44870020	0.26	-0.121066	17	3.7e-09	1.6e-07	0.2765	0.39756	chr13	44721270	44931643	+	Jarid2
chr13	63275418	63276198	1	-0.136912	10	0.0077	0.061	0.37597	0.51289	chr13	62954892	63312877	+	2010111I01Rik
chr13	83648987	83649840	1	0.124538	10	0.024	0.063	0.80905	0.68452	chr13	83494033	83677079	+	Mef2c
chr13	83648987	83649840	1	0.124538	10	0.024	0.063	0.80905	0.68452	chr13	83513655	83677079	+	Mef2c
chr13	83648987	83649840	1	0.124538	10	0.024	0.063	0.80905	0.68452	chr13	83514742	83677079	+	Mef2c
chr13	83648987	83649840	1	0.124538	10	0.024	0.063	0.80905	0.68452	chr13	83563606	83677079	+	Mef2c
chr13	91616590	91617753	1	0.107128	10	0.0027	0.055	0.89173	0.7846	chr13	91451096	91716175	+	Ssbp2
chr13	105109197	105109751	1	-0.118372	10	0.024	0.08	0.59211	0.71048	chr13	105072121	105131782	+	4933425L06Rik
chr13	109904985	109905403	1	-0.177688	10	9.2e-05	0.007	0.50086	0.67855	chr13	108644176	109965969	+	Pde4d
chr13	117840370	117841208	1	0.110999	10	0.027	0.05	0.73079	0.61979	chr13	117592319	117991028	+	Hcn1
chr13	119488872	119488960	1	-0.115705	10	0.0018	0.036	0.67504	0.79075	chr13	119452758	119496117	+	4833420G17Rik
chr13	119488872	119488960	1	-0.115705	10	0.0018	0.036	0.67504	0.79075	chr13	119478038	119620459	+	Tmem267
chr13	119488872	119488960	1	-0.115705	10	0.0018	0.036	0.67504	0.79075	chr13	119478859	119620459	+	Tmem267
chr14	7856348	7856745	1	0.115422	10	0.066	0.22	0.79019	0.67477	chr14	7807956	7961587	+	Flnb
chr14	16847042	16847755	1	0.123485	10	0.01	0.052	0.57706	0.45357	chr14	16420839	17092331	-	Rarb
chr14	23389555	23390236	1	0.11739	10	0.028	0.16	0.60087	0.48348	chr14	23288693	24014205	-	Kcnma1
chr14	23389555	23390236	1	0.11739	10	0.028	0.16	0.60087	0.48348	chr14	23296611	24014205	-	Kcnma1
chr14	36918394	36919031	1	-0.133849	10	0.029	0.3	0.35254	0.48638	chr14	36864935	36945568	-	Ccser2
chr14	36918394	36919031	1	-0.133849	10	0.029	0.3	0.35254	0.48638	chr14	36864935	36951264	-	Ccser2
chr14	36918394	36919031	1	-0.133849	10	0.029	0.3	0.35254	0.48638	chr14	36864935	36929535	-	Ccser2
chr14	36918394	36919031	1	-0.133849	10	0.029	0.3	0.35254	0.48638	chr14	36864935	36978764	-	Ccser2
chr14	60749778	60750160	1	-0.104438	10	0.032	0.13	0.46605	0.57049	chr14	60722903	60774556	+	Spata13
chr14	60749778	60750160	1	-0.104438	10	0.032	0.13	0.46605	0.57049	chr14	60624704	60774556	+	Spata13
chr14	98156124	98156950	1	0.102321	13	0.0064	0.15	0.70376	0.60144	chr14	97776845	98179765	-	Dach1
chr14	101517037	101517970	1	-0.104253	10	0.14	0.074	0.31528	0.41953	chr14	101432359	101619191	-	Tbc1d4
chr14	115641624	115642317	1	0.114862	10	0.056	0.51	0.63868	0.52382	chr14	115082214	116535192	+	Gpc5
chr15	6788032	6788571	1	-0.138973	10	0.00019	0.006	0.68428	0.82325	chr15	6698380	6810400	+	Rictor
chr15	30550173	30551233	1	0.134476	10	0.023	0.12	0.77753	0.64305	chr15	30162592	31039343	+	Ctnnd2
chr15	34141634	34142649	1	0.101122	10	0.13	0.22	0.86753	0.76641	chr15	34072718	34152385	+	Mtdh
chr15	91315589	91316326	1	0.210954	10	1.3e-05	0.0021	0.74105	0.53009	chr15	91257690	91583261	-	Slc2a13
chr15	91479544	91480124	1	-0.116184	10	0.026	0.16	0.51791	0.6341	chr15	91257690	91583261	-	Slc2a13
chr15	91834919	91835666	1	0.104108	10	0.043	0.12	0.79319	0.68908	chr15	91828327	91871435	+	Smgc
chr15	91834919	91835666	1	0.104108	10	0.043	0.12	0.79319	0.68908	chr15	91828325	91944555	+	Muc19
chr15	92525177	92525782	1	0.120104	10	0.0077	0.024	0.49889	0.37878	chr15	92386809	92781819	+	Pdzrn4
chr15	94868220	94868892	1	0.106638	10	0.093	0.081	0.84777	0.74113	chr15	94619184	95106097	+	Tmem117
chr16	11143974	11144134	0.0001	-0.108757	28	4.5e-14	6.1e-11	0.26653	0.37528	chr16	11064910	11144532	-	Txndc11
chr16	11143974	11144134	0.0001	-0.108757	28	4.5e-14	6.1e-11	0.26653	0.37528	chr16	11126593	11186393	-	Zc3h7a
chr16	24542893	24543766	1	-0.120084	10	0.0059	0.037	0.67684	0.79693	chr16	24383349	25002578	+	Lpp
chr16	24542893	24543766	1	-0.120084	10	0.0059	0.037	0.67684	0.79693	chr16	24438090	25002578	+	Lpp
chr16	38391345	38391852	1	-0.143822	10	0.0025	0.033	0.64789	0.79171	chr16	38386116	38443145	-	Pla1a
chr16	44355999	44356804	1	0.129397	10	0.012	0.033	0.51932	0.38992	chr16	44337400	44398492	+	Spice1
chr16	85058328	85058763	1	-0.163355	10	0.0017	0.01	0.61075	0.7741	chr16	84944435	85183707	-	App
chr16	88858785	88859087	1	0.158881	10	0.00054	0.0081	0.63955	0.48067	chr16	88858917	88879410	-	Krtap19-1
chr17	11543132	11544492	1	0.112124	12	0.0087	0.025	0.74941	0.63728	chr17	10830358	12073366	+	Park2
chr17	11543132	11544492	1	0.112124	12	0.0087	0.025	0.74941	0.63728	chr17	10830358	11567236	+	Park2
chr17	73936760	73937473	1	0.100821	10	0.08	0.18	0.60665	0.50583	chr17	73873894	73960196	-	Xdh
chr17	85224772	85225151	1	-0.108454	10	0.037	0.11	0.6278	0.73626	chr17	85080699	85468580	+	Camkmt
chr18	13812784	13813962	1	-0.127691	10	0.0043	0.03	0.67853	0.80622	chr18	13677013	13982733	-	Zfp521
chr18	37731914	37732302	1	0.117805	13	0.012	0.032	0.72465	0.60684	chr18	36942647	37851872	+	Gm37013
chr18	37731914	37732302	1	0.117805	13	0.012	0.032	0.72465	0.60684	chr18	36957630	37851872	+	Gm38666
chr18	37731914	37732302	1	0.117805	13	0.012	0.032	0.72465	0.60684	chr18	36963801	37851872	+	Gm38667
chr18	37731914	37732302	1	0.117805	13	0.012	0.032	0.72465	0.60684	chr18	37651944	37851870	+	Pcdhga1
chr18	37731914	37732302	1	0.117805	13	0.012	0.032	0.72465	0.60684	chr18	37659104	37851870	+	Pcdhga2
chr18	37731914	37732302	1	0.117805	13	0.012	0.032	0.72465	0.60684	chr18	37664334	37851872	+	Pcdhga3
chr18	37731914	37732302	1	0.117805	13	0.012	0.032	0.72465	0.60684	chr18	37670457	37851870	+	Pcdhgb1
chr18	37731914	37732302	1	0.117805	13	0.012	0.032	0.72465	0.60684	chr18	37675399	37851870	+	Pcdhga4
chr18	37731914	37732302	1	0.117805	13	0.012	0.032	0.72465	0.60684	chr18	37679858	37851872	+	Pcdhgb2
chr18	37731914	37732302	1	0.117805	13	0.012	0.032	0.72465	0.60684	chr18	37684500	37851870	+	Pcdhga5
chr18	37731914	37732302	1	0.117805	13	0.012	0.032	0.72465	0.60684	chr18	37697228	37851870	+	Pcdhga6
chr18	37731914	37732302	1	0.117805	13	0.012	0.032	0.72465	0.60684	chr18	37704833	37851872	+	Pcdhga7
chr18	37731914	37732302	1	0.117805	13	0.012	0.032	0.72465	0.60684	chr18	37710553	37851870	+	Pcdhgb4
chr18	37731914	37732302	1	0.117805	13	0.012	0.032	0.72465	0.60684	chr18	37715705	37851872	+	Pcdhga8
chr18	37731914	37732302	1	0.117805	13	0.012	0.032	0.72465	0.60684	chr18	37721153	37851870	+	Pcdhgb5
chr18	37731914	37732302	1	0.117805	13	0.012	0.032	0.72465	0.60684	chr18	37726935	37851863	+	Pcdhga9
chr18	37731914	37732302	1	0.117805	13	0.012	0.032	0.72465	0.60684	chr18	37732093	37851872	+	Pcdhgb6
chr18	42097283	42097875	1	-0.122139	10	0.0029	0.015	0.67491	0.79705	chr18	42043709	42168695	+	Sh3rf2
chr18	59173319	59173831	1	0.100392	10	0.055	0.23	0.69351	0.59312	chr18	59165339	59421336	+	Chsy3
chr18	68144154	68144888	1	0.10752	10	0.00032	0.0055	0.91435	0.80683	chr18	67923256	68265549	+	Ldlrad4
chr18	69414916	69415648	1	0.110941	10	0.011	0.045	0.25413	0.14319	chr18	69334491	69697967	+	Tcf4
chr18	69414916	69415648	1	0.110941	10	0.011	0.045	0.25413	0.14319	chr18	69335720	69697967	+	Tcf4
chr18	69506555	69507470	1	0.127998	10	0.0015	0.0078	0.76531	0.63732	chr18	69334491	69697967	+	Tcf4
chr18	69506555	69507470	1	0.127998	10	0.0015	0.0078	0.76531	0.63732	chr18	69335720	69697967	+	Tcf4
chr19	23592691	23593444	1	-0.114741	10	0.021	0.11	0.67727	0.79201	chr19	23548759	23662812	-	1700028P14Rik
chr19	29518552	29519989	1	0.113177	10	0.073	0.38	0.60766	0.49448	chr19	29512281	29615921	+	Ric1
chr19	57353280	57353972	1	0.104747	12	0.0028	0.014	0.82119	0.71645	chr19	57351008	57399594	+	Fam160b1
chr19	57802849	57803323	1	0.117241	10	0.016	0.081	0.67579	0.55855	chr19	57601033	58143340	+	Atrnl1
chr19	57837890	57838658	1	0.102341	10	0.063	0.39	0.70042	0.59808	chr19	57601033	58143340	+	Atrnl1
chr19	57925387	57926114	1	0.104575	10	0.055	0.26	0.80699	0.70242	chr19	57601033	58143340	+	Atrnl1
chr19	58451856	58452239	1	-0.108957	10	0.003	0.0056	0.75264	0.8616	chr19	58225580	58465398	-	Gfra1
chr2	44718452	44719461	1	0.104014	10	0.32	0.14	0.8605	0.75649	chr2	44554411	44871622	-	Gtdc1
chr2	59017020	59017494	1	0.117865	10	0.021	0.024	0.6765	0.55864	chr2	58811697	59028606	-	Ccdc148
chr2	59874799	59875538	1	0.123777	10	0.0083	0.044	0.80134	0.67756	chr2	59842364	59892606	-	Wdsub1
chr2	59874799	59875538	1	0.123777	10	0.0083	0.044	0.80134	0.67756	chr2	59845193	59892606	-	Wdsub1
chr2	60036554	60037136	1	-0.24791	12	5e-07	0.00021	0.22881	0.47672	chr2	59889362	60135740	-	Baz2b
chr2	65925501	65926041	1	-0.103665	12	0.0079	0.071	0.61323	0.71689	chr2	65835766	66041546	+	Csrnp3
chr2	65925501	65926041	1	-0.103665	12	0.0079	0.071	0.61323	0.71689	chr2	65921864	66041546	+	Csrnp3
chr2	66100603	66101317	1	-0.121631	12	0.0023	0.003	0.46006	0.58169	chr2	66072765	66134793	-	Galnt3
chr2	67516299	67516959	1	0.112207	10	0.0078	0.074	0.81581	0.70361	chr2	67436001	67536604	+	Xirp2
chr2	67516299	67516959	1	0.112207	10	0.0078	0.074	0.81581	0.70361	chr2	67436001	67536606	+	Xirp2
chr2	72331104	72332040	1	-0.115686	19	0.0034	0.12	0.47868	0.59436	chr2	72275636	72452610	+	Map3k20
chr2	72331104	72332040	1	-0.115686	19	0.0034	0.12	0.47868	0.59436	chr2	72275700	72417501	+	Map3k20
chr2	72331104	72332040	1	-0.115686	19	0.0034	0.12	0.47868	0.59436	chr2	72275700	72399839	+	Map3k20
chr2	73867886	73868017	0.74	-0.130333	14	4e-09	4.5e-07	0.31263	0.44296	chr2	73806508	73902639	-	Atf2
chr2	73867886	73868017	0.74	-0.130333	14	4e-09	4.5e-07	0.31263	0.44296	chr2	73816346	73902639	-	Atf2
chr2	113724717	113725355	1	0.10126	10	0.11	0.52	0.65314	0.55188	chr2	113675089	113726767	+	Fmn1
chr2	113724717	113725355	1	0.10126	10	0.11	0.52	0.65314	0.55188	chr2	113317735	113726767	+	Fmn1
chr2	113724717	113725355	1	0.10126	10	0.11	0.52	0.65314	0.55188	chr2	113431063	113726767	+	Fmn1
chr2	132690066	132690631	1	-0.129032	10	0.0042	0.016	0.59546	0.72449	chr2	132680282	132761055	+	1110034G24Rik
chr2	158406378	158406842	1	-0.101699	10	0.014	0.065	0.74329	0.84499	chr2	158399852	158509253	+	Ralgapb
chr2	168767479	168767785	1	0.106195	10	0.0029	0.026	0.34189	0.23569	chr2	168738331	168777201	-	Sall4
chr2	170745622	170746327	1	-0.120244	10	0.0092	0.063	0.63713	0.75738	chr2	170721806	170889775	+	Dok5
chr3	28727385	28727968	1	0.110113	10	0.0034	0.04	0.8867	0.77658	chr3	28687902	28738360	+	Slc2a2
chr3	31108200	31109329	1	0.148429	10	0.015	0.16	0.7539	0.60547	chr3	31085057	31132923	+	Skil
chr3	40548674	40549159	1	0.140155	10	0.021	0.19	0.63142	0.49127	chr3	40530766	40714774	+	Intu
chr3	60473550	60474377	1	-0.137127	10	0.00013	0.0072	0.61329	0.75042	chr3	60462829	60639750	+	Mbnl1
chr3	60532260	60533083	1	-0.109335	11	0.008	0.053	0.65065	0.75998	chr3	60462829	60639750	+	Mbnl1
chr3	60532260	60533083	1	-0.109335	11	0.008	0.053	0.65065	0.75998	chr3	60491178	60639750	+	Mbnl1
chr3	64140335	64141566	1	0.105157	10	0.022	0.13	0.77371	0.66855	chr3	64106431	64147480	-	Vmn2r2
chr3	67930060	67930652	1	0.121314	10	0.071	0.21	0.71531	0.594	chr3	67882219	68066593	+	Iqcj
chr3	67930060	67930652	1	0.121314	10	0.071	0.21	0.71531	0.594	chr3	67882219	68636482	+	Gm21949
chr3	82393364	82394132	1	-0.105515	10	0.036	0.07	0.30232	0.40784	chr3	82348071	82405268	+	Map9
chr3	82549279	82550573	1	0.10021	10	0.018	0.32	0.82699	0.72678	chr3	82528382	82558085	-	Npy2r
chr3	84080276	84081221	1	0.156164	13	0.0044	0.0094	0.74141	0.58525	chr3	84077933	84165786	-	Mnd1
chr3	122857686	122858255	1	0.115254	10	0.023	0.045	0.83724	0.72199	chr3	122719157	122869374	+	Pde5a
chr3	126602918	126603430	1	0.149115	10	0.0083	0.029	0.74748	0.59837	chr3	126586950	126828798	+	Camk2d
chr3	126602918	126603430	1	0.149115	10	0.0083	0.029	0.74748	0.59837	chr3	126586950	126856326	+	Camk2d
chr3	126801332	126801866	1	0.138626	10	0.012	0.06	0.67809	0.53946	chr3	126586950	126828798	+	Camk2d
chr3	126801332	126801866	1	0.138626	10	0.012	0.06	0.67809	0.53946	chr3	126586950	126856326	+	Camk2d
chr3	129218979	129219355	1	0.144974	11	0.0012	0.018	0.54466	0.39969	chr3	129189877	129229594	+	Pitx2
chr3	129218979	129219355	1	0.144974	11	0.0012	0.018	0.54466	0.39969	chr3	129203931	129229594	+	Pitx2
chr3	130357611	130358397	1	-0.136773	10	0.0023	0.0073	0.67231	0.80908	chr3	130170844	130609883	+	Col25a1
chr3	141927018	141927938	1	0.11908	10	0.018	0.099	0.78025	0.66118	chr3	141827135	141941588	-	Bmpr1b
chr3	141927018	141927938	1	0.11908	10	0.018	0.099	0.78025	0.66118	chr3	141827135	141992264	-	Bmpr1b
chr3	141927018	141927938	1	0.11908	10	0.018	0.099	0.78025	0.66118	chr3	141827135	142179228	-	Bmpr1b
chr3	144706024	144706935	1	0.103196	10	0.015	0.15	0.86769	0.7645	chr3	144673677	144730335	-	Sh3glb1
chr3	144706024	144706935	1	0.103196	10	0.015	0.15	0.86769	0.7645	chr3	144676901	144730335	-	Sh3glb1
chr3	144803524	144804211	1	-0.140206	10	0.005	0.018	0.5539	0.69411	chr3	144786558	144829494	-	Clca3a2
chr3	153626515	153627726	1	0.10541	10	0.1	0.26	0.48906	0.38365	chr3	153192508	153735133	-	St6galnac3
chr4	20549550	20550581	1	0.107847	11	0.035	0.11	0.58902	0.48118	chr4	20108873	20788668	-	Nkain3
chr4	20549550	20550581	1	0.107847	11	0.035	0.11	0.58902	0.48118	chr4	20233852	20788668	-	Nkain3
chr4	24698124	24699067	1	0.104534	10	0.12	0.084	0.77723	0.6727	chr4	24607272	24861086	-	Klhl32
chr4	34837283	34838229	1	0.11549	10	0.059	0.19	0.63745	0.52196	chr4	34793109	34892948	-	Zfp292
chr4	36293152	36294432	1	0.115431	10	0.019	0.08	0.63258	0.51715	chr4	35696647	36961744	-	Lingo2
chr4	36293152	36294432	1	0.115431	10	0.019	0.08	0.63258	0.51715	chr4	35696647	36728963	-	Lingo2
chr4	86164761	86165469	1	-0.105097	10	0.0019	0.021	0.77984	0.88494	chr4	86043914	86438382	+	Adamtsl1
chr4	88721038	88721370	1	-0.214868	10	1.4e-05	0.00025	0.29232	0.50718	chr4	88708291	88732508	-	Klhl9
chr4	97583310	97583875	1	-0.108982	10	0.0062	0.019	0.2875	0.39648	chr4	97571942	98128876	+	Nfia
chr4	102421136	102421895	1	0.117412	13	0.013	0.12	0.44816	0.33075	chr4	102244741	102565924	+	Pde4b
chr4	102421136	102421895	1	0.117412	13	0.013	0.12	0.44816	0.33075	chr4	102244938	102617262	+	Pde4b
chr4	105149195	105149717	1	-0.119842	10	0.016	0.074	0.35128	0.47113	chr4	105147346	105242767	+	Plpp3
chr4	112855019	112856231	1	0.11375	12	0.02	0.12	0.73551	0.62176	chr4	112794615	113296973	-	Skint6
chr5	20616758	20617285	1	-0.118062	10	0.00068	0.0029	0.74895	0.86702	chr5	19217045	20714791	+	Magi2
chr5	20616758	20617285	1	-0.118062	10	0.00068	0.0029	0.74895	0.86702	chr5	19897517	20714791	+	Magi2
chr5	20616758	20617285	1	-0.118062	10	0.00068	0.0029	0.74895	0.86702	chr5	19897517	20714792	+	Magi2
chr5	43235829	43236558	1	-0.132367	10	0.0068	0.11	0.46434	0.59671	chr5	43223462	43299724	+	Cpeb2
chr5	44727193	44727616	1	0.118213	10	0.0035	0.06	0.76528	0.64706	chr5	44462132	44809746	-	Ldb2
chr5	53164481	53165085	1	0.111334	10	0.029	0.23	0.91833	0.807	chr5	53097082	53223452	-	Sel1l3
chr5	66459614	66460106	1	0.133471	10	0.0016	0.015	0.69182	0.55834	chr5	66288724	66628817	-	Apbb2
chr5	67656674	67657335	1	0.16396	10	0.0031	0.029	0.70624	0.54228	chr5	67608138	67857431	-	Atp8a1
chr5	90491644	90491910	1	-0.110488	10	0.013	0.22	0.39831	0.50879	chr5	90480713	90518907	+	Afp
chr5	98377908	98378441	1	0.102848	11	0.0014	0.0082	0.90492	0.80208	chr5	98319303	98812019	+	1700007G11Rik
chr5	105475587	105476782	1	0.109059	10	0.066	0.08	0.73229	0.62323	chr5	105405774	105496189	+	Lrrc8b
chr5	117709758	117710227	1	0.107283	10	0.017	0.097	0.74838	0.64109	chr5	117404001	117777988	+	Ksr2
chr6	15405570	15406276	1	-0.149711	12	0.00019	0.0099	0.58212	0.73184	chr6	14891348	15451977	+	Foxp2
chr6	15405570	15406276	1	-0.149711	12	0.00019	0.0099	0.58212	0.73184	chr6	15175505	15451977	+	Foxp2
chr6	22010409	22010948	1	-0.130622	14	0.0028	0.0095	0.31359	0.44421	chr6	21975909	22265606	+	Cped1
chr6	24558618	24559454	1	-0.102666	10	0.064	0.15	0.72877	0.83144	chr6	24518143	24583164	+	Asb15
chr6	34110687	34111544	1	0.104473	10	0.059	0.16	0.66835	0.56388	chr6	34019447	34144034	+	Lrguk
chr6	34174897	34175340	1	-0.102156	10	0.008	0.024	0.75773	0.85989	chr6	34145878	34187054	-	Slc35b4
chr6	63814732	63815463	1	0.107659	10	0.015	0.049	0.63349	0.52583	chr6	63246856	64676279	+	Grid2
chr6	64595932	64596905	1	0.14213	10	0.0033	0.016	0.5259	0.38377	chr6	63246856	64676279	+	Grid2
chr6	92821519	92822292	1	0.106081	10	0.072	0.35	0.66019	0.55411	chr6	92762698	92911441	-	Adamts9
chr6	98287653	98289263	1	0.127264	18	0.0019	0.038	0.72224	0.59497	chr6	98228013	98352754	-	Gm765
chr6	134647852	134648868	1	0.100656	10	0.083	0.35	0.58844	0.48779	chr6	134629511	134721184	+	Borcs5
chr6	134647852	134648868	1	0.100656	10	0.083	0.35	0.58844	0.48779	chr6	134630939	134721184	+	Borcs5
chr6	136555118	136556194	1	-0.11001	10	0.05	0.17	0.67255	0.78256	chr6	136508850	136617379	+	Atf7ip
chr6	138022682	138023383	1	-0.121875	10	0.0082	0.045	0.75691	0.87878	chr6	137973589	138089916	-	Slc15a5
chr6	144117349	144118754	1	0.117171	10	0.02	0.11	0.77846	0.66129	chr6	143818424	144219568	-	Sox5
chr6	145391845	145392357	1	0.120728	10	0.00051	0.0011	0.87865	0.75792	chr6	145387234	145444925	-	Lmntd1
chr7	45659625	45660116	1	-0.107139	10	0.043	0.28	0.7781	0.88524	chr7	45638590	45676394	-	Fut2
chr7	86690293	86691455	1	0.113749	10	0.038	0.23	0.65524	0.54149	chr7	86678340	86705384	+	Olfr292
chr7	89901316	89902303	1	0.131328	12	0.01	0.042	0.76952	0.63819	chr7	89856147	89913629	-	Ccdc81
chr7	90444622	90445608	1	0.109109	10	0.021	0.056	0.31796	0.20885	chr7	90440711	90467208	-	Tmem126a
chr7	90444622	90445608	1	0.109109	10	0.021	0.056	0.31796	0.20885	chr7	90432780	90458043	+	Crebzf
chr7	130518437	130518825	1	-0.118868	11	0.001	0.012	0.13981	0.25868	chr7	130381493	130529580	-	Ate1
chr7	130518437	130518825	1	-0.118868	11	0.001	0.012	0.13981	0.25868	chr7	130381493	130530369	-	Ate1
chr7	131131051	131131675	1	0.102343	11	0.12	0.19	0.70644	0.6041	chr7	131128346	131156283	-	4933402N03Rik
chr7	131131051	131131675	1	0.102343	11	0.12	0.19	0.70644	0.6041	chr7	131022075	131131628	+	Dmbt1
chr8	33824144	33824831	1	0.11051	10	0.066	0.11	0.8406	0.73009	chr8	33772643	33939863	-	Rbpms
chr8	33824144	33824831	1	0.11051	10	0.066	0.11	0.8406	0.73009	chr8	33793939	33939863	-	Rbpms
chr8	45826301	45826773	1	0.146134	10	0.0048	0.085	0.82638	0.68025	chr8	45497787	45837906	+	Sorbs2
chr8	45826301	45826773	1	0.146134	10	0.0048	0.085	0.82638	0.68025	chr8	45617750	45837906	+	Sorbs2
chr8	45826301	45826773	1	0.146134	10	0.0048	0.085	0.82638	0.68025	chr8	45651992	45837906	+	Sorbs2
chr8	48450561	48450996	1	0.167628	10	0.00083	0.0036	0.39861	0.23098	chr8	48215664	48684690	-	Tenm3
chr8	48655255	48655963	1	-0.101475	10	0.083	0.53	0.51962	0.62109	chr8	48215664	48684690	-	Tenm3
chr8	66469729	66471286	1	0.11697	12	0.017	0.12	0.77114	0.65417	chr8	66466345	66496507	-	Tma16
chr8	66469729	66471286	1	0.11697	12	0.017	0.12	0.77114	0.65417	chr8	66376300	66481637	+	March1
chr8	66469729	66471286	1	0.11697	12	0.017	0.12	0.77114	0.65417	chr8	65608039	66481637	+	March1
chr8	66469729	66471286	1	0.11697	12	0.017	0.12	0.77114	0.65417	chr8	65608524	66481637	+	March1
chr8	78622638	78623103	1	-0.130078	10	0.0037	0.031	0.70799	0.83806	chr8	78499327	78744012	+	Slc10a7
chr8	115255685	115255820	1	0.143126	10	9.2e-05	0.015	0.37002	0.2269	chr8	114429651	115362712	+	Wwox
chr9	31910323	31911050	1	0.106689	10	0.057	0.23	0.63503	0.52834	chr9	31836043	31923285	-	Barx2
chr9	55259378	55260047	1	-0.155205	10	0.0011	0.0026	0.68392	0.83913	chr9	55210221	55293625	-	Nrg4
chr9	77311980	77313001	1	0.116849	13	0.017	0.065	0.76459	0.64774	chr9	77092083	77357870	-	Mlip
chr9	82976451	82976752	1	0.11264	10	0.0032	0.035	0.15566	0.043018	chr9	82856158	82985489	-	Phip
chr9	103572244	103572533	1	0.163772	10	0.00042	0.005	0.55696	0.39319	chr9	103472935	103771837	-	Tmem108
chr9	116630705	116631187	1	-0.119584	10	0.011	0.055	0.61914	0.73872	chr9	116562746	117262483	-	Rbms3
chr9	116630705	116631187	1	-0.119584	10	0.011	0.055	0.61914	0.73872	chr9	116562746	117639913	-	Rbms3

## Sheet: closestGenebody_Tg3movsWT3mo
chr	start	stop	q-value	mean methylation difference	CpGs	p(MWU)	p(2D KS)	mean g1	mean g2	chr_closestGene	start_closestGene	end_closestGene	strand_closestGene	GeneSymbol	distance
chr1	9964326	9964841	1	0.110779	10	0.02	0.12	0.81623	0.70545	chr1	9960162	9967485	-	Tcf24	0
chr1	13204820	13205693	1	0.215519	10	0.00055	0.0068	0.83571	0.62019	chr1	13139104	13372429	-	Ncoa2	0
chr1	13204820	13205693	1	0.215519	10	0.00055	0.0068	0.83571	0.62019	chr1	13139104	13374083	-	Ncoa2	0
chr1	14248355	14249335	1	0.149234	10	0.00064	0.0083	0.85122	0.70198	chr1	14168957	14310199	-	Eya1	0
chr1	14404515	14405496	1	0.159869	10	0.004	0.021	0.79936	0.63949	chr1	14168957	14310199	-	Eya1	94317
chr1	15815217	15815876	1	0.117771	10	0.041	0.18	0.71492	0.59715	chr1	15805645	15844052	+	Terf1	0
chr1	16228947	16229755	1	0.162959	10	0.016	0.11	0.64493	0.48197	chr1	16228809	16519302	-	Stau2	0
chr1	16568982	16569363	1	0.14008	10	2.2e-05	0.00024	0.90792	0.76784	chr1	16540787	16619338	-	Ube2w	0
chr1	16568982	16569363	1	0.14008	10	2.2e-05	0.00024	0.90792	0.76784	chr1	16568673	16619338	-	Ube2w	0
chr1	16821132	16822350	1	0.251267	10	5.1e-05	0.0013	0.69926	0.44799	chr1	16688455	16709605	+	Ly96	111528
chr1	17042780	17043572	1	0.292396	10	2.8e-07	2.4e-05	0.90966	0.61726	chr1	16994939	17097889	-	Jph1	0
chr1	19867965	19868762	1	0.11111	11	0.0044	0.015	0.8224	0.71129	chr1	20057778	20618057	-	Pkhd1	189017
chr1	21826685	21827929	1	0.134343	10	0.0043	0.07	0.8241	0.68976	chr1	21398398	21962650	-	Kcnq5	0
chr1	21826685	21827929	1	0.134343	10	0.0043	0.07	0.8241	0.68976	chr1	21398402	21961942	-	Kcnq5	0
chr1	23444760	23445685	1	0.169732	13	0.0011	0.033	0.69783	0.5281	chr1	23366423	23383175	-	Ogfrl1	61586
chr1	24011990	24012483	1	0.122423	10	0.00044	0.0085	0.88479	0.76237	chr1	24010757	24100341	-	Fam135a	0
chr1	24367629	24368340	1	0.113046	10	0.1	0.13	0.39001	0.27697	chr1	24257682	24587437	-	Col19a1	0
chr1	24542014	24543074	1	0.156933	12	2.5e-07	9.2e-05	0.91056	0.75363	chr1	24257682	24587437	-	Col19a1	0
chr1	24692951	24693211	1	0.118534	10	0.00053	0.0041	0.95302	0.83449	chr1	24678543	24766301	+	Lmbrd1	0
chr1	24692951	24693211	1	0.118534	10	0.00053	0.0041	0.95302	0.83449	chr1	24678917	24766299	+	Lmbrd1	0
chr1	25034322	25034573	1	0.155822	10	0.00057	0.012	0.77885	0.62303	chr1	25067475	25829707	-	Adgrb3	32903
chr1	25430259	25430827	1	0.180209	13	0.00018	0.0024	0.71826	0.53806	chr1	25067475	25829707	-	Adgrb3	0
chr1	29270999	29271741	1	0.201295	10	1.9e-06	2.3e-05	0.62415	0.42286	chr1	28776121	28780252	-	Gm597	490748
chr1	33260860	33261899	1	0.154021	10	0.016	0.051	0.70214	0.54811	chr1	33453807	33669794	-	Prim2	191909
chr1	34012279	34012905	1	0.124817	10	0.035	0.15	0.5577	0.43288	chr1	33908224	34308662	+	Dst	0
chr1	34012279	34012905	1	0.124817	10	0.035	0.15	0.5577	0.43288	chr1	34011824	34308662	+	Dst	0
chr1	34154107	34155131	1	0.146276	10	0.0038	0.071	0.92821	0.78194	chr1	33908224	34308662	+	Dst	0
chr1	34154107	34155131	1	0.146276	10	0.0038	0.071	0.92821	0.78194	chr1	34011824	34308662	+	Dst	0
chr1	34332491	34333346	1	0.102542	10	0.057	0.5	0.88178	0.77924	chr1	33908224	34308662	+	Dst	23830
chr1	34332491	34333346	1	0.102542	10	0.057	0.5	0.88178	0.77924	chr1	34011824	34308662	+	Dst	23830
chr1	38501426	38502193	1	0.161046	10	0.012	0.037	0.80045	0.6394	chr1	38175990	38627244	-	Aff3	0
chr1	38764313	38764944	0.27	0.359259	13	6.4e-12	1.7e-07	0.79174	0.43248	chr1	38794508	38821215	-	Lonrf2	29565
chr1	39870067	39870427	1	0.190825	15	1.1e-06	1.4e-05	0.49809	0.30727	chr1	39900912	40026310	+	Map4k4	30486
chr1	39919014	39920181	1	0.134941	11	0.017	0.16	0.69154	0.5566	chr1	39900912	40026310	+	Map4k4	0
chr1	40826198	40826829	1	0.181116	10	0.0065	0.021	0.68943	0.50832	chr1	40805600	40855267	+	Tmem182	0
chr1	41918723	41919367	1	0.100188	10	0.17	0.19	0.61955	0.51936	chr1	42697145	42700209	+	Pou3f3	777779
chr1	42699805	42700324	1	0.142935	10	0.0017	0.039	0.31686	0.17393	chr1	42697145	42700209	+	Pou3f3	0
chr1	44148640	44149442	1	0.259453	10	0.00048	0.0066	0.61246	0.353	chr1	44147743	44181260	+	Ercc5	0
chr1	45343082	45344008	1	0.143253	10	0.012	0.016	0.82373	0.68048	chr1	45311537	45349706	+	Col3a1	0
chr1	47466198	47467232	1	0.129912	10	0.00097	0.0042	0.86666	0.73675	chr1	46807543	46853509	-	Slc39a10	612690
chr1	50744725	50745929	1	0.139969	12	0.00032	0.0073	0.73246	0.59249	chr1	50927522	51187270	+	Tmeff2	181594
chr1	53196937	53197916	1	0.136617	12	0.00035	0.024	0.86686	0.73025	chr1	53189188	53297028	-	Pms1	0
chr1	56201269	56202221	1	0.182511	10	0.00019	0.0019	0.72384	0.54133	chr1	56636050	56637451	-	Hsfy2	433830
chr1	56250420	56251022	1	0.21959	10	0.00031	0.0081	0.68237	0.46278	chr1	56636050	56637451	-	Hsfy2	385029
chr1	56808962	56809714	1	0.182151	10	7.7e-05	0.004	0.76416	0.582	chr1	56793980	56971334	-	Satb2	0
chr1	56974281	56974573	1	0.241088	10	1.9e-05	0.00055	0.45643	0.21534	chr1	56793980	56971334	-	Satb2	2948
chr1	58585003	58585581	1	0.192832	10	0.0059	0.043	0.58184	0.38901	chr1	58522805	58586154	-	Fam126b	0
chr1	58585003	58585581	1	0.192832	10	0.0059	0.043	0.58184	0.38901	chr1	58522805	58586333	-	Fam126b	0
chr1	59229292	59230121	1	0.14233	10	0.072	0.34	0.8682	0.72587	chr1	59162755	59237231	-	Als2	0
chr1	59229292	59230121	1	0.14233	10	0.072	0.34	0.8682	0.72587	chr1	59162755	59237093	-	Als2	0
chr1	59229292	59230121	1	0.14233	10	0.072	0.34	0.8682	0.72587	chr1	59191622	59237231	-	Als2	0
chr1	59520018	59521082	1	0.171239	13	0.0041	0.045	0.66611	0.49487	chr1	59516263	59634509	+	Gm973	0
chr1	60753567	60754142	1	0.21565	10	3.7e-05	0.00083	0.8509	0.63525	chr1	60746387	60773359	+	Cd28	0
chr1	60916302	60916873	1	0.154304	10	0.0029	0.011	0.38232	0.22802	chr1	60909024	60915832	+	Ctla4	471
chr1	61143287	61143734	0.023	0.391257	10	2.4e-10	1.5e-08	0.53223	0.14097	chr1	60977913	61000321	+	Icos	142967
chr1	61277367	61278543	1	0.185556	10	0.0028	0.037	0.78084	0.59529	chr1	60977913	61000321	+	Icos	277047
chr1	62916649	62917109	1	0.123844	10	0.062	0.035	0.75406	0.63021	chr1	62703316	62818692	+	Nrp2	97958
chr1	62984823	62985132	1	0.197289	10	0.00087	0.0059	0.6792	0.48191	chr1	63047800	63114267	-	Ino80d	62669
chr1	63309950	63310407	1	0.180731	10	0.0032	0.015	0.74974	0.56901	chr1	63200357	63314575	+	Zdbf2	0
chr1	63309950	63310407	1	0.180731	10	0.0032	0.015	0.74974	0.56901	chr1	63273268	63314575	+	Zdbf2	0
chr1	63543466	63544416	1	0.22778	10	1.3e-07	3.1e-06	0.84756	0.61978	chr1	63445890	63596101	+	Adam23	0
chr1	63552087	63553167	1	0.199152	10	0.0035	0.0044	0.65736	0.45821	chr1	63445890	63596101	+	Adam23	0
chr1	63730955	63731523	1	0.186364	10	0.0075	0.045	0.50059	0.31423	chr1	63730624	63753385	+	Fastkd2	0
chr1	64253933	64254922	0.5	0.360612	10	1.7e-07	3.2e-07	0.77683	0.41622	chr1	64035670	64121389	-	Klf7	132545
chr1	64825801	64826985	1	0.185839	10	0.0047	0.022	0.69988	0.51404	chr1	64789120	64956824	-	Plekhm3	0
chr1	66362940	66364129	1	0.279564	10	5.8e-05	0.00089	0.81926	0.5397	chr1	66175328	66442583	+	Map2	0
chr1	66362940	66364129	1	0.279564	10	5.8e-05	0.00089	0.81926	0.5397	chr1	66321723	66442583	+	Map2	0
chr1	66933851	66934518	1	0.142715	10	0.011	0.049	0.5109	0.36819	chr1	66924295	66935366	-	Myl1	0
chr1	66933851	66934518	1	0.142715	10	0.011	0.049	0.5109	0.36819	chr1	66924295	66945056	-	Myl1	0
chr1	68469327	68469466	1	0.128828	10	0.00036	0.016	0.85424	0.72541	chr1	68032186	69108059	-	Erbb4	0
chr1	68834410	68835411	1	0.170212	10	0.0063	0.0084	0.61969	0.44948	chr1	68032186	69108059	-	Erbb4	0
chr1	70270297	70270700	1	0.155351	10	0.037	0.017	0.43023	0.27487	chr1	69826969	70725132	+	Spag16	0
chr1	70270297	70270700	1	0.155351	10	0.037	0.017	0.43023	0.27487	chr1	69951614	70725132	+	Spag16	0
chr1	70933175	70934391	1	0.126503	10	0.068	0.19	0.8272	0.7007	chr1	70725714	70885397	+	Vwc2l	47779
chr1	71630872	71631284	1	0.178121	10	0.00016	0.0026	0.76996	0.59184	chr1	71585472	71653234	-	Fn1	0
chr1	72187855	72189043	1	0.11028	11	0.058	0.18	0.50074	0.39046	chr1	72159232	72212307	-	Mreg	0
chr1	72255733	72256863	1	0.142811	10	0.017	0.14	0.75954	0.61672	chr1	72259172	72284314	-	Pecr	2310
chr1	72539143	72540267	1	0.139382	12	0.0097	0.084	0.65362	0.51424	chr1	72427111	72536564	-	March4	2580
chr1	75209634	75210298	1	0.135834	12	0.019	0.052	0.55218	0.41635	chr1	75198234	75210778	-	Glb1l	0
chr1	75883891	75884710	1	0.128692	10	0.019	0.19	0.76101	0.63232	chr1	75546265	75559431	+	Slc4a3	324461
chr1	76651663	76652688	1	0.156882	10	0.0014	0.0038	0.79341	0.63653	chr1	77367184	77515088	-	Epha4	714497
chr1	77383100	77383687	1	0.162549	13	0.0001	0.0035	0.88876	0.72621	chr1	77367184	77515088	-	Epha4	0
chr1	77599754	77600994	1	0.125797	14	0.018	0.043	0.64558	0.51978	chr1	77367184	77515088	-	Epha4	84667
chr1	77933637	77934435	1	0.171065	10	0.015	0.1	0.63685	0.46578	chr1	78101266	78197136	-	Pax3	166832
chr1	81520576	81521426	1	0.112435	10	0.013	0.022	0.81015	0.69771	chr1	81077316	81271651	+	Nyap2	248926
chr1	81973669	81974756	1	0.284021	10	4e-06	0.0008	0.80086	0.51684	chr1	82233104	82291439	-	Irs1	258349
chr1	88238681	88239389	1	0.121223	10	0.02	0.071	0.64731	0.52609	chr1	88227019	88262289	+	Mroh2a	0
chr1	88276058	88277027	1	0.116809	16	0.0022	0.064	0.34711	0.2303	chr1	88258855	88277579	-	Hjurp	0
chr1	88276058	88277027	1	0.116809	16	0.0022	0.064	0.34711	0.2303	chr1	88264827	88277557	-	A730008H23Rik	0
chr1	88277702	88278161	1	0.141805	10	0.0084	0.021	0.39272	0.25092	chr1	88258855	88277579	-	Hjurp	124
chr1	91644728	91645348	1	0.215577	10	4e-05	0.0019	0.6547	0.43912	chr1	91540564	91559590	+	Asb1	85139
chr1	91644728	91645348	1	0.215577	10	4e-05	0.0019	0.6547	0.43912	chr1	91541079	91559590	+	Asb1	85139
chr1	91683340	91683907	1	0.10342	10	0.014	0.091	0.85798	0.75455	chr1	91801460	91848034	+	Twist2	117554
chr1	96623234	96624116	1	0.142509	10	0.0022	0.0082	0.6519	0.5094	chr1	96818783	96872171	-	Slco4c1	194668
chr1	107636121	107637041	1	0.12116	10	0.12	0.26	0.57471	0.45355	chr1	107590005	107608978	+	Serpinb8	27144
chr1	109277050	109278287	1	0.158307	10	0.0029	0.03	0.79362	0.63531	chr1	109982899	110139903	+	Cdh7	704613
chr1	116428796	116429131	1	0.124788	10	0.0035	0.092	0.83592	0.71114	chr1	115685136	116580674	+	Cntnap5a	0
chr1	126039984	126041066	1	0.146487	10	0.015	0.082	0.70842	0.56194	chr1	125913635	126830632	-	Nckap5	0
chr1	126039984	126041066	1	0.146487	10	0.015	0.082	0.70842	0.56194	chr1	125913635	126492927	-	Nckap5	0
chr1	127775207	127775606	1	0.226783	10	2e-06	4.5e-05	0.29951	0.072725	chr1	127774163	127804837	+	Ccnt2	0
chr1	130338327	130339249	1	0.110913	10	0.03	0.071	0.82471	0.7138	chr1	130388527	130423043	-	Cd55b	49279
chr1	131573836	131574715	1	0.134561	12	0.0041	0.064	0.80258	0.66802	chr1	131599113	131612000	+	Avpr1b	24399
chr1	131887062	131887883	1	0.120607	10	0.032	0.33	0.84592	0.72531	chr1	131867276	131872889	+	Rab29	14174
chr1	136590344	136590703	1	0.145874	10	0.00027	0.03	0.86567	0.7198	chr1	136624900	136630391	+	Zfp281	34198
chr1	137133884	137134596	1	0.217588	10	0.0013	0.038	0.76614	0.54855	chr1	136843583	136960448	-	Nr5a2	173437
chr1	137325134	137325891	1	0.10105	10	0.028	0.054	0.85122	0.75017	chr1	136843583	136960448	-	Nr5a2	364687
chr1	137569630	137570174	1	0.205299	10	0.00046	0.012	0.73598	0.53069	chr1	138062858	138175126	-	Ptprc	492685
chr1	137569630	137570174	1	0.205299	10	0.00046	0.012	0.73598	0.53069	chr1	138062858	138175305	-	Ptprc	492685
chr1	137583939	137585025	1	0.130978	10	0.0035	0.022	0.90698	0.776	chr1	138062858	138175126	-	Ptprc	477834
chr1	137583939	137585025	1	0.130978	10	0.0035	0.022	0.90698	0.776	chr1	138062858	138175305	-	Ptprc	477834
chr1	137941654	137942405	1	0.117732	10	0.0079	0.07	0.77924	0.66151	chr1	138062858	138175126	-	Ptprc	120454
chr1	137941654	137942405	1	0.117732	10	0.0079	0.07	0.77924	0.66151	chr1	138062858	138175305	-	Ptprc	120454
chr1	138623201	138623624	1	0.105958	10	0.15	0.2	0.59406	0.4881	chr1	138483836	138619757	-	Nek7	3445
chr1	140569667	140570437	1	0.135414	12	0.00015	0.0049	0.80033	0.66491	chr1	140246256	140610261	+	Kcnt2	0
chr1	140661052	140661651	1	0.144743	10	0.027	0.091	0.38021	0.23547	chr1	140246256	140610261	+	Kcnt2	50792
chr1	143855213	143856289	1	0.17419	12	0.021	0.067	0.54333	0.36914	chr1	143777277	143807466	+	Uchl5	47748
chr1	144030288	144030774	1	0.258643	11	3.1e-06	0.00036	0.84371	0.58507	chr1	143999337	144004149	-	Rgs2	26140
chr1	144921839	144922997	1	0.159094	10	0.00093	0.012	0.7753	0.61621	chr1	144752840	144775421	-	Rgs18	146419
chr1	145388122	145388574	1	0.173623	10	0.0004	0.029	0.595	0.42138	chr1	144752840	144775421	-	Rgs18	612702
chr1	148661310	148662292	1	0.122983	11	0.0055	0.027	0.75573	0.63274	chr1	149829618	149922439	-	Pla2g4a	1167327
chr1	148661310	148662292	1	0.122983	11	0.0055	0.027	0.75573	0.63274	chr1	149829618	149961290	-	Pla2g4a	1167327
chr1	149377603	149379206	1	0.122884	12	0.0026	0.1	0.83465	0.71176	chr1	149829618	149922439	-	Pla2g4a	450413
chr1	149377603	149379206	1	0.122884	12	0.0026	0.1	0.83465	0.71176	chr1	149829618	149961290	-	Pla2g4a	450413
chr1	150720951	150722515	1	0.149174	13	0.00013	9.3e-05	0.88102	0.73185	chr1	150562501	150993435	-	Hmcn1	0
chr1	150920473	150921186	1	0.132234	10	0.034	0.34	0.51995	0.38771	chr1	150562501	150993435	-	Hmcn1	0
chr1	151157892	151158913	1	0.117145	10	0.023	0.24	0.80404	0.6869	chr1	150562501	150993435	-	Hmcn1	164458
chr1	151645411	151646645	1	0.103539	10	0.012	0.12	0.87454	0.771	chr1	151571372	151719347	+	Fam129a	0
chr1	152139473	152140495	1	0.283869	10	2.3e-06	5.5e-05	0.67506	0.39119	chr1	151884523	152090320	-	1700025G04Rik	49154
chr1	152265484	152266222	1	0.217093	10	0.0011	0.014	0.89167	0.67458	chr1	152370735	152386682	-	Tsen15	104514
chr1	153378286	153379103	1	0.125046	11	0.024	0.077	0.83541	0.71036	chr1	153218921	153332786	-	Lamc1	45501
chr1	154715938	154716735	1	0.151298	10	0.00076	0.0081	0.90719	0.7559	chr1	154392518	154725920	-	Cacna1e	0
chr1	156865722	156866329	1	0.115136	10	0.00037	0.0041	0.94881	0.83367	chr1	156804165	156939387	-	Ralgps2	0
chr1	156865722	156866329	1	0.115136	10	0.00037	0.0041	0.94881	0.83367	chr1	156804165	156939626	-	Ralgps2	0
chr1	157184852	157185788	1	0.141949	10	0.0013	0.022	0.87098	0.72903	chr1	157135182	157412595	-	Rasal2	0
chr1	158133072	158133598	1	0.183749	10	0.00057	0.00034	0.43256	0.24881	chr1	158245268	158356260	-	Brinp2	111671
chr1	158615866	158616942	1	0.12648	10	0.047	0.071	0.6802	0.55372	chr1	158362303	158691786	+	Astn1	0
chr1	160176809	160177791	1	0.188573	13	0.00012	0.0034	0.60045	0.41188	chr1	160195214	160201186	+	Mrps14	17424
chr1	160628245	160628644	1	0.173128	10	0.0035	0.0081	0.82104	0.64791	chr1	160256571	160792938	-	Rabgap1l	0
chr1	161648277	161649016	1	0.130676	12	0.0083	0.085	0.78436	0.65368	chr1	161780691	161788495	-	Fasl	131676
chr1	162207349	162207802	0.0038	0.300863	10	6e-12	2.4e-09	0.32722	0.026356	chr1	161987301	162478030	-	Dnm3	0
chr1	162207349	162207802	0.0038	0.300863	10	6e-12	2.4e-09	0.32722	0.026356	chr1	161990222	162478034	-	Dnm3	0
chr1	162571571	162572135	0.0099	0.331406	10	3.7e-10	6.3e-09	0.41652	0.085111	chr1	162570827	162599078	+	Vamp4	0
chr1	162571571	162572135	0.0099	0.331406	10	3.7e-10	6.3e-09	0.41652	0.085111	chr1	162570827	162599080	+	Vamp4	0
chr1	163996855	163997487	1	0.144795	11	0.00014	0.0056	0.90742	0.76263	chr1	163994944	163997244	+	Mettl18	0
chr1	164407004	164407912	1	0.172157	10	0.00029	0.0027	0.84238	0.67022	chr1	164307671	164437300	+	Nme7	0
chr1	165786235	165786745	1	0.240227	13	7.3e-08	1.2e-05	0.44133	0.2011	chr1	165788680	165871153	+	Cd247	1936
chr1	165786235	165786745	1	0.240227	13	7.3e-08	1.2e-05	0.44133	0.2011	chr1	165788680	165867436	+	Cd247	1936
chr1	165786235	165786745	1	0.240227	13	7.3e-08	1.2e-05	0.44133	0.2011	chr1	165788680	165862112	+	Cd247	1936
chr1	166922791	166923147	1	0.273891	11	8.8e-08	7.5e-05	0.6905	0.41661	chr1	167001416	167091302	+	Fam78b	78270
chr1	171063718	171064051	0.042	0.233472	17	2e-10	2.7e-08	0.37422	0.14074	chr1	171051168	171059403	-	Fcgr3	4316
chr1	171192264	171192940	1	0.273896	13	3e-06	0.00026	0.71221	0.43831	chr1	171173263	171196268	-	Pcp4l1	0
chr1	175716756	175717366	1	0.135825	11	0.0043	0.02	0.81488	0.67905	chr1	175698592	175815733	+	Wdr64	0
chr1	176934613	176935055	1	0.113141	10	0.075	0.33	0.76565	0.65251	chr1	176814659	177020432	+	Sdccag8	0
chr1	177051482	177051940	1	0.257166	10	2.7e-06	0.00085	0.76083	0.50366	chr1	177022114	177248767	-	Akt3	0
chr1	179176946	179177941	1	0.145338	10	0.011	0.092	0.71707	0.57173	chr1	178955038	179518003	-	Smyd3	0
chr1	179370935	179371413	1	0.116029	10	0.0018	0.021	0.91685	0.80082	chr1	178955038	179518003	-	Smyd3	0
chr1	179940139	179940850	1	0.219984	10	1.3e-06	4e-05	0.85872	0.63873	chr1	179960759	180165603	+	Cdc42bpa	19910
chr1	182026076	182026645	1	0.162752	10	0.0089	0.15	0.76146	0.5987	chr1	181896385	182019980	-	Enah	6097
chr1	182732595	182733373	1	0.181068	10	0.00097	0.0017	0.43941	0.25834	chr1	182747125	182749180	-	Ccdc185	13753
chr1	185025683	185026198	1	0.116436	13	0.00025	0.0017	0.88967	0.77323	chr1	184896423	184999549	-	Mark1	26135
chr1	185834046	185834802	1	0.217303	11	1.6e-05	0.00064	0.85269	0.63539	chr1	186087731	186117310	-	Lyplal1	252930
chr1	186287951	186288592	1	0.188308	10	0.0059	0.03	0.85545	0.66714	chr1	186087731	186117310	-	Lyplal1	170642
chr1	186409257	186410086	1	0.282561	10	4e-06	0.0028	0.50975	0.22719	chr1	186622791	186705989	-	Tgfb2	212706
chr1	187671365	187672285	1	0.188842	10	6.3e-05	0.00057	0.93081	0.74196	chr1	187609005	188214884	+	Esrrg	0
chr1	188729020	188729692	1	0.147817	10	0.012	0.022	0.75287	0.60505	chr1	188262837	188965039	+	Ush2a	0
chr1	192930228	192930837	1	0.135851	10	0.0061	0.11	0.82239	0.68654	chr1	192891233	193035775	-	Syt14	0
chr10	4718344	4720028	1	0.109559	15	0.008	0.12	0.83913	0.72957	chr10	4611988	5005633	+	Esr1	0
chr10	4718344	4720028	1	0.109559	15	0.008	0.12	0.83913	0.72957	chr10	4710157	5005633	+	Esr1	0
chr10	4718344	4720028	1	0.109559	15	0.008	0.12	0.83913	0.72957	chr10	4710157	4967336	+	Esr1	0
chr10	5451577	5452440	1	0.151074	10	0.015	0.068	0.784	0.63293	chr10	5020195	5550692	-	Syne1	0
chr10	5451577	5452440	1	0.151074	10	0.015	0.068	0.784	0.63293	chr10	5020195	5488314	-	Syne1	0
chr10	5451577	5452440	1	0.151074	10	0.015	0.068	0.784	0.63293	chr10	5336948	5550692	-	Syne1	0
chr10	5615359	5616366	1	0.117524	12	0.013	0.24	0.77016	0.65264	chr10	5593727	5606791	+	Myct1	8569
chr10	6035804	6036209	1	0.103331	10	0.032	0.04	0.21966	0.11633	chr10	5825663	5922400	-	Rgs17	113405
chr10	8814311	8815387	1	0.21095	10	0.0044	0.01	0.72122	0.51027	chr10	8722218	8886070	-	Sash1	0
chr10	9593564	9594008	1	0.121756	12	0.0095	0.052	0.90139	0.77963	chr10	9627258	9675208	-	Samd5	33251
chr10	13564898	13565350	4.8e-05	0.271268	14	7.2e-12	3.1e-11	0.32918	0.057916	chr10	13552906	13563376	+	Adat2	1523
chr10	13973199	13973826	1	0.276365	10	2.8e-05	0.00023	0.71274	0.43637	chr10	13966378	14151378	+	Hivep2	0
chr10	17632727	17633218	1	0.308354	13	1.5e-08	2.8e-05	0.76453	0.45617	chr10	17723227	17725674	+	Cited2	90010
chr10	20667689	20668828	1	0.106678	10	0.03	0.089	0.83603	0.72935	chr10	20397051	20725078	-	Pde7b	0
chr10	20672187	20672734	1	0.191671	12	9.7e-05	0.0019	0.70609	0.51442	chr10	20397051	20725078	-	Pde7b	0
chr10	20932996	20933833	1	0.140903	11	0.0025	0.034	0.89462	0.75372	chr10	20952546	21080429	+	Ahi1	18714
chr10	21043615	21044902	1	0.143439	10	0.0024	0.022	0.86958	0.72614	chr10	20952546	21080429	+	Ahi1	0
chr10	21043615	21044902	1	0.143439	10	0.0024	0.022	0.86958	0.72614	chr10	21040819	21080429	+	Ahi1	0
chr10	21716736	21717642	1	0.126587	11	0.0031	0.02	0.8443	0.71772	chr10	21882183	21999902	+	Sgk1	164542
chr10	22510371	22510923	1	0.101348	10	0.0069	0.071	0.88358	0.78223	chr10	22645010	22703880	+	Slc2a12	134088
chr10	22650089	22650891	1	0.129123	12	0.00017	0.00096	0.87069	0.74156	chr10	22645010	22703880	+	Slc2a12	0
chr10	23346240	23347565	1	0.315777	13	6.9e-09	8e-06	0.72975	0.41397	chr10	23102961	23349943	-	Eya4	0
chr10	23346240	23347565	1	0.315777	13	6.9e-09	8e-06	0.72975	0.41397	chr10	23102961	23349890	-	Eya4	0
chr10	24564239	24565604	1	0.155637	10	0.0096	0.012	0.88912	0.73349	chr10	24595441	24598682	+	Ctgf	29838
chr10	24617084	24617936	1	0.101326	10	0.0011	0.03	0.93466	0.83333	chr10	24595441	24598682	+	Ctgf	18403
chr10	24622261	24622813	1	0.110954	10	0.012	0.035	0.80026	0.68931	chr10	24637913	24712159	-	Enpp1	15101
chr10	25268517	25269213	1	0.202734	10	0.0091	0.0071	0.57328	0.37054	chr10	25169089	25299163	-	Akap7	0
chr10	27189435	27190759	1	0.147483	10	0.047	0.33	0.6964	0.54891	chr10	26981284	27616942	-	Lama2	0
chr10	29224830	29225466	1	0.256201	10	2.3e-06	6.1e-05	0.85731	0.6011	chr10	29211642	29230779	+	9330159F19Rik	0
chr10	30811165	30811434	1	0.185141	10	8e-06	3.5e-06	0.28347	0.098331	chr10	30645581	30803107	-	Ncoa7	8059
chr10	31503750	31505237	1	0.136643	10	0.0039	0.038	0.81297	0.67632	chr10	31501886	31609725	-	Rnf217	0
chr10	33950414	33950843	1	0.150111	10	0.09	0.079	0.37357	0.22346	chr10	33926935	33951212	-	Zufsp	0
chr10	34871694	34872385	1	0.245662	12	7.8e-06	0.0003	0.61806	0.3724	chr10	34483399	34611230	+	Frk	260465
chr10	38875740	38876751	1	0.12759	10	0.11	0.32	0.60733	0.47973	chr10	38820540	38821779	-	Rfpl4b	53962
chr10	39733617	39734506	1	0.341327	13	2.3e-08	2.7e-05	0.64635	0.30503	chr10	39732159	39875205	+	Rev3l	0
chr10	39846119	39846672	1	0.149953	10	0.034	0.019	0.8724	0.72245	chr10	39732159	39875205	+	Rev3l	0
chr10	40109111	40109517	0.05	0.398159	10	1.2e-12	3.2e-08	0.88583	0.48768	chr10	40033534	40142254	-	Slc16a10	0
chr10	40109111	40109517	0.05	0.398159	10	1.2e-12	3.2e-08	0.88583	0.48768	chr10	40075401	40142254	-	Slc16a10	0
chr10	40347908	40348460	1	0.164051	10	0.014	0.083	0.52377	0.35972	chr10	40349307	40483818	+	Cdk19	848
chr10	40534931	40535741	1	0.169608	10	0.002	0.03	0.80452	0.63491	chr10	40570361	40604132	+	Slc22a16	34621
chr10	42969521	42970334	1	0.127465	10	0.036	0.18	0.73626	0.6088	chr10	42860511	42960782	+	Scml4	8740
chr10	44722420	44723416	1	0.22721	10	1.7e-05	0.00038	0.84736	0.62016	chr10	44437173	44458748	-	Prdm1	263673
chr10	44859239	44859827	1	0.14986	10	0.00032	0.0084	0.87156	0.7217	chr10	45067213	45158995	+	Prep	207387
chr10	45889577	45890012	1	0.236933	10	0.00017	0.00031	0.6847	0.44777	chr10	45577828	45712345	+	Hace1	177233
chr10	50845224	50846134	1	0.229121	10	3.7e-06	8.6e-05	0.84126	0.61213	chr10	50592668	50851202	+	Ascc3	0
chr10	53598079	53599135	1	0.244624	12	2e-05	3.8e-05	0.50327	0.25864	chr10	53537323	53630439	-	Mcm9	0
chr10	53598079	53599135	1	0.244624	12	2e-05	3.8e-05	0.50327	0.25864	chr10	53596960	53609215	+	Asf1a	0
chr10	54798862	54799756	1	0.126065	12	0.015	0.25	0.73955	0.61348	chr10	53906032	54075796	-	Man1a	723067
chr10	56501063	56502377	1	0.153885	10	0.0047	0.065	0.74241	0.58852	chr10	56377299	56390419	+	Gja1	110645
chr10	59324502	59325056	1	0.339996	10	6.7e-08	1.9e-05	0.47287	0.13287	chr10	59323295	59373304	+	P4ha1	0
chr10	59326342	59327397	1	0.147407	11	0.0048	0.0057	0.71226	0.56485	chr10	59323295	59373304	+	P4ha1	0
chr10	59523751	59524519	1	0.196502	10	0.00015	0.0082	0.73687	0.54036	chr10	59446983	59616692	-	Mcu	0
chr10	63784597	63785113	1	0.15391	10	0.00038	0.0019	0.87508	0.72117	chr10	63430097	65003667	+	Ctnna3	0
chr10	63784597	63785113	1	0.15391	10	0.00038	0.0019	0.87508	0.72117	chr10	63457510	65003667	+	Ctnna3	0
chr10	64041377	64041894	1	0.174245	11	0.00039	0.013	0.67525	0.50101	chr10	63430097	65003667	+	Ctnna3	0
chr10	64041377	64041894	1	0.174245	11	0.00039	0.013	0.67525	0.50101	chr10	63457510	65003667	+	Ctnna3	0
chr10	64041377	64041894	1	0.174245	11	0.00039	0.013	0.67525	0.50101	chr10	63821054	65003667	+	Ctnna3	0
chr10	64041377	64041894	1	0.174245	11	0.00039	0.013	0.67525	0.50101	chr10	63928496	64090255	-	Lrrtm3	0
chr10	64116790	64117748	1	0.151879	12	0.0036	0.031	0.8243	0.67242	chr10	63430097	65003667	+	Ctnna3	0
chr10	64116790	64117748	1	0.151879	12	0.0036	0.031	0.8243	0.67242	chr10	63457510	65003667	+	Ctnna3	0
chr10	64116790	64117748	1	0.151879	12	0.0036	0.031	0.8243	0.67242	chr10	63821054	65003667	+	Ctnna3	0
chr10	64191004	64191601	1	0.227266	11	0.00015	5.9e-05	0.62744	0.40017	chr10	63430097	65003667	+	Ctnna3	0
chr10	64191004	64191601	1	0.227266	11	0.00015	5.9e-05	0.62744	0.40017	chr10	63457510	65003667	+	Ctnna3	0
chr10	64191004	64191601	1	0.227266	11	0.00015	5.9e-05	0.62744	0.40017	chr10	63821054	65003667	+	Ctnna3	0
chr10	65771858	65772624	1	0.168726	10	0.00081	0.006	0.76641	0.59769	chr10	63430097	65003667	+	Ctnna3	768192
chr10	65771858	65772624	1	0.168726	10	0.00081	0.006	0.76641	0.59769	chr10	63457510	65003667	+	Ctnna3	768192
chr10	65771858	65772624	1	0.168726	10	0.00081	0.006	0.76641	0.59769	chr10	63821054	65003667	+	Ctnna3	768192
chr10	67226633	67227056	1	0.22612	10	0.00046	0.0019	0.42133	0.19521	chr10	67127257	67256326	+	Jmjd1c	0
chr10	67226633	67227056	1	0.22612	10	0.00046	0.0019	0.42133	0.19521	chr10	67185749	67256326	+	Jmjd1c	0
chr10	67765196	67765707	1	0.19419	10	0.00028	2.2e-05	0.79291	0.59872	chr10	67886104	67912662	-	Zfp365	120398
chr10	68207850	68208529	0.022	0.394624	17	2e-13	1.4e-08	0.5685	0.17388	chr10	68095592	68278726	-	Arid5b	0
chr10	69167557	69168505	1	0.137512	10	0.039	0.028	0.76488	0.62737	chr10	69208551	69291784	+	Rhobtb1	40047
chr10	72024242	72024991	1	0.113817	12	0.007	0.0046	0.76667	0.65285	chr10	72654845	72669792	+	Zwint	629855
chr10	72024242	72024991	1	0.113817	12	0.007	0.0046	0.76667	0.65285	chr10	72654845	72674964	+	Zwint	629855
chr10	72650586	72651819	1	0.114702	12	0.011	0.085	0.76352	0.64882	chr10	72654845	72669792	+	Zwint	3027
chr10	72650586	72651819	1	0.114702	12	0.011	0.085	0.76352	0.64882	chr10	72654845	72674964	+	Zwint	3027
chr10	72762462	72763219	1	0.275417	10	6.4e-06	4.1e-05	0.74092	0.4655	chr10	72654845	72674964	+	Zwint	87499
chr10	74325159	74326062	1	-0.11409	10	0.017	0.14	0.75051	0.8646	chr10	73821866	74507600	+	Pcdh15	0
chr10	74325159	74326062	1	-0.11409	10	0.017	0.14	0.75051	0.8646	chr10	73821866	74634765	+	Pcdh15	0
chr10	74325159	74326062	1	-0.11409	10	0.017	0.14	0.75051	0.8646	chr10	73821866	74644727	+	Pcdh15	0
chr10	74325159	74326062	1	-0.11409	10	0.017	0.14	0.75051	0.8646	chr10	73821866	74649732	+	Pcdh15	0
chr10	74825899	74826760	1	0.115378	13	0.02	0.043	0.70727	0.59189	chr10	74957476	75032586	-	Rsph14	130717
chr10	74825899	74826760	1	0.115378	13	0.02	0.043	0.70727	0.59189	chr10	74957476	75032553	-	Rsph14	130717
chr10	78628980	78629552	1	0.131874	12	0.0055	0.039	0.84778	0.7159	chr10	78611668	78618074	-	Olfr1357	10907
chr10	83286125	83286717	1	0.264734	10	0.00048	0.029	0.6191	0.35437	chr10	83231138	83337817	-	Slc41a2	0
chr10	85754165	85755085	1	0.101115	10	0.0058	0.12	0.71814	0.61703	chr10	85386813	85660292	+	Btbd11	93874
chr10	85754165	85755085	1	0.101115	10	0.0058	0.12	0.71814	0.61703	chr10	85598410	85660292	+	Btbd11	93874
chr10	88062933	88063668	1	0.126982	10	0.0053	0.03	0.81678	0.6898	chr10	88091071	88092374	+	Pmch	27404
chr10	88579802	88581308	1	0.173761	13	0.0016	0.021	0.74888	0.57512	chr10	88518278	88605152	-	Mybpc1	0
chr10	88622276	88622665	1	0.231345	12	1.7e-05	0.0051	0.7296	0.49825	chr10	88518278	88605152	-	Mybpc1	17125
chr10	90729296	90729651	1	0.139522	10	0.00043	0.00055	0.25335	0.11383	chr10	89873508	90972984	+	Anks1b	0
chr10	90729296	90729651	1	0.139522	10	0.00043	0.00055	0.25335	0.11383	chr10	90575726	90972984	+	Anks1b	0
chr10	90729296	90729651	1	0.139522	10	0.00043	0.00055	0.25335	0.11383	chr10	90576690	90972984	+	Anks1b	0
chr10	92168389	92169623	1	0.132087	10	0.023	0.052	0.65046	0.51837	chr10	92684744	92722418	-	Nedd1	515122
chr10	93177062	93178287	1	0.126321	10	0.056	0.23	0.6013	0.47498	chr10	93160875	93241342	+	Cdk17	0
chr10	93834443	93834809	1	0.177372	10	0.0024	0.0073	0.27774	0.10037	chr10	93831554	93858087	+	Usp44	0
chr10	93834443	93834809	1	0.177372	10	0.0024	0.0073	0.27774	0.10037	chr10	93831554	93848538	+	Usp44	0
chr10	95790953	95791488	1	0.248314	10	5.5e-05	0.0024	0.82005	0.57174	chr10	95940662	96045518	+	Eea1	149175
chr10	97059261	97059926	1	0.143122	10	0.03	0.069	0.84321	0.70009	chr10	97479499	97518163	+	Dcn	419574
chr10	98808434	98809421	1	0.1733	11	0.00077	0.011	0.87075	0.69745	chr10	98915151	99026143	+	Atp2b1	105731
chr10	98972918	98973493	1	0.171027	10	1.9e-05	0.00089	0.90945	0.73842	chr10	98915151	99026143	+	Atp2b1	0
chr10	99578445	99579522	1	0.134232	10	0.013	0.087	0.71388	0.57965	chr10	99757704	99759658	-	Csl	178183
chr10	100210905	100211713	1	0.214051	10	0.0022	0.0045	0.68082	0.46677	chr10	100015820	100100415	+	Kitl	110491
chr10	100476342	100477019	1	0.129038	13	3.5e-05	0.0025	0.91397	0.78493	chr10	100443901	100487347	-	Tmtc3	0
chr10	100476342	100477019	1	0.129038	13	3.5e-05	0.0025	0.91397	0.78493	chr10	100448183	100487347	-	Tmtc3	0
chr10	100485671	100486563	1	0.153224	12	0.015	0.23	0.7384	0.58518	chr10	100443901	100487347	-	Tmtc3	0
chr10	100485671	100486563	1	0.153224	12	0.015	0.23	0.7384	0.58518	chr10	100448183	100487347	-	Tmtc3	0
chr10	101666298	101667248	1	0.216405	10	1.9e-05	6.4e-05	0.73071	0.51431	chr10	101681486	102391468	+	Mgat4c	14239
chr10	102449367	102450101	1	0.105745	10	0.16	0.67	0.42861	0.32287	chr10	102481755	102490418	-	Nts	31655
chr10	102506694	102507609	0.05	0.459921	10	5.6e-12	3.2e-08	0.63088	0.17096	chr10	102512221	102546560	+	Rassf9	4613
chr10	102578781	102579929	1	0.285024	11	9.2e-07	0.00034	0.7834	0.49838	chr10	102512221	102546560	+	Rassf9	32222
chr10	103419361	103419918	1	0.110724	10	0.073	0.35	0.69177	0.58104	chr10	103367807	103419379	+	Slc6a15	0
chr10	105203775	105204476	1	0.127221	10	0.019	0.15	0.81726	0.69003	chr10	105187663	105574479	-	Tmtc2	0
chr10	105242846	105243567	1	0.214624	10	0.00024	0.016	0.82662	0.612	chr10	105187663	105574479	-	Tmtc2	0
chr10	105374495	105375098	1	0.106794	11	0.049	0.15	0.75622	0.64943	chr10	105187663	105574479	-	Tmtc2	0
chr10	105608930	105609970	1	0.132524	10	0.0023	0.03	0.84885	0.71633	chr10	105187663	105574479	-	Tmtc2	34452
chr10	105727215	105728036	1	0.115887	11	0.02	0.047	0.75021	0.63432	chr10	105763184	105841380	-	Mettl25	35149
chr10	107179204	107180256	1	0.100147	12	0.03	0.35	0.83297	0.73282	chr10	106936163	107123664	-	Acss3	55541
chr10	107179204	107180256	1	0.100147	12	0.03	0.35	0.83297	0.73282	chr10	106965081	107123664	-	Acss3	55541
chr10	107492282	107493075	1	0.104124	10	0.023	0.23	0.52872	0.4246	chr10	107492859	107494729	-	Myf6	0
chr10	107514559	107515383	0.24	0.382152	10	1.8e-09	1.5e-07	0.70752	0.32537	chr10	107517359	107720027	-	Ptprq	1977
chr10	107914283	107915579	1	0.171827	10	0.0063	0.12	0.86175	0.68992	chr10	107762309	107912134	-	Otogl	2150
chr10	108130037	108130779	1	0.140775	10	0.04	0.19	0.75894	0.61816	chr10	108162399	108277575	+	Ppp1r12a	31621
chr10	108532334	108532720	0.97	0.262159	10	1.7e-07	6.2e-07	0.85511	0.59295	chr10	108497649	109010975	-	Syt1	0
chr10	108788279	108789341	1	0.119198	10	0.036	0.041	0.80807	0.68887	chr10	108497649	109010975	-	Syt1	0
chr10	108813469	108814871	1	0.101797	12	0.021	0.2	0.77287	0.67107	chr10	108497649	109010975	-	Syt1	0
chr10	108831978	108832386	1	0.241098	10	1.3e-06	0.00038	0.53132	0.29022	chr10	108497649	109010975	-	Syt1	0
chr10	108866960	108867631	1	0.240401	10	2.8e-06	4e-05	0.81052	0.57012	chr10	108497649	109010975	-	Syt1	0
chr10	108954704	108955414	1	0.109688	10	0.0071	0.12	0.89551	0.78582	chr10	108497649	109010975	-	Syt1	0
chr10	109162311	109163118	1	0.154609	10	0.0024	0.022	0.58577	0.43116	chr10	108497649	109010975	-	Syt1	151337
chr10	110029024	110030466	1	0.166248	11	0.005	0.015	0.80882	0.64257	chr10	109683438	110000219	-	Nav3	28806
chr10	110418635	110419580	1	0.185417	10	0.0024	0.015	0.82988	0.64446	chr10	110745464	110787384	+	E2f7	325885
chr10	110640612	110641283	0.0056	0.43395	12	5.1e-12	3.5e-09	0.67032	0.23637	chr10	110745464	110787384	+	E2f7	104182
chr10	110874512	110875232	1	0.214537	10	0.00013	0.0056	0.70251	0.48797	chr10	110920175	110939514	+	Csrp2	44944
chr10	111867201	111868606	1	0.159669	11	0.0059	0.096	0.77663	0.61696	chr10	111972694	111988430	+	Krr1	104089
chr10	111925075	111925638	1	0.116588	10	0.05	0.046	0.47687	0.36028	chr10	111972694	111988430	+	Krr1	47057
chr10	112396901	112398438	1	0.140551	12	0.00016	0.0014	0.85638	0.71583	chr10	112271122	112466304	+	Kcnc2	0
chr10	113078122	113079020	1	0.104535	10	0.0041	0.0028	0.78359	0.67906	chr10	112925427	112929026	-	Atxn7l3b	149097
chr10	114143499	114143973	1	0.118348	10	0.012	0.12	0.7608	0.64246	chr10	114398820	114801370	-	Trhde	254848
chr10	114204399	114205316	1	0.129973	10	0.019	0.19	0.71004	0.58007	chr10	114398820	114801370	-	Trhde	193505
chr10	114585469	114586203	1	0.134676	10	0.0059	0.052	0.8352	0.70052	chr10	114398820	114801370	-	Trhde	0
chr10	114681390	114682966	1	0.110015	13	0.0031	0.045	0.76405	0.65404	chr10	114398820	114801370	-	Trhde	0
chr10	115110366	115110799	1	0.135026	10	0.0024	0.016	0.80562	0.67059	chr10	115078640	115185022	-	Tph2	0
chr10	115305939	115306581	1	0.177264	10	0.00093	0.0059	0.86431	0.68705	chr10	115289861	115315591	-	Rab21	0
chr10	115316250	115316705	1	0.133788	12	0.0041	0.063	0.69874	0.56496	chr10	115289861	115315591	-	Rab21	660
chr10	115975994	115976578	1	0.165786	10	0.011	0.083	0.64891	0.48313	chr10	116018362	116274929	+	Ptprr	41785
chr10	116552605	116553568	1	0.297462	10	8.4e-06	6.4e-05	0.8168	0.51934	chr10	116485160	116581511	-	Cnot2	0
chr10	116552605	116553568	1	0.297462	10	8.4e-06	6.4e-05	0.8168	0.51934	chr10	116509790	116581511	-	Cnot2	0
chr10	117144960	117145707	1	0.22897	10	0.00016	0.0018	0.6648	0.43583	chr10	117070126	117148474	-	Frs2	0
chr10	118201773	118202727	1	0.105333	10	0.011	0.15	0.80557	0.70024	chr10	118204963	118210046	+	Il22	2237
chr10	118592682	118593142	1	0.111661	10	0.023	0.067	0.21722	0.10556	chr10	118441045	118445894	+	Ifng	146789
chr10	119015694	119016480	1	0.257855	10	4e-06	0.00059	0.64744	0.38958	chr10	118859348	118868903	-	Dyrk2	146792
chr10	119796045	119796712	1	0.183166	10	0.0051	0.087	0.75119	0.56802	chr10	119454033	120087260	+	Grip1	0
chr10	119796045	119796712	1	0.183166	10	0.0051	0.087	0.75119	0.56802	chr10	119454033	120077161	+	Grip1	0
chr10	119844633	119845219	1	0.101422	14	0.014	0.17	0.66342	0.562	chr10	119454033	120087260	+	Grip1	0
chr10	119844633	119845219	1	0.101422	14	0.014	0.17	0.66342	0.562	chr10	119454033	120077161	+	Grip1	0
chr10	119844633	119845219	1	0.101422	14	0.014	0.17	0.66342	0.562	chr10	119819388	120077161	+	Grip1	0
chr10	120209281	120209407	1	0.127742	10	0.00076	0.0018	0.1752	0.047462	chr10	120208825	120224897	+	Tmbim4	0
chr10	120512916	120513695	1	0.152472	10	0.0089	0.053	0.57193	0.41945	chr10	120361267	120476469	-	Hmga2	36448
chr10	121870142	121870444	1	0.278579	10	3.2e-06	0.00054	0.56841	0.28983	chr10	121780990	122047315	-	Srgap1	0
chr10	124475701	124476749	1	0.102188	12	0.014	0.1	0.85891	0.75672	chr10	123264075	123741204	+	Fam19a2	734498
chr10	124527176	124528396	1	0.148233	10	0.0013	0.0078	0.80324	0.65501	chr10	125227484	125328535	-	Slc16a7	699089
chr10	124942390	124942898	1	0.122522	10	0.0069	0.012	0.75171	0.62918	chr10	125227484	125328535	-	Slc16a7	284587
chr10	125265613	125266306	1	0.264188	10	9.4e-05	0.0041	0.67408	0.40989	chr10	125227484	125328535	-	Slc16a7	0
chr10	125371340	125371758	1	0.347912	10	1.4e-08	1.4e-06	0.8175	0.46959	chr10	125227484	125328535	-	Slc16a7	42806
chr10	126414466	126415317	1	0.100981	11	0.09	0.097	0.61934	0.51836	chr10	125966218	126015359	+	Lrig3	399108
chr10	126493658	126494641	1	0.135441	10	0.021	0.12	0.80645	0.67101	chr10	126868427	126901371	-	Atp23	373787
chr11	3144924	3146230	1	0.10388	13	0.027	0.17	0.58754	0.48366	chr11	3131849	3193463	-	Sfi1	0
chr11	3873005	3873676	1	0.143499	10	0.0091	0.016	0.78718	0.64368	chr11	3703730	3863903	-	Osbp2	9103
chr11	19678913	19680047	1	0.149649	11	0.0014	0.0054	0.7716	0.62195	chr11	19924441	20022597	+	Spred2	244395
chr11	20544113	20544714	1	0.166355	10	0.0086	0.08	0.80793	0.64158	chr11	20543252	20653023	+	Sertad2	0
chr11	21276408	21277994	1	0.134996	12	6.3e-05	0.0072	0.9223	0.78731	chr11	21239031	21321133	+	Vps54	0
chr11	21371750	21372450	1	0.307936	10	3.2e-06	0.00024	0.60441	0.29647	chr11	21321125	21371267	-	Ugp2	484
chr11	21714871	21715677	1	0.13844	10	0.062	0.089	0.75288	0.61444	chr11	21572280	21898686	+	Wdpcp	0
chr11	22185696	22186010	1	0.274303	10	9.2e-06	2.4e-05	0.69565	0.42135	chr11	22005825	22286795	-	Ehbp1	0
chr11	24643734	24644354	1	0.349953	11	1.7e-07	0.00058	0.58839	0.23843	chr11	24078055	24173558	+	Bcl11a	470177
chr11	24643734	24644354	1	0.349953	11	1.7e-07	0.00058	0.58839	0.23843	chr11	24080694	24173558	+	Bcl11a	470177
chr11	24977631	24978122	1	0.1794	10	0.0012	0.0059	0.741	0.5616	chr11	24078055	24173558	+	Bcl11a	804074
chr11	24977631	24978122	1	0.1794	10	0.0012	0.0059	0.741	0.5616	chr11	24080694	24173558	+	Bcl11a	804074
chr11	26103077	26104015	1	0.158445	10	0.00026	0.008	0.35561	0.19716	chr11	26387083	26471883	+	Fancl	283069
chr11	26141552	26142255	1	0.218176	10	0.00051	0.0058	0.63532	0.41714	chr11	26387083	26471883	+	Fancl	244829
chr11	26596953	26598012	1	0.133966	10	0.032	0.19	0.69092	0.55695	chr11	26471401	26593920	-	Vrk2	3034
chr11	26967429	26968978	1	0.113597	12	0.065	0.56	0.7403	0.6267	chr11	26471401	26593920	-	Vrk2	373510
chr11	27343189	27344016	1	0.156087	10	0.0024	0.022	0.77398	0.61789	chr11	26471401	26593920	-	Vrk2	749270
chr11	33199580	33199929	1	0.136251	10	0.003	0.0085	0.2515	0.11525	chr11	33200751	33203588	-	Tlx3	823
chr11	33300859	33301388	1	0.131017	10	0.0069	0.016	0.71639	0.58538	chr11	33211793	33513746	-	Ranbp17	0
chr11	34315506	34316566	1	0.126685	11	0.027	0.1	0.64924	0.52255	chr11	34226820	34783905	-	Dock2	0
chr11	34315506	34316566	1	0.126685	11	0.027	0.1	0.64924	0.52255	chr11	34314821	34422640	+	Fam196b	0
chr11	36635134	36635919	1	0.150191	10	0.082	0.23	0.46968	0.31949	chr11	36006655	36944241	-	Tenm2	0
chr11	36744971	36745750	1	0.194784	10	0.00041	0.0013	0.66273	0.46794	chr11	36006655	36944241	-	Tenm2	0
chr11	36831756	36833006	1	0.174936	16	0.00018	0.0015	0.68289	0.50795	chr11	36006655	36944241	-	Tenm2	0
chr11	36863149	36863886	1	0.186958	10	1.4e-05	0.00016	0.71646	0.5295	chr11	36006655	36944241	-	Tenm2	0
chr11	37043386	37043880	1	0.254602	10	1e-05	0.00084	0.71484	0.46024	chr11	36006655	36944241	-	Tenm2	99146
chr11	37935642	37936916	1	0.109467	10	0.058	0.12	0.65168	0.54221	chr11	36006655	36944241	-	Tenm2	991402
chr11	42133242	42134084	1	0.173082	10	0.004	0.091	0.77485	0.60177	chr11	42130939	42182930	-	Gabra1	0
chr11	44699979	44700994	1	0.112862	10	0.033	0.29	0.83341	0.72054	chr11	44618099	45008096	+	Ebf1	0
chr11	47028556	47029343	1	0.116048	10	0.024	0.03	0.78938	0.67333	chr11	46978782	47379302	-	Sgcd	0
chr11	48079413	48080133	1	0.125861	12	0.00079	0.0073	0.81678	0.69092	chr11	46978782	47379302	-	Sgcd	700112
chr11	48823111	48823602	1	0.172335	10	0.00028	2.5e-05	0.40605	0.23372	chr11	48826137	48850195	+	Trim7	2536
chr11	58949848	58950349	1	0.162954	10	0.0003	0.0013	0.72888	0.56593	chr11	58948910	58949372	+	Hist3h2ba	477
chr11	59596751	59597244	1	0.120718	10	0.021	0.19	0.84665	0.72593	chr11	59589127	59590087	-	Olfr223	6665
chr11	67060324	67061959	1	0.117081	10	0.00068	0.0081	0.94799	0.83091	chr11	67052669	67067440	+	Sco1	0
chr11	76181792	76182389	1	0.135915	10	0.0033	0.022	0.88458	0.74867	chr11	76046225	76179630	-	Vps53	2163
chr11	79495234	79495852	1	0.199737	10	0.003	0.0053	0.46094	0.2612	chr11	79339891	79581609	+	Nf1	0
chr11	79974817	79975041	1	0.120519	10	0.031	0.12	0.71805	0.59753	chr11	79933955	79962387	-	Utp6	12431
chr11	82959567	82960210	1	0.16197	10	0.041	0.42	0.71845	0.55648	chr11	82952101	82964850	+	Slfn5	0
chr11	83028663	83030013	1	0.154069	10	0.0019	0.052	0.82633	0.67226	chr11	83002157	83020810	-	Slfn8	7854
chr11	84868891	84869478	1	0.256489	10	1.7e-07	3.2e-05	0.31611	0.059623	chr11	84832360	84870738	-	Ggnbp2	0
chr11	85612065	85613334	1	0.134399	10	0.023	0.049	0.80827	0.67387	chr11	85353163	85826058	+	Bcas3	0
chr11	85691064	85692023	1	0.100324	11	0.065	0.13	0.79851	0.69819	chr11	85353163	85826058	+	Bcas3	0
chr11	85887079	85887752	1	0.156635	10	0.00076	0.006	0.65928	0.50265	chr11	85890062	85916097	+	Tbx4	2311
chr11	86017065	86017794	1	0.154426	10	0.00017	0.0042	0.87395	0.71952	chr11	86058135	86201193	-	Brip1	40342
chr11	86038777	86039829	1	0.148803	10	0.001	0.012	0.87271	0.72391	chr11	86058135	86201193	-	Brip1	18307
chr11	86047021	86048111	1	0.156011	10	0.0039	0.016	0.70497	0.54896	chr11	86058135	86201193	-	Brip1	10025
chr11	86101077	86101679	1	0.133557	10	0.039	0.11	0.75091	0.61735	chr11	86058135	86201193	-	Brip1	0
chr11	86286427	86287294	1	0.129822	10	0.00097	0.016	0.91507	0.78525	chr11	86265714	86357525	-	Med13	0
chr11	88443639	88444134	1	0.138951	10	0.005	0.03	0.90122	0.76227	chr11	88339381	88718229	-	Msi2	0
chr11	88726417	88726782	1	0.151425	10	0.00038	0.004	0.91009	0.75866	chr11	88685953	88718267	-	Msi2	8151
chr11	89480573	89481180	1	0.324257	12	2.5e-08	1.5e-05	0.74465	0.42039	chr11	89390222	89696936	-	Ankfn1	0
chr11	92368415	92369476	1	0.158666	10	0.00087	0.0082	0.70854	0.54987	chr11	93099289	93601751	+	Car10	729814
chr11	96488750	96489903	1	0.172158	10	0.0033	0.15	0.72128	0.54912	chr11	96464590	96759622	+	Skap1	0
chr11	101010342	101010569	1	0.191694	10	3.7e-05	0.006	0.30689	0.11519	chr11	101009451	101063717	+	Atp6v0a1	0
chr11	102868412	102868643	1	0.126183	10	0.0051	0.037	0.83169	0.70551	chr11	102838471	102880975	-	Eftud2	0
chr11	104072946	104073088	1	0.124486	14	9.4e-05	0.0054	0.46252	0.33803	chr11	104132780	104175523	+	Crhr1	59693
chr11	105835784	105837209	1	0.109219	11	0.0062	0.015	0.93208	0.82286	chr11	105589985	105929303	+	Tanc2	0
chr11	108424081	108424890	1	0.146196	10	0.021	0.078	0.34497	0.19877	chr11	108425265	108860615	+	Cep112	376
chr11	108621098	108621932	1	0.165746	10	0.0011	0.012	0.82461	0.65887	chr11	108425265	108860615	+	Cep112	0
chr11	110537344	110537693	1	0.171115	10	0.019	0.028	0.49991	0.3288	chr11	110399121	110513637	+	Map2k6	23708
chr11	111056032	111056343	1	-0.147008	10	0.0048	0.016	0.61349	0.7605	chr11	111066163	111076825	+	Kcnj2	9821
chr11	111551765	111552584	1	0.126177	10	0.0056	0.15	0.78797	0.66179	chr11	111066163	111076825	+	Kcnj2	474941
chr11	112580595	112581131	1	0.286137	10	4.4e-06	0.0018	0.73887	0.45273	chr11	112782209	112787757	+	Sox9	201079
chr12	3902400	3902803	0.00048	-0.321272	10	2.2e-12	3.1e-10	0.62629	0.94756	chr12	3806979	3914443	+	Dnmt3a	0
chr12	3902400	3902803	0.00048	-0.321272	10	2.2e-12	3.1e-10	0.62629	0.94756	chr12	3807159	3914443	+	Dnmt3a	0
chr12	3902400	3902803	0.00048	-0.321272	10	2.2e-12	3.1e-10	0.62629	0.94756	chr12	3891743	3914443	+	Dnmt3a	0
chr12	5984011	5985013	1	0.128053	11	0.031	0.16	0.55162	0.42357	chr12	5077465	5375682	-	Klhl29	608330
chr12	7311549	7312032	1	0.124358	10	0.023	0.03	0.53325	0.40889	chr12	7977676	8016839	+	Apob	665645
chr12	10536390	10536646	1	0.148892	10	0.011	0.047	0.5252	0.37631	chr12	10390779	10395562	+	Rdh14	140829
chr12	11264168	11265217	1	0.254811	10	0.00026	0.00013	0.43489	0.18008	chr12	11240925	11265787	-	Gen1	0
chr12	12801814	12802028	1	0.140668	10	0.00014	0.0013	0.91313	0.77246	chr12	12936092	12941836	-	Mycn	134065
chr12	15715481	15716871	1	0.151514	10	7.1e-05	0.0082	0.9157	0.76418	chr12	15791726	15816785	-	Trib2	74856
chr12	16222854	16223928	1	0.172519	11	0.011	0.097	0.56281	0.39029	chr12	16535668	16589770	-	Lpin1	311741
chr12	25938830	25939709	1	0.225085	10	2.2e-05	0.0013	0.84633	0.62125	chr12	26306793	26415262	-	Rnf144a	367085
chr12	26478690	26479004	1	0.230714	10	7.7e-05	0.00016	0.70286	0.47215	chr12	26469214	26479837	+	Cmpk2	0
chr12	26577348	26578434	1	0.115233	10	0.0016	0.012	0.8797	0.76447	chr12	26469214	26479837	+	Cmpk2	97512
chr12	27363869	27364197	1	0.179047	10	0.0029	0.012	0.85476	0.67571	chr12	27334267	27342718	-	Sox11	21152
chr12	31149973	31150609	1	0.112821	10	0.0011	0.016	0.83697	0.72414	chr12	31073967	31079940	+	Fam110c	70034
chr12	31712034	31712936	1	0.197513	10	0.013	0.039	0.78478	0.58727	chr12	31654868	31937630	+	Cog5	0
chr12	31712034	31712936	1	0.197513	10	0.013	0.039	0.78478	0.58727	chr12	31706866	31713926	-	Gpr22	0
chr12	33271767	33272049	1	0.140601	10	0.0054	0.052	0.87636	0.73576	chr12	33147685	33251157	+	Atxn7l1	20611
chr12	34220641	34221543	1	0.184371	11	0.0017	0.035	0.68512	0.50075	chr12	34047581	34917095	-	Hdac9	0
chr12	34532680	34533381	1	0.168298	10	0.0031	0.0042	0.8741	0.7058	chr12	34047581	34917095	-	Hdac9	0
chr12	35048324	35049112	1	0.1409	10	0.036	0.22	0.65762	0.51672	chr12	35047188	35147477	+	Snx13	0
chr12	36301591	36302703	1	0.102698	12	0.0026	0.024	0.9019	0.7992	chr12	36314168	36318452	+	Sostdc1	11466
chr12	37443300	37444125	1	0.157914	10	0.00081	0.011	0.79855	0.64064	chr12	37241638	37581932	+	Agmo	0
chr12	39049276	39050029	1	0.275185	10	2.7e-08	5.4e-06	0.81924	0.54405	chr12	38780081	38868215	+	Etv1	181062
chr12	39049276	39050029	1	0.275185	10	2.7e-08	5.4e-06	0.81924	0.54405	chr12	38783710	38868215	+	Etv1	181062
chr12	40206685	40207413	0.073	0.309062	10	2.8e-08	4.6e-08	0.93283	0.62377	chr12	40203128	40223189	-	Ifrd1	0
chr12	40220502	40221825	1	0.191117	10	3.4e-05	0.00037	0.23866	0.047546	chr12	40203128	40223189	-	Ifrd1	0
chr12	40490438	40490839	1	0.224063	10	0.00014	0.0013	0.83051	0.60645	chr12	40446052	40846488	+	Dock4	0
chr12	41483928	41484439	1	0.151579	10	0.00044	0.006	0.25127	0.099691	chr12	41024089	41955588	+	Immp2l	0
chr12	41483928	41484439	1	0.151579	10	0.00044	0.006	0.25127	0.099691	chr12	41451667	41486057	-	Lrrn3	0
chr12	44942906	44944279	1	0.117298	13	0.036	0.044	0.75005	0.63275	chr12	44852485	45074483	-	Stxbp6	0
chr12	46758988	46759631	1	0.117715	10	0.0089	0.19	0.74303	0.62531	chr12	46694516	46818775	-	Nova1	0
chr12	47116520	47117835	1	0.120453	11	0.026	0.12	0.68997	0.56952	chr12	46694516	46818775	-	Nova1	297746
chr12	47199434	47199982	1	0.165998	10	0.0056	0.18	0.71629	0.55029	chr12	46694516	46818775	-	Nova1	380660
chr12	49392130	49393205	1	0.158191	16	2e-05	0.0046	0.24068	0.082494	chr12	49382882	49386867	+	Foxg1	5264
chr12	49392130	49393205	1	0.158191	16	2e-05	0.0046	0.24068	0.082494	chr12	49383006	49386867	+	Foxg1	5264
chr12	50989433	50990088	1	0.101909	12	0.0031	0.03	0.86255	0.76064	chr12	50341231	50649223	-	Prkd1	340211
chr12	53064978	53065918	1	0.155683	10	0.03	0.12	0.84644	0.69076	chr12	52699382	53151015	+	Akap6	0
chr12	53070289	53071200	1	0.10096	10	0.0084	0.07	0.87438	0.77342	chr12	52699382	53151015	+	Akap6	0
chr12	53155161	53155961	1	0.236586	10	2.7e-06	2.9e-05	0.61577	0.37918	chr12	52699382	53151015	+	Akap6	4147
chr12	53249114	53249549	1	0.254205	10	4.5e-05	0.0007	0.50909	0.25489	chr12	53248676	54072175	+	Npas3	0
chr12	53298119	53298766	1	0.138578	10	0.043	0.18	0.58382	0.44524	chr12	53248676	54072175	+	Npas3	0
chr12	53338103	53339008	1	0.13809	12	0.00062	0.023	0.81455	0.67646	chr12	53248676	54072175	+	Npas3	0
chr12	53566139	53567016	1	0.146323	12	8.6e-05	0.0037	0.83383	0.6875	chr12	53248676	54072175	+	Npas3	0
chr12	53950803	53951905	1	0.103396	10	0.015	0.041	0.8416	0.7382	chr12	53248676	54072175	+	Npas3	0
chr12	54247759	54248611	1	0.118917	10	0.035	0.23	0.81252	0.6936	chr12	54178980	54203874	-	Egln3	43886
chr12	54438647	54439442	1	0.123284	10	0.015	0.03	0.92904	0.80576	chr12	54645373	54656572	-	Sptssa	205932
chr12	54534862	54535375	1	0.217249	10	0.00012	0.011	0.70646	0.48921	chr12	54645373	54656572	-	Sptssa	109999
chr12	54859629	54860866	1	0.190804	13	0.00058	0.0032	0.36718	0.17638	chr12	54858818	54862877	-	Cfl2	0
chr12	55560644	55561418	1	0.157025	10	0.016	0.062	0.52078	0.36375	chr12	55565204	55566896	+	Aldoart2	3787
chr12	55909676	55910923	1	0.131116	10	0.013	0.12	0.7197	0.58858	chr12	55836365	55869735	+	Brms1l	39942
chr12	55960210	55960938	1	0.119856	10	0.017	0.053	0.48213	0.36227	chr12	55836365	55869735	+	Brms1l	90476
chr12	56314758	56315478	1	0.137342	10	0.0014	0.0083	0.87527	0.73793	chr12	56328306	56345894	-	Mbip	12829
chr12	56402069	56402620	1	0.203826	10	9.7e-05	0.0041	0.82015	0.61632	chr12	56328306	56345894	-	Mbip	56176
chr12	56985365	56986167	1	0.100945	11	0.2	0.48	0.5704	0.46945	chr12	56712633	57160643	-	Slc25a21	0
chr12	56985365	56986167	1	0.100945	11	0.2	0.48	0.5704	0.46945	chr12	56712633	57197472	-	Slc25a21	0
chr12	57401110	57401802	1	0.125351	11	0.0038	0.027	0.72134	0.59599	chr12	57230424	57457241	+	Mipol1	0
chr12	57472129	57472630	1	0.212286	10	0.0019	0.0065	0.70375	0.49146	chr12	57230424	57457241	+	Mipol1	14889
chr12	57473135	57474018	1	0.116097	10	0.03	0.12	0.88519	0.76909	chr12	57230424	57457241	+	Mipol1	15895
chr12	57729251	57730045	1	0.103851	10	0.062	0.19	0.8297	0.72585	chr12	57564114	57737904	+	Ttc6	0
chr12	58717610	58718682	1	0.129264	12	0.00057	0.0014	0.72664	0.59738	chr12	58958383	59012017	-	Sec23a	239702
chr12	59789842	59790349	1	0.143867	10	0.0037	0.04	0.71976	0.57589	chr12	59200654	59219483	-	Fbxo33	570360
chr12	59797743	59798525	1	0.105724	11	0.016	0.06	0.54544	0.43972	chr12	59200654	59219483	-	Fbxo33	578261
chr12	63581449	63582547	1	0.15166	10	0.021	0.027	0.71975	0.56809	chr12	64471332	64474898	-	Fscb	888786
chr12	64236208	64236838	1	0.151007	11	0.00062	0.011	0.78646	0.63545	chr12	64471332	64474898	-	Fscb	234495
chr12	65187314	65188421	1	0.117088	14	0.014	0.075	0.76526	0.64817	chr12	65132734	65172580	-	Mis18bp1	14735
chr12	66708283	66708677	1	0.175204	10	0.00013	0.012	0.80178	0.62657	chr12	66466058	67222549	-	Mdga2	0
chr12	67925921	67926874	1	0.181938	12	7.1e-05	0.0094	0.85255	0.67061	chr12	66466058	67222549	-	Mdga2	703373
chr12	68365465	68366230	1	0.163951	10	6.3e-05	0.006	0.47426	0.31031	chr12	69157721	69159186	-	Rps29	791492
chr12	68511967	68513071	1	0.170506	12	4.3e-06	0.00066	0.80358	0.63307	chr12	69157721	69159186	-	Rps29	644651
chr12	69981883	69982414	1	0.112163	11	0.043	0.036	0.8353	0.72314	chr12	69965012	69987002	-	Sav1	0
chr12	70313804	70314342	1	0.159573	10	0.02	0.022	0.62747	0.46789	chr12	70244534	70347614	-	Trim9	0
chr12	70313804	70314342	1	0.159573	10	0.02	0.022	0.62747	0.46789	chr12	70244535	70347614	-	Trim9	0
chr12	70313804	70314342	1	0.159573	10	0.02	0.022	0.62747	0.46789	chr12	70263731	70347614	-	Trim9	0
chr12	70505659	70506382	1	0.118428	10	0.00023	0.0083	0.89918	0.78075	chr12	70453153	70467624	+	Tmx1	38036
chr12	70883167	70883560	1	0.105236	14	0.016	0.24	0.76596	0.66073	chr12	70825513	70902234	+	Frmd6	0
chr12	71641623	71642521	1	0.200954	10	0.0041	0.015	0.78281	0.58185	chr12	71831067	71992376	+	Daam1	188547
chr12	73331908	73332946	1	0.110701	10	0.03	0.12	0.74399	0.63329	chr12	73286847	73354045	+	Slc38a6	0
chr12	74693350	74693963	1	0.210871	10	0.00044	0.0082	0.75029	0.53942	chr12	74897216	75177332	-	Kcnh5	203254
chr12	75979603	75980170	1	0.260538	10	0.00032	0.0081	0.78772	0.52718	chr12	75818317	76110928	+	Syne2	0
chr12	81928992	81929327	1	0.186569	10	3.9e-06	0.00025	0.93408	0.74751	chr12	81860029	82000924	+	Pcnx	0
chr12	82954728	82955303	1	0.108439	10	0.002	0.016	0.89904	0.7906	chr12	82616924	83162056	+	Rgs6	0
chr12	82954728	82955303	1	0.108439	10	0.002	0.016	0.89904	0.7906	chr12	82617498	83162056	+	Rgs6	0
chr12	88359237	88360400	1	0.126834	10	0.083	0.23	0.75674	0.62991	chr12	88360513	88461726	+	Adck1	114
chr12	92974413	92975389	1	0.110349	10	0.077	0.19	0.68558	0.57523	chr12	91806042	91849157	-	Sel1l	1125257
chr12	94155305	94156130	1	0.238887	11	0.00026	0.00029	0.5212	0.28232	chr12	95692225	95785213	+	Flrt2	1536096
chr12	94676438	94676934	1	0.102843	10	0.0038	0.041	0.88705	0.7842	chr12	95692225	95785213	+	Flrt2	1015292
chr12	95057678	95058655	1	0.110537	11	0.015	0.078	0.73682	0.62628	chr12	95692225	95785213	+	Flrt2	633571
chr12	95737227	95738320	1	0.265311	12	2.1e-05	0.0045	0.66542	0.40011	chr12	95692225	95785213	+	Flrt2	0
chr12	97476396	97477452	1	0.140903	10	0.024	0.071	0.58425	0.44335	chr12	98202299	98259459	-	Galc	724848
chr12	103036803	103037477	1	0.170572	10	0.0034	0.04	0.65387	0.48329	chr12	102948858	103183997	+	Unc79	0
chr12	103121628	103122219	1	0.181697	10	0.0021	0.012	0.71508	0.53338	chr12	102948858	103183997	+	Unc79	0
chr12	104738129	104739070	1	0.15086	10	0.0022	0.029	0.86598	0.71512	chr12	104687741	104751952	-	Dicer1	0
chr12	109703614	109704410	1	0.114509	10	0.0058	0.052	0.8411	0.72659	chr12	109590168	109595403	-	Rtl1	108212
chr12	116367486	116368341	1	0.212502	10	1.4e-05	0.0008	0.91124	0.69874	chr12	116281221	116373098	+	Esyt2	0
chr12	118841797	118842674	1	0.161069	14	8.8e-06	0.0012	0.27271	0.11164	chr12	118846328	118852578	+	Sp8	3655
chr13	4122941	4123488	1	0.139061	11	0.049	0.18	0.712	0.57294	chr13	4132614	4150646	-	Akr1c18	9127
chr13	5345622	5346397	1	0.272967	10	0.0001	0.0007	0.7366	0.46363	chr13	5861488	5870393	+	Klf6	515092
chr13	5457171	5458113	1	0.141661	10	0.0014	0.016	0.91634	0.77468	chr13	5861488	5870393	+	Klf6	403376
chr13	5983295	5984038	1	0.18732	10	0.00076	0.029	0.8477	0.66038	chr13	5861488	5870393	+	Klf6	112903
chr13	8035635	8036397	1	0.123949	10	0.00055	0.016	0.84269	0.71874	chr13	8202865	8760442	+	Adarb2	166469
chr13	12107653	12108670	1	0.182834	10	0.0048	0.022	0.82222	0.63938	chr13	11553102	12106945	-	Ryr2	709
chr13	15486775	15487912	1	0.166812	10	0.023	0.15	0.80816	0.64135	chr13	15463722	15730025	+	Gli3	0
chr13	19674078	19674554	1	0.270255	10	9.7e-07	0.0013	0.77079	0.50053	chr13	19645078	19697760	-	Nme8	0
chr13	21234622	21235359	1	0.169587	10	0.0043	0.033	0.46066	0.29108	chr13	21179930	21194723	+	Trim27	39900
chr13	21240460	21241338	1	0.158888	12	0.0049	0.052	0.67548	0.51659	chr13	21286428	21292686	-	Gpx5	45091
chr13	21529892	21530720	1	0.196068	10	0.0081	0.16	0.59295	0.39689	chr13	21513220	21531114	-	Zkscan8	0
chr13	21529892	21530720	1	0.196068	10	0.0081	0.16	0.59295	0.39689	chr13	21526419	21531114	-	Zkscan8	0
chr13	21710683	21711408	1	0.192692	12	1.1e-05	2.2e-05	0.28617	0.093483	chr13	21715712	21716143	-	Hist1h2bl	4305
chr13	21896977	21897665	1	0.290098	11	6.1e-08	6.6e-06	0.35546	0.065361	chr13	21945093	21960485	+	Zfp184	47429
chr13	21918173	21918907	1	0.314354	12	2.7e-08	2.5e-05	0.4638	0.14945	chr13	21945093	21960485	+	Zfp184	26187
chr13	21924469	21925125	1	0.16936	10	0.0086	0.029	0.54876	0.3794	chr13	21945093	21960485	+	Zfp184	19969
chr13	23519270	23519656	0.048	0.187761	10	8.3e-11	3e-08	0.20028	0.012523	chr13	23531043	23531478	+	Hist1h4h	11388
chr13	25695119	25695372	1	0.328431	10	2.5e-08	3.2e-06	0.78833	0.4599	chr13	25252038	25269996	-	Nrsn1	425124
chr13	28543513	28544404	1	0.157362	10	0.032	0.027	0.72245	0.56509	chr13	28142483	28151595	+	Prl5a1	391919
chr13	29133895	29134891	1	0.130821	10	0.047	0.07	0.72144	0.59062	chr13	28950729	28953682	-	Sox4	180214
chr13	30213188	30214403	1	0.210546	10	0.0021	0.03	0.82475	0.6142	chr13	30136489	30246694	+	Mboat1	0
chr13	30342633	30342865	0.28	0.305733	10	9.3e-08	1.8e-07	0.75044	0.44471	chr13	30336355	30382867	+	Agtr1a	0
chr13	30984834	30985507	1	0.217955	10	0.0039	0.018	0.56067	0.34271	chr13	30813917	30974047	-	Exoc2	10788
chr13	31808878	31809701	0.31	0.330097	10	1.9e-07	2e-07	0.64002	0.30992	chr13	31806645	31810635	+	Foxc1	0
chr13	35822938	35823679	1	0.316711	10	3.9e-08	4.6e-06	0.87824	0.56153	chr13	35659861	35874064	+	Cdyl	0
chr13	35822938	35823679	1	0.316711	10	3.9e-08	4.6e-06	0.87824	0.56153	chr13	35741401	35874064	+	Cdyl	0
chr13	39152447	39153312	1	0.133391	12	0.014	0.059	0.75033	0.61694	chr13	38932139	38960875	-	Slc35b3	191573
chr13	39898094	39899166	1	0.128381	12	8.8e-05	0.031	0.85539	0.72701	chr13	40001881	40288011	-	Ofcc1	102716
chr13	39978902	39979526	1	0.231189	12	3.7e-07	8.6e-05	0.50396	0.27277	chr13	40001881	40288011	-	Ofcc1	22356
chr13	40135682	40135872	1	0.217168	10	1.2e-05	0.00025	0.70458	0.48741	chr13	40001881	40288011	-	Ofcc1	0
chr13	41514740	41515064	1	0.255998	10	0.00015	0.00016	0.67932	0.42332	chr13	41309915	41487360	-	Nedd9	27381
chr13	43693501	43694374	1	0.107344	11	0.018	0.2	0.89757	0.79022	chr13	43615796	43670944	+	Rnf182	22558
chr13	43907387	43908375	1	0.266768	10	1.7e-06	1.1e-06	0.45757	0.1908	chr13	43785111	43803133	+	Cd83	104255
chr13	44869811	44870004	1	-0.181674	10	0.00019	0.011	0.4365	0.61817	chr13	44730773	44921643	+	Jarid2	0
chr13	44869811	44870004	1	-0.181674	10	0.00019	0.011	0.4365	0.61817	chr13	44731270	44921643	+	Jarid2	0
chr13	46532937	46533994	1	0.287353	12	0.00013	0.0039	0.77178	0.48443	chr13	46501902	46650281	+	Cap2	0
chr13	47121561	47122225	1	0.105117	11	0.097	0.34	0.40844	0.30332	chr13	47122719	47247991	+	Rnf144b	495
chr13	47135852	47136866	1	0.141513	10	0.014	0.089	0.86925	0.72773	chr13	47122719	47247991	+	Rnf144b	0
chr13	47995181	47996235	1	0.128379	10	0.017	0.03	0.70828	0.5799	chr13	48261426	48264036	+	Id4	265192
chr13	48048579	48049105	1	0.124263	10	0.0029	0.03	0.87031	0.74605	chr13	48261426	48264036	+	Id4	212322
chr13	48053647	48054359	1	0.12856	10	0.0099	0.03	0.75191	0.62335	chr13	48261426	48264036	+	Id4	207068
chr13	50111986	50112793	1	0.129695	11	0.016	0.079	0.78802	0.65832	chr13	50245180	50250308	-	Gm906	132388
chr13	56374099	56375493	1	0.15659	13	0.0021	0.0089	0.81814	0.66155	chr13	56438354	56472363	+	Slc25a48	62862
chr13	57973574	57973895	1	0.149659	10	0.0099	0.02	0.54536	0.3957	chr13	58004956	58102428	-	Klhl3	31062
chr13	59822188	59822554	1	0.104027	10	0.00081	0.0053	0.11794	0.013915	chr13	59771878	59823147	-	Zcchc6	0
chr13	59879552	59880705	1	0.228645	13	5e-07	4.4e-05	0.82123	0.59258	chr13	59771878	59823147	-	Zcchc6	56406
chr13	69549669	69550241	1	0.142277	12	0.0035	0.11	0.68012	0.53784	chr13	69497958	69533864	-	Papd7	15806
chr13	70032908	70034110	1	0.194008	11	0.00095	0.02	0.65906	0.46505	chr13	69809881	69816094	+	Med10	216815
chr13	70675171	70676137	1	0.324827	11	2.3e-07	0.00028	0.70393	0.3791	chr13	70588688	70637634	-	Ice1	37538
chr13	71117404	71118356	1	0.154518	10	0.0047	0.022	0.84284	0.68832	chr13	70882947	70884503	+	8030423J24Rik	232902
chr13	71140223	71141299	1	0.104165	10	0.0084	0.03	0.91806	0.8139	chr13	70882947	70884503	+	8030423J24Rik	255721
chr13	71358980	71359604	1	0.121359	10	0.0099	0.054	0.83957	0.71821	chr13	70882947	70884503	+	8030423J24Rik	474478
chr13	72212352	72212951	1	0.16942	10	0.043	0.15	0.80474	0.63532	chr13	71958231	71963723	-	Irx1	248630
chr13	72297044	72297483	1	0.156617	10	0.0018	0.015	0.76271	0.60609	chr13	72628796	72634196	+	Irx2	331314
chr13	76758099	76758659	1	0.139387	10	0.018	0.054	0.75172	0.61234	chr13	76384960	77031810	+	Mctp1	0
chr13	77135835	77136653	1	0.216047	10	0.0033	0.098	0.53069	0.31464	chr13	77135535	77613679	+	2210408I21Rik	0
chr13	77135835	77136653	1	0.216047	10	0.0033	0.098	0.53069	0.31464	chr13	77135535	77193905	+	2210408I21Rik	0
chr13	78405241	78405956	1	0.230075	10	0.00015	0.0049	0.79193	0.56185	chr13	78188974	78198873	-	Nr2f1	206369
chr13	78449513	78450403	1	0.255044	12	1.3e-06	0.00011	0.72146	0.46642	chr13	78188974	78198873	-	Nr2f1	250641
chr13	79252003	79253177	1	0.124281	13	0.015	0.021	0.69809	0.57381	chr13	78188974	78198873	-	Nr2f1	1053131
chr13	79297728	79298523	1	0.123103	10	0.019	0.11	0.81107	0.68797	chr13	78188974	78198873	-	Nr2f1	1098856
chr13	80990059	80990739	0.15	0.33716	10	5.8e-10	9.7e-08	0.82834	0.49117	chr13	80883421	80896043	+	Arrdc3	94017
chr13	81234253	81235362	1	0.120104	10	0.052	0.18	0.72333	0.60323	chr13	81095067	81633144	-	Adgrv1	0
chr13	81658412	81659122	1	0.288757	10	6.8e-05	0.0023	0.46579	0.17704	chr13	81657805	81671890	+	Lysmd3	0
chr13	82424743	82425379	1	0.132273	10	0.13	0.19	0.72514	0.59286	chr13	81783291	81797157	+	Cetn3	627587
chr13	83484392	83485163	1	0.313723	10	8e-07	0.00012	0.88883	0.57511	chr13	83504033	83667079	+	Mef2c	18871
chr13	83575500	83576007	1	0.232382	10	1.4e-05	0.0001	0.6725	0.44011	chr13	83504033	83667079	+	Mef2c	0
chr13	83575500	83576007	1	0.232382	10	1.4e-05	0.0001	0.6725	0.44011	chr13	83523655	83667079	+	Mef2c	0
chr13	83575500	83576007	1	0.232382	10	1.4e-05	0.0001	0.6725	0.44011	chr13	83524742	83667079	+	Mef2c	0
chr13	83575500	83576007	1	0.232382	10	1.4e-05	0.0001	0.6725	0.44011	chr13	83573606	83667079	+	Mef2c	0
chr13	89708936	89710334	1	0.182191	10	0.0002	0.0019	0.78396	0.60177	chr13	89655309	89742512	-	Vcan	0
chr13	89708936	89710334	1	0.182191	10	0.0002	0.0019	0.78396	0.60177	chr13	89709947	89742512	-	Vcan	0
chr13	89913742	89914706	1	0.228316	10	0.00011	0.00021	0.62879	0.40048	chr13	89848913	90089608	-	Xrcc4	0
chr13	90186146	90188097	1	0.103991	12	0.036	0.2	0.80472	0.70073	chr13	90089666	90114921	+	Tmem167	71226
chr13	91759237	91760074	1	0.140647	11	0.0016	0.045	0.83234	0.69169	chr13	91741520	91786148	+	Acot12	0
chr13	93433721	93435086	1	0.191198	12	0.0016	0.037	0.8657	0.6745	chr13	93430096	93499808	-	Jmy	0
chr13	94546002	94546519	1	0.103973	10	0.00031	0.022	0.92966	0.82568	chr13	94358959	94566316	+	Ap3b1	0
chr13	94817617	94819022	1	0.144455	14	7.8e-05	0.0012	0.86341	0.71895	chr13	94788942	94842899	+	Tbca	0
chr13	96575833	96576076	1	0.108322	10	0.0053	0.054	0.90866	0.80034	chr13	96542734	96640167	+	Col4a3bp	0
chr13	96946763	96947274	1	0.111837	10	0.017	0.29	0.92135	0.80951	chr13	96924688	96950914	+	Gcnt4	0
chr13	97456290	97456930	1	0.113169	10	0.0071	0.051	0.86752	0.75435	chr13	97241104	97253040	+	Enc1	203251
chr13	97537334	97538060	1	0.114477	11	0.02	0.11	0.80027	0.6858	chr13	97241104	97253040	+	Enc1	284295
chr13	97918284	97918917	1	0.1404	10	0.0084	0.15	0.76652	0.62612	chr13	97898594	98206165	-	Arhgef28	0
chr13	98352245	98353208	1	0.14829	17	0.00044	0.00039	0.31677	0.16848	chr13	98354244	98356705	+	Foxd1	1037
chr13	98356360	98357357	1	0.101384	13	0.053	0.2	0.3973	0.29592	chr13	98354244	98356705	+	Foxd1	0
chr13	98367555	98369109	1	0.168748	12	0.00071	0.0073	0.4266	0.25786	chr13	98354244	98356705	+	Foxd1	10851
chr13	98891172	98892036	1	0.334422	12	1.2e-07	2.7e-05	0.45722	0.12279	chr13	98842080	98926384	-	Tnpo1	0
chr13	99433510	99434826	1	0.127966	10	0.0086	0.071	0.80499	0.67702	chr13	99421463	99516602	-	Map1b	0
chr13	100871621	100872071	1	0.373852	10	1.6e-07	0.00053	0.59391	0.22006	chr13	100802647	100833427	-	Slc30a5	38195
chr13	103126415	103127466	1	0.105787	10	0.085	0.18	0.67342	0.56764	chr13	102732488	103334492	-	Mast4	0
chr13	103922085	103922515	1	0.22019	10	0.00021	0.0012	0.62828	0.40809	chr13	103818785	103920586	-	Erbin	1500
chr13	104179258	104180160	1	0.130865	10	0.11	0.26	0.50768	0.37682	chr13	104179097	104202048	+	Trim23	0
chr13	104374911	104375766	1	0.15041	11	0.0025	0.015	0.80524	0.65483	chr13	104287834	104496695	+	Adamts6	0
chr13	104791701	104792674	1	0.135686	20	9.6e-05	0.0027	0.85966	0.72398	chr13	104631326	104816953	-	Cwc27	0
chr13	104983251	104984244	1	0.242863	10	8.4e-07	0.0001	0.84475	0.60189	chr13	104947152	105054930	-	Rgs7bp	0
chr13	105108990	105109903	1	0.114899	11	0.008	0.078	0.84443	0.72953	chr13	105082121	105121782	+	4933425L06Rik	0
chr13	108205589	108206437	1	0.135359	11	0.0047	0.074	0.85162	0.71626	chr13	108214403	108287107	+	Elovl7	7967
chr13	109771803	109772605	1	0.150834	10	0.0054	0.0025	0.8791	0.72827	chr13	108654176	109955969	+	Pde4d	0
chr13	109837579	109837975	1	0.29335	10	4e-06	0.00022	0.7133	0.41995	chr13	108654176	109955969	+	Pde4d	0
chr13	109920604	109921135	1	0.112237	10	0.0065	0.093	0.86841	0.75618	chr13	108654176	109955969	+	Pde4d	0
chr13	110584960	110585161	0.54	0.269061	10	6.5e-09	3.4e-07	0.84927	0.58021	chr13	110395043	110400843	+	Plk2	184118
chr13	110835954	110837210	1	0.157555	12	0.0032	0.02	0.88384	0.72629	chr13	111255012	111257749	+	Actbl2	417803
chr13	111487780	111488580	1	0.166198	10	0.00016	9.4e-05	0.32604	0.15984	chr13	111425679	111490041	-	Gpbp1	0
chr13	112101517	112102181	1	0.334148	10	4.6e-06	0.00032	0.77001	0.43586	chr13	112288450	112384002	+	Ankrd55	186270
chr13	112101517	112102181	1	0.334148	10	4.6e-06	0.00032	0.77001	0.43586	chr13	112288450	112344641	+	Ankrd55	186270
chr13	112438102	112439178	1	0.110418	11	0.029	0.1	0.72706	0.61664	chr13	112464069	112506860	+	Il6st	24892
chr13	112891374	112892419	1	0.112093	11	0.001	0.0078	0.92152	0.80943	chr13	112867779	112927380	-	Skiv2l2	0
chr13	113257673	113258832	1	0.102685	14	0.0051	0.076	0.86275	0.76007	chr13	113209658	113218104	+	Esm1	39570
chr13	113499592	113500422	1	0.114486	11	0.027	0.093	0.74351	0.62902	chr13	113592178	113618564	-	Snx18	91757
chr13	113693073	113694188	1	0.13889	10	0.087	0.41	0.57606	0.43717	chr13	113662895	113663676	-	Hspb3	29398
chr13	114106427	114107800	1	0.139755	15	0.00058	0.0085	0.8777	0.73795	chr13	113794507	114157461	+	Arl15	0
chr13	114566556	114567593	1	0.238678	15	1.2e-05	0.001	0.74282	0.50414	chr13	114452261	114458951	-	Fst	107606
chr13	114966444	114966658	0.0011	0.401739	13	6.9e-13	7.1e-10	0.78131	0.37957	chr13	114958080	115101964	-	Itga1	0
chr13	115030755	115031792	1	0.199536	10	0.015	0.12	0.78682	0.58728	chr13	114958080	115101964	-	Itga1	0
chr13	115258897	115260117	1	0.109823	10	0.038	0.29	0.62991	0.52009	chr13	114958080	115101964	-	Itga1	156934
chr13	115523237	115523737	1	0.157414	10	0.0019	0.03	0.85795	0.70054	chr13	114958080	115101964	-	Itga1	421274
chr13	116308084	116308877	1	0.186447	12	9.1e-05	0.0027	0.27355	0.087105	chr13	116298269	116309688	-	Isl1	0
chr13	116768509	116769835	1	0.127406	14	0.0022	0.074	0.78136	0.65395	chr13	116854823	117025516	-	Parp8	84989
chr13	117127892	117128682	1	0.15698	10	0.0032	0.069	0.62702	0.47004	chr13	117220572	117274415	+	Emb	91891
chr13	117409548	117410180	1	0.229251	10	9.4e-05	0.00042	0.70199	0.47274	chr13	117220572	117274415	+	Emb	135134
chr13	117507009	117508187	1	0.159944	10	0.0045	0.068	0.76185	0.6019	chr13	117602319	117981028	+	Hcn1	94133
chr13	117656673	117656948	1	0.123359	10	0.017	0.022	0.891	0.76764	chr13	117602319	117981028	+	Hcn1	0
chr13	117706297	117707408	1	0.174868	11	0.0021	0.0072	0.7363	0.56144	chr13	117602319	117981028	+	Hcn1	0
chr13	117788003	117788960	1	0.128645	10	0.02	0.29	0.85569	0.72705	chr13	117602319	117981028	+	Hcn1	0
chr13	117894525	117895111	1	0.122915	10	0.0058	0.03	0.85697	0.73405	chr13	117602319	117981028	+	Hcn1	0
chr13	118372161	118373167	1	0.12019	10	0.0053	0.071	0.88652	0.76633	chr13	118380109	118387252	-	Mrps30	6943
chr13	118482611	118483687	1	0.102106	11	0.048	0.42	0.68718	0.58508	chr13	118380109	118387252	-	Mrps30	95360
chr13	119616190	119616638	1	0.196937	10	1.7e-06	5.9e-05	0.81318	0.61624	chr13	119488038	119610459	+	Tmem267	5732
chr13	119616190	119616638	1	0.196937	10	1.7e-06	5.9e-05	0.81318	0.61624	chr13	119488859	119610459	+	Tmem267	5732
chr13	120030212	120030587	1	0.147316	10	9.6e-06	0.00025	0.15966	0.012346	chr13	120034604	120052204	-	Gm21188	4018
chr13	120033636	120033990	1	0.159061	10	3.2e-05	0.0013	0.20118	0.042123	chr13	120034604	120052204	-	Gm21188	615
chr14	16280669	16281475	1	0.111917	11	0.0026	0.095	0.88561	0.77369	chr14	16249313	16311926	+	Ngly1	0
chr14	19764133	19764919	1	0.170834	10	0.00048	0.0057	0.87909	0.70825	chr14	19751256	19811787	+	Nid2	0
chr14	22162031	22162776	1	0.198837	10	0.00014	0.0084	0.78519	0.58635	chr14	22019711	23056088	+	1700112E06Rik	0
chr14	23199793	23200765	1	0.110718	10	0.0051	0.092	0.84287	0.73215	chr14	23298693	24004205	-	Kcnma1	97929
chr14	26515387	26515920	1	0.147186	10	0.013	0.092	0.7567	0.60952	chr14	26413167	26534624	-	Slmap	0
chr14	26849179	26850094	1	0.142065	10	0.019	0.071	0.83637	0.6943	chr14	26894603	26914416	+	Asb14	44510
chr14	26849179	26850094	1	0.142065	10	0.019	0.071	0.83637	0.6943	chr14	26894603	26915257	+	Asb14	44510
chr14	27638108	27638669	1	0.170669	12	0.0019	0.039	0.70779	0.53712	chr14	27622406	28478537	+	Erc2	0
chr14	27654543	27655069	1	0.278687	10	2.3e-05	0.002	0.53546	0.25677	chr14	27622406	28478537	+	Erc2	0
chr14	28265467	28266490	1	-0.104531	12	0.034	0.13	0.62781	0.73234	chr14	27622406	28478537	+	Erc2	0
chr14	33660777	33661197	1	0.129004	10	0.0099	0.092	0.83948	0.71048	chr14	33589269	33640754	+	Ptpn20	20024
chr14	34495680	34496485	1	0.267774	11	1.3e-06	2.8e-05	0.65442	0.38665	chr14	34411067	34502546	-	Bmpr1a	0
chr14	34501410	34501652	0.0094	0.182196	11	4e-09	5.9e-09	0.20227	0.020078	chr14	34411067	34502546	-	Bmpr1a	0
chr14	36917963	36918929	1	0.206691	10	0.0029	0.0016	0.73263	0.52594	chr14	36874935	36968764	-	Ccser2	0
chr14	36917963	36918929	1	0.206691	10	0.0029	0.0016	0.73263	0.52594	chr14	36874935	36941264	-	Ccser2	0
chr14	36917963	36918929	1	0.206691	10	0.0029	0.0016	0.73263	0.52594	chr14	36874935	36935568	-	Ccser2	0
chr14	36917963	36918929	1	0.206691	10	0.0029	0.0016	0.73263	0.52594	chr14	36874935	36919535	-	Ccser2	0
chr14	39198684	39199658	1	0.149198	10	0.0089	0.092	0.66269	0.5135	chr14	38368950	39473088	-	Nrg3	0
chr14	39427577	39428884	1	0.116022	10	0.0043	0.03	0.80985	0.69383	chr14	38368950	39473088	-	Nrg3	0
chr14	43925702	43926077	1	0.180985	10	0.00013	0.0028	0.22092	0.039933	chr14	43922897	43923368	-	Ear10	2335
chr14	46951373	46951799	1	0.22322	11	4e-05	0.011	0.88424	0.66102	chr14	46882964	47105817	+	Samd4	0
chr14	47318534	47319078	1	0.161733	10	0.0017	0.016	0.8122	0.65047	chr14	47298313	47323091	+	Mapk1ip1l	0
chr14	48989959	48990896	1	0.163095	10	0.053	0.12	0.59686	0.43376	chr14	49012143	49066667	-	Exoc5	21248
chr14	50792810	50793817	1	0.116916	11	0.0072	0.061	0.89035	0.77343	chr14	50789248	50795728	-	Ccnb1ip1	0
chr14	54254589	54255542	1	0.144949	10	0.0099	0.15	0.83196	0.68701	chr14	54254128	54269169	+	Abhd4	0
chr14	55338784	55339614	1	0.251349	10	8e-05	0.0074	0.65197	0.40062	chr14	55222006	55241440	+	Dhrs2	97345
chr14	55350287	55351223	1	0.112355	10	0.0077	0.19	0.85093	0.73857	chr14	55222006	55241440	+	Dhrs2	108848
chr14	55449327	55450551	1	0.10208	11	0.031	0.29	0.8618	0.75972	chr14	55478757	55490340	+	Dhrs4	28207
chr14	55449327	55450551	1	0.10208	11	0.031	0.29	0.8618	0.75972	chr14	55478757	55487577	+	Dhrs4	28207
chr14	56457574	56458999	1	0.133304	10	0.0058	0.022	0.79123	0.65793	chr14	56402696	56525031	+	Rnf17	0
chr14	58133993	58134708	1	0.115526	10	0.028	0.12	0.81131	0.69578	chr14	58072685	58112720	+	Fgf9	21274
chr14	65791698	65792419	1	0.229814	10	0.00041	0.0028	0.68868	0.45886	chr14	65805910	65817822	+	Pbk	13492
chr14	66592365	66593036	1	0.133512	10	0.018	0.053	0.71313	0.57962	chr14	66635250	66771168	+	Adra1a	42215
chr14	66592365	66593036	1	0.133512	10	0.018	0.053	0.71313	0.57962	chr14	66635250	66733462	+	Adra1a	42215
chr14	68182985	68183976	1	0.102924	12	0.068	0.085	0.56065	0.45772	chr14	68119544	68125004	-	Nefm	57982
chr14	73144184	73144578	1	0.169308	10	0.0024	0.011	0.9035	0.7342	chr14	73142509	73184054	+	Rcbtb2	0
chr14	73238558	73239005	2.5e-05	0.189834	11	2.7e-12	1.6e-11	0.19499	0.0051525	chr14	73195501	73325791	-	Rb1	0
chr14	73238558	73239005	2.5e-05	0.189834	11	2.7e-12	1.6e-11	0.19499	0.0051525	chr14	73237890	73240358	+	Lpar6	0
chr14	74727729	74728224	1	0.103524	10	0.001	0.012	0.93282	0.8293	chr14	74732296	74750765	+	Esd	4073
chr14	76020773	76021496	1	0.160591	11	0.0035	0.055	0.79216	0.63157	chr14	75896936	76010865	-	Gtf2f2	9909
chr14	76188929	76189541	1	0.1755	10	0.012	0.092	0.72563	0.55013	chr14	76110890	76137379	+	Nufip1	51551
chr14	77110523	77111385	1	0.24346	10	4.6e-07	8.4e-06	0.88414	0.64068	chr14	77036771	77112263	+	Ccdc122	0
chr14	77297129	77298350	1	0.169442	12	0.00033	0.016	0.82652	0.65708	chr14	77156762	77721763	+	Enox1	0
chr14	77390541	77391724	1	0.112662	11	0.00046	0.0074	0.90008	0.78742	chr14	77156762	77721763	+	Enox1	0
chr14	78145002	78145351	1	0.145204	11	0.00023	0.0027	0.83784	0.69264	chr14	78081023	78089007	-	Fam216b	55996
chr14	78731108	78731702	1	0.222625	11	0.00022	0.013	0.53516	0.31253	chr14	78569608	78725089	-	Dgkh	6020
chr14	78941861	78942765	1	0.194534	10	0.0041	0.018	0.74242	0.54789	chr14	78849177	79065272	+	Vwa8	0
chr14	78941861	78942765	1	0.194534	10	0.0041	0.018	0.74242	0.54789	chr14	78849177	79202310	+	Vwa8	0
chr14	80248913	80250030	1	0.186046	10	0.00032	0.0076	0.70832	0.52227	chr14	80000301	80021930	+	Olfm4	226984
chr14	84477336	84477799	1	0.10338	10	0.0099	0.022	0.86911	0.76573	chr14	84443562	84537060	+	Pcdh17	0
chr14	84679268	84680218	1	0.108262	10	0.0096	0.04	0.89698	0.78872	chr14	84443562	84537060	+	Pcdh17	142209
chr14	84758182	84758693	1	0.265602	10	1.7e-06	0.00059	0.79287	0.52727	chr14	84443562	84537060	+	Pcdh17	221123
chr14	86057156	86058248	1	0.228177	10	0.004	0.0098	0.73612	0.50794	chr14	86656322	87141114	-	Diaph3	598075
chr14	86070849	86071970	1	0.164443	13	0.0011	0.0088	0.61598	0.45154	chr14	86656322	87141114	-	Diaph3	584353
chr14	86684298	86685158	1	0.174048	10	0.0048	0.022	0.829	0.65495	chr14	86656322	87141114	-	Diaph3	0
chr14	86692560	86693287	1	0.143239	10	0.0017	0.021	0.83307	0.68983	chr14	86656322	87141114	-	Diaph3	0
chr14	86821541	86822486	1	0.231045	13	4.9e-07	0.00013	0.92415	0.6931	chr14	86656322	87141114	-	Diaph3	0
chr14	86840357	86841443	1	0.110583	13	0.0054	0.057	0.8936	0.78301	chr14	86656322	87141114	-	Diaph3	0
chr14	87611239	87612356	1	0.148386	10	0.0047	0.088	0.80984	0.66145	chr14	87416582	87545508	+	Tdrd3	65732
chr14	90368185	90369097	1	0.117358	10	0.038	0.15	0.81179	0.69444	chr14	88464746	88471396	-	Pcdh20	1896790
chr14	93141778	93142392	1	0.107732	10	0.042	0.14	0.73191	0.62417	chr14	93013699	93888888	-	Pcdh9	0
chr14	93141778	93142392	1	0.107732	10	0.042	0.14	0.73191	0.62417	chr14	93013699	93890669	-	Pcdh9	0
chr14	93141778	93142392	1	0.107732	10	0.042	0.14	0.73191	0.62417	chr14	93013699	93890679	-	Pcdh9	0
chr14	93200046	93200655	1	0.148103	10	0.005	0.06	0.70809	0.55998	chr14	93013699	93888888	-	Pcdh9	0
chr14	93200046	93200655	1	0.148103	10	0.005	0.06	0.70809	0.55998	chr14	93013699	93890669	-	Pcdh9	0
chr14	93200046	93200655	1	0.148103	10	0.005	0.06	0.70809	0.55998	chr14	93013699	93890679	-	Pcdh9	0
chr14	93246904	93247956	1	0.133061	12	0.00056	0.013	0.78712	0.65406	chr14	93013699	93888888	-	Pcdh9	0
chr14	93246904	93247956	1	0.133061	12	0.00056	0.013	0.78712	0.65406	chr14	93013699	93890669	-	Pcdh9	0
chr14	93246904	93247956	1	0.133061	12	0.00056	0.013	0.78712	0.65406	chr14	93013699	93890679	-	Pcdh9	0
chr14	94433109	94434239	1	0.168194	10	0.015	0.11	0.69581	0.52761	chr14	93013699	93890679	-	Pcdh9	542431
chr14	97396182	97396706	1	0.156352	12	0.0054	0.014	0.54282	0.38646	chr14	97786845	98169765	-	Dach1	390140
chr14	97596812	97597727	1	0.159891	12	5.4e-05	0.0072	0.80869	0.6488	chr14	97786845	98169765	-	Dach1	189119
chr14	97868351	97868740	1	0.249901	13	1.6e-07	5.9e-05	0.5522	0.3023	chr14	97786845	98169765	-	Dach1	0
chr14	97960299	97960722	1	0.288211	10	1.9e-06	0.00016	0.72231	0.4341	chr14	97786845	98169765	-	Dach1	0
chr14	98079366	98080542	1	0.108154	11	0.0019	0.014	0.89884	0.79068	chr14	97786845	98169765	-	Dach1	0
chr14	98156124	98156950	1	0.156052	13	6.6e-05	0.0082	0.76372	0.60766	chr14	97786845	98169765	-	Dach1	0
chr14	99785429	99786288	0.029	0.414826	10	8.3e-10	1.9e-08	0.65342	0.2386	chr14	99870639	100149796	-	Klf12	84352
chr14	101794127	101794718	1	0.118337	10	0.0015	0.016	0.92376	0.80543	chr14	101729927	101934693	+	Lmo7	0
chr14	101914957	101915751	1	0.142453	10	0.0077	0.12	0.82973	0.68728	chr14	101729927	101934693	+	Lmo7	0
chr14	101914957	101915751	1	0.142453	10	0.0077	0.12	0.82973	0.68728	chr14	101840622	101934693	+	Lmo7	0
chr14	103704497	103705608	1	0.162351	12	0.00045	0.018	0.79173	0.62938	chr14	103650242	103704799	+	Slain1	0
chr14	104638003	104638429	1	0.129855	10	0.01	0.054	0.66148	0.53163	chr14	104477533	104522666	-	Rnf219	115338
chr14	105417139	105417631	1	0.256732	10	1e-05	0.00038	0.5367	0.27997	chr14	105258672	105309298	+	Ndfip2	107842
chr14	105560956	105561274	1	0.217681	10	1.7e-06	0.00016	0.76629	0.54861	chr14	105258672	105309298	+	Ndfip2	251659
chr14	105677248	105678035	1	0.152326	10	0.0034	0.028	0.8383	0.68598	chr14	105891946	105896819	-	Spry2	213912
chr14	105725467	105726074	1	0.149607	10	0.0079	0.037	0.76286	0.61325	chr14	105891946	105896819	-	Spry2	165873
chr14	105894121	105894830	1	0.366246	10	6.2e-07	3.9e-05	0.53188	0.16564	chr14	105891946	105896819	-	Spry2	0
chr14	108898665	108899348	1	0.156375	10	0.0011	0.015	0.61759	0.46122	chr14	108909988	108914239	-	Slitrk1	10641
chr14	108959556	108960533	1	0.128083	10	0.061	0.35	0.66187	0.53378	chr14	108909988	108914239	-	Slitrk1	45318
chr14	109801719	109803405	1	0.141673	10	0.015	0.089	0.68174	0.54007	chr14	108909988	108914239	-	Slitrk1	887481
chr14	111677167	111677926	1	0.222186	12	3.9e-06	0.00028	0.33197	0.10979	chr14	111675114	111683135	+	Slitrk5	0
chr14	114723799	114724931	1	0.161257	10	0.002	0.016	0.65494	0.49369	chr14	115092214	116525192	+	Gpc5	367284
chr14	114837803	114838246	0.0066	0.358142	15	1.4e-11	4.2e-09	0.61715	0.259	chr14	115092214	116525192	+	Gpc5	253969
chr14	114855453	114856631	1	0.176898	13	0.00035	0.043	0.78557	0.60867	chr14	115092214	116525192	+	Gpc5	235584
chr14	115090960	115091901	1	0.189282	10	0.0019	0.0086	0.39972	0.21044	chr14	115092214	116525192	+	Gpc5	314
chr14	116050644	116052265	1	0.172298	12	5.7e-05	0.013	0.74147	0.56917	chr14	115092214	116525192	+	Gpc5	0
chr14	116916375	116916957	1	0.183362	12	0.0027	0.0015	0.80015	0.61679	chr14	116925296	117979529	+	Gpc6	8340
chr14	117138700	117139576	1	0.113435	14	0.0094	0.094	0.81041	0.69697	chr14	116925296	117979529	+	Gpc6	0
chr14	117272546	117273776	1	0.18741	10	0.0017	0.016	0.77546	0.58805	chr14	116925296	117979529	+	Gpc6	0
chr14	118114795	118115602	1	0.137285	11	0.0009	0.0079	0.93406	0.79678	chr14	118111910	118132765	-	Tgds	0
chr14	118551241	118551728	1	0.15003	10	0.0094	0.021	0.49043	0.3404	chr14	118482691	118676931	-	Abcc4	0
chr14	118551241	118551728	1	0.15003	10	0.0094	0.021	0.49043	0.3404	chr14	118482691	118706219	-	Abcc4	0
chr14	118843399	118844137	1	0.162538	11	0.0003	0.015	0.85565	0.69312	chr14	118787870	118874525	+	Cldn10	0
chr14	119185365	119186050	1	0.101401	10	0.011	0.071	0.79283	0.69143	chr14	119138264	119869815	+	Hs6st3	0
chr14	119496170	119497036	1	0.317272	11	1.9e-08	4.8e-06	0.67131	0.35404	chr14	119138264	119869815	+	Hs6st3	0
chr14	119672105	119672863	1	0.104343	10	0.057	0.29	0.83604	0.73169	chr14	119138264	119869815	+	Hs6st3	0
chr14	119679337	119680244	1	0.216234	10	0.00031	0.00052	0.86121	0.64498	chr14	119138264	119869815	+	Hs6st3	0
chr14	119805021	119806666	1	0.139367	11	0.0062	0.015	0.85944	0.72007	chr14	119138264	119869815	+	Hs6st3	0
chr14	120340076	120341101	1	0.120569	10	0.0024	0.0041	0.86133	0.74076	chr14	120275668	120431698	+	Mbnl2	0
chr14	122635624	122636782	1	0.180185	10	0.0017	0.015	0.82154	0.64135	chr14	122534327	122889944	+	Pcca	0
chr14	123145565	123146397	1	0.169574	13	0.00079	0.0056	0.6152	0.44562	chr14	123276640	123627144	-	Nalcn	130244
chr15	3578424	3579697	1	0.244356	10	0.00032	0.0071	0.77504	0.53068	chr15	3317754	3581842	-	Ghr	0
chr15	3578424	3579697	1	0.244356	10	0.00032	0.0071	0.77504	0.53068	chr15	3317754	3583352	-	Ghr	0
chr15	3578424	3579697	1	0.244356	10	0.00032	0.0071	0.77504	0.53068	chr15	3327524	3583352	-	Ghr	0
chr15	5194885	5196007	1	0.158116	10	0.001	0.022	0.87729	0.71917	chr15	5185559	5218332	+	Ttc33	0
chr15	5674252	5675070	1	0.187881	10	6.4e-06	0.00036	0.87896	0.69108	chr15	5233398	5244187	-	Ptger4	430066
chr15	5942104	5942834	1	0.171283	10	0.00026	0.0028	0.80126	0.62998	chr15	6299788	6440709	+	Dab2	356955
chr15	6278074	6278741	1	0.103398	10	0.14	0.41	0.63931	0.53592	chr15	6299788	6440709	+	Dab2	21048
chr15	8525116	8526490	1	0.110204	13	0.022	0.087	0.80445	0.69425	chr15	8289823	8444463	-	Nipbl	80654
chr15	9150768	9151825	1	0.131263	11	0.035	0.28	0.90349	0.77223	chr15	9111981	9155425	-	Skp2	0
chr15	9150768	9151825	1	0.131263	11	0.035	0.28	0.90349	0.77223	chr15	9140569	9197450	+	Lmbrd2	0
chr15	10615057	10615722	1	0.186886	10	0.0032	0.04	0.7758	0.58891	chr15	10568977	10714631	-	Rai14	0
chr15	10615057	10615722	1	0.186886	10	0.0032	0.04	0.7758	0.58891	chr15	10568977	10713540	-	Rai14	0
chr15	10805457	10807040	1	0.103842	10	0.019	0.02	0.70805	0.60421	chr15	10568977	10714631	-	Rai14	90827
chr15	11697306	11698342	1	0.12255	11	0.02	0.12	0.80184	0.67929	chr15	11839895	11907371	-	Npr3	141554
chr15	13066415	13066923	1	0.357359	10	3.2e-07	0.00038	0.56789	0.21053	chr15	13028698	13173675	-	Cdh6	0
chr15	16151684	16152831	1	0.242977	14	3.9e-06	0.00091	0.74026	0.49728	chr15	16778100	16856777	+	Cdh9	625270
chr15	16196711	16197999	1	0.151497	10	0.033	0.15	0.69085	0.53936	chr15	16778100	16856777	+	Cdh9	580102
chr15	16233396	16234600	1	0.10777	10	0.089	0.19	0.62369	0.51592	chr15	16778100	16856777	+	Cdh9	543501
chr15	16855635	16856203	1	0.106432	10	0.0018	0.016	0.90081	0.79438	chr15	16778100	16856777	+	Cdh9	0
chr15	17650784	17651833	1	0.116354	12	0.026	0.066	0.74617	0.62982	chr15	16778100	16856777	+	Cdh9	794008
chr15	17670157	17670958	1	0.11734	10	0.036	0.14	0.72592	0.60858	chr15	16778100	16856777	+	Cdh9	813381
chr15	21032967	21034034	1	0.117048	10	0.0059	0.0055	0.74187	0.62482	chr15	21111451	21589533	+	Cdh12	77418
chr15	21950570	21951726	1	0.105907	10	0.045	0.29	0.80821	0.7023	chr15	21111451	21589533	+	Cdh12	361038
chr15	24999723	25000911	1	0.153485	11	0.0024	0.059	0.82471	0.67123	chr15	25363276	25413764	-	Basp1	362366
chr15	25076262	25076720	1	0.182785	10	0.0021	0.027	0.79285	0.61006	chr15	25363276	25413764	-	Basp1	286557
chr15	25369214	25369998	1	0.284218	10	3.4e-07	0.0001	0.62886	0.34464	chr15	25363276	25413764	-	Basp1	0
chr15	25459891	25460448	1	0.371582	10	3.1e-08	1.7e-06	0.44918	0.077593	chr15	25363276	25413764	-	Basp1	46128
chr15	29032651	29033898	1	0.121348	10	0.016	0.011	0.81272	0.69137	chr15	28203765	28472045	+	Dnah5	560607
chr15	30336309	30336908	1	0.107805	10	0.013	0.03	0.80684	0.69903	chr15	30172592	31029343	+	Ctnnd2	0
chr15	35294568	35295543	1	0.31774	10	7.3e-09	5.1e-06	0.45804	0.1403	chr15	35296111	35303305	+	Osr2	569
chr15	35841001	35841659	1	0.288132	11	2.7e-08	2.8e-06	0.88074	0.59261	chr15	35371545	35931229	+	Vps13b	0
chr15	36790058	36790925	1	0.284406	14	3.9e-08	6.3e-06	0.66245	0.37804	chr15	36770261	36790932	-	Ywhaz	0
chr15	36790058	36790925	1	0.284406	14	3.9e-08	6.3e-06	0.66245	0.37804	chr15	36770261	36794538	-	Ywhaz	0
chr15	36790058	36790925	1	0.284406	14	3.9e-08	6.3e-06	0.66245	0.37804	chr15	36770261	36796929	-	Ywhaz	0
chr15	40131479	40132056	1	0.126767	10	0.08	0.22	0.83784	0.71107	chr15	40134364	40150010	+	9330182O14Rik	2309
chr15	40868137	40869191	1	0.265696	10	0.0002	0.0017	0.79187	0.52617	chr15	40655041	41104592	+	Zfpm2	0
chr15	40978181	40978998	1	0.319875	10	7.7e-06	0.00053	0.70026	0.38039	chr15	40655041	41104592	+	Zfpm2	0
chr15	41044786	41045420	1	0.110679	10	0.0031	0.04	0.88032	0.76964	chr15	40655041	41104592	+	Zfpm2	0
chr15	41313418	41314485	1	0.152735	10	0.00059	0.022	0.81617	0.66343	chr15	41447481	41861047	+	Oxr1	132997
chr15	41474495	41475159	1	0.111743	10	2e-05	0.00088	0.93612	0.82437	chr15	41447481	41861047	+	Oxr1	0
chr15	41850956	41851468	1	0.107266	10	0.012	0.053	0.89645	0.78919	chr15	41447481	41861047	+	Oxr1	0
chr15	41850956	41851468	1	0.107266	10	0.012	0.053	0.89645	0.78919	chr15	41789033	41861047	+	Oxr1	0
chr15	41850956	41851468	1	0.107266	10	0.012	0.053	0.89645	0.78919	chr15	41789514	41861047	+	Oxr1	0
chr15	41850956	41851468	1	0.107266	10	0.012	0.053	0.89645	0.78919	chr15	41830957	41861047	+	Oxr1	0
chr15	43507372	43507919	1	0.163954	10	6.4e-06	0.00025	0.90483	0.74088	chr15	43477228	43527777	+	Emc2	0
chr15	50650824	50651623	1	0.176603	10	0.00037	0.0076	0.89423	0.71763	chr15	50654758	50890041	-	Trps1	3136
chr15	50650824	50651623	1	0.176603	10	0.00037	0.0076	0.89423	0.71763	chr15	50654758	50889049	-	Trps1	3136
chr15	50667846	50668941	1	0.112862	12	0.074	0.23	0.73773	0.62487	chr15	50654758	50890041	-	Trps1	0
chr15	50667846	50668941	1	0.112862	12	0.074	0.23	0.73773	0.62487	chr15	50654758	50889049	-	Trps1	0
chr15	51139639	51140128	1	0.281911	10	5.1e-06	5.4e-05	0.87641	0.5945	chr15	50654758	50890041	-	Trps1	249599
chr15	51505156	51505849	1	0.265363	10	3e-05	0.002	0.7616	0.49624	chr15	51786562	51865461	-	Eif3h	280714
chr15	51543430	51544919	1	0.1036	11	0.012	0.1	0.87778	0.77418	chr15	51786562	51865461	-	Eif3h	241644
chr15	51546612	51547665	1	0.106748	12	0.024	0.067	0.80142	0.69467	chr15	51786562	51865461	-	Eif3h	238898
chr15	51629317	51629763	1	0.193599	12	0.00023	0.016	0.80099	0.60739	chr15	51786562	51865461	-	Eif3h	156800
chr15	51806681	51807569	1	0.116892	10	0.077	0.27	0.70783	0.59094	chr15	51786562	51865461	-	Eif3h	0
chr15	51908355	51908767	1	0.189884	10	0.00033	0.0039	0.67411	0.48423	chr15	51877440	51884622	+	Utp23	23734
chr15	52104063	52105024	1	0.232612	10	0.0019	0.021	0.77294	0.54033	chr15	52040106	52045722	+	Aard	58342
chr15	53066210	53067164	1	0.124123	10	0.031	0.11	0.8667	0.74258	chr15	53068260	53346183	-	Ext1	1097
chr15	53139426	53140240	1	0.12787	12	0.024	0.065	0.72613	0.59826	chr15	53068260	53346183	-	Ext1	0
chr15	53260260	53261202	1	0.122462	10	0.047	0.23	0.82921	0.70674	chr15	53068260	53346183	-	Ext1	0
chr15	54685045	54686036	1	0.158849	11	0.0029	0.034	0.69318	0.53433	chr15	54745927	54753761	+	Nov	59892
chr15	54897680	54898254	1	0.104174	10	0.019	0.14	0.87061	0.76643	chr15	54838900	54920146	-	Enpp2	0
chr15	55648469	55649124	1	0.290763	10	1.1e-05	0.002	0.69721	0.40645	chr15	55639153	55906949	-	Sntb1	0
chr15	57600368	57601236	1	0.196674	10	0.0028	0.011	0.46313	0.26646	chr15	57694666	57839832	+	Zhx2	93431
chr15	57656453	57657392	1	0.200254	10	0.00044	0.0051	0.83848	0.63822	chr15	57694666	57839832	+	Zhx2	37275
chr15	58816432	58817022	1	0.241825	10	1.5e-06	0.00038	0.41551	0.17368	chr15	58782268	58823427	-	Tmem65	0
chr15	61547632	61548717	1	0.163265	10	0.029	0.087	0.73646	0.57319	chr15	61985340	61990361	+	Myc	436624
chr15	61572655	61573602	1	0.123083	10	0.0022	0.04	0.89093	0.76785	chr15	61985340	61990361	+	Myc	411739
chr15	66399575	66400755	1	0.170014	10	0.0063	0.0042	0.71404	0.54403	chr15	66379857	66500910	-	Lrrc6	0
chr15	69093394	69094276	1	0.219368	10	5.1e-06	0.00087	0.85671	0.63734	chr15	68928419	69093518	+	Khdrbs3	0
chr15	71721896	71722779	1	0.110374	10	0.042	0.23	0.79083	0.68046	chr15	71445677	71727838	-	Fam135b	0
chr15	72128291	72129389	1	0.156242	10	0.004	0.028	0.77153	0.61529	chr15	71798475	72034227	-	Col22a1	94065
chr15	80784877	80785554	1	0.258975	10	0.00022	0.0026	0.59081	0.33184	chr15	80711312	80941086	+	Tnrc6b	0
chr15	87096429	87097578	1	0.162104	10	0.00023	0.016	0.78689	0.62479	chr15	87544298	87759364	+	Fam19a5	446721
chr15	87355916	87356733	1	0.104557	10	0.033	0.09	0.83122	0.72666	chr15	87544298	87759364	+	Fam19a5	187566
chr15	90919168	90920162	1	0.130476	10	0.0013	0.012	0.8586	0.72812	chr15	90933274	91049951	-	Kif21a	13113
chr15	90976107	90976832	1	0.104664	10	0.0031	0.0081	0.89572	0.79106	chr15	90933274	91049951	-	Kif21a	0
chr15	91315589	91316326	1	0.159235	10	0.0056	0.086	0.68933	0.53009	chr15	91267690	91573261	-	Slc2a13	0
chr15	92231245	92231958	1	0.135742	10	0.044	0.18	0.32186	0.18612	chr15	92051164	92341967	+	Cntn1	0
chr15	92231245	92231958	1	0.135742	10	0.044	0.18	0.32186	0.18612	chr15	92128127	92341967	+	Cntn1	0
chr15	92231245	92231958	1	0.135742	10	0.044	0.18	0.32186	0.18612	chr15	92161356	92341967	+	Cntn1	0
chr15	92317999	92318138	1	-0.211519	10	0.0043	0.00023	0.68117	0.89269	chr15	92051164	92341967	+	Cntn1	0
chr15	92317999	92318138	1	-0.211519	10	0.0043	0.00023	0.68117	0.89269	chr15	92128127	92341967	+	Cntn1	0
chr15	92317999	92318138	1	-0.211519	10	0.0043	0.00023	0.68117	0.89269	chr15	92161356	92341967	+	Cntn1	0
chr15	92498553	92499590	1	0.116004	10	0.031	0.19	0.73968	0.62367	chr15	92396809	92771819	+	Pdzrn4	0
chr15	92525177	92525834	0.025	0.35347	12	1.4e-11	1.6e-08	0.76567	0.4122	chr15	92396809	92771819	+	Pdzrn4	0
chr15	93200445	93201002	1	0.121633	10	0.0071	0.053	0.8038	0.68217	chr15	93239729	93275179	-	Gxylt1	38728
chr15	94002900	94004050	1	0.126601	13	0.0053	0.088	0.8152	0.6886	chr15	94268320	94404350	-	Adamts20	264271
chr15	94220729	94221579	1	0.169001	11	0.0055	0.069	0.70413	0.53512	chr15	94268320	94404350	-	Adamts20	46742
chr15	94437230	94437889	1	0.111614	10	0.0013	0.006	0.92159	0.80998	chr15	94268320	94404350	-	Adamts20	32881
chr15	94437230	94437889	1	0.111614	10	0.0013	0.006	0.92159	0.80998	chr15	94320331	94404350	-	Adamts20	32881
chr15	94437230	94437889	1	0.111614	10	0.0013	0.006	0.92159	0.80998	chr15	94351431	94404350	-	Adamts20	32881
chr15	94602639	94603816	1	0.178188	14	0.00097	0.038	0.67348	0.49529	chr15	94577947	94589824	-	Twf1	12816
chr15	94734009	94734830	1	0.243428	10	1.3e-05	0.0019	0.83444	0.59101	chr15	94629184	95096097	+	Tmem117	0
chr15	95584490	95585111	1	0.226504	12	0.00044	0.0071	0.66645	0.43994	chr15	95623562	95654771	-	Dbx2	38452
chr15	95652922	95653248	0.78	0.278931	13	2.1e-08	5e-07	0.34785	0.06892	chr15	95623562	95654771	-	Dbx2	0
chr15	96240558	96241385	1	0.137421	10	0.00031	0.0028	0.88888	0.75146	chr15	96287521	96405463	+	Arid2	46137
chr15	96694774	96695442	1	0.122199	10	0.046	0.07	0.85647	0.73427	chr15	96687391	96699698	-	Slc38a2	0
chr15	97507534	97507945	1	0.143062	10	0.017	0.091	0.80948	0.66642	chr15	97247106	97385691	+	Pced1b	121844
chr16	7086418	7087402	1	0.164874	14	1.4e-06	0.0024	0.90466	0.73978	chr16	5884792	7412480	+	Rbfox1	0
chr16	7086418	7087402	1	0.164874	14	1.4e-06	0.0024	0.90466	0.73978	chr16	7069834	7412480	+	Rbfox1	0
chr16	16984155	16984645	0.3	0.18858	14	1.7e-09	1.9e-07	0.20856	0.019983	chr16	16983381	17039040	+	Mapk1	0
chr16	16984155	16984645	0.3	0.18858	14	1.7e-09	1.9e-07	0.20856	0.019983	chr16	16983381	17047453	+	Mapk1	0
chr16	19848983	19850128	1	0.112438	12	0.13	0.33	0.75494	0.6425	chr16	19760233	19772753	+	B3gnt5	76231
chr16	23109674	23110921	1	0.210066	10	4.7e-05	0.0019	0.51161	0.30155	chr16	23107396	23114138	+	Eif4a2	0
chr16	23109674	23110921	1	0.210066	10	4.7e-05	0.0019	0.51161	0.30155	chr16	23107467	23114132	+	Eif4a2	0
chr16	24575835	24577113	1	0.110409	11	0.018	0.079	0.82704	0.71663	chr16	24393349	24992578	+	Lpp	0
chr16	24575835	24577113	1	0.110409	11	0.018	0.079	0.82704	0.71663	chr16	24448090	24992578	+	Lpp	0
chr16	24989964	24990567	1	0.167023	10	0.00046	0.0036	0.9293	0.76228	chr16	24393349	24992578	+	Lpp	0
chr16	24989964	24990567	1	0.167023	10	0.00046	0.0036	0.9293	0.76228	chr16	24448090	24992578	+	Lpp	0
chr16	24989964	24990567	1	0.167023	10	0.00046	0.0036	0.9293	0.76228	chr16	24721854	24992578	+	Lpp	0
chr16	26018004	26019108	1	0.100544	10	0.1	0.15	0.81995	0.7194	chr16	25960322	26105784	-	P3h2	0
chr16	26393379	26393839	1	0.151048	10	0.0016	0.03	0.80574	0.6547	chr16	26356645	26371839	-	Cldn1	21541
chr16	28436383	28437169	1	0.107876	10	0.0099	0.03	0.72941	0.62154	chr16	28157782	28753243	-	Fgf12	0
chr16	28436383	28437169	1	0.107876	10	0.0099	0.03	0.72941	0.62154	chr16	28157782	28564951	-	Fgf12	0
chr16	28436383	28437169	1	0.107876	10	0.0099	0.03	0.72941	0.62154	chr16	28157782	28446075	-	Fgf12	0
chr16	28436383	28437169	1	0.107876	10	0.0099	0.03	0.72941	0.62154	chr16	28396944	28446075	-	Fgf12	0
chr16	28750867	28752132	1	0.160012	16	4.6e-05	0.0061	0.73981	0.5798	chr16	28157782	28753243	-	Fgf12	0
chr16	31127169	31128151	1	0.106994	10	0.0014	0.02	0.90583	0.79883	chr16	31092412	31201238	-	Acap2	0
chr16	36070271	36071144	1	0.172448	11	9.4e-05	0.0018	0.22429	0.051839	chr16	36043843	36071515	-	Fam162a	0
chr16	40657008	40658140	1	0.211151	15	1.2e-06	0.00015	0.62905	0.4179	chr16	41532825	42181679	+	Lsamp	874686
chr16	41721338	41721739	1	-0.124817	10	0.0086	0.03	0.63636	0.76118	chr16	41532825	42181679	+	Lsamp	0
chr16	41721338	41721739	1	-0.124817	10	0.0086	0.03	0.63636	0.76118	chr16	41533341	42146213	+	Lsamp	0
chr16	41746443	41747033	1	0.116736	10	0.012	0.12	0.78861	0.67187	chr16	41532825	42181679	+	Lsamp	0
chr16	41746443	41747033	1	0.116736	10	0.012	0.12	0.78861	0.67187	chr16	41533341	42146213	+	Lsamp	0
chr16	41846025	41847207	1	0.158519	10	0.0019	0.022	0.7925	0.63398	chr16	41532825	42181679	+	Lsamp	0
chr16	41846025	41847207	1	0.158519	10	0.0019	0.022	0.7925	0.63398	chr16	41533341	42146213	+	Lsamp	0
chr16	43409977	43410607	1	0.15697	10	0.0059	0.03	0.65743	0.50046	chr16	42907644	43619123	+	Zbtb20	0
chr16	43409977	43410607	1	0.15697	10	0.0059	0.03	0.65743	0.50046	chr16	43247283	43619123	+	Zbtb20	0
chr16	43540317	43541157	1	0.156358	10	0.024	0.11	0.68417	0.52781	chr16	42907644	43619123	+	Zbtb20	0
chr16	43540317	43541157	1	0.156358	10	0.024	0.11	0.68417	0.52781	chr16	43247283	43619123	+	Zbtb20	0
chr16	43856206	43857332	1	0.162675	13	0.0017	0.034	0.76792	0.60524	chr16	43861412	43889676	-	Qtrtd1	4081
chr16	44140841	44142088	1	0.104079	18	0.00029	0.0022	0.17031	0.066234	chr16	44139790	44163462	+	Naa50	0
chr16	44140841	44142088	1	0.104079	18	0.00029	0.0022	0.17031	0.066234	chr16	44139808	44163364	+	Naa50	0
chr16	46527960	46528913	1	0.140923	10	0.0044	0.022	0.77781	0.63689	chr16	46394857	46496967	-	Nectin3	30994
chr16	46527960	46528913	1	0.140923	10	0.0044	0.022	0.77781	0.63689	chr16	46435978	46496967	-	Nectin3	30994
chr16	46527960	46528913	1	0.140923	10	0.0044	0.022	0.77781	0.63689	chr16	46447160	46496967	-	Nectin3	30994
chr16	46605171	46605519	1	0.137296	10	0.0073	0.15	0.73965	0.60236	chr16	46394857	46496967	-	Nectin3	108205
chr16	46605171	46605519	1	0.137296	10	0.0073	0.15	0.73965	0.60236	chr16	46435978	46496967	-	Nectin3	108205
chr16	46605171	46605519	1	0.137296	10	0.0073	0.15	0.73965	0.60236	chr16	46447160	46496967	-	Nectin3	108205
chr16	47679877	47680875	1	0.103871	10	0.017	0.054	0.79589	0.69202	chr16	48283734	48294292	+	Dppa4	602860
chr16	48936408	48938085	1	0.125487	10	0.005	0.12	0.87949	0.75401	chr16	48924227	48994112	-	Dzip3	0
chr16	49691895	49692794	1	0.258701	10	4e-05	0.0037	0.79383	0.53513	chr16	49699293	49765126	+	Ift57	6500
chr16	50107850	50108547	1	0.208618	10	0.00021	0.0038	0.88943	0.68082	chr16	50191843	50432389	-	Bbx	83297
chr16	50107850	50108547	1	0.208618	10	0.00021	0.0038	0.88943	0.68082	chr16	50191843	50432466	-	Bbx	83297
chr16	50822472	50822940	1	0.154334	10	0.0014	0.016	0.7116	0.55727	chr16	50589858	50591154	-	Ccdc54	231319
chr16	52043140	52044031	1	0.122659	10	0.0013	0.015	0.90677	0.78411	chr16	52031548	52208046	+	Cblb	0
chr16	52069032	52069787	1	0.106362	10	0.044	0.18	0.85939	0.75302	chr16	52031548	52208046	+	Cblb	0
chr16	55470751	55471109	1	0.222765	10	0.0022	0.051	0.68754	0.46478	chr16	55225174	55283237	-	Zpld1	187515
chr16	56231351	56231791	1	0.170123	10	0.0009	0.0026	0.80228	0.63215	chr16	56204312	56273753	+	Impg2	0
chr16	56443984	56444850	1	0.101418	10	0.08	0.12	0.79024	0.68882	chr16	56477845	56690135	+	Abi3bp	32996
chr16	56474961	56476163	1	0.236776	12	2.7e-06	0.00014	0.81791	0.58114	chr16	56477845	56690135	+	Abi3bp	1683
chr16	57481664	57482445	1	0.109399	10	0.0012	0.0058	0.88616	0.77676	chr16	57301999	57606867	-	Cmss1	0
chr16	57481664	57482445	1	0.109399	10	0.0012	0.0058	0.88616	0.77676	chr16	57353276	57572804	+	Filip1l	0
chr16	57688408	57689277	1	0.162105	10	0.00019	0.0059	0.86798	0.70587	chr16	57624255	57754737	-	Col8a1	0
chr16	57764504	57766118	1	0.24086	17	5.3e-08	5e-05	0.81346	0.5726	chr16	57624255	57754737	-	Col8a1	9768
chr16	59682683	59683913	1	0.100681	12	0.073	0.11	0.42853	0.32785	chr16	59653482	60605531	-	Epha6	0
chr16	59740707	59742043	1	0.122243	10	0.018	0.15	0.79034	0.66809	chr16	59653482	60605531	-	Epha6	0
chr16	61056418	61056833	1	0.118857	10	0.073	0.32	0.61166	0.4928	chr16	59653482	60605531	-	Epha6	450888
chr16	62426757	62427752	1	0.111145	11	0.017	0.098	0.72111	0.60997	chr16	62734851	62786716	-	Nsun3	307100
chr16	62928155	62928947	1	0.101749	10	0.0031	0.028	0.93353	0.83178	chr16	62854306	62929342	+	Pros1	0
chr16	63053919	63054723	1	0.165223	10	0.0026	0.065	0.78242	0.6172	chr16	62854306	62929342	+	Pros1	124578
chr16	63621455	63622207	1	0.11069	10	0.017	0.15	0.78537	0.67468	chr16	63545217	63864157	-	Epha3	0
chr16	63708026	63709256	1	0.117216	10	0.094	0.22	0.78119	0.66397	chr16	63545217	63864157	-	Epha3	0
chr16	64265214	64265927	1	0.146626	12	0.0014	0.0061	0.80135	0.65472	chr16	64477810	64479134	-	Csnka2ip	211884
chr16	64585702	64586495	1	0.11159	10	0.017	0.092	0.85279	0.7412	chr16	64477810	64479134	-	Csnka2ip	106569
chr16	64743486	64744367	1	0.109135	11	0.013	0.24	0.85051	0.74137	chr16	64766104	64770939	-	4930453N24Rik	21738
chr16	65509832	65510858	1	0.113855	12	0.0022	0.066	0.80091	0.68706	chr16	65520628	65533981	+	Pou1f1	9771
chr16	65532965	65533988	1	0.171856	11	0.029	0.11	0.75173	0.57987	chr16	65520628	65533981	+	Pou1f1	0
chr16	65817268	65818001	1	0.204651	10	0.00021	0.00036	0.73833	0.53368	chr16	65815632	65863066	+	Vgll3	0
chr16	65963276	65963955	1	0.267937	10	1.6e-06	0.00024	0.73104	0.46311	chr16	65815632	65863066	+	Vgll3	100211
chr16	69469329	69470108	1	0.195815	10	3.1e-05	0.0013	0.43029	0.23448	chr16	69856873	69863744	-	Speer2	386766
chr16	69921585	69922383	1	0.111886	12	0.032	0.065	0.72662	0.61473	chr16	69856873	69863744	-	Speer2	57842
chr16	70002729	70003843	1	0.113834	10	0.068	0.42	0.71083	0.597	chr16	69856873	69863744	-	Speer2	138986
chr16	70568395	70569316	1	0.170575	10	0.026	0.12	0.6039	0.43332	chr16	70313948	70569720	+	Gbe1	0
chr16	70585862	70586327	0.76	0.324369	10	8.2e-09	4.8e-07	0.77317	0.44881	chr16	70313948	70569720	+	Gbe1	16143
chr16	70881291	70881754	1	0.262995	10	0.00011	0.0023	0.61252	0.34953	chr16	70313948	70569720	+	Gbe1	311572
chr16	71844354	71845875	1	0.126361	10	0.032	0.18	0.7918	0.66543	chr16	72663148	73046100	+	Robo1	817274
chr16	72174936	72175902	1	0.111677	10	0.053	0.27	0.64691	0.53523	chr16	72663148	73046100	+	Robo1	487247
chr16	72202035	72203209	1	0.135427	10	0.0047	0.0082	0.7399	0.60447	chr16	72663148	73046100	+	Robo1	459940
chr16	72215662	72216199	1	0.14016	12	0.057	0.19	0.43595	0.29579	chr16	72663148	73046100	+	Robo1	446950
chr16	72223687	72224700	1	0.168203	10	0.0033	0.07	0.78161	0.61341	chr16	72663148	73046100	+	Robo1	438449
chr16	72326796	72327817	1	0.143616	11	0.035	0.0096	0.74286	0.59924	chr16	72663148	73046100	+	Robo1	335332
chr16	72896872	72897388	0.022	0.407716	10	1.6e-10	1.4e-08	0.76122	0.3535	chr16	72663148	73046100	+	Robo1	0
chr16	74457019	74458374	1	0.169128	15	0.00093	0.045	0.66433	0.4952	chr16	73892305	74410912	-	Robo2	46108
chr16	74713800	74714543	1	0.207667	11	0.00015	0.004	0.66376	0.45609	chr16	73892305	74410912	-	Robo2	302889
chr16	74741686	74742491	1	0.183603	10	0.0011	0.00089	0.78589	0.60228	chr16	73892305	74410912	-	Robo2	330775
chr16	74816579	74818271	1	0.105161	15	0.0071	0.032	0.85285	0.74769	chr16	73892305	74410912	-	Robo2	405668
chr16	75061219	75061745	1	0.127392	10	0.043	0.11	0.76849	0.64109	chr16	75540513	75586061	-	Lipi	478769
chr16	75190812	75191670	1	0.167895	10	0.0024	0.022	0.7642	0.5963	chr16	75540513	75586061	-	Lipi	348844
chr16	75323301	75324176	1	0.196738	10	0.00055	0.011	0.76843	0.57169	chr16	75540513	75586061	-	Lipi	216338
chr16	76371445	76371940	1	0.150719	12	1.7e-06	3.9e-05	0.22345	0.072731	chr16	76290861	76373049	-	Nrip1	0
chr16	76679283	76680140	1	0.158483	10	0.017	0.033	0.51922	0.36074	chr16	76290861	76373049	-	Nrip1	306235
chr16	76774112	76774909	1	0.110566	10	0.051	0.19	0.88722	0.77666	chr16	77014068	77116780	+	Usp25	239160
chr16	77036481	77037470	1	0.102239	10	0.00048	0.004	0.93933	0.83709	chr16	77014068	77116780	+	Usp25	0
chr16	77462889	77463513	1	0.264353	11	4.1e-07	2e-05	0.85716	0.59281	chr16	77014068	77116780	+	Usp25	346110
chr16	77479887	77480800	1	0.106565	10	0.036	0.18	0.70846	0.6019	chr16	77014068	77116780	+	Usp25	363108
chr16	77569206	77569791	1	0.178362	10	0.00016	0.0042	0.82802	0.64966	chr16	77014068	77116780	+	Usp25	452427
chr16	77595732	77596810	1	0.151355	10	0.0019	0.016	0.66996	0.5186	chr16	77014068	77116780	+	Usp25	478953
chr16	77775118	77775961	1	0.104176	10	0.00066	0.0084	0.90006	0.79588	chr16	78301670	78359785	+	Cxadr	525710
chr16	77775118	77775961	1	0.104176	10	0.00066	0.0084	0.90006	0.79588	chr16	78301670	78340759	+	Cxadr	525710
chr16	77775118	77775961	1	0.104176	10	0.00066	0.0084	0.90006	0.79588	chr16	78301670	78329968	+	Cxadr	525710
chr16	78098605	78099782	1	0.246279	16	1.7e-08	0.0002	0.66524	0.41896	chr16	78301670	78359785	+	Cxadr	201889
chr16	78098605	78099782	1	0.246279	16	1.7e-08	0.0002	0.66524	0.41896	chr16	78301670	78340759	+	Cxadr	201889
chr16	78098605	78099782	1	0.246279	16	1.7e-08	0.0002	0.66524	0.41896	chr16	78301670	78329968	+	Cxadr	201889
chr16	78313321	78313881	1	0.327993	12	1.2e-09	3.9e-06	0.58958	0.26159	chr16	78301670	78359785	+	Cxadr	0
chr16	78313321	78313881	1	0.327993	12	1.2e-09	3.9e-06	0.58958	0.26159	chr16	78301670	78340759	+	Cxadr	0
chr16	78313321	78313881	1	0.327993	12	1.2e-09	3.9e-06	0.58958	0.26159	chr16	78301670	78329968	+	Cxadr	0
chr16	78370924	78371785	1	0.128382	12	0.015	0.096	0.80501	0.67663	chr16	78359859	78376810	-	Btg3	0
chr16	78370924	78371785	1	0.128382	12	0.015	0.096	0.80501	0.67663	chr16	78359859	78377181	-	Btg3	0
chr16	78452400	78452867	1	0.116836	10	0.01	0.012	0.21092	0.094082	chr16	78359859	78377181	-	Btg3	75220
chr16	79177527	79178255	1	0.179682	10	0.0089	0.11	0.68098	0.50129	chr16	78953007	79091097	-	Tmprss15	86431
chr16	79849053	79849776	1	0.120914	10	0.072	0.062	0.6738	0.55288	chr16	78953007	79091097	-	Tmprss15	757957
chr16	80675162	80676212	1	0.144093	10	0.018	0.089	0.65982	0.51573	chr16	81200696	81597805	+	Ncam2	524485
chr16	80675162	80676212	1	0.144093	10	0.018	0.089	0.65982	0.51573	chr16	81200696	81624287	+	Ncam2	524485
chr16	84504185	84505553	1	0.178583	14	0.00023	0.028	0.81773	0.63915	chr16	84717579	84735302	-	Mrpl39	212027
chr16	84972616	84973000	1	0.108758	10	0.21	0.35	0.79201	0.68326	chr16	84954435	85173707	-	App	0
chr16	86368572	86369116	1	0.123762	10	0.21	0.1	0.82222	0.69846	chr16	85858156	85901125	-	Adamts5	467448
chr16	86932267	86932952	1	0.23829	10	8.3e-05	0.00018	0.72667	0.48838	chr16	87354184	87368649	+	N6amt1	421233
chr16	87568027	87569091	1	0.143014	13	0.019	0.065	0.53604	0.39302	chr16	87553329	87595336	+	Map3k7cl	0
chr16	87573152	87573711	1	0.146966	10	0.01	0.04	0.80832	0.66136	chr16	87553329	87595336	+	Map3k7cl	0
chr16	89624509	89625044	1	0.29633	10	1.9e-06	0.00015	0.79702	0.50069	chr16	89570175	89571183	-	Krtap11-1	53327
chr16	93101767	93102063	1	0.130052	10	0.0014	0.03	0.86491	0.73486	chr16	92601465	92826074	-	Runx1	275694
chr16	93948238	93948684	1	0.223452	10	2.2e-05	0.00088	0.69211	0.46866	chr16	93919030	94008837	-	Cldn14	0
chr17	3641172	3642131	1	0.165936	10	0.0021	0.054	0.73592	0.56998	chr17	3635239	3696261	-	Nox3	0
chr17	4662314	4663025	1	0.146259	11	1.4e-05	8e-05	0.8267	0.68044	chr17	4995073	5347656	+	Arid1b	332049
chr17	5503245	5503773	1	0.147556	10	0.00017	0.0013	0.8194	0.67185	chr17	5492599	5753891	+	Zdhhc14	0
chr17	5744874	5745412	1	0.121678	10	0.0065	0.04	0.77141	0.64973	chr17	5492599	5753891	+	Zdhhc14	0
chr17	6493162	6493300	1	0.178847	10	0.013	0.054	0.57539	0.39654	chr17	6430111	6436295	+	Dynlt1b	56868
chr17	6841773	6842498	1	0.136772	15	0.0007	0.004	0.77059	0.63382	chr17	6738130	6782780	-	Ezr	58994
chr17	7840439	7841009	1	0.173527	10	0.0019	0.0084	0.38964	0.21611	chr17	7738567	7804974	-	Fndc1	35466
chr17	10753332	10754257	1	0.158557	10	0.014	0.089	0.87261	0.71405	chr17	10403011	10840191	-	Pacrg	0
chr17	11963141	11963600	1	0.234041	10	0.00031	0.0053	0.68212	0.44808	chr17	10840358	12063366	+	Park2	0
chr17	12317117	12317736	1	0.166798	10	0.0043	0.0073	0.57532	0.40852	chr17	12227620	12318660	-	Map3k4	0
chr17	13216390	13217479	1	0.126553	10	0.0091	0.19	0.7916	0.66505	chr17	13221187	13227658	+	Smok2a	3709
chr17	13309713	13310349	1	0.104916	11	0.016	0.061	0.81019	0.70527	chr17	13354571	13377223	+	Tcp10c	44223
chr17	13541324	13541852	1	0.115336	12	0.021	0.16	0.69752	0.58218	chr17	13354571	13377223	+	Tcp10c	164102
chr17	13542715	13543962	1	0.129529	20	0.00053	0.015	0.66138	0.53185	chr17	13354571	13377223	+	Tcp10c	165493
chr17	15706465	15706967	1	0.242961	10	9.4e-05	0.00081	0.47541	0.23245	chr17	15704966	15772612	+	Chd1	0
chr17	15824303	15825208	0.0097	0.380291	11	6.5e-12	6.1e-09	0.45792	0.077627	chr17	15806252	15826586	-	Rgmb	0
chr17	15874779	15875584	1	0.316958	11	1.7e-09	7.5e-06	0.72602	0.40906	chr17	15806252	15826586	-	Rgmb	48194
chr17	18405811	18406664	1	0.116875	10	0.038	0.18	0.64229	0.52541	chr17	18424103	18452324	+	Vmn2r95	17440
chr17	18410221	18410946	1	0.132147	10	0.0061	0.052	0.83603	0.70389	chr17	18424103	18452324	+	Vmn2r95	13158
chr17	39383941	39385736	1	0.104796	12	0.032	0.084	0.63207	0.52728	chr17	39406358	39410992	+	Esp18	20623
chr17	40823766	40824786	1	0.109032	10	0.12	0.76	0.50292	0.39389	chr17	40811148	40840754	+	Rhag	0
chr17	42683092	42683796	1	0.100617	10	0.042	0.23	0.82466	0.72404	chr17	42656886	42692284	-	Adgrf4	0
chr17	43361034	43361769	1	-0.144309	10	0.012	0.041	0.45217	0.59648	chr17	43389465	43459557	+	Adgrf5	27697
chr17	44813278	44814098	1	0.111415	10	0.0039	0.03	0.8544	0.74298	chr17	44603988	44814627	-	Runx2	0
chr17	44813278	44814098	1	0.111415	10	0.0039	0.03	0.8544	0.74298	chr17	44777170	45119284	+	Supt3	0
chr17	46201317	46201946	1	0.158077	12	0.0022	0.023	0.56634	0.40826	chr17	46171992	46202625	-	Polh	0
chr17	49350603	49351394	1	0.127113	10	0.00059	0.0029	0.84527	0.71816	chr17	49428363	49455430	+	Mocs1	76970
chr17	50261146	50262832	1	0.141852	12	0.011	0.13	0.72772	0.58587	chr17	50279392	50293620	-	Dazl	16561
chr17	50506532	50507304	1	0.227168	16	3.7e-07	1.7e-05	0.39263	0.16546	chr17	50509546	50688494	+	Plcl2	2243
chr17	51771558	51772606	1	0.107334	10	0.0053	0.022	0.87405	0.76672	chr17	51736186	51833290	-	Satb1	0
chr17	51771558	51772606	1	0.107334	10	0.0053	0.022	0.87405	0.76672	chr17	51736186	51812054	-	Satb1	0
chr17	51771558	51772606	1	0.107334	10	0.0053	0.022	0.87405	0.76672	chr17	51736186	51832647	-	Satb1	0
chr17	51771558	51772606	1	0.107334	10	0.0053	0.022	0.87405	0.76672	chr17	51736186	51826588	-	Satb1	0
chr17	55955779	55956090	1	0.36118	10	4.1e-08	7.2e-06	0.64878	0.2876	chr17	55952622	55957022	+	Ebi3	0
chr17	59903321	59904163	1	0.223651	10	1.7e-05	0.0029	0.4971	0.27345	chr17	58996250	59024981	+	Nudt12os	878341
chr17	60971395	60972111	1	0.108923	10	0.011	0.052	0.75612	0.6472	chr17	62602956	62881317	-	Efna5	1630846
chr17	62746458	62747199	1	0.110462	10	0.033	0.15	0.85143	0.74097	chr17	62602956	62881317	-	Efna5	0
chr17	62796263	62796892	1	0.145387	10	0.0015	0.041	0.86316	0.71777	chr17	62602956	62881317	-	Efna5	0
chr17	63811478	63812148	1	0.138819	10	0.077	0.17	0.76948	0.63066	chr17	63863980	64139496	+	Fer	51833
chr17	64486650	64487515	1	0.109313	10	0.0077	0.029	0.84308	0.73377	chr17	64601648	64755110	+	Man2a1	114134
chr17	64503135	64504089	1	0.202173	10	0.00018	0.0083	0.8746	0.67243	chr17	64601648	64755110	+	Man2a1	97560
chr17	64836294	64837075	1	0.101626	15	0.034	0.062	0.79587	0.69424	chr17	64832523	64836071	-	4930583I09Rik	224
chr17	67127850	67128659	1	0.176245	11	0.0078	0.11	0.75393	0.57768	chr17	66666847	67354459	-	Ptprm	0
chr17	67237479	67237753	1	0.185531	10	0.0024	0.04	0.5446	0.35907	chr17	66666847	67354459	-	Ptprm	0
chr17	68002885	68003334	1	0.173438	12	2.7e-05	0.0015	0.30858	0.13514	chr17	67842707	68004108	-	Arhgap28	0
chr17	68120053	68120847	1	0.240868	10	0.00011	0.01	0.77143	0.53056	chr17	67842707	68004108	-	Arhgap28	115946
chr17	68450110	68450948	1	0.10803	11	0.0099	0.06	0.80622	0.69819	chr17	68273796	68780086	+	L3mbtl4	0
chr17	68851832	68852647	1	0.180913	10	0.00084	0.00088	0.823	0.64209	chr17	68837135	68843138	+	Tmem200c	8695
chr17	68917319	68918451	1	0.108224	10	0.021	0.12	0.80707	0.69885	chr17	68837135	68843138	+	Tmem200c	74182
chr17	70560224	70561289	1	0.119545	12	0.011	0.16	0.81629	0.69675	chr17	69969072	70821413	+	Dlgap1	0
chr17	70560224	70561289	1	0.119545	12	0.011	0.16	0.81629	0.69675	chr17	70424791	70821413	+	Dlgap1	0
chr17	70560224	70561289	1	0.119545	12	0.011	0.16	0.81629	0.69675	chr17	70424791	70816729	+	Dlgap1	0
chr17	70560224	70561289	1	0.119545	12	0.011	0.16	0.81629	0.69675	chr17	70521893	70821413	+	Dlgap1	0
chr17	70560224	70561289	1	0.119545	12	0.011	0.16	0.81629	0.69675	chr17	70522109	70821413	+	Dlgap1	0
chr17	70562028	70562604	1	0.118308	10	0.07	0.07	0.66127	0.54297	chr17	69969072	70821413	+	Dlgap1	0
chr17	70562028	70562604	1	0.118308	10	0.07	0.07	0.66127	0.54297	chr17	70424791	70821413	+	Dlgap1	0
chr17	70562028	70562604	1	0.118308	10	0.07	0.07	0.66127	0.54297	chr17	70424791	70816729	+	Dlgap1	0
chr17	70562028	70562604	1	0.118308	10	0.07	0.07	0.66127	0.54297	chr17	70521893	70821413	+	Dlgap1	0
chr17	70562028	70562604	1	0.118308	10	0.07	0.07	0.66127	0.54297	chr17	70522109	70821413	+	Dlgap1	0
chr17	70562028	70562604	1	0.118308	10	0.07	0.07	0.66127	0.54297	chr17	70561746	70816729	+	Dlgap1	0
chr17	70601440	70602304	1	0.138547	10	0.013	0.03	0.7581	0.61955	chr17	69969072	70821413	+	Dlgap1	0
chr17	70601440	70602304	1	0.138547	10	0.013	0.03	0.7581	0.61955	chr17	70424791	70821413	+	Dlgap1	0
chr17	70601440	70602304	1	0.138547	10	0.013	0.03	0.7581	0.61955	chr17	70424791	70816729	+	Dlgap1	0
chr17	70601440	70602304	1	0.138547	10	0.013	0.03	0.7581	0.61955	chr17	70521893	70821413	+	Dlgap1	0
chr17	70601440	70602304	1	0.138547	10	0.013	0.03	0.7581	0.61955	chr17	70522109	70821413	+	Dlgap1	0
chr17	70601440	70602304	1	0.138547	10	0.013	0.03	0.7581	0.61955	chr17	70561746	70816729	+	Dlgap1	0
chr17	71036487	71037294	1	0.141887	12	0.0015	0.052	0.8011	0.65921	chr17	71019556	71126856	+	Myom1	0
chr17	71080816	71081715	1	0.119386	10	0.012	0.11	0.81629	0.6969	chr17	71019556	71126856	+	Myom1	0
chr17	71105350	71106889	1	0.233831	15	9e-06	0.00014	0.80524	0.57141	chr17	71019556	71126856	+	Myom1	0
chr17	71378092	71378971	1	0.112985	12	0.0091	0.097	0.87155	0.75857	chr17	71344492	71475343	-	Smchd1	0
chr17	74741655	74742384	1	0.198403	11	9.6e-07	5.7e-05	0.93745	0.73904	chr17	74717749	74863570	+	Ttc27	0
chr17	75543634	75544224	1	0.105076	10	0.013	0.071	0.88564	0.78056	chr17	75537085	75551946	-	Fam98a	0
chr17	75646807	75647896	1	0.111266	10	0.0023	0.011	0.84672	0.73545	chr17	75537085	75551946	-	Fam98a	94862
chr17	78508456	78508950	1	0.214991	10	0.00017	0.00044	0.6419	0.4269	chr17	78508062	78627409	+	Vit	0
chr17	79035693	79037390	1	0.121331	14	0.00046	0.0017	0.8523	0.73097	chr17	79051905	79090378	+	Qpct	14516
chr17	79414252	79414936	1	0.185784	10	0.00041	0.0018	0.90163	0.71584	chr17	79334024	79355091	-	Cdc42ep3	59162
chr17	83366989	83367626	1	0.204989	10	0.0004	0.0054	0.8401	0.63511	chr17	83350930	83480359	+	Eml4	0
chr17	84656647	84657202	1	0.200893	12	0.00012	0.013	0.82643	0.62554	chr17	84658173	84683011	-	Abcg5	972
chr17	84715990	84716774	1	0.110295	15	4e-06	0.00062	0.92552	0.81522	chr17	84705246	84790786	-	Lrpprc	0
chr17	85081171	85082159	1	0.101541	10	0.00053	0.0081	0.95008	0.84854	chr17	85063476	85090274	-	Prepl	0
chr17	85081171	85082159	1	0.101541	10	0.00053	0.0081	0.95008	0.84854	chr17	85063476	85090267	-	Prepl	0
chr17	88333236	88333778	1	0.185598	10	7.1e-05	0.0083	0.85536	0.66976	chr17	88440711	88490533	+	Foxn2	106934
chr17	90709234	90709500	1	0.133323	10	0.0022	0.0013	0.79987	0.66655	chr17	90033643	91089605	-	Nrxn1	0
chr17	90709234	90709500	1	0.133323	10	0.0022	0.0013	0.79987	0.66655	chr17	90033643	91092802	-	Nrxn1	0
chr17	91033164	91033755	1	0.226543	10	2.8e-05	0.0018	0.72959	0.50305	chr17	90033643	91089605	-	Nrxn1	0
chr17	91033164	91033755	1	0.226543	10	2.8e-05	0.0018	0.72959	0.50305	chr17	90033643	91092802	-	Nrxn1	0
chr17	91144442	91145654	1	0.124866	10	0.014	0.054	0.85037	0.7255	chr17	90033643	91092802	-	Nrxn1	51641
chr18	3814282	3814896	1	0.102193	10	0.063	0.23	0.85067	0.74848	chr18	3507956	3516404	+	Bambi	297879
chr18	11050472	11051148	1	0.220158	12	2.7e-05	0.00018	0.26719	0.047034	chr18	11052509	11085635	+	Gata6	1362
chr18	13375682	13376647	1	0.106343	13	0.0034	0.0089	0.77596	0.66962	chr18	13687013	13972733	-	Zfp521	310367
chr18	22345926	22346853	1	0.102231	10	0.053	0.19	0.72722	0.62499	chr18	22345088	22530227	+	Asxl3	0
chr18	23436489	23437505	1	0.108285	10	0.042	0.23	0.78756	0.67928	chr18	23310019	23659719	+	Dtna	0
chr18	23436489	23437505	1	0.108285	10	0.042	0.23	0.78756	0.67928	chr18	23415408	23604231	+	Dtna	0
chr18	23436489	23437505	1	0.108285	10	0.042	0.23	0.78756	0.67928	chr18	23415408	23635777	+	Dtna	0
chr18	23436489	23437505	1	0.108285	10	0.042	0.23	0.78756	0.67928	chr18	23415408	23659719	+	Dtna	0
chr18	23444545	23445620	1	0.226261	10	6e-05	0.00024	0.75909	0.53282	chr18	23310019	23659719	+	Dtna	0
chr18	23444545	23445620	1	0.226261	10	6e-05	0.00024	0.75909	0.53282	chr18	23415408	23604231	+	Dtna	0
chr18	23444545	23445620	1	0.226261	10	6e-05	0.00024	0.75909	0.53282	chr18	23415408	23635777	+	Dtna	0
chr18	23444545	23445620	1	0.226261	10	6e-05	0.00024	0.75909	0.53282	chr18	23415408	23659719	+	Dtna	0
chr18	28095684	28096284	1	0.108868	10	0.00038	0.0084	0.88835	0.77948	chr18	30272895	30348120	+	Pik3c3	2176612
chr18	32163921	32164357	1	0.121187	13	0.039	0.085	0.41386	0.29267	chr18	32163088	32236751	+	Map3k2	0
chr18	32817718	32818687	1	0.268275	10	6.2e-07	0.00085	0.44894	0.18067	chr18	32815382	32819799	+	Tslp	0
chr18	33457033	33457987	1	0.109656	13	0.014	0.089	0.736	0.62635	chr18	33437018	33463634	-	Nrep	0
chr18	33457033	33457987	1	0.109656	13	0.014	0.089	0.736	0.62635	chr18	33437018	33463699	-	Nrep	0
chr18	33457033	33457987	1	0.109656	13	0.014	0.089	0.736	0.62635	chr18	33437018	33464029	-	Nrep	0
chr18	34042424	34043712	1	0.284685	17	1.1e-09	7.9e-07	0.68231	0.39762	chr18	33796326	34007206	-	Epb41l4a	35219
chr18	35213593	35214149	1	0.192996	10	0.0023	0.0017	0.78362	0.59062	chr18	35118911	35254775	+	Ctnna1	0
chr18	35213593	35214149	1	0.192996	10	0.0023	0.0017	0.78362	0.59062	chr18	35209005	35215024	-	Lrrtm2	0
chr18	36446309	36446802	1	0.119934	10	0.1	0.25	0.46299	0.34306	chr18	36403678	36454495	-	Pfdn1	0
chr18	37731914	37732257	1	0.165433	10	0.0058	0.19	0.81282	0.64739	chr18	36952647	37841872	+	Gm37013	0
chr18	37731914	37732257	1	0.165433	10	0.0058	0.19	0.81282	0.64739	chr18	36967630	37841872	+	Gm38666	0
chr18	37731914	37732257	1	0.165433	10	0.0058	0.19	0.81282	0.64739	chr18	36973801	37841872	+	Gm38667	0
chr18	37731914	37732257	1	0.165433	10	0.0058	0.19	0.81282	0.64739	chr18	37661944	37841870	+	Pcdhga1	0
chr18	37731914	37732257	1	0.165433	10	0.0058	0.19	0.81282	0.64739	chr18	37669104	37841870	+	Pcdhga2	0
chr18	37731914	37732257	1	0.165433	10	0.0058	0.19	0.81282	0.64739	chr18	37674334	37841872	+	Pcdhga3	0
chr18	37731914	37732257	1	0.165433	10	0.0058	0.19	0.81282	0.64739	chr18	37680457	37841870	+	Pcdhgb1	0
chr18	37731914	37732257	1	0.165433	10	0.0058	0.19	0.81282	0.64739	chr18	37685399	37841870	+	Pcdhga4	0
chr18	37731914	37732257	1	0.165433	10	0.0058	0.19	0.81282	0.64739	chr18	37689858	37841872	+	Pcdhgb2	0
chr18	37731914	37732257	1	0.165433	10	0.0058	0.19	0.81282	0.64739	chr18	37694500	37841870	+	Pcdhga5	0
chr18	37731914	37732257	1	0.165433	10	0.0058	0.19	0.81282	0.64739	chr18	37707228	37841870	+	Pcdhga6	0
chr18	37731914	37732257	1	0.165433	10	0.0058	0.19	0.81282	0.64739	chr18	37714833	37841872	+	Pcdhga7	0
chr18	37731914	37732257	1	0.165433	10	0.0058	0.19	0.81282	0.64739	chr18	37720553	37841870	+	Pcdhgb4	0
chr18	37731914	37732257	1	0.165433	10	0.0058	0.19	0.81282	0.64739	chr18	37725705	37841872	+	Pcdhga8	0
chr18	37731914	37732257	1	0.165433	10	0.0058	0.19	0.81282	0.64739	chr18	37731153	37841870	+	Pcdhgb5	0
chr18	44753279	44754313	1	0.1669	10	0.0048	0.015	0.4852	0.3183	chr18	44425059	44812182	-	Mcc	0
chr18	47247324	47247740	1	0.249376	10	1.7e-06	4e-05	0.86994	0.62057	chr18	47245253	47368870	-	Sema6a	0
chr18	47247324	47247740	1	0.249376	10	1.7e-06	4e-05	0.86994	0.62057	chr18	47245253	47368868	-	Sema6a	0
chr18	47373016	47373247	1	0.15663	10	0.00057	0.022	0.81143	0.6548	chr18	47245253	47368870	-	Sema6a	4147
chr18	47503569	47504489	1	0.145717	14	8.8e-05	0.0013	0.83041	0.68469	chr18	47245253	47368870	-	Sema6a	134700
chr18	47589960	47590592	1	-0.121517	10	0.014	0.15	0.67998	0.80149	chr18	47245253	47368870	-	Sema6a	221091
chr18	47646539	47646977	1	0.327238	10	1.4e-06	0.00037	0.62555	0.29831	chr18	47245253	47368870	-	Sema6a	277670
chr18	47957995	47958708	1	0.120266	10	0.0079	0.016	0.70843	0.58816	chr18	48045334	48048383	+	Eno1b	86627
chr18	48399779	48400602	1	0.284149	11	1.7e-06	0.00028	0.84322	0.55907	chr18	48045334	48048383	+	Eno1b	351397
chr18	49117482	49118130	1	0.156241	12	0.00093	0.012	0.38017	0.22393	chr18	49696144	49755601	-	Dtwd2	578015
chr18	49962185	49963100	1	0.116187	11	2.5e-05	0.00061	0.94481	0.82862	chr18	49832996	49965473	+	Dmxl1	0
chr18	50139567	50140292	1	0.14846	10	0.00027	0.0057	0.87538	0.72692	chr18	50128200	50196270	+	Hsd17b4	0
chr18	50206640	50207283	1	0.281435	10	4.9e-06	4e-05	0.66661	0.38517	chr18	50128200	50196270	+	Hsd17b4	10371
chr18	52061044	52061910	1	0.111246	10	0.023	0.23	0.8188	0.70755	chr18	52331535	52332996	+	Ftmt	269626
chr18	52791636	52792620	1	0.332041	10	1.5e-07	4.7e-06	0.83167	0.49963	chr18	52767810	52915931	+	Sncaip	0
chr18	52791636	52792620	1	0.332041	10	1.5e-07	4.7e-06	0.83167	0.49963	chr18	52768092	52915931	+	Sncaip	0
chr18	52791636	52792620	1	0.332041	10	1.5e-07	4.7e-06	0.83167	0.49963	chr18	52768143	52915931	+	Sncaip	0
chr18	52908059	52908388	1	0.197876	10	0.0016	0.0081	0.87498	0.6771	chr18	52767810	52915931	+	Sncaip	0
chr18	52908059	52908388	1	0.197876	10	0.0016	0.0081	0.87498	0.6771	chr18	52768092	52915931	+	Sncaip	0
chr18	52908059	52908388	1	0.197876	10	0.0016	0.0081	0.87498	0.6771	chr18	52768143	52915931	+	Sncaip	0
chr18	52928999	52930074	1	0.154856	10	0.0012	0.012	0.86421	0.70935	chr18	52767810	52915931	+	Sncaip	13069
chr18	52928999	52930074	1	0.154856	10	0.0012	0.012	0.86421	0.70935	chr18	52768092	52915931	+	Sncaip	13069
chr18	52928999	52930074	1	0.154856	10	0.0012	0.012	0.86421	0.70935	chr18	52768143	52915931	+	Sncaip	13069
chr18	52969980	52970829	1	0.135056	15	0.00098	0.024	0.86051	0.72545	chr18	52767810	52915931	+	Sncaip	54050
chr18	52969980	52970829	1	0.135056	15	0.00098	0.024	0.86051	0.72545	chr18	52768092	52915931	+	Sncaip	54050
chr18	52969980	52970829	1	0.135056	15	0.00098	0.024	0.86051	0.72545	chr18	52768143	52915931	+	Sncaip	54050
chr18	53476214	53477602	1	0.16976	10	0.039	0.091	0.67204	0.50228	chr18	53464545	53575857	+	Prdm6	0
chr18	53697573	53698362	0.085	0.331779	13	5.8e-12	5.4e-08	0.82449	0.49271	chr18	53681722	53744547	-	Cep120	0
chr18	54264935	54266087	1	0.123711	10	0.057	0.051	0.83698	0.71327	chr18	53862112	53955684	+	Csnk1g3	309252
chr18	54395594	54396731	1	0.155737	10	0.026	0.19	0.86401	0.70827	chr18	53862112	53955684	+	Csnk1g3	439911
chr18	54452397	54452824	1	0.143958	10	0.026	0.029	0.60336	0.45941	chr18	54888044	54990180	-	Zfp608	435221
chr18	54662195	54663269	1	0.157356	12	0.0046	0.063	0.80208	0.64473	chr18	54888044	54990180	-	Zfp608	224776
chr18	54744600	54745509	1	0.153715	11	0.0015	0.014	0.82996	0.67625	chr18	54888044	54990180	-	Zfp608	142536
chr18	55326480	55327710	1	0.161751	11	0.00022	0.0057	0.86223	0.70048	chr18	54888044	54990180	-	Zfp608	336301
chr18	56022025	56022767	1	0.16469	10	0.00087	0.0082	0.83347	0.66878	chr18	56432131	56503792	+	Gramd3	409365
chr18	56070828	56071176	1	0.328394	10	4.4e-09	1.8e-06	0.83464	0.50624	chr18	56432131	56503792	+	Gramd3	360956
chr18	56368691	56369275	1	0.119744	10	0.021	0.15	0.83179	0.71205	chr18	56432131	56503792	+	Gramd3	62857
chr18	57157254	57158158	1	0.135247	13	0.0035	0.034	0.8409	0.70565	chr18	57133089	57297467	+	Megf10	0
chr18	58597404	58598576	1	0.104193	10	0.016	0.12	0.84254	0.73835	chr18	58556239	58612869	+	Slc27a6	0
chr18	58658233	58658766	1	0.110852	10	0.046	0.29	0.85192	0.74107	chr18	58659481	58679570	+	Isoc1	716
chr18	58737880	58738820	1	0.103772	10	0.1	0.12	0.68774	0.58397	chr18	58659481	58679570	+	Isoc1	58311
chr18	61554224	61554640	1	0.195989	11	0.00017	0.011	0.49159	0.2956	chr18	61555581	61588299	+	Csnk1a1	942
chr18	62974641	62975296	1	0.165583	10	0.012	0.083	0.7654	0.59982	chr18	62977915	62999451	+	Napg	2620
chr18	63483654	63484388	1	0.176278	10	0.014	0.03	0.80172	0.62544	chr18	63010212	63387183	-	Piezo2	96472
chr18	66583021	66583613	1	0.178432	10	0.0089	0.0078	0.62665	0.44822	chr18	66458603	66465558	+	Pmaip1	117464
chr18	67609271	67609825	1	0.180239	10	0.001	0.049	0.81382	0.63359	chr18	67617396	67641336	-	Cep76	7572
chr18	68692121	68692249	1	0.111258	13	4.1e-07	6.1e-05	0.39553	0.28427	chr18	68406898	68429320	-	Mc2r	262802
chr18	68867815	68869143	1	0.106815	10	0.015	0.23	0.8693	0.76249	chr18	68406898	68429320	-	Mc2r	438496
chr18	69349078	69349755	1	0.368034	10	7.3e-10	1.9e-06	0.62537	0.25734	chr18	69344491	69687967	+	Tcf4	0
chr18	69349078	69349755	1	0.368034	10	7.3e-10	1.9e-06	0.62537	0.25734	chr18	69345720	69687967	+	Tcf4	0
chr18	69711405	69712027	1	0.125984	10	0.082	0.42	0.60621	0.48022	chr18	69344491	69687967	+	Tcf4	23439
chr18	69711405	69712027	1	0.125984	10	0.082	0.42	0.60621	0.48022	chr18	69345720	69687967	+	Tcf4	23439
chr18	69883389	69884312	1	0.199373	10	1.3e-05	0.0025	0.85221	0.65284	chr18	69925558	69969484	+	Ccdc68	41247
chr18	70243418	70244057	1	0.113818	10	0.0029	0.03	0.83824	0.72443	chr18	70240428	70244584	-	Dynap	0
chr18	71896611	71897506	1	0.188957	10	0.00021	0.012	0.76115	0.5722	chr18	71253631	72351069	-	Dcc	0
chr18	72724265	72725158	1	0.195193	10	0.00024	0.012	0.83946	0.64427	chr18	71253631	72351069	-	Dcc	373197
chr18	76896349	76897055	1	0.107973	10	0.063	0.11	0.70924	0.60127	chr18	76856404	76900342	+	Skor2	0
chr18	77303035	77304491	1	0.182921	11	0.00077	0.0057	0.70655	0.52363	chr18	77281957	77442257	+	Loxhd1	0
chr18	80325850	80326403	1	0.101673	10	0.0038	0.016	0.91481	0.81313	chr18	80294543	80364254	-	Kcng2	0
chr18	83226509	83227432	1	0.246436	13	1.9e-05	0.0029	0.73466	0.48822	chr18	82910878	83005314	+	Zfp516	221196
chr18	83226509	83227432	1	0.246436	13	1.9e-05	0.0029	0.73466	0.48822	chr18	82914631	83005314	+	Zfp516	221196
chr18	83228915	83229707	1	0.122249	14	0.0036	0.14	0.74746	0.62521	chr18	82910878	83005314	+	Zfp516	223602
chr18	83228915	83229707	1	0.122249	14	0.0036	0.14	0.74746	0.62521	chr18	82914631	83005314	+	Zfp516	223602
chr18	83571831	83572714	1	0.198258	10	4e-05	0.006	0.75501	0.55675	chr18	84011626	84086562	-	Tshz1	438913
chr18	84072562	84073532	1	0.143224	10	0.061	0.29	0.72455	0.58133	chr18	84011626	84086562	-	Tshz1	0
chr18	86723217	86723912	1	0.188227	10	0.00036	0.0013	0.86001	0.67179	chr18	86711109	86718283	+	Cbln2	4935
chr18	86723217	86723912	1	0.188227	10	0.00036	0.0013	0.86001	0.67179	chr18	86712064	86718283	+	Cbln2	4935
chr19	4898972	4899757	1	0.154813	10	0.0009	0.0039	0.81183	0.65702	chr19	4886881	4906627	-	Bbs1	0
chr19	14800294	14801318	1	0.137538	11	0.00034	0.0027	0.88667	0.74913	chr19	14448071	14598183	-	Tle4	202112
chr19	15734412	15736035	1	0.115286	16	0.0013	0.021	0.86209	0.7468	chr19	15905122	15925059	-	Psat1	169088
chr19	15734412	15736035	1	0.115286	16	0.0013	0.021	0.86209	0.7468	chr19	15905122	15924622	-	Psat1	169088
chr19	17793769	17794133	1	0.161796	10	0.00017	0.00037	0.8606	0.6988	chr19	17432313	17837632	-	Pcsk5	0
chr19	17793769	17794133	1	0.161796	10	0.00017	0.00037	0.8606	0.6988	chr19	17558158	17837632	-	Pcsk5	0
chr19	18056589	18057519	1	0.229054	15	2.5e-06	6.4e-05	0.75254	0.52349	chr19	17432313	17837632	-	Pcsk5	218958
chr19	18056589	18057519	1	0.229054	15	2.5e-06	6.4e-05	0.75254	0.52349	chr19	17558158	17837632	-	Pcsk5	218958
chr19	18986777	18988069	1	0.105634	13	0.014	0.14	0.85716	0.75152	chr19	18930608	19111196	-	Rorb	0
chr19	18986777	18988069	1	0.105634	13	0.014	0.14	0.85716	0.75152	chr19	18930608	19001117	-	Rorb	0
chr19	18990452	18991875	1	0.109689	13	0.026	0.027	0.71009	0.6004	chr19	18930608	19111196	-	Rorb	0
chr19	18990452	18991875	1	0.109689	13	0.026	0.027	0.71009	0.6004	chr19	18930608	19001117	-	Rorb	0
chr19	21010627	21011523	1	0.226634	10	0.0004	0.0038	0.75003	0.52339	chr19	20783457	20954202	-	Tmc1	56426
chr19	21370556	21371464	1	0.116603	14	1.1e-05	0.00089	0.89902	0.78241	chr19	21391306	21472661	-	Gda	19843
chr19	21637371	21638018	1	0.222915	10	3.1e-06	5.1e-05	0.75639	0.53347	chr19	21597312	21652791	-	1110059E24Rik	0
chr19	21698462	21699178	1	0.123812	10	0.015	0.15	0.80703	0.68322	chr19	21653308	21685637	+	Abhd17b	12826
chr19	21715156	21715515	1	0.352645	10	2.9e-09	5.2e-06	0.59115	0.23851	chr19	21653308	21685637	+	Abhd17b	29520
chr19	21818316	21818761	1	0.218435	10	0.00013	0.0028	0.83987	0.62143	chr19	21778339	21858360	+	Tmem2	0
chr19	22599283	22600483	1	0.12517	10	0.032	0.29	0.84203	0.71686	chr19	22139116	22989882	+	Trpm3	0
chr19	22599283	22600483	1	0.12517	10	0.032	0.29	0.84203	0.71686	chr19	22448207	22989884	+	Trpm3	0
chr19	24039020	24039793	1	0.153196	10	0.0048	0.029	0.66199	0.50879	chr19	23972749	24031019	-	Fam189a2	8002
chr19	24379762	24380359	1	0.128889	10	0.0094	0.068	0.80639	0.6775	chr19	24294793	24555872	-	Pip5k1b	0
chr19	26384100	26385069	1	0.155885	10	0.014	0.11	0.65728	0.50139	chr19	26605159	26778321	+	Smarca2	220091
chr19	27261424	27262686	1	0.114504	10	0.0029	0.0084	0.8659	0.7514	chr19	27216483	27254231	+	Vldlr	7194
chr19	27261424	27262686	1	0.114504	10	0.0029	0.0084	0.8659	0.7514	chr19	27217019	27254231	+	Vldlr	7194
chr19	27837726	27838460	1	0.195492	10	4.7e-05	0.002	0.89561	0.70011	chr19	27761720	27982948	-	Rfx3	0
chr19	27837726	27838460	1	0.195492	10	4.7e-05	0.002	0.89561	0.70011	chr19	27761720	28011166	-	Rfx3	0
chr19	28099339	28100602	1	0.11765	13	0.0062	0.17	0.90512	0.78747	chr19	27761720	28011166	-	Rfx3	88174
chr19	28304913	28305733	1	0.214643	11	1.4e-05	0.00077	0.81213	0.59749	chr19	28258850	28680077	-	Glis3	0
chr19	30082678	30083708	1	0.107394	10	0.0033	0.0076	0.92126	0.81387	chr19	30030512	30093724	+	Uhrf2	0
chr19	30393075	30393658	1	0.12613	10	0.0081	0.11	0.87434	0.74821	chr19	30545884	30549496	-	Dkk1	152227
chr19	30536215	30537696	1	0.10793	10	0.019	0.12	0.81703	0.7091	chr19	30545884	30549496	-	Dkk1	8189
chr19	30675884	30676634	1	0.284581	10	2e-06	0.00089	0.76027	0.47569	chr19	30564486	31664370	-	Prkg1	0
chr19	30675884	30676634	1	0.284581	10	2e-06	0.00089	0.76027	0.47569	chr19	30564486	31765033	-	Prkg1	0
chr19	31329619	31330393	1	0.17147	10	0.013	0.23	0.68771	0.51624	chr19	30564486	31664370	-	Prkg1	0
chr19	31329619	31330393	1	0.17147	10	0.013	0.23	0.68771	0.51624	chr19	30564486	31765033	-	Prkg1	0
chr19	31771338	31771803	1	0.111278	10	0.0069	0.054	0.85227	0.74099	chr19	30564486	31765033	-	Prkg1	6306
chr19	32723467	32724176	1	0.131821	10	0.036	0.19	0.68962	0.5578	chr19	32672562	32712298	-	Atad1	11170
chr19	35632779	35633292	1	0.133918	11	0.011	0.2	0.7764	0.64248	chr19	35958450	36057360	-	Htr7	325159
chr19	35966377	35967889	1	0.102597	10	0.066	0.15	0.67328	0.57068	chr19	35958450	36057360	-	Htr7	0
chr19	35966377	35967889	1	0.102597	10	0.066	0.15	0.67328	0.57068	chr19	35958728	36057360	-	Htr7	0
chr19	36890819	36891312	1	0.115392	10	0.0079	0.026	0.83288	0.71749	chr19	36834231	36893477	+	Tnks2	0
chr19	37954404	37954832	1	0.196322	11	0.00011	0.0055	0.89102	0.69469	chr19	37899035	38043577	-	Myof	0
chr19	41413311	41413767	1	0.125816	10	0.005	0.088	0.89485	0.76903	chr19	41274217	41385070	-	Pik3ap1	28242
chr19	43172120	43173425	1	0.122148	12	0.016	0.017	0.82905	0.7069	chr19	42788594	43388355	-	Hpse2	0
chr19	43518138	43519037	1	0.161	12	1.3e-05	0.0027	0.868	0.707	chr19	43499752	43524605	-	Got1	0
chr19	44042270	44042852	1	0.10532	10	0.12	0.57	0.70517	0.59985	chr19	44034942	44069785	-	Erlin1	0
chr19	44042270	44042852	1	0.10532	10	0.12	0.57	0.70517	0.59985	chr19	44034942	44069775	-	Erlin1	0
chr19	44042270	44042852	1	0.10532	10	0.12	0.57	0.70517	0.59985	chr19	44034942	44069686	-	Erlin1	0
chr19	44439225	44439818	1	0.185534	10	0.0043	0.021	0.71381	0.52827	chr19	44394449	44407709	-	Scd1	31517
chr19	48460935	48462100	1	0.206839	10	0.00073	0.022	0.76232	0.55548	chr19	48206024	48805505	+	Sorcs3	0
chr19	49441379	49442187	1	0.107661	10	0.024	0.24	0.88861	0.78095	chr19	48206024	48805505	+	Sorcs3	635875
chr19	49892532	49893624	1	0.241802	10	0.00012	0.016	0.64214	0.40034	chr19	50143300	50678646	-	Sorcs1	249677
chr19	50488316	50488992	1	0.156688	10	0.012	0.092	0.66548	0.5088	chr19	50143300	50678646	-	Sorcs1	0
chr19	50488316	50488992	1	0.156688	10	0.012	0.092	0.66548	0.5088	chr19	50147660	50678646	-	Sorcs1	0
chr19	50488316	50488992	1	0.156688	10	0.012	0.092	0.66548	0.5088	chr19	50152952	50678646	-	Sorcs1	0
chr19	53270546	53270933	1	0.175209	10	0.014	0.054	0.77958	0.60437	chr19	53140442	53247326	+	Add3	23221
chr19	53270546	53270933	1	0.175209	10	0.014	0.054	0.77958	0.60437	chr19	53142755	53247326	+	Add3	23221
chr19	53270546	53270933	1	0.175209	10	0.014	0.054	0.77958	0.60437	chr19	53143996	53247326	+	Add3	23221
chr19	55510786	55511557	1	0.165831	10	0.00015	0.00025	0.94266	0.77683	chr19	55316056	55627461	+	Vti1a	0
chr19	57491439	57492036	1	0.135092	11	0.073	0.033	0.84363	0.70854	chr19	57452905	57491005	+	Trub1	435
chr19	57688446	57689587	0.11	0.221793	16	1.9e-10	7.2e-08	0.88531	0.66352	chr19	57611033	58133340	+	Atrnl1	0
chr19	58123958	58124961	1	0.182852	12	0.00025	0.0093	0.76551	0.58265	chr19	57611033	58133340	+	Atrnl1	0
chr19	58495186	58495597	1	0.100444	10	0.028	0.11	0.81488	0.71443	chr19	58512001	58553085	+	Ccdc172	16405
chr19	61285157	61286109	1	0.11273	10	0.047	0.15	0.75954	0.64681	chr19	61224401	61228418	-	Csf2ra	56740
chr2	4338310	4338987	1	0.276781	10	4.4e-06	0.00055	0.88594	0.60916	chr2	4017682	4614043	+	Frmd4a	0
chr2	4338310	4338987	1	0.276781	10	4.4e-06	0.00055	0.88594	0.60916	chr2	4152862	4614043	+	Frmd4a	0
chr2	4882932	4883422	0.54	0.225571	10	2.3e-08	3.4e-07	0.24588	0.020308	chr2	4881563	4910556	+	Sephs1	0
chr2	8028855	8029961	1	0.138626	10	0.023	0.23	0.75344	0.61481	chr2	6539698	7396198	-	Celf2	632658
chr2	9285774	9287049	1	0.111414	11	0.093	0.24	0.78245	0.67104	chr2	9857077	9878600	-	Gata3	570029
chr2	9352189	9353270	1	0.154922	10	0.017	0.06	0.59103	0.4361	chr2	9857077	9878600	-	Gata3	503808
chr2	9408994	9409579	1	0.139478	12	0.019	0.1	0.59391	0.45443	chr2	9857077	9878600	-	Gata3	447499
chr2	10610560	10611404	1	0.150382	10	0.0009	0.022	0.81746	0.66708	chr2	10370450	10595253	+	Sfmbt2	15308
chr2	10610560	10611404	1	0.150382	10	0.0009	0.022	0.81746	0.66708	chr2	10372435	10595253	+	Sfmbt2	15308
chr2	10723518	10724150	1	0.158205	10	0.00015	0.0026	0.86396	0.70575	chr2	10370450	10595253	+	Sfmbt2	128266
chr2	10723518	10724150	1	0.158205	10	0.00015	0.0026	0.86396	0.70575	chr2	10372435	10595253	+	Sfmbt2	128266
chr2	10986204	10986681	1	0.240523	11	1.1e-06	2.6e-05	0.56098	0.32046	chr2	11172381	11301226	+	Prkcq	185701
chr2	13470492	13471416	1	0.112711	10	0.0021	0.012	0.89003	0.77732	chr2	13276337	13491876	-	Cubn	0
chr2	14072751	14073232	1	0.237293	10	0.0019	0.0044	0.64655	0.40926	chr2	14074111	14148330	+	Stam	880
chr2	14238200	14238638	1	0.275618	10	3.2e-05	6.8e-05	0.71591	0.44029	chr2	14229413	14332023	+	Mrc1	0
chr2	17436214	17436782	1	0.147336	10	0.0024	0.03	0.82647	0.67914	chr2	17346733	17731068	-	Nebl	0
chr2	17514415	17515218	1	0.107945	13	0.044	0.089	0.51862	0.41068	chr2	17346733	17731068	-	Nebl	0
chr2	18004069	18005009	1	0.194829	11	0.0041	0.031	0.71377	0.51894	chr2	17996416	17996958	-	H2afb1	7112
chr2	18586717	18587106	1	0.222569	10	0.00043	0.0013	0.4636	0.24103	chr2	18672461	18676216	+	Commd3	85356
chr2	18857099	18857777	1	0.130172	10	0.00055	0.0082	0.8741	0.74392	chr2	18842255	18998121	-	Pip4k2a	0
chr2	19681350	19682115	1	0.139301	10	0.00093	0.0042	0.81174	0.67244	chr2	19658061	19660590	+	Otud1	20761
chr2	20340480	20341133	1	0.108715	10	0.025	0.12	0.72718	0.61846	chr2	20289912	20810535	+	Etl4	0
chr2	20587780	20588619	1	0.104884	10	0.0089	0.092	0.93733	0.83244	chr2	20289912	20810535	+	Etl4	0
chr2	20587780	20588619	1	0.104884	10	0.0089	0.092	0.93733	0.83244	chr2	20510046	20810535	+	Etl4	0
chr2	20587780	20588619	1	0.104884	10	0.0089	0.092	0.93733	0.83244	chr2	20519512	20810535	+	Etl4	0
chr2	20722645	20723360	1	0.106081	10	0.034	0.11	0.34248	0.2364	chr2	20289912	20810535	+	Etl4	0
chr2	20722645	20723360	1	0.106081	10	0.034	0.11	0.34248	0.2364	chr2	20510046	20810535	+	Etl4	0
chr2	20722645	20723360	1	0.106081	10	0.034	0.11	0.34248	0.2364	chr2	20519512	20810535	+	Etl4	0
chr2	22548041	22548908	1	0.165559	10	0.0023	0.0058	0.63465	0.46909	chr2	22622326	22693877	+	Gad2	73419
chr2	22587535	22587834	1	-0.115038	10	0.0061	0.053	0.25952	0.37456	chr2	22622326	22693877	+	Gad2	34493
chr2	22624756	22625362	1	0.14985	15	1.1e-07	7.6e-05	0.20964	0.05979	chr2	22622326	22693877	+	Gad2	0
chr2	27152838	27153417	1	0.195708	10	0.011	0.082	0.59032	0.39461	chr2	27110378	27142477	-	Fam163b	10362
chr2	30067755	30068441	1	0.191494	11	0.00052	0.011	0.44406	0.25257	chr2	30061995	30072577	+	Set	0
chr2	30067755	30068441	1	0.191494	11	0.00052	0.011	0.44406	0.25257	chr2	30066473	30072577	+	Set	0
chr2	34237058	34238151	1	0.221738	11	1.5e-05	0.00041	0.84681	0.62507	chr2	34171456	34372045	-	Pbx3	0
chr2	41498208	41498869	1	0.250829	10	2.8e-06	3.3e-05	0.78645	0.53562	chr2	40596772	42653598	-	Lrp1b	0
chr2	41669598	41670385	1	0.132511	10	0.0047	0.015	0.74877	0.61626	chr2	40596772	42653598	-	Lrp1b	0
chr2	42487974	42488851	1	0.16116	10	0.014	0.19	0.68455	0.52339	chr2	40596772	42653598	-	Lrp1b	0
chr2	43555661	43556753	1	0.140274	13	0.017	0.06	0.69497	0.55469	chr2	43555324	43636758	+	Kynu	0
chr2	43555661	43556753	1	0.140274	13	0.017	0.06	0.69497	0.55469	chr2	43555324	43680216	+	Kynu	0
chr2	43555661	43556753	1	0.140274	13	0.017	0.06	0.69497	0.55469	chr2	43555324	43683048	+	Kynu	0
chr2	43785424	43786601	1	0.19507	10	0.0021	0.0058	0.73499	0.53992	chr2	43748823	44387623	+	Arhgap15	0
chr2	43785424	43786601	1	0.19507	10	0.0021	0.0058	0.73499	0.53992	chr2	43748823	44395953	+	Arhgap15	0
chr2	43949497	43950340	0.026	0.318408	15	7.5e-12	1.7e-08	0.81972	0.50131	chr2	43748823	44387623	+	Arhgap15	0
chr2	43949497	43950340	0.026	0.318408	15	7.5e-12	1.7e-08	0.81972	0.50131	chr2	43748823	44395953	+	Arhgap15	0
chr2	43989294	43990394	1	0.33623	10	1e-07	6.5e-05	0.78745	0.45122	chr2	43748823	44387623	+	Arhgap15	0
chr2	43989294	43990394	1	0.33623	10	1e-07	6.5e-05	0.78745	0.45122	chr2	43748823	44395953	+	Arhgap15	0
chr2	44147151	44147843	1	0.27106	10	5.9e-07	0.00023	0.53536	0.2643	chr2	43748823	44387623	+	Arhgap15	0
chr2	44147151	44147843	1	0.27106	10	5.9e-07	0.00023	0.53536	0.2643	chr2	43748823	44395953	+	Arhgap15	0
chr2	44352921	44353962	1	0.240136	10	0.00068	0.002	0.67035	0.43022	chr2	43748823	44387623	+	Arhgap15	0
chr2	44352921	44353962	1	0.240136	10	0.00068	0.002	0.67035	0.43022	chr2	43748823	44395953	+	Arhgap15	0
chr2	44927794	44928877	1	0.156629	10	0.0094	0.033	0.43111	0.27448	chr2	44983511	45110277	-	Zeb2	54635
chr2	44927794	44928877	1	0.156629	10	0.0094	0.033	0.43111	0.27448	chr2	44983511	45113279	-	Zeb2	54635
chr2	45205623	45206468	1	0.293545	10	1.7e-06	6.3e-05	0.56684	0.27329	chr2	44983511	45113279	-	Zeb2	92345
chr2	45367145	45368065	1	0.186664	12	0.0027	0.024	0.80653	0.61987	chr2	44983511	45113279	-	Zeb2	253867
chr2	47133517	47134724	1	0.217751	10	9.7e-05	0.0042	0.71305	0.4953	chr2	48814108	48903264	+	Acvr2a	1679385
chr2	48449120	48449913	1	0.11365	10	0.028	0.19	0.76744	0.65379	chr2	48814108	48903264	+	Acvr2a	364196
chr2	48706555	48707564	1	0.213106	10	0.00013	0.0019	0.72501	0.5119	chr2	48814108	48903264	+	Acvr2a	106545
chr2	48772345	48773566	1	0.129044	10	0.00078	0.041	0.87039	0.74134	chr2	48814108	48903264	+	Acvr2a	40543
chr2	49432498	49433366	1	0.133416	10	0.0094	0.067	0.7421	0.60868	chr2	49451485	49551609	+	Epc2	18120
chr2	49528493	49529395	1	0.132512	11	0.0036	0.044	0.87321	0.7407	chr2	49451485	49551609	+	Epc2	0
chr2	50974928	50975864	1	0.249174	10	5.6e-06	0.00039	0.83573	0.58655	chr2	51130438	51149111	-	Rnd3	154575
chr2	51465648	51466070	0.48	0.273089	10	7.3e-09	3e-07	0.42271	0.14962	chr2	51627510	51628407	+	Tas2r134	161441
chr2	51658392	51659331	1	0.155132	10	0.059	0.046	0.75516	0.60003	chr2	51627510	51628407	+	Tas2r134	29986
chr2	52935522	52936189	1	0.253547	10	7.4e-05	0.00039	0.6967	0.44315	chr2	52857867	53134202	+	Fmnl2	0
chr2	54289903	54291075	1	0.104903	10	0.039	0.09	0.72917	0.62426	chr2	54436386	55117744	+	Galnt13	145312
chr2	55065278	55066175	1	0.243554	10	2.8e-07	5.6e-05	0.60365	0.3601	chr2	54436386	55117744	+	Galnt13	0
chr2	56321808	56322551	1	0.119306	10	0.0059	0.011	0.79018	0.67088	chr2	55435969	55598145	+	Kcnj3	723664
chr2	57915610	57916719	1	0.158689	16	0.00047	0.0026	0.83818	0.67949	chr2	57998154	58039171	+	Galnt5	81436
chr2	61301068	61302110	1	0.124851	10	0.069	0.092	0.82719	0.70234	chr2	61578585	61654169	+	Tank	276476
chr2	62065467	62066015	1	0.179553	10	2.2e-06	0.00039	0.89993	0.72038	chr2	62046514	62326743	+	Slc4a10	0
chr2	62442305	62442937	1	0.121665	10	0.036	0.052	0.88846	0.7668	chr2	62330072	62412231	-	Dpp4	30075
chr2	62442305	62442937	1	0.121665	10	0.036	0.052	0.88846	0.7668	chr2	62333222	62412231	-	Dpp4	30075
chr2	62522590	62523759	1	0.11792	10	0.0065	0.052	0.86205	0.74413	chr2	62500935	62574021	-	Fap	0
chr2	62777318	62777867	1	0.10186	10	0.0096	0.016	0.90737	0.80551	chr2	62702945	63184287	-	Kcnh7	0
chr2	63326491	63327299	1	0.179951	10	0.00028	0.0085	0.74264	0.56269	chr2	62702945	63184287	-	Kcnh7	142205
chr2	63849230	63849919	1	0.134686	10	0.018	0.29	0.85602	0.72134	chr2	63971507	64098038	-	Fign	121589
chr2	64173642	64174478	1	0.160343	10	0.00059	0.0039	0.8048	0.64446	chr2	63971507	64098038	-	Fign	75605
chr2	64457748	64458376	1	0.146228	10	0.003	0.03	0.74522	0.59899	chr2	63971507	64098038	-	Fign	359711
chr2	65832901	65833799	1	0.115161	12	0.013	0.041	0.74302	0.62786	chr2	65845766	66031546	+	Csrnp3	11968
chr2	65846470	65846676	1	0.173691	10	5.4e-08	3e-06	0.19764	0.023953	chr2	65845766	66031546	+	Csrnp3	0
chr2	66026858	66027533	1	0.165635	10	0.0019	0.041	0.69879	0.53315	chr2	65845766	66031546	+	Csrnp3	0
chr2	66026858	66027533	1	0.165635	10	0.0019	0.041	0.69879	0.53315	chr2	65931864	66031546	+	Csrnp3	0
chr2	66155414	66155783	1	0.180684	10	0.0021	0.035	0.70793	0.52724	chr2	66184326	66256617	-	Ttc21b	28544
chr2	66223829	66224618	1	0.151922	10	0.00029	0.0041	0.96007	0.80815	chr2	66184326	66256617	-	Ttc21b	0
chr2	67244420	67245258	1	0.103274	10	0.0004	0.011	0.87217	0.7689	chr2	67173833	67186212	+	Gm1322	58209
chr2	67376840	67377674	1	0.106823	10	0.15	0.19	0.79861	0.69179	chr2	67446001	67526606	+	Xirp2	68328
chr2	67376840	67377674	1	0.106823	10	0.15	0.19	0.79861	0.69179	chr2	67446001	67526604	+	Xirp2	68328
chr2	67497364	67497785	1	0.128167	10	0.0018	0.0019	0.93444	0.80627	chr2	67446001	67526606	+	Xirp2	0
chr2	67497364	67497785	1	0.128167	10	0.0018	0.0019	0.93444	0.80627	chr2	67446001	67526604	+	Xirp2	0
chr2	67516438	67516959	1	0.169404	10	0.0004	0.012	0.83705	0.66764	chr2	67446001	67526606	+	Xirp2	0
chr2	67516438	67516959	1	0.169404	10	0.0004	0.012	0.83705	0.66764	chr2	67446001	67526604	+	Xirp2	0
chr2	67561553	67562535	1	0.141743	10	0.0018	0.054	0.85341	0.71167	chr2	67446001	67526606	+	Xirp2	34948
chr2	68210647	68211278	1	0.170123	10	0.0015	0.016	0.77999	0.60987	chr2	68210446	68471981	-	Stk39	0
chr2	70824094	70824492	0.0042	0.174069	11	8.1e-10	2.7e-09	0.17565	0.0015775	chr2	70712407	70825480	-	Tlk1	0
chr2	71190753	71192198	1	0.107726	22	0.012	0.054	0.53572	0.428	chr2	71211705	71263302	+	Dync1i2	19508
chr2	72432881	72433896	1	0.152695	10	0.0044	0.016	0.898	0.74531	chr2	72285636	72442610	+	Map3k20	0
chr2	72690412	72690960	1	0.160495	10	0.0015	0.011	0.76032	0.59983	chr2	72476218	72486890	+	Cdca7	203523
chr2	73443589	73444190	1	0.186986	10	0.0011	0.0027	0.8205	0.63351	chr2	73429609	73453889	-	Wipf1	0
chr2	73443589	73444190	1	0.186986	10	0.0011	0.0027	0.8205	0.63351	chr2	73429609	73485753	-	Wipf1	0
chr2	73443589	73444190	1	0.186986	10	0.0011	0.0027	0.8205	0.63351	chr2	73429609	73529487	-	Wipf1	0
chr2	73519336	73520032	1	0.126063	10	0.085	0.15	0.74382	0.61775	chr2	73429609	73529487	-	Wipf1	0
chr2	74062829	74064039	1	0.161671	10	0.0089	0.022	0.81296	0.65129	chr2	73908446	73911326	-	Atp5g3	151504
chr2	74434455	74435726	1	0.166233	15	0.0032	0.08	0.71596	0.54972	chr2	74514836	74578948	-	Lnpk	79111
chr2	75154370	75155471	1	0.182186	10	0.0054	0.15	0.55817	0.37598	chr2	74825811	74876748	+	Mtx2	277623
chr2	75585605	75586339	1	0.224705	10	0.00059	0.036	0.70791	0.4832	chr2	75659258	75669407	+	Hnrnpa3	72920
chr2	75924869	75926349	1	0.174885	15	0.0017	0.012	0.84551	0.67062	chr2	75832176	75931350	+	Agps	0
chr2	76114137	76115670	1	0.109896	10	0.077	0.29	0.64836	0.53847	chr2	75991131	76338653	-	Pde11a	0
chr2	76415271	76416198	1	0.175056	10	1.9e-05	0.00024	0.90425	0.7292	chr2	76406507	76600647	+	Osbpl6	0
chr2	76711863	76712154	1	0.187004	10	0.00022	0.0009	0.95858	0.77158	chr2	76703983	76982547	-	Ttn	0
chr2	76726773	76727598	1	0.129325	13	2.9e-06	0.0003	0.88338	0.75405	chr2	76703983	76982547	-	Ttn	0
chr2	76735787	76736388	1	0.133921	12	0.00011	0.0027	0.89209	0.75817	chr2	76703983	76982547	-	Ttn	0
chr2	76737733	76738484	1	0.121438	12	0.00031	0.0039	0.91592	0.79448	chr2	76703983	76982547	-	Ttn	0
chr2	76808061	76808808	1	0.314019	10	2e-07	2.2e-05	0.79305	0.47903	chr2	76703983	76982547	-	Ttn	0
chr2	76821484	76822196	1	0.115141	11	0.0047	0.06	0.83937	0.72423	chr2	76703983	76982547	-	Ttn	0
chr2	76851560	76851965	1	0.129067	10	0.017	0.091	0.87559	0.74652	chr2	76703983	76982547	-	Ttn	0
chr2	76890696	76891583	1	0.168637	10	0.0029	0.053	0.84767	0.67903	chr2	76703983	76982547	-	Ttn	0
chr2	76894253	76895169	1	0.302994	10	8.3e-08	8.8e-06	0.81553	0.51254	chr2	76703983	76982547	-	Ttn	0
chr2	76901479	76901657	1	0.131261	10	0.0059	0.0056	0.94664	0.81538	chr2	76703983	76982547	-	Ttn	0
chr2	76938361	76939194	1	0.285839	10	0.0002	0.002	0.69711	0.41127	chr2	76703983	76982547	-	Ttn	0
chr2	76947600	76948623	1	0.18495	10	8e-05	0.0042	0.90057	0.71562	chr2	76703983	76982547	-	Ttn	0
chr2	76966890	76967531	1	0.219123	10	8.6e-05	0.0013	0.86324	0.64411	chr2	76703983	76982547	-	Ttn	0
chr2	76970942	76971819	1	0.245058	10	0.0002	0.00083	0.63871	0.39365	chr2	76703983	76982547	-	Ttn	0
chr2	77324028	77324966	1	0.173106	10	0.0065	0.039	0.69263	0.51953	chr2	77180339	77280592	-	Sestd1	43437
chr2	77615508	77617114	1	0.112682	19	0.0016	0.0082	0.80953	0.69685	chr2	77410626	77816816	-	Zfp385b	0
chr2	77615508	77617114	1	0.112682	19	0.0016	0.0082	0.80953	0.69685	chr2	77410626	77703272	-	Zfp385b	0
chr2	77763999	77764565	1	0.136181	10	0.0034	0.0085	0.91006	0.77388	chr2	77410626	77816816	-	Zfp385b	0
chr2	78165519	78166003	1	0.182144	10	4.9e-05	0.00088	0.87684	0.69469	chr2	78237546	78302230	+	Gm14461	71544
chr2	78541768	78542239	1	0.115608	10	0.0096	0.054	0.90083	0.78523	chr2	78237546	78302230	+	Gm14461	239539
chr2	80126984	80127902	1	0.161719	12	0.0025	0.013	0.68991	0.52819	chr2	79834452	80129412	-	Pde1a	0
chr2	80126984	80127902	1	0.161719	12	0.0025	0.013	0.68991	0.52819	chr2	79834452	80128971	-	Pde1a	0
chr2	80396920	80398446	1	0.139445	10	0.022	0.29	0.72411	0.58467	chr2	80411969	80447396	-	Frzb	13524
chr2	84489892	84490987	1	0.127747	11	0.00034	0.0041	0.85378	0.72604	chr2	84440722	84476775	-	Tfpi	13118
chr2	94156144	94157199	1	0.259056	12	1.2e-05	0.00042	0.50945	0.2504	chr2	94032696	94157909	-	Hsd17b12	0
chr2	96286917	96287769	1	0.135086	10	0.011	0.071	0.76453	0.62944	chr2	96318168	97631664	+	Lrrc4c	30400
chr2	97355418	97356636	1	0.241914	12	3.5e-06	0.00029	0.52711	0.28519	chr2	96318168	97631664	+	Lrrc4c	0
chr2	105294861	105295391	1	0.145466	10	0.028	0.11	0.70837	0.5629	chr2	105224341	105379860	+	Them7	0
chr2	106134515	106134864	1	0.122962	10	7.1e-05	0.0058	0.9393	0.81633	chr2	105966707	106003549	-	Dnajc24	130967
chr2	106285164	106286093	1	0.106001	10	0.027	0.07	0.73772	0.63172	chr2	105966707	106003549	-	Dnajc24	281616
chr2	107074499	107075449	1	0.216302	10	0.00066	0.022	0.75848	0.54218	chr2	107055985	107059651	-	Fshb	14849
chr2	108650082	108650615	1	0.112366	10	0.0054	0.091	0.92212	0.80975	chr2	109092299	109278290	-	Mettl15	441685
chr2	109119336	109120461	1	0.10907	10	0.0004	0.012	0.93338	0.82431	chr2	109092299	109278290	-	Mettl15	0
chr2	109670192	109670945	1	0.147452	11	0.0037	0.036	0.66833	0.52088	chr2	109674699	109727043	+	Bdnf	3755
chr2	110043490	110044431	1	0.161759	11	0.0044	0.058	0.87348	0.71173	chr2	110017816	110045325	+	Ccdc34	0
chr2	112973603	112974885	1	0.121686	10	0.0031	0.03	0.85003	0.72834	chr2	112631381	113217083	-	Ryr3	0
chr2	113014688	113015174	1	0.142886	11	0.00012	0.0014	0.86699	0.7241	chr2	112631381	113217083	-	Ryr3	0
chr2	113638875	113639833	1	0.212576	15	7.6e-07	0.00022	0.8167	0.60412	chr2	113327735	113716767	+	Fmn1	0
chr2	113638875	113639833	1	0.212576	15	7.6e-07	0.00022	0.8167	0.60412	chr2	113441063	113716767	+	Fmn1	0
chr2	114107484	114107803	1	0.113834	10	0.036	0.19	0.79273	0.6789	chr2	114101160	114175339	-	Aqr	0
chr2	114107484	114107803	1	0.113834	10	0.036	0.19	0.79273	0.6789	chr2	114105161	114175339	-	Aqr	0
chr2	114319111	114320737	1	0.182543	10	0.012	0.029	0.69775	0.51521	chr2	114193460	114201432	-	Zfp770	117680
chr2	114438192	114440086	1	0.194103	16	0.00014	0.0042	0.63002	0.43592	chr2	114516417	114654928	-	Dph6	76332
chr2	116407069	116407943	1	0.256307	13	1.7e-07	2e-06	0.77676	0.52046	chr2	115861263	116067444	-	Meis2	339626
chr2	116817260	116817717	1	0.134938	10	0.00012	0.0084	0.85567	0.72073	chr2	116878690	116892500	+	Tmco5	60974
chr2	116985180	116985893	1	0.176287	10	0.0011	0.0055	0.62642	0.45014	chr2	116878690	116892500	+	Tmco5	92681
chr2	117281059	117282168	1	0.117597	11	0.037	0.19	0.74882	0.63123	chr2	117279992	117342877	-	Rasgrp1	0
chr2	121773604	121774278	1	0.128753	10	0.022	0.037	0.76258	0.63383	chr2	121545528	121807057	-	Frmd5	0
chr2	122408392	122409131	1	0.102866	10	0.028	0.09	0.38968	0.28682	chr2	122426476	122461130	+	Slc28a2	17346
chr2	122597422	122598140	1	0.100675	10	0.039	0.23	0.86076	0.76009	chr2	122594472	122611277	-	Gatm	0
chr2	125209089	125209586	1	0.144955	11	0.022	0.16	0.69263	0.54768	chr2	125152599	125230001	+	Slc12a1	0
chr2	126062671	126063390	1	0.143825	10	0.052	0.19	0.74917	0.60534	chr2	125983482	126152004	-	Fam227b	0
chr2	126062671	126063390	1	0.143825	10	0.052	0.19	0.74917	0.60534	chr2	126034657	126091185	+	Fgf7	0
chr2	126629461	126630342	1	0.223722	11	6.9e-06	0.002	0.89895	0.67523	chr2	126628906	126675592	-	Gabpb1	0
chr2	126977660	126978771	1	0.146279	10	0.0024	0.052	0.88239	0.73611	chr2	127008710	127069814	+	Ap4e1	29940
chr2	127688744	127689716	1	0.105119	10	0.026	0.12	0.80847	0.70335	chr2	127704389	127729897	-	Mall	14674
chr2	128685775	128686644	1	0.123249	10	0.085	0.47	0.64183	0.51859	chr2	128610082	128687395	-	Anapc1	0
chr2	131910314	131911019	1	0.210267	12	0.00053	0.0011	0.36141	0.15114	chr2	131909927	131938436	+	Prnp	0
chr2	131910314	131911019	1	0.210267	12	0.00053	0.0011	0.36141	0.15114	chr2	131909927	131956131	+	Prn	0
chr2	133140620	133141628	1	0.14125	11	0.0044	0.075	0.65303	0.51178	chr2	132904178	132946036	-	Fermt1	194585
chr2	133438518	133439306	1	0.261046	10	7.9e-08	2.4e-05	0.72988	0.46884	chr2	133552158	133562896	+	Bmp2	112853
chr2	135829191	135830241	1	0.175326	10	0.0028	0.07	0.78127	0.60595	chr2	135741829	136013068	+	Plcb4	0
chr2	135958076	135958559	1	-0.162477	10	0.14	0.18	0.71265	0.87512	chr2	135741829	136013068	+	Plcb4	0
chr2	136528481	136529374	1	0.134754	12	0.00066	0.024	0.83738	0.70262	chr2	136532320	136555854	+	Ankef1	2947
chr2	137373660	137374299	1	0.103844	10	0.0094	0.12	0.84993	0.74608	chr2	137081450	137116520	-	Jag1	257141
chr2	137489180	137490258	1	0.157875	10	0.035	0.21	0.73044	0.57257	chr2	137081450	137116520	-	Jag1	372661
chr2	139636311	139637240	1	0.123018	10	0.04	0.092	0.68853	0.56551	chr2	139493919	139637674	+	Sptlc3	0
chr2	140533303	140534228	1	0.245566	15	3.5e-09	1.7e-06	0.80281	0.55725	chr2	140395429	142390050	+	Macrod2	0
chr2	140666011	140667228	1	0.134527	10	0.021	0.084	0.78696	0.65243	chr2	140395429	142390050	+	Macrod2	0
chr2	140666011	140667228	1	0.134527	10	0.021	0.084	0.78696	0.65243	chr2	140658197	140671476	-	Flrt3	0
chr2	141890181	141890987	1	0.315099	12	4.3e-10	2.4e-06	0.78989	0.47479	chr2	140395429	142390050	+	Macrod2	0
chr2	144269232	144269975	1	0.165576	11	0.017	0.0052	0.37739	0.21181	chr2	144250123	144270572	-	Snx5	0
chr2	144269232	144269975	1	0.165576	11	0.017	0.0052	0.37739	0.21181	chr2	144250123	144270902	-	Snx5	0
chr2	146884435	146884944	1	0.148848	10	0.01	0.016	0.63547	0.48662	chr2	146855888	146970089	+	Kiz	0
chr2	151655123	151656380	1	0.162248	12	0.00069	0.023	0.76564	0.60339	chr2	151645403	151668533	-	Rad21l	0
chr2	156056550	156057616	1	0.101407	12	0.0082	0.11	0.80787	0.70647	chr2	156019139	156052947	-	Fer1l4	3604
chr2	156177541	156178196	1	0.247456	10	0.00014	0.0013	0.52187	0.27441	chr2	156147240	156179580	-	Rbm39	0
chr2	156177541	156178196	1	0.247456	10	0.00014	0.0013	0.52187	0.27441	chr2	156147240	156180238	-	Rbm39	0
chr2	162932931	162933605	1	0.167348	10	0.0081	0.12	0.76229	0.59494	chr2	162931507	162937120	+	Srsf6	0
chr2	163389151	163389956	1	0.26501	10	2.8e-07	1.5e-05	0.89739	0.63238	chr2	163336241	163397993	-	Jph2	0
chr2	163389151	163389956	1	0.26501	10	2.8e-07	1.5e-05	0.89739	0.63238	chr2	163336241	163397973	-	Jph2	0
chr2	164221433	164222008	1	0.136092	12	0.0011	0.0073	0.8161	0.68001	chr2	164214453	164221663	-	Wfdc15b	0
chr2	164538642	164539615	1	0.131194	10	0.0039	0.054	0.8094	0.6782	chr2	164562715	164568506	+	Wfdc2	23101
chr2	169514617	169514956	1	0.131908	10	0.014	0.19	0.61699	0.48508	chr2	169633645	169888504	+	Tshz2	118690
chr2	169749083	169749759	1	0.108888	12	0.016	0.04	0.85889	0.75001	chr2	169633645	169888504	+	Tshz2	0
chr2	173585931	173586306	0.91	0.3966	10	2.1e-10	5.7e-07	0.54086	0.14426	chr2	173568660	173578341	-	Ankrd60	7591
chr2	173585931	173586306	0.91	0.3966	10	2.1e-10	5.7e-07	0.54086	0.14426	chr2	173572389	173578341	-	Ankrd60	7591
chr2	173742107	173742504	1	0.351896	12	3.2e-08	2.3e-05	0.72349	0.37159	chr2	173737570	173784336	+	Vapb	0
chr2	174561519	174561759	0.087	0.41582	10	3.5e-10	5.5e-08	0.6849	0.26908	chr2	174643533	174710830	+	Zfp831	81775
chr2	178958764	178959385	1	0.210692	10	0.00064	0.006	0.80096	0.59027	chr2	179414935	179416880	+	4930591A17Rik	455551
chr3	5629404	5630557	1	0.147131	10	0.0041	0.022	0.83343	0.6863	chr3	5560187	5576248	-	Pex2	53157
chr3	7010740	7011574	1	0.166303	10	0.0077	0.04	0.52707	0.36076	chr3	7366603	7445365	+	Pkia	355030
chr3	8744334	8745273	1	0.165668	10	0.023	0.11	0.84971	0.68404	chr3	8802145	8923857	-	Mrps28	56873
chr3	9280820	9281086	1	0.158633	10	0.0001	0.0009	0.94529	0.78666	chr3	9250566	9285332	+	Zbtb10	0
chr3	10778982	10779717	1	0.157	10	0.012	0.053	0.5987	0.4417	chr3	10417816	10440130	-	Snx16	338853
chr3	19163517	19163996	1	0.189583	10	0.0016	0.02	0.42182	0.23224	chr3	19132143	19163065	-	Armc1	453
chr3	29040091	29041163	1	0.118339	10	0.0075	0.0077	0.86632	0.74799	chr3	29082576	29691056	+	Egfem1	41414
chr3	29964586	29965713	1	0.128895	11	0.0059	0.13	0.89544	0.76654	chr3	29951295	30013204	-	Mecom	0
chr3	31050900	31051541	1	0.151465	10	0.00081	0.004	0.91185	0.76038	chr3	30995770	31052740	+	Prkci	0
chr3	33116927	33117555	1	0.107909	10	0.0048	0.022	0.84471	0.7368	chr3	32947925	33143191	-	Pex5l	0
chr3	36207225	36207631	1	0.146302	10	0.001	0.04	0.84492	0.69862	chr3	36179425	36222275	-	Qrfpr	0
chr3	39052638	39053615	1	0.144509	10	0.029	0.19	0.77042	0.62591	chr3	38886939	39011983	+	Fat4	40656
chr3	39612270	39613161	1	0.114738	10	0.1	0.28	0.61059	0.49585	chr3	38886939	39011983	+	Fat4	600288
chr3	39763444	39764401	1	0.163361	10	0.015	0.071	0.8681	0.70474	chr3	38886939	39011983	+	Fat4	751462
chr3	40399599	40400264	1	0.198542	10	0.0017	0.016	0.82371	0.62517	chr3	40540766	40704774	+	Intu	140503
chr3	40405160	40405896	1	0.319961	10	9.7e-07	0.00014	0.72569	0.40573	chr3	40540766	40704774	+	Intu	134871
chr3	41392390	41393309	1	0.116141	10	0.0094	0.15	0.85187	0.73573	chr3	41555733	41616864	+	Jade1	162425
chr3	42107257	42108363	1	0.130586	13	0.0057	0.026	0.75679	0.62621	chr3	41742614	41758941	+	D3Ertd751e	348317
chr3	48570715	48571723	1	0.10309	11	0.024	0.079	0.79909	0.696	chr3	49743295	49757316	-	Pcdh18	1171573
chr3	49086444	49087010	1	0.162128	10	0.012	0.15	0.70962	0.5475	chr3	49743295	49757316	-	Pcdh18	656286
chr3	49265714	49266875	1	0.149911	11	0.0039	0.047	0.82482	0.67491	chr3	49743295	49757316	-	Pcdh18	476421
chr3	49842004	49842540	1	0.10736	10	0.045	0.28	0.84546	0.7381	chr3	49743295	49757316	-	Pcdh18	84689
chr3	50258646	50259933	1	0.100724	12	0.016	0.16	0.79692	0.69619	chr3	50364935	50443613	-	Slc7a11	105003
chr3	50443941	50444416	1	0.164832	10	2.5e-05	0.0039	0.30146	0.13663	chr3	50364935	50443613	-	Slc7a11	329
chr3	54224937	54225971	1	0.129379	10	0.015	0.12	0.76924	0.63986	chr3	54156056	54318471	+	Trpc4	0
chr3	54224937	54225971	1	0.129379	10	0.015	0.12	0.76924	0.63986	chr3	54156056	54267939	+	Trpc4	0
chr3	54385766	54386161	0.94	0.269398	10	1.3e-07	6e-07	0.86179	0.5924	chr3	54361106	54391041	+	Postn	0
chr3	54418280	54418986	1	0.116969	10	0.098	0.21	0.65737	0.5404	chr3	54361106	54391041	+	Postn	27240
chr3	54547804	54548384	1	0.125879	10	0.0065	0.07	0.7979	0.67202	chr3	54693104	54716837	+	Supt20	144721
chr3	55517412	55518292	1	0.122888	14	0.079	0.045	0.42312	0.30023	chr3	55242525	55539068	+	Dclk1	0
chr3	55517412	55518292	1	0.122888	14	0.079	0.045	0.42312	0.30023	chr3	55461757	55539068	+	Dclk1	0
chr3	55521756	55522643	1	0.228765	10	7.3e-06	0.0009	0.85559	0.62683	chr3	55242525	55539068	+	Dclk1	0
chr3	55521756	55522643	1	0.228765	10	7.3e-06	0.0009	0.85559	0.62683	chr3	55461757	55539068	+	Dclk1	0
chr3	55698924	55699735	1	0.194574	11	1.4e-06	4.6e-05	0.87286	0.67828	chr3	55625197	56183701	-	Nbea	0
chr3	55779629	55780120	1	0.222288	12	3.6e-05	0.0013	0.69138	0.46909	chr3	55625197	56183701	-	Nbea	0
chr3	58821693	58822491	1	0.14321	13	0.0055	0.043	0.81221	0.669	chr3	58844027	58885212	-	Clrn1	21537
chr3	63298098	63298801	1	0.141505	12	0.043	0.14	0.54275	0.40124	chr3	63295434	63383713	+	Mme	0
chr3	63298098	63298801	1	0.141505	12	0.043	0.14	0.54275	0.40124	chr3	63295871	63383713	+	Mme	0
chr3	63298098	63298801	1	0.141505	12	0.043	0.14	0.54275	0.40124	chr3	63296094	63383713	+	Mme	0
chr3	63897993	63898327	1	0.128199	10	0.0077	0.022	0.40282	0.27463	chr3	63914695	63929385	-	E130311K13Rik	16369
chr3	66591788	66592621	1	0.187782	10	0.0051	0.039	0.70628	0.5185	chr3	66053557	66296837	-	Veph1	294952
chr3	66746466	66747172	1	0.165554	15	0.00071	0.01	0.6563	0.49075	chr3	66971722	66978811	-	Shox2	224551
chr3	66746466	66747172	1	0.165554	15	0.00071	0.01	0.6563	0.49075	chr3	66971722	66981771	-	Shox2	224551
chr3	67009691	67010788	1	0.110617	10	0.0033	0.022	0.9386	0.82798	chr3	66985671	67358403	+	Rsrc1	0
chr3	67184777	67185335	1	0.106696	11	0.0041	0.047	0.9088	0.80211	chr3	66985671	67358403	+	Rsrc1	0
chr3	67288686	67289226	1	0.118862	10	0.011	0.054	0.85093	0.73207	chr3	66985671	67358403	+	Rsrc1	0
chr3	69293663	69294556	1	0.169108	14	8.8e-05	0.022	0.78873	0.61962	chr3	69316917	69555396	+	Ppm1l	22362
chr3	70418129	70418770	1	0.163462	10	0.03	0.071	0.63875	0.47529	chr3	70007612	70028708	+	Otol1	389422
chr3	75394235	75395107	1	0.215584	10	0.00017	0.00086	0.72829	0.51271	chr3	75516489	75556852	-	Pdcd10	121383
chr3	75957947	75958733	1	0.130641	10	0.018	0.051	0.78998	0.65934	chr3	75876182	75956949	-	Golim4	999
chr3	76949830	76949916	1	-0.143108	10	8.4e-07	1e-06	0.75847	0.90158	chr3	76074560	76710005	+	Fstl5	239826
chr3	76949830	76949916	1	-0.143108	10	8.4e-07	1e-06	0.75847	0.90158	chr3	76075582	76710005	+	Fstl5	239826
chr3	79940882	79941424	1	0.115996	10	0.00057	0.002	0.86753	0.75153	chr3	79885929	79946278	+	Fam198b	0
chr3	81214700	81216056	1	0.168783	13	0.00091	0.042	0.65124	0.48246	chr3	81036415	81214031	+	Pdgfc	670
chr3	81939383	81940488	1	0.125737	12	0.0046	0.024	0.85813	0.7324	chr3	81932600	81956725	+	Ctso	0
chr3	83589463	83590573	1	0.107628	12	0.0066	0.031	0.78679	0.67916	chr3	83766320	83774314	+	Sfrp2	175748
chr3	84536826	84537670	1	0.125038	10	0.023	0.28	0.8176	0.69257	chr3	84496092	84582625	-	Arfip1	0
chr3	84926942	84927382	1	0.287492	10	0.00011	0.0013	0.86458	0.57709	chr3	84815576	84979198	+	Fbxw7	0
chr3	84926942	84927382	1	0.287492	10	0.00011	0.0013	0.86458	0.57709	chr3	84864144	84979198	+	Fbxw7	0
chr3	85399684	85400223	1	0.124767	10	0.034	0.24	0.75249	0.62772	chr3	85574128	85654470	+	Gatb	173906
chr3	86832204	86833228	1	0.186917	10	0.0021	0.041	0.74589	0.55897	chr3	86786149	86920884	-	Dclk2	0
chr3	86832204	86833228	1	0.186917	10	0.0021	0.041	0.74589	0.55897	chr3	86798919	86920884	-	Dclk2	0
chr3	96269155	96269726	0.031	0.376646	11	5.9e-10	2e-08	0.38806	0.01141	chr3	96269699	96270192	+	Hist2h2bb	0
chr3	96340553	96341366	1	0.183713	10	0.0035	0.016	0.28979	0.10607	chr3	96282908	96293969	-	Fcgr1	46585
chr3	99304916	99305781	1	0.15505	10	0.0021	0.054	0.83909	0.68404	chr3	99253759	99354260	+	Tbx15	0
chr3	99515957	99516624	1	0.205848	10	0.0038	0.0042	0.74144	0.53559	chr3	99253759	99354260	+	Tbx15	161698
chr3	102559668	102560443	1	0.102456	10	0.021	0.15	0.77721	0.67475	chr3	102469918	102521013	+	Ngf	38656
chr3	103074260	103074963	1	0.180641	10	0.0018	0.008	0.67352	0.49287	chr3	103074013	103099720	+	Ampd1	0
chr3	106304557	106305740	1	0.101104	10	0.032	0.23	0.73865	0.63755	chr3	106387383	106406182	-	Chil6	81644
chr3	108903669	108904412	1	-0.118966	10	0.02	0.19	0.73806	0.85703	chr3	108902806	108911704	-	Prpf38b	0
chr3	114912863	114913508	1	0.105726	10	0.017	0.091	0.74424	0.63851	chr3	114904077	115125764	+	Olfm3	0
chr3	114912863	114913508	1	0.105726	10	0.017	0.091	0.74424	0.63851	chr3	114904634	115125764	+	Olfm3	0
chr3	115044527	115045464	1	0.128896	11	0.0064	0.02	0.80798	0.67908	chr3	114904077	115125764	+	Olfm3	0
chr3	115044527	115045464	1	0.128896	11	0.0064	0.02	0.80798	0.67908	chr3	114904634	115125764	+	Olfm3	0
chr3	115084670	115085999	1	0.138466	10	0.022	0.24	0.75961	0.62114	chr3	114904077	115125764	+	Olfm3	0
chr3	115084670	115085999	1	0.138466	10	0.022	0.24	0.75961	0.62114	chr3	114904634	115125764	+	Olfm3	0
chr3	115084670	115085999	1	0.138466	10	0.022	0.24	0.75961	0.62114	chr3	115080964	115125764	+	Olfm3	0
chr3	116232010	116233225	1	0.155017	10	0.0084	0.03	0.86167	0.70665	chr3	116249653	116253484	-	Gpr88	16429
chr3	116853272	116854068	1	0.113716	12	0.012	0.2	0.81954	0.70583	chr3	116859566	116903750	+	Frrs1	5499
chr3	116967500	116968006	0.00097	0.370644	10	1.5e-10	6.1e-10	0.71313	0.34248	chr3	116918261	116968952	-	Palmd	0
chr3	118046527	118047133	1	0.300257	10	2.8e-08	1e-06	0.64016	0.33991	chr3	117781496	117868936	-	Snx7	177592
chr3	118472475	118474048	1	0.22465	10	0.00026	0.0028	0.68735	0.4627	chr3	118562177	119432918	+	Dpyd	88130
chr3	119021219	119021786	1	0.131136	10	0.0021	0.054	0.82013	0.689	chr3	118562177	119432918	+	Dpyd	0
chr3	119028280	119029038	1	0.194729	10	0.002	0.021	0.79748	0.60275	chr3	118562177	119432918	+	Dpyd	0
chr3	121099710	121100238	1	0.156909	10	0.00038	0.0019	0.77612	0.61921	chr3	121155401	121171695	-	Rwdd3	55164
chr3	121339320	121340344	1	0.168427	10	0.0069	0.022	0.61606	0.44763	chr3	121291816	121362011	+	Alg14	0
chr3	121665277	121667117	1	0.188762	16	4.3e-06	0.0014	0.82554	0.63677	chr3	121670762	121682982	+	4930432M17Rik	3646
chr3	122213392	122214306	1	0.143672	10	0.00093	0.0081	0.83807	0.6944	chr3	122245556	122267215	+	Gclm	31251
chr3	122295078	122295300	1	0.140807	10	0.0011	0.016	0.91902	0.77821	chr3	122274413	122285271	+	Dnttip2	9808
chr3	122661664	122663171	1	0.161264	15	0.00013	0.004	0.77985	0.61858	chr3	122538718	122619714	-	Fnbp1l	41951
chr3	122857412	122858487	1	0.10364	11	0.043	0.16	0.90015	0.79651	chr3	122729157	122859374	+	Pde5a	0
chr3	123465656	123466144	1	0.275154	10	5.4e-08	6.4e-05	0.90174	0.62658	chr3	123446912	123506602	+	Prss12	0
chr3	124548582	124549292	1	0.227181	11	9.4e-06	0.00012	0.67015	0.44297	chr3	124401154	124426028	-	1700006A11Rik	122555
chr3	124795437	124796246	1	0.122693	10	0.014	0.022	0.83485	0.71216	chr3	124401154	124426028	-	1700006A11Rik	369410
chr3	125763508	125764362	1	0.34234	15	3.4e-11	1.3e-06	0.67839	0.33605	chr3	125404090	125724986	+	Ndst4	38523
chr3	125846129	125847582	1	0.112206	13	0.0046	0.14	0.79234	0.68014	chr3	125865342	125938550	-	Ugt8a	17761
chr3	126603059	126603663	1	0.174003	10	0.0002	0.0027	0.91285	0.73884	chr3	126596950	126818798	+	Camk2d	0
chr3	126603059	126603663	1	0.174003	10	0.0002	0.0027	0.91285	0.73884	chr3	126596950	126846326	+	Camk2d	0
chr3	126736374	126737158	1	0.113925	10	0.04	0.043	0.82869	0.71477	chr3	126596950	126818798	+	Camk2d	0
chr3	126736374	126737158	1	0.113925	10	0.04	0.043	0.82869	0.71477	chr3	126596950	126846326	+	Camk2d	0
chr3	126745860	126746847	1	0.109839	14	0.056	0.17	0.5906	0.48076	chr3	126596950	126818798	+	Camk2d	0
chr3	126745860	126746847	1	0.109839	14	0.056	0.17	0.5906	0.48076	chr3	126596950	126846326	+	Camk2d	0
chr3	126801113	126801607	0.18	0.347618	11	3e-09	1.1e-07	0.88543	0.53782	chr3	126596950	126818798	+	Camk2d	0
chr3	126801113	126801607	0.18	0.347618	11	3e-09	1.1e-07	0.88543	0.53782	chr3	126596950	126846326	+	Camk2d	0
chr3	127121357	127121923	1	0.136115	11	0.019	0.0073	0.65712	0.521	chr3	126921606	127499115	-	Ank2	0
chr3	127121357	127121923	1	0.136115	11	0.019	0.0073	0.65712	0.521	chr3	126921606	127409058	-	Ank2	0
chr3	127242090	127242690	1	0.163947	10	0.0025	0.0059	0.83222	0.66827	chr3	126921606	127499115	-	Ank2	0
chr3	127242090	127242690	1	0.163947	10	0.0025	0.0059	0.83222	0.66827	chr3	126921606	127409058	-	Ank2	0
chr3	127311319	127312170	1	0.165838	11	1.7e-05	0.0027	0.90887	0.74303	chr3	126921606	127499115	-	Ank2	0
chr3	127311319	127312170	1	0.165838	11	1.7e-05	0.0027	0.90887	0.74303	chr3	126921606	127409058	-	Ank2	0
chr3	127356386	127356809	1	0.126488	11	0.0027	0.015	0.93187	0.80538	chr3	126921606	127499115	-	Ank2	0
chr3	127356386	127356809	1	0.126488	11	0.0027	0.015	0.93187	0.80538	chr3	126921606	127409058	-	Ank2	0
chr3	127540356	127541491	1	0.135692	10	0.0033	0.022	0.85817	0.72248	chr3	127536713	127553349	-	Larp7	0
chr3	128096897	128097941	1	0.133846	10	0.0033	0.022	0.81344	0.67959	chr3	127869687	127896323	-	5730508B09Rik	200575
chr3	128540986	128542121	1	0.106396	14	0.0011	0.023	0.82817	0.72178	chr3	127869687	127896323	-	5730508B09Rik	644664
chr3	128634078	128634821	1	0.123997	10	0.0014	0.0084	0.82147	0.69747	chr3	129199877	129219594	+	Pitx2	565057
chr3	128851626	128852357	1	0.152238	10	0.019	0.071	0.79409	0.64185	chr3	129199877	129219594	+	Pitx2	347521
chr3	129213116	129213403	1	0.244886	10	1.9e-05	0.0042	0.42936	0.18447	chr3	129199877	129219594	+	Pitx2	0
chr3	129534938	129536069	1	0.201147	12	0.0032	0.057	0.77454	0.57339	chr3	129532385	129638493	+	Elovl6	0
chr3	129770794	129771459	1	0.105776	10	0.0053	0.015	0.90597	0.8002	chr3	129677576	129755322	-	Egf	15473
chr3	130191496	130192430	1	0.207846	10	0.0023	0.0041	0.70669	0.49885	chr3	130180844	130599883	+	Col25a1	0
chr3	130620666	130621341	1	0.131932	11	0.0059	0.057	0.81016	0.67823	chr3	130617447	130635750	+	Etnppl	0
chr3	130620666	130621341	1	0.131932	11	0.0059	0.057	0.81016	0.67823	chr3	130617574	130635750	+	Etnppl	0
chr3	132080186	132081296	1	0.146953	11	0.0019	0.011	0.83375	0.68679	chr3	132085291	132180304	+	Dkk2	3996
chr3	132094206	132094909	1	0.111908	14	0.0019	0.018	0.84318	0.73127	chr3	132085291	132180304	+	Dkk2	0
chr3	132219796	132220609	1	0.209532	11	0.00082	0.0028	0.58786	0.37833	chr3	132085291	132180304	+	Dkk2	39493
chr3	132939020	132939621	1	0.268004	10	5.1e-05	0.00021	0.6682	0.40019	chr3	132881744	132949814	-	Npnt	0
chr3	132939020	132939621	1	0.268004	10	5.1e-05	0.00021	0.6682	0.40019	chr3	132881744	132950291	-	Npnt	0
chr3	134317053	134317731	1	0.105663	10	0.014	0.15	0.87321	0.76754	chr3	134236494	134262089	+	Cxxc4	54965
chr3	136383232	136384007	1	0.100494	10	0.016	0.068	0.91134	0.81085	chr3	136053363	136326066	-	Bank1	57167
chr3	136405404	136406545	1	0.191962	10	0.00037	0.006	0.79449	0.60253	chr3	136053363	136326066	-	Bank1	79339
chr3	136887269	136888228	1	0.105111	10	0.0017	0.016	0.83925	0.73414	chr3	136670065	136937727	+	Ppp3ca	0
chr3	137147178	137148021	1	0.124974	10	0.0094	0.052	0.89821	0.77324	chr3	137341077	137431069	+	Emcn	193057
chr3	137330522	137331596	1	0.160472	10	0.041	0.04	0.71841	0.55794	chr3	137341077	137431069	+	Emcn	9482
chr3	137514129	137515523	1	0.176972	10	0.0028	0.022	0.77812	0.60115	chr3	137550044	137552622	-	Gm4861	34522
chr3	137630297	137631005	1	0.116881	10	0.058	0.064	0.87427	0.75739	chr3	137623671	137628332	+	Ddit4l	1966
chr3	138262976	138263144	1	0.290358	10	6.5e-09	1.7e-06	0.91095	0.62059	chr3	138277644	138290691	+	Adh1	14501
chr3	139728820	139729923	1	0.197862	10	0.00028	0.002	0.73004	0.53218	chr3	139205892	139710299	+	Stpg2	18522
chr3	139850088	139850867	1	0.195795	12	0.00081	0.0014	0.80728	0.61148	chr3	139205892	139710299	+	Stpg2	139790
chr3	140789311	140789918	1	0.118773	10	0.013	0.29	0.77663	0.65786	chr3	141210003	141212355	-	Pdha2	420086
chr3	141660260	141660692	1	0.300369	12	1.1e-08	3.9e-05	0.50619	0.20582	chr3	141465563	141834924	+	Unc5c	0
chr3	142629958	142630644	1	0.101552	10	0.094	0.23	0.70449	0.60294	chr3	142620662	142638008	+	Gbp2	0
chr3	142882758	142883449	1	0.1461	10	0.024	0.045	0.55069	0.40459	chr3	142790901	142882004	-	Pkn2	755
chr3	143034658	143035060	1	0.193519	10	0.00078	0.016	0.53279	0.33927	chr3	142790901	142882004	-	Pkn2	152655
chr3	143658665	143659561	1	0.10075	10	0.0086	0.12	0.89516	0.79441	chr3	144188529	144202332	-	Lmo4	528969
chr3	143658665	143659561	1	0.10075	10	0.0086	0.12	0.89516	0.79441	chr3	144188529	144202396	-	Lmo4	528969
chr3	143658665	143659561	1	0.10075	10	0.0086	0.12	0.89516	0.79441	chr3	144188529	144205255	-	Lmo4	528969
chr3	143825840	143826578	1	0.190722	10	0.00016	0.0059	0.79652	0.6058	chr3	144188529	144202332	-	Lmo4	361952
chr3	143825840	143826578	1	0.190722	10	0.00016	0.0059	0.79652	0.6058	chr3	144188529	144202396	-	Lmo4	361952
chr3	143825840	143826578	1	0.190722	10	0.00016	0.0059	0.79652	0.6058	chr3	144188529	144205255	-	Lmo4	361952
chr3	144142506	144142954	1	0.125642	12	0.00081	0.013	0.87179	0.74615	chr3	144188529	144202332	-	Lmo4	45576
chr3	144142506	144142954	1	0.125642	12	0.00081	0.013	0.87179	0.74615	chr3	144188529	144202396	-	Lmo4	45576
chr3	144142506	144142954	1	0.125642	12	0.00081	0.013	0.87179	0.74615	chr3	144188529	144205255	-	Lmo4	45576
chr3	144749453	144750036	1	0.152572	10	0.0015	0.03	0.77299	0.62042	chr3	144729676	144760977	-	Clca3a1	0
chr3	145548247	145549298	1	0.133749	13	0.003	0.044	0.65901	0.52526	chr3	145292471	145552011	+	Col24a1	0
chr3	146212160	146212906	1	0.169301	10	0.0056	0.12	0.87448	0.70518	chr3	146220960	146286214	+	Lpar3	8055
chr3	146894027	146894311	0.16	0.295777	10	1.3e-08	1e-07	0.88202	0.58624	chr3	146852366	146940256	+	Ttll7	0
chr3	146894027	146894311	0.16	0.295777	10	1.3e-08	1e-07	0.88202	0.58624	chr3	146852366	146984008	+	Ttll7	0
chr3	146945873	146947051	1	0.199095	13	0.00015	1.5e-05	0.48783	0.28873	chr3	146852366	146984008	+	Ttll7	0
chr3	147091962	147093308	1	0.175952	13	0.00049	0.034	0.77351	0.59756	chr3	146852366	146984008	+	Ttll7	107955
chr3	147166217	147166805	1	0.193028	10	8.4e-06	0.0017	0.75097	0.55795	chr3	146852366	146984008	+	Ttll7	182210
chr3	147230267	147231203	1	0.135995	13	0.00011	0.0066	0.88138	0.74539	chr3	146852366	146984008	+	Ttll7	246260
chr3	147482393	147483932	1	0.165435	12	0.001	0.0038	0.77558	0.61014	chr3	146852366	146984008	+	Ttll7	498386
chr3	149008456	149009885	1	0.127008	12	0.044	0.2	0.84541	0.7184	chr3	148815585	148954635	-	Adgrl2	53822
chr3	149102705	149103226	1	0.247701	10	2.3e-05	6.2e-05	0.7484	0.5007	chr3	148815585	148954635	-	Adgrl2	148071
chr3	149411748	149412740	1	0.128488	13	0.017	0.17	0.72232	0.59383	chr3	148815585	148954635	-	Adgrl2	457114
chr3	150914863	150915962	1	-0.115504	10	0.0099	0.07	0.6288	0.7443	chr3	151437881	151545081	+	Adgrl4	521920
chr3	151001306	151003388	1	0.136034	19	0.01	0.1	0.62153	0.48549	chr3	151437881	151545081	+	Adgrl4	434494
chr3	151517497	151518632	1	0.215814	10	6e-05	0.00015	0.75181	0.53599	chr3	151437881	151545081	+	Adgrl4	0
chr3	153476687	153477318	1	0.264541	10	1e-05	0.0041	0.76701	0.50247	chr3	153202508	153725133	-	St6galnac3	0
chr3	153513619	153514459	1	0.154979	11	0.0094	0.069	0.67151	0.51653	chr3	153202508	153725133	-	St6galnac3	0
chr4	3601313	3602280	1	0.141215	10	0.0014	0.028	0.85812	0.71691	chr4	3574878	3616623	+	Tgs1	0
chr4	6902861	6904327	1	0.127689	10	0.024	0.054	0.82276	0.69507	chr4	6687385	6990723	-	Tox	0
chr4	6961289	6961950	1	0.207143	10	2.3e-05	0.0037	0.86751	0.66036	chr4	6687385	6990723	-	Tox	0
chr4	13096529	13096771	1	0.183805	10	0.00073	0.04	0.7709	0.58709	chr4	12906836	12981485	+	Triqk	115045
chr4	13171694	13172046	1	0.195552	10	0.0024	0.011	0.81055	0.615	chr4	12906836	12981485	+	Triqk	190210
chr4	14082594	14083685	1	0.14975	10	0.02	0.054	0.79871	0.64896	chr4	13743301	13895055	+	Runx1t1	187540
chr4	14082594	14083685	1	0.14975	10	0.02	0.054	0.79871	0.64896	chr4	13751296	13895055	+	Runx1t1	187540
chr4	14082594	14083685	1	0.14975	10	0.02	0.054	0.79871	0.64896	chr4	13784781	13895055	+	Runx1t1	187540
chr4	14506350	14507700	1	0.154791	14	0.043	0.17	0.81041	0.65562	chr4	14505196	14621778	-	Slc26a7	0
chr4	14917682	14918779	1	0.1018	11	0.0055	0.035	0.8851	0.7833	chr4	14864218	14915260	+	Tmem55a	2423
chr4	15348961	15349789	1	0.170973	12	0.018	0.027	0.71686	0.54589	chr4	15265819	15286753	+	Tmem64	62209
chr4	15713898	15714481	1	0.248842	10	3.1e-06	9.9e-05	0.81532	0.56648	chr4	15881263	15906709	+	Calb1	166783
chr4	24674372	24675730	1	0.104738	10	0.096	0.29	0.83992	0.73518	chr4	24617272	24851086	-	Klhl32	0
chr4	25612751	25613794	1	0.129931	11	0.00011	0.00059	0.83315	0.70322	chr4	25609332	25800003	-	Fut9	0
chr4	29138583	29139842	1	0.224571	10	0.0014	0.0084	0.77467	0.55009	chr4	28813130	28967503	+	Epha7	171081
chr4	29177812	29178697	1	0.135536	10	0.002	0.016	0.82318	0.68765	chr4	28813130	28967503	+	Epha7	210310
chr4	30312998	30313693	1	0.205123	10	0.0012	0.0053	0.78245	0.57733	chr4	28813130	28967503	+	Epha7	1345496
chr4	31318556	31319755	1	0.102068	10	0.14	0.22	0.55596	0.4539	chr4	31964106	32023466	+	Map3k7	644352
chr4	31924121	31925448	1	0.203938	10	0.0058	0.04	0.68975	0.48581	chr4	31964106	32023466	+	Map3k7	38659
chr4	35178447	35179024	1	0.310149	10	4.8e-07	6.5e-05	0.74528	0.43513	chr4	35191281	35225880	-	3110043O21Rik	12258
chr4	35394330	35395057	1	0.218348	12	1e-05	0.00026	0.82207	0.60373	chr4	35191281	35225880	-	3110043O21Rik	168451
chr4	35704523	35705569	1	0.150351	10	0.0084	0.04	0.73309	0.58274	chr4	35706647	36951744	-	Lingo2	1079
chr4	35704523	35705569	1	0.150351	10	0.0084	0.04	0.73309	0.58274	chr4	35706647	36718963	-	Lingo2	1079
chr4	35704523	35705569	1	0.150351	10	0.0084	0.04	0.73309	0.58274	chr4	35706647	35845204	-	Lingo2	1079
chr4	35843987	35844983	1	0.137031	10	0.015	0.053	0.72664	0.58961	chr4	35706647	36951744	-	Lingo2	0
chr4	35843987	35844983	1	0.137031	10	0.015	0.053	0.72664	0.58961	chr4	35706647	36718963	-	Lingo2	0
chr4	35843987	35844983	1	0.137031	10	0.015	0.053	0.72664	0.58961	chr4	35706647	35845204	-	Lingo2	0
chr4	39911277	39911965	1	0.111815	10	0.042	0.12	0.81239	0.70057	chr4	40143264	40199009	+	Aco1	231300
chr4	46137285	46137742	1	0.122738	10	0.11	0.32	0.65191	0.52917	chr4	46114745	46138475	-	Tstd2	0
chr4	48089523	48090195	1	0.105094	10	0.034	0.12	0.83137	0.72628	chr4	48045304	48086446	+	Nr4a3	3078
chr4	48716009	48717022	1	0.190908	12	0.001	0.00096	0.6795	0.4886	chr4	48663513	48673492	+	Murc	42518
chr4	51969163	51970062	1	0.152036	13	5.4e-05	0.0035	0.7397	0.58766	chr4	52439220	52488365	+	Smc2	469159
chr4	52225865	52226743	1	0.177105	10	0.00031	0.006	0.70643	0.52932	chr4	52439220	52488365	+	Smc2	212478
chr4	52621689	52622954	1	0.16501	10	0.033	0.11	0.71422	0.5492	chr4	52596273	52612163	+	Toporsl	9527
chr4	57144792	57145862	1	0.106467	10	0.027	0.041	0.83624	0.72977	chr4	57061725	57143156	-	Epb41l4b	1637
chr4	58713325	58714247	1	0.172095	10	0.017	0.28	0.80208	0.62998	chr4	58784778	58785720	-	Olfr267	70532
chr4	58900033	58900973	1	0.142383	10	0.00068	0.004	0.91363	0.77125	chr4	58800030	58912725	-	AI314180	0
chr4	59547766	59548226	0.17	0.268261	11	1.1e-09	1.1e-07	0.38607	0.11781	chr4	59471867	59549364	-	Ptbp3	0
chr4	63895888	63896797	1	0.103039	11	0.092	0.15	0.85841	0.75537	chr4	63832823	63861284	-	Tnfsf8	34605
chr4	67273561	67275103	1	0.111394	10	0.015	0.29	0.7492	0.6378	chr4	66827550	66846581	+	Tlr4	426981
chr4	77356730	77357825	1	0.137278	10	0.0021	0.03	0.85495	0.71767	chr4	75941236	78211895	-	Ptprd	0
chr4	81505076	81505910	1	0.170491	10	0.001	0.022	0.87573	0.70524	chr4	81278498	81442815	-	Mpdz	62262
chr4	82345388	82346531	1	0.11944	10	0.018	0.11	0.92451	0.80507	chr4	82290172	82505779	-	Nfib	0
chr4	82437135	82438092	1	0.241316	10	0.00064	0.015	0.56142	0.3201	chr4	82290172	82505779	-	Nfib	0
chr4	82713780	82714420	1	0.197068	10	0.0024	0.011	0.70023	0.50316	chr4	82798737	82859661	-	Zdhhc21	84318
chr4	82933546	82934070	1	0.172238	10	0.0034	0.0048	0.39934	0.22711	chr4	82897919	83052167	-	Frem1	0
chr4	82933546	82934070	1	0.172238	10	0.0034	0.0048	0.39934	0.22711	chr4	82897926	83021102	-	Frem1	0
chr4	83064268	83064812	1	0.283144	10	9.8e-09	1.5e-05	0.61995	0.3368	chr4	82897919	83052167	-	Frem1	12102
chr4	83798673	83799462	1	0.290805	10	0.00019	0.0013	0.71774	0.42694	chr4	83525544	83864670	+	Ccdc171	0
chr4	84216750	84217503	1	0.212688	10	0.0025	0.022	0.88663	0.67394	chr4	84272541	84675086	-	Bnc2	55039
chr4	84282257	84282676	1	0.262715	10	2.9e-06	0.00056	0.78923	0.52652	chr4	84272541	84675086	-	Bnc2	0
chr4	84504851	84505469	1	0.200346	10	0.0033	0.071	0.85307	0.65272	chr4	84272541	84675086	-	Bnc2	0
chr4	84759923	84761136	1	0.106644	16	0.0021	0.065	0.85148	0.74483	chr4	84272541	84675086	-	Bnc2	84838
chr4	86576466	86576971	0.15	0.236516	10	2e-09	9.4e-08	0.25828	0.021765	chr4	86575672	86577283	+	Rraga	0
chr4	87454774	87455587	1	0.186066	10	0.00011	0.0013	0.87924	0.69318	chr4	86983125	87230540	-	Slc24a2	224235
chr4	88434871	88435205	1	0.130448	10	0.0045	0.087	0.86593	0.73548	chr4	88412929	88438926	-	Hacd4	0
chr4	88720717	88721558	1	0.223889	17	2.2e-06	0.0012	0.63967	0.41578	chr4	88718291	88722508	-	Klhl9	0
chr4	88912046	88912579	1	0.14513	10	0.028	0.35	0.51248	0.36735	chr4	88879537	88880201	-	Ifne	31846
chr4	88999810	89001120	1	0.101405	12	0.037	0.41	0.81374	0.71234	chr4	88879537	88880201	-	Ifne	119610
chr4	89094862	89095620	1	0.18727	10	0.00059	0.011	0.74883	0.56156	chr4	89137369	89181090	+	Mtap	41750
chr4	89631292	89632083	1	0.109708	10	0.027	0.19	0.72704	0.61734	chr4	89688197	89694766	+	Dmrta1	56115
chr4	91251706	91252641	1	0.174977	10	0.0013	0.0082	0.74838	0.57341	chr4	91250765	91376491	-	Elavl2	0
chr4	91251706	91252641	1	0.174977	10	0.0013	0.0082	0.74838	0.57341	chr4	91250766	91372055	-	Elavl2	0
chr4	91251706	91252641	1	0.174977	10	0.0013	0.0082	0.74838	0.57341	chr4	91250766	91376496	-	Elavl2	0
chr4	91251706	91252641	1	0.174977	10	0.0013	0.0082	0.74838	0.57341	chr4	91250766	91399984	-	Elavl2	0
chr4	93426038	93428309	1	0.104757	12	0.012	0.066	0.78063	0.67587	chr4	93334147	93335511	-	Tusc1	90528
chr4	93995988	93996544	1	0.108264	10	0.014	0.15	0.79736	0.6891	chr4	94500078	94556796	-	Caap1	503535
chr4	94416331	94416857	1	0.161263	10	0.00038	0.015	0.74213	0.58087	chr4	94500078	94556796	-	Caap1	83222
chr4	95355809	95356861	1	0.119993	10	0.046	0.087	0.83815	0.71816	chr4	95557506	95926939	+	Fggy	200646
chr4	96968529	96969592	1	0.130562	10	0.057	0.24	0.70227	0.57171	chr4	96723886	96785160	-	Gm12695	183370
chr4	97050914	97051916	1	0.140434	10	0.015	0.22	0.88712	0.74669	chr4	96723886	96785160	-	Gm12695	265755
chr4	97583469	97584063	1	0.141011	10	0.0063	0.12	0.51772	0.37671	chr4	97581942	98118876	+	Nfia	0
chr4	97586693	97587228	1	-0.116827	10	0.059	0.34	0.45957	0.57639	chr4	97581942	98118876	+	Nfia	0
chr4	98032560	98033624	1	0.113592	10	0.072	0.14	0.89156	0.77797	chr4	97581942	98118876	+	Nfia	0
chr4	98032560	98033624	1	0.113592	10	0.072	0.14	0.89156	0.77797	chr4	97777625	98118876	+	Nfia	0
chr4	98180891	98182008	1	0.165435	12	0.0056	0.076	0.70727	0.54183	chr4	97581942	98118876	+	Nfia	62016
chr4	98180891	98182008	1	0.165435	12	0.0056	0.076	0.70727	0.54183	chr4	97777625	98118876	+	Nfia	62016
chr4	98954037	98954848	1	0.157198	10	0.0045	0.04	0.78532	0.62812	chr4	98936658	99120915	-	Dock7	0
chr4	99266685	99267845	1	0.14871	10	0.0053	0.04	0.83388	0.68517	chr4	99193933	99259787	+	Atg4c	6899
chr4	99266685	99267845	1	0.14871	10	0.0053	0.04	0.83388	0.68517	chr4	99194146	99259787	+	Atg4c	6899
chr4	99658483	99659231	1	0.148397	10	0.0027	0.016	0.44651	0.29812	chr4	99656298	99658671	+	Foxd3	0
chr4	99957551	99958091	1	0.220796	10	4.7e-05	0.00059	0.67862	0.45782	chr4	99929450	99987294	+	Pgm2	0
chr4	100049610	100050316	1	0.101565	10	0.012	0.089	0.89145	0.78988	chr4	100095790	100335761	+	Ror1	45475
chr4	100049610	100050316	1	0.101565	10	0.012	0.089	0.89145	0.78988	chr4	100095790	100444806	+	Ror1	45475
chr4	102229322	102230406	1	0.168625	12	0.0035	0.031	0.79649	0.62787	chr4	102254741	102555924	+	Pde4b	24336
chr4	102444268	102445420	1	0.221231	10	0.00011	0.004	0.84242	0.62119	chr4	102254741	102555924	+	Pde4b	0
chr4	102444268	102445420	1	0.221231	10	0.00011	0.004	0.84242	0.62119	chr4	102254938	102607262	+	Pde4b	0
chr4	102975164	102975806	1	0.271483	10	4.2e-06	0.0028	0.66619	0.39471	chr4	102760134	102972682	+	Sgip1	2483
chr4	103047960	103048350	1	0.131145	10	0.012	0.23	0.84237	0.71123	chr4	103038064	103114299	-	Wdr78	0
chr4	112855019	112855882	1	0.150197	11	0.0064	0.1	0.72188	0.57168	chr4	112804615	113286973	-	Skint6	0
chr4	114991863	114992626	1	0.181232	10	0.00048	0.0083	0.85906	0.67783	chr4	114960612	114987228	-	Cmpk1	4636
chr4	117566608	117567370	1	0.192468	10	0.0011	0.0097	0.87413	0.68167	chr4	117550323	117674297	+	Eri3	0
chr4	117566608	117567370	1	0.192468	10	0.0011	0.0097	0.87413	0.68167	chr4	117550364	117674297	+	Eri3	0
chr4	126201393	126201855	0.0097	0.203119	11	2.7e-09	6.1e-09	0.20474	0.0016234	chr4	126164082	126202710	-	Thrap3	0
chr4	131952838	131953677	1	0.104758	10	0.0069	0.03	0.93146	0.8267	chr4	131923426	132075313	-	Epb41	0
chr4	131952838	131953677	1	0.104758	10	0.0069	0.03	0.93146	0.8267	chr4	131923428	132049078	-	Epb41	0
chr4	131952838	131953677	1	0.104758	10	0.0069	0.03	0.93146	0.8267	chr4	131923428	132072097	-	Epb41	0
chr4	132063533	132063774	1	0.196939	10	0.00036	0.0024	0.89469	0.69775	chr4	131923426	132075313	-	Epb41	0
chr4	132063533	132063774	1	0.196939	10	0.00036	0.0024	0.89469	0.69775	chr4	131923428	132072097	-	Epb41	0
chr4	141547322	141548124	1	0.240348	10	0.0014	0.0013	0.53075	0.2904	chr4	141467889	141538597	-	Spen	8726
chr4	146059676	146060489	1	0.118942	10	0.013	0.23	0.82927	0.71033	chr4	146097311	146126623	+	Zfp987	36823
chr4	147552824	147553787	1	0.141545	10	0.00027	0.0042	0.68475	0.5432	chr4	147553276	147585201	+	Zfp985	0
chr4	153057963	153058367	1	0.128718	11	0.03	0.29	0.73458	0.60586	chr4	153373220	153482830	-	Ajap1	314854
chr4	155118054	155118480	1	0.250762	10	3e-05	0.0001	0.85261	0.60185	chr4	155086576	155145507	+	Morn1	0
chr5	5173558	5174036	1	0.122826	10	0.0011	0.03	0.76145	0.63862	chr5	4803383	5266068	-	Cdk14	0
chr5	5173558	5174036	1	0.122826	10	0.0011	0.03	0.76145	0.63862	chr5	4803383	5380251	-	Cdk14	0
chr5	6947932	6948658	1	0.129575	10	0.0017	0.091	0.76439	0.63481	chr5	6769029	7344378	-	Zfp804b	0
chr5	7899804	7900760	1	0.127464	10	0.026	0.066	0.82956	0.7021	chr5	7960471	7982213	+	Steap4	59712
chr5	7932982	7933934	1	0.167663	12	0.0027	0.062	0.64403	0.47637	chr5	7960471	7982213	+	Steap4	26538
chr5	8145263	8145991	1	0.123999	10	0.0029	0.053	0.79708	0.67308	chr5	8072346	8368160	-	Adam22	0
chr5	8145263	8145991	1	0.123999	10	0.0029	0.053	0.79708	0.67308	chr5	8092259	8368160	-	Adam22	0
chr5	8866065	8866917	1	0.107365	10	0.037	0.11	0.87469	0.76732	chr5	8798146	8866314	+	Abcb1b	0
chr5	12029150	12030627	1	0.102868	10	0.25	0.58	0.59208	0.48922	chr5	11918042	11922804	+	4933402N22Rik	106347
chr5	12970772	12971835	1	0.101223	10	0.078	0.15	0.81389	0.71267	chr5	12383165	12588943	+	Sema3d	381830
chr5	12992942	12993833	1	0.12304	11	0.019	0.19	0.88571	0.76267	chr5	13396783	13603485	+	Sema3a	402951
chr5	13005971	13007241	1	0.173941	10	0.003	0.03	0.72465	0.55071	chr5	13396783	13603485	+	Sema3a	389543
chr5	13126456	13127398	1	0.193746	10	0.0022	0.048	0.7902	0.59646	chr5	13396783	13603485	+	Sema3a	269386
chr5	13431805	13433126	1	0.104875	10	0.02	0.011	0.73636	0.63149	chr5	13396783	13603485	+	Sema3a	0
chr5	13431805	13433126	1	0.104875	10	0.02	0.011	0.73636	0.63149	chr5	13398996	13603485	+	Sema3a	0
chr5	13431805	13433126	1	0.104875	10	0.02	0.011	0.73636	0.63149	chr5	13399308	13603485	+	Sema3a	0
chr5	14230785	14231552	1	0.104486	10	0.046	0.27	0.77497	0.67048	chr5	14025275	14256689	+	Sema3e	0
chr5	14668947	14669814	1	0.147231	10	0.02	0.071	0.618	0.47077	chr5	14514917	14796042	+	Pclo	0
chr5	14668947	14669814	1	0.147231	10	0.02	0.071	0.618	0.47077	chr5	14514917	14863459	+	Pclo	0
chr5	15548951	15550436	1	0.118609	10	0.063	0.19	0.49393	0.37533	chr5	15524455	15529222	-	Gm21190	19730
chr5	15611954	15612858	1	0.107804	10	0.041	0.15	0.61287	0.50506	chr5	15619098	15623864	+	Speer4d	6241
chr5	16235055	16235739	1	0.11637	10	0.011	0.24	0.74394	0.62757	chr5	15934690	16374511	+	Cacna2d1	0
chr5	17573471	17574101	1	0.207684	13	0.00053	0.0019	0.47535	0.26766	chr5	17574815	17730267	+	Sema3c	715
chr5	17583167	17584061	1	0.161474	10	0.00037	0.016	0.83099	0.66952	chr5	17574815	17730267	+	Sema3c	0
chr5	20582610	20583471	1	0.262789	13	1e-06	0.00058	0.81518	0.55239	chr5	19227045	20704791	+	Magi2	0
chr5	20582610	20583471	1	0.262789	13	1e-06	0.00058	0.81518	0.55239	chr5	19907517	20704791	+	Magi2	0
chr5	20582610	20583471	1	0.262789	13	1e-06	0.00058	0.81518	0.55239	chr5	19907517	20704792	+	Magi2	0
chr5	20634622	20635165	1	0.19786	10	0.0016	0.0082	0.69367	0.49581	chr5	19227045	20704791	+	Magi2	0
chr5	20634622	20635165	1	0.19786	10	0.0016	0.0082	0.69367	0.49581	chr5	19907517	20704791	+	Magi2	0
chr5	20634622	20635165	1	0.19786	10	0.0016	0.0082	0.69367	0.49581	chr5	19907517	20704792	+	Magi2	0
chr5	22393498	22394264	1	0.144718	12	0.0033	0.0098	0.68867	0.54395	chr5	21884453	22344705	-	Reln	48794
chr5	43773004	43773622	1	0.101509	10	0.00014	0.0058	0.96168	0.86017	chr5	43744617	43782149	-	Fbxl5	0
chr5	43773004	43773622	1	0.101509	10	0.00014	0.0058	0.96168	0.86017	chr5	43757748	43782149	-	Fbxl5	0
chr5	44223358	44223898	1	0.277731	10	4.2e-07	0.00038	0.75492	0.47719	chr5	44175161	44226606	-	Tapt1	0
chr5	45903367	45904563	1	0.137483	10	0.0099	0.11	0.76399	0.62651	chr5	45697183	45857540	-	Lcorl	45828
chr5	45903367	45904563	1	0.137483	10	0.0099	0.11	0.76399	0.62651	chr5	45730331	45857540	-	Lcorl	45828
chr5	47477967	47478955	1	0.110084	12	0.0072	0.052	0.83583	0.72575	chr5	47983154	48307736	+	Slit2	504200
chr5	48003309	48004124	1	0.212826	10	0.0032	0.0044	0.5673	0.35447	chr5	47983154	48307736	+	Slit2	0
chr5	48049622	48050482	1	0.134427	10	0.032	0.087	0.60418	0.46976	chr5	47983154	48307736	+	Slit2	0
chr5	51894129	51894325	0.8	0.378786	10	1.8e-09	5.1e-07	0.60694	0.22816	chr5	52150202	52190546	-	Dhx15	255878
chr5	54099934	54100884	1	0.159945	11	0.041	0.045	0.65914	0.4992	chr5	53998522	54121057	+	Stim2	0
chr5	54279490	54280295	1	0.149185	10	0.0038	0.041	0.80988	0.66069	chr5	53998522	54121057	+	Stim2	158434
chr5	54736877	54737474	1	-0.10304	10	0.037	0.15	0.72383	0.82687	chr5	53998522	54121057	+	Stim2	615821
chr5	57768300	57769060	1	0.143236	10	0.073	0.14	0.71967	0.57644	chr5	57718080	58133235	+	Pcdh7	0
chr5	59242741	59243894	1	0.122778	10	0.019	0.04	0.78884	0.66606	chr5	57718080	58133235	+	Pcdh7	1109507
chr5	62819615	62820838	1	0.134967	10	0.017	0.15	0.63764	0.50267	chr5	62813822	62888318	+	Dthd1	0
chr5	64180757	64181855	1	0.187921	10	0.0065	0.079	0.67312	0.48519	chr5	64160259	64351486	+	Tbc1d1	0
chr5	64595926	64596215	1	0.30946	10	2.3e-05	0.00015	0.54245	0.23299	chr5	64803522	64830129	+	Klf3	207308
chr5	66974906	66976378	1	0.184138	15	3.3e-06	0.0006	0.88259	0.69845	chr5	66745839	67057159	+	Limch1	0
chr5	66974906	66976378	1	0.184138	15	3.3e-06	0.0006	0.88259	0.69845	chr5	66968415	67057159	+	Limch1	0
chr5	67138074	67139094	1	0.117237	11	0.018	0.2	0.6899	0.57266	chr5	67094396	67099126	-	Phox2b	38949
chr5	67738048	67738934	1	0.17855	10	0.0004	0.016	0.7822	0.60365	chr5	67618138	67847431	-	Atp8a1	0
chr5	67823763	67824418	1	0.188306	13	7.9e-05	0.0035	0.87312	0.68481	chr5	67618138	67847431	-	Atp8a1	0
chr5	68027236	68028161	1	0.141873	10	0.057	0.15	0.60375	0.46187	chr5	68031834	68166398	+	Grxcr1	3674
chr5	70532768	70533575	1	0.18691	10	0.00076	0.0082	0.6254	0.43849	chr5	70751046	70842617	-	Gabrg1	217472
chr5	71500154	71501777	1	0.101053	12	0.027	0.24	0.72619	0.62513	chr5	71442822	71548205	-	Cox7b2	0
chr5	71571668	71572725	1	0.142116	10	0.028	0.23	0.75868	0.61656	chr5	71569733	71658308	-	Gabra4	0
chr5	72268300	72269125	1	0.198673	11	0.0031	0.035	0.68836	0.48968	chr5	72203342	72298758	+	Atp10d	0
chr5	75010711	75011505	1	0.126642	10	0.00044	0.016	0.84814	0.7215	chr5	75005003	75044641	-	Chic2	0
chr5	75015935	75016807	1	0.142196	10	0.012	0.039	0.81491	0.67271	chr5	75005003	75044641	-	Chic2	0
chr5	76998206	76998858	1	0.112957	10	0.087	0.28	0.69673	0.58377	chr5	76974700	76999935	+	Srp72	0
chr5	77380266	77380575	1	0.152217	10	0.0071	0.0053	0.62792	0.4757	chr5	77349239	77408045	-	Igfbp7	0
chr5	78577966	78578703	1	0.115784	12	0.00061	0.017	0.82415	0.70837	chr5	77349239	77408045	-	Igfbp7	1169922
chr5	78625934	78626661	1	0.119114	10	0.12	0.065	0.85092	0.73181	chr5	77349239	77408045	-	Igfbp7	1217890
chr5	79523107	79524140	1	0.10457	10	0.016	0.07	0.7651	0.66053	chr5	81020570	81795887	+	Adgrl3	1496431
chr5	81303867	81305197	1	0.104075	10	0.013	0.041	0.76578	0.6617	chr5	81020570	81795887	+	Adgrl3	0
chr5	81303867	81305197	1	0.104075	10	0.013	0.041	0.76578	0.6617	chr5	81021592	81795730	+	Adgrl3	0
chr5	81370046	81370728	1	0.139937	10	0.0033	0.12	0.80013	0.66019	chr5	81020570	81795887	+	Adgrl3	0
chr5	81370046	81370728	1	0.139937	10	0.0033	0.12	0.80013	0.66019	chr5	81021592	81795730	+	Adgrl3	0
chr5	81718372	81718978	1	0.214534	10	0.00011	0.012	0.68822	0.47369	chr5	81020570	81795887	+	Adgrl3	0
chr5	81718372	81718978	1	0.214534	10	0.00011	0.012	0.68822	0.47369	chr5	81021592	81795730	+	Adgrl3	0
chr5	87113810	87114409	1	0.136629	10	0.012	0.011	0.64508	0.50845	chr5	87124946	87140340	-	Ugt2b5	10538
chr5	87670899	87671709	1	0.102309	10	0.075	0.5	0.68377	0.58146	chr5	87666207	87682577	+	Csn1s1	0
chr5	88867613	88868129	1	0.120177	11	0.036	0.1	0.79923	0.67905	chr5	88887259	89239656	+	Slc4a4	19131
chr5	90491644	90492018	1	0.189246	10	9e-05	0.0013	0.71449	0.52524	chr5	90490713	90508907	+	Afp	0
chr5	90571202	90572089	1	0.24829	10	1.4e-05	0.00014	0.69173	0.44344	chr5	90561208	90597906	+	5830473C10Rik	0
chr5	90727096	90728067	1	0.177324	10	0.017	0.16	0.74552	0.5682	chr5	90759297	90761625	+	Cxcl5	31231
chr5	90778571	90779273	1	0.150627	10	0.0037	0.016	0.62845	0.47783	chr5	90772434	90773383	+	Pf4	5189
chr5	92432836	92434229	1	0.158223	15	0.0033	0.011	0.73295	0.57473	chr5	92415539	92435199	-	Nup54	0
chr5	95958275	95958982	1	0.119996	10	0.025	0.15	0.80603	0.68603	chr5	95956938	95961068	+	Cxcl13	0
chr5	97244645	97245566	1	0.107913	10	0.0075	0.039	0.85274	0.74482	chr5	97082328	97111596	-	Paqr3	133050
chr5	97363330	97364186	1	0.170851	10	0.014	0.03	0.79648	0.62563	chr5	97382208	97392330	-	Naa11	18023
chr5	97499908	97500584	1	0.125169	10	0.013	0.19	0.84761	0.72244	chr5	97455160	97457008	-	Gk2	42901
chr5	97642462	97642674	1	0.171517	10	1.1e-05	6.5e-05	0.90241	0.73089	chr5	97455160	97457008	-	Gk2	185455
chr5	97917642	97917984	1	0.162793	10	0.0051	0.039	0.83927	0.67647	chr5	97884687	98030962	-	Antxr2	0
chr5	97980107	97981100	1	0.142725	13	0.0085	0.11	0.69036	0.54763	chr5	97884687	98030962	-	Antxr2	0
chr5	98262315	98263610	1	0.114167	11	0.021	0.099	0.71222	0.59805	chr5	98254183	98277033	+	Fgf5	0
chr5	98292486	98293131	1	0.140283	14	0.0034	0.037	0.21148	0.071199	chr5	98254183	98277033	+	Fgf5	15454
chr5	98600798	98602018	1	0.111261	11	0.097	0.29	0.75779	0.64653	chr5	98329303	98802019	+	1700007G11Rik	0
chr5	100270518	100271183	1	0.202635	10	0.00055	0.0019	0.73738	0.53475	chr5	100361648	100416234	-	Sec31a	90466
chr5	101166790	101167425	1	0.125834	10	0.068	0.29	0.61948	0.49364	chr5	100846228	100899102	+	Gpat3	267689
chr5	102612981	102613493	1	0.19829	10	5.5e-05	0.00087	0.77946	0.58117	chr5	102481390	102897937	+	Arhgap24	0
chr5	106979039	106979889	1	0.104284	10	0.052	0.039	0.78114	0.67685	chr5	106964321	106984439	+	Cdc7	0
chr5	106979039	106979889	1	0.104284	10	0.052	0.039	0.78114	0.67685	chr5	106964560	106984439	+	Cdc7	0
chr5	107819588	107820520	1	0.10819	12	1.3e-05	0.00045	0.94861	0.84042	chr5	107744794	107875107	-	Evi5	0
chr5	113123279	113123908	1	0.331616	12	9.1e-07	2.5e-05	0.7045	0.37289	chr5	113086322	113138585	-	2900026A02Rik	0
chr5	113123279	113123908	1	0.331616	12	9.1e-07	2.5e-05	0.7045	0.37289	chr5	113086322	113163313	-	2900026A02Rik	0
chr5	115685887	115686800	1	0.19761	11	0.00019	0.015	0.65108	0.45347	chr5	115649285	115731559	-	Bicdl1	0
chr5	119661683	119662126	1	0.282862	10	1.9e-07	0.00059	0.50417	0.22131	chr5	119670861	119684724	+	Tbx3	8736
chr5	121969116	121969293	1	0.152178	10	0.00012	6.1e-05	0.84212	0.68994	chr5	121860215	122047825	-	Cux2	0
chr5	121969116	121969293	1	0.152178	10	0.00012	6.1e-05	0.84212	0.68994	chr5	121860215	122049851	-	Cux2	0
chr5	123719176	123720147	1	0.218044	10	0.00012	0.00026	0.38218	0.16413	chr5	123698301	123721044	-	Zcchc8	0
chr5	141590810	141591697	1	0.186172	14	0.0019	0.003	0.67555	0.48938	chr5	141241533	142213791	+	Sdk1	0
chr5	145766146	145767214	1	0.106451	10	0.047	0.15	0.63342	0.52697	chr5	145773982	145805874	-	Cyp3a44	6769
chr5	146232585	146233388	1	0.23996	14	2.7e-06	0.00016	0.54033	0.30037	chr5	146231674	146302874	+	Cdk8	0
chr5	147778316	147778719	1	0.203748	13	3.7e-06	9.3e-05	0.44044	0.2367	chr5	147562195	147725988	-	Flt1	52329
chr5	148153434	148153831	1	0.200932	10	3e-05	0.0013	0.7985	0.59757	chr5	147957319	148316065	+	Mtus2	0
chr5	149002493	149002825	1	0.327096	10	1.2e-06	6.4e-05	0.83987	0.51277	chr5	149046701	149051616	-	Hmgb1	43877
chr5	149002493	149002825	1	0.327096	10	1.2e-06	6.4e-05	0.83987	0.51277	chr5	149046701	149053057	-	Hmgb1	43877
chr6	3183312	3183825	1	0.12493	10	0.014	0.054	0.56793	0.443	chr6	3372257	3399571	-	Samd9l	188433
chr6	3511220	3512306	1	0.106892	14	0.016	0.094	0.87002	0.76313	chr6	3498392	3603531	+	Vps50	0
chr6	3511220	3512306	1	0.106892	14	0.016	0.094	0.87002	0.76313	chr6	3498392	3601110	+	Vps50	0
chr6	4192526	4193443	1	0.120674	10	0.00026	0.00086	0.87128	0.7506	chr6	4076903	4086927	-	Bet1	105600
chr6	4506038	4507570	1	0.295209	15	1.6e-07	2.8e-05	0.60458	0.30937	chr6	4505617	4541543	+	Col1a2	0
chr6	4657060	4658068	1	0.131424	10	0.00044	0.012	0.92037	0.78894	chr6	4601065	4643381	+	Casd1	13680
chr6	4704031	4705190	1	0.15355	10	0.03	0.14	0.79894	0.64539	chr6	4674349	4747204	-	Sgce	0
chr6	4827755	4828669	1	0.166214	10	0.0048	0.011	0.60498	0.43877	chr6	4747305	4760516	+	Peg10	67240
chr6	6470171	6470819	1	0.368819	10	2.9e-06	3.5e-06	0.75562	0.3868	chr6	6558274	6578658	-	Sem1	87456
chr6	7627306	7627631	1	0.114802	10	0.028	0.22	0.68652	0.57172	chr6	7675170	7693182	-	Asns	47540
chr6	8037347	8038135	1	0.1734	10	0.00038	0.0035	0.68339	0.50999	chr6	7997807	8192617	-	Col28a1	0
chr6	9040568	9041555	1	0.154868	10	0.023	0.35	0.6623	0.50743	chr6	8950018	9248578	+	Nxph1	0
chr6	10339219	10339807	1	0.124024	10	0.015	0.29	0.83998	0.71596	chr6	8950018	9248578	+	Nxph1	1090642
chr6	10759474	10760598	1	0.115506	10	0.022	0.14	0.81727	0.70176	chr6	11900372	11907446	-	Ndufa4	1139775
chr6	11428473	11428932	1	0.154218	13	0.00034	0.014	0.82735	0.67313	chr6	11900372	11907446	-	Ndufa4	471441
chr6	11609894	11610446	1	0.171195	11	0.00039	0.0078	0.6305	0.45931	chr6	11900372	11907446	-	Ndufa4	289927
chr6	12518234	12518732	1	0.343979	10	4.1e-08	2.8e-06	0.84465	0.50068	chr6	12311607	12749253	-	Thsd7a	0
chr6	13733845	13735141	1	0.120723	10	0.019	0.19	0.73083	0.61011	chr6	13625674	13677966	-	Bmt2	55880
chr6	14705656	14706348	1	0.149928	10	0.00061	0.022	0.92534	0.77541	chr6	14713821	14755274	-	Ppp1r3a	7474
chr6	15411301	15411786	1	0.343164	10	9.7e-07	3.5e-05	0.71727	0.3741	chr6	14901348	15441977	+	Foxp2	0
chr6	15411301	15411786	1	0.343164	10	9.7e-07	3.5e-05	0.71727	0.3741	chr6	15185505	15441977	+	Foxp2	0
chr6	16213131	16214430	1	0.260075	10	0.00011	0.00023	0.75073	0.49065	chr6	15720660	15802169	+	Mdfic	410963
chr6	16554436	16555119	1	0.150135	10	0.0026	0.0083	0.77447	0.62434	chr6	16833380	16898441	-	Tfec	278262
chr6	16793312	16794261	1	0.238249	10	2.8e-05	0.00022	0.67346	0.43521	chr6	16833380	16898441	-	Tfec	39120
chr6	17407086	17407948	1	0.154007	10	0.0089	0.07	0.78765	0.63364	chr6	17463956	17573980	+	Met	56009
chr6	17497172	17498163	1	0.137224	10	0.0019	0.0029	0.80326	0.66603	chr6	17463956	17573980	+	Met	0
chr6	17754360	17755514	1	0.153519	11	0.0022	0.015	0.76535	0.61183	chr6	17693993	17943023	+	St7	0
chr6	17754360	17755514	1	0.153519	11	0.0022	0.015	0.76535	0.61183	chr6	17743591	17943023	+	St7	0
chr6	17754360	17755514	1	0.153519	11	0.0022	0.015	0.76535	0.61183	chr6	17749169	17943023	+	St7	0
chr6	18819469	18820249	1	0.111844	10	0.12	0.34	0.58236	0.47052	chr6	18848634	18854052	+	Lsm8	28386
chr6	21302133	21303101	1	0.19731	10	0.00057	0.022	0.80385	0.60654	chr6	21216108	21729805	+	Kcnd2	0
chr6	21608924	21609785	1	0.131087	10	0.12	0.074	0.74407	0.61298	chr6	21216108	21729805	+	Kcnd2	0
chr6	22178433	22179461	1	0.107265	10	0.0034	0.016	0.91228	0.80502	chr6	21985909	22255606	+	Cped1	0
chr6	22233577	22234542	1	0.122852	10	0.038	0.037	0.64897	0.52612	chr6	21985909	22255606	+	Cped1	0
chr6	22261400	22262257	1	0.243772	10	6.5e-07	6.1e-05	0.84063	0.59686	chr6	21985909	22255606	+	Cped1	5795
chr6	22361490	22362662	1	0.274295	10	1.2e-05	0.0029	0.80739	0.5331	chr6	22306521	22356081	-	Fam3c	5410
chr6	23188290	23188865	1	0.112519	10	0.0079	0.092	0.8366	0.72409	chr6	23072172	23132986	-	Aass	55305
chr6	23337085	23338299	1	0.10953	15	0.00067	0.041	0.81445	0.70492	chr6	23262773	23839421	-	Cadps2	0
chr6	25720813	25721731	1	0.114969	10	0.026	0.092	0.72978	0.61481	chr6	25743734	25809226	-	Pot1a	22004
chr6	28075327	28076301	1	0.208021	10	0.00012	0.0042	0.70191	0.49388	chr6	27275120	28126426	-	Grm8	0
chr6	28075327	28076301	1	0.208021	10	0.00012	0.0042	0.70191	0.49388	chr6	27275120	28134369	-	Grm8	0
chr6	30713830	30714371	0.043	0.308851	12	4.3e-10	2.8e-08	0.49855	0.1897	chr6	30733505	30748466	+	Mest	19135
chr6	31253623	31254263	1	0.156107	10	0.023	0.014	0.47962	0.32351	chr6	31398827	31509477	+	Mkln1	144565
chr6	33026970	33027710	1	0.126423	11	0.015	0.069	0.87412	0.7477	chr6	32792226	33060152	-	Chchd3	0
chr6	33173458	33173920	1	0.30091	10	5.3e-07	0.00037	0.60238	0.30147	chr6	33249089	33477148	+	Exoc4	75170
chr6	34174897	34175291	1	-0.107548	10	0.011	0.022	0.77954	0.88709	chr6	34155878	34177054	-	Slc35b4	0
chr6	34675824	34676451	1	0.125971	10	0.00055	0.03	0.87316	0.74719	chr6	34598503	34775469	+	Cald1	0
chr6	34849442	34850185	1	0.147923	10	0.0014	0.012	0.81323	0.6653	chr6	34780431	34859459	+	Agbl3	0
chr6	42708916	42709248	1	0.1129	10	0.11	0.27	0.70916	0.59626	chr6	42672546	42693059	-	Tcaf1	15858
chr6	47593026	47594029	1	0.282795	10	4.4e-06	4e-05	0.46049	0.17769	chr6	47530273	47595030	-	Ezh2	0
chr6	49216729	49217548	1	0.17127	10	0.0026	0.0016	0.42522	0.25395	chr6	49085217	49214954	-	Igf2bp3	1776
chr6	50187567	50188553	1	0.131961	10	0.07	0.39	0.62113	0.48917	chr6	50110240	50198598	+	Mpp6	0
chr6	51179378	51180100	1	0.221203	10	0.00022	0.00083	0.42507	0.20387	chr6	51432669	51458768	+	Nfe2l3	252570
chr6	51468030	51468540	1	0.187594	10	1.3e-05	0.00016	0.2009	0.013305	chr6	51460434	51469894	-	Hnrnpa2b1	0
chr6	51771462	51771898	1	0.196225	11	0.0016	0.004	0.63093	0.43471	chr6	51859164	52012549	-	Skap2	87267
chr6	51862591	51863547	1	0.131435	11	0.01	0.078	0.76977	0.63833	chr6	51859164	52012549	-	Skap2	0
chr6	51875087	51875575	1	0.178084	10	0.0058	0.04	0.67055	0.49247	chr6	51859164	52012549	-	Skap2	0
chr6	52648922	52649783	1	0.118632	10	0.017	0.12	0.77023	0.65159	chr6	52546229	52640300	-	Hibadh	8623
chr6	52894058	52895336	1	0.202539	10	0.0021	0.016	0.75473	0.55219	chr6	52768067	52909620	-	Jazf1	0
chr6	52894058	52895336	1	0.202539	10	0.0021	0.016	0.75473	0.55219	chr6	52768067	53068624	-	Jazf1	0
chr6	54382179	54382791	1	0.15056	10	0.011	0.11	0.7814	0.63084	chr6	54327011	54330200	+	Prr15	51980
chr6	54398775	54400091	1	0.173533	14	0.0052	0.017	0.60887	0.43533	chr6	54452882	54503768	+	Wipf3	52792
chr6	55250804	55251188	1	0.308369	10	2.4e-06	3.7e-06	0.62122	0.31285	chr6	55203382	55320222	+	Fam188b	0
chr6	55250804	55251188	1	0.308369	10	2.4e-06	3.7e-06	0.62122	0.31285	chr6	55203382	55278625	+	Fam188b	0
chr6	55679481	55680082	1	0.153047	10	0.032	0.14	0.6737	0.52066	chr6	55677818	55681263	-	Neurod6	0
chr6	56181767	56182327	1	0.164787	11	0.00044	0.0023	0.86796	0.70318	chr6	56069803	56362392	-	Pde1c	0
chr6	56181767	56182327	1	0.164787	11	0.00044	0.0023	0.86796	0.70318	chr6	56079987	56362519	-	Pde1c	0
chr6	56181767	56182327	1	0.164787	11	0.00044	0.0023	0.86796	0.70318	chr6	56079987	56369634	-	Pde1c	0
chr6	56181767	56182327	1	0.164787	11	0.00044	0.0023	0.86796	0.70318	chr6	56100439	56369634	-	Pde1c	0
chr6	56181767	56182327	1	0.164787	11	0.00044	0.0023	0.86796	0.70318	chr6	56100439	56362810	-	Pde1c	0
chr6	56181767	56182327	1	0.164787	11	0.00044	0.0023	0.86796	0.70318	chr6	56100439	56362392	-	Pde1c	0
chr6	60968541	60969587	1	0.131679	10	0.0079	0.089	0.76784	0.63617	chr6	60944316	60989378	+	Mmrn1	0
chr6	63716377	63717322	1	0.144392	10	0.023	0.14	0.70224	0.55784	chr6	63256856	64666279	+	Grid2	0
chr6	64202122	64203269	1	0.216224	12	0.00013	0.0027	0.51997	0.30375	chr6	63256856	64666279	+	Grid2	0
chr6	64961033	64961799	1	0.10023	10	0.078	0.29	0.70607	0.60584	chr6	65042666	65116049	+	Smarcad1	80868
chr6	70955604	70956017	1	0.13268	10	0.00081	0.0029	0.15924	0.02656	chr6	70956605	70961066	+	Foxi3	589
chr6	76843217	76844442	1	0.109914	10	0.02	0.15	0.78425	0.67434	chr6	76881636	77979667	-	Ctnna2	37195
chr6	77980297	77980806	1	0.185098	10	1.4e-05	0.00032	0.29776	0.11266	chr6	76881636	77979667	-	Ctnna2	631
chr6	83942930	83943148	0.00027	0.377083	12	5.4e-11	1.7e-10	0.82438	0.4473	chr6	83914352	83986871	+	Zfp638	0
chr6	87529059	87529725	1	0.129335	10	0.0016	0.014	0.89032	0.76098	chr6	87458544	87533259	-	Arhgap25	0
chr6	93294859	93296100	1	0.131516	12	0.0095	0.083	0.79134	0.65983	chr6	93675452	93913690	-	Magi1	379353
chr6	93294859	93296100	1	0.131516	12	0.0095	0.083	0.79134	0.65983	chr6	93675452	94283917	-	Magi1	379353
chr6	93417000	93418097	1	0.146588	10	0.018	0.091	0.85548	0.70889	chr6	93675452	93913690	-	Magi1	257356
chr6	93417000	93418097	1	0.146588	10	0.018	0.091	0.85548	0.70889	chr6	93675452	94283917	-	Magi1	257356
chr6	95456505	95457918	1	0.108318	12	0.01	0.2	0.84503	0.73671	chr6	95473008	95692882	-	Suclg2	15091
chr6	95456505	95457918	1	0.108318	12	0.01	0.2	0.84503	0.73671	chr6	95473008	95718846	-	Suclg2	15091
chr6	96166235	96167011	1	0.107332	10	0.13	0.12	0.74894	0.64161	chr6	96113153	96657198	+	Fam19a1	0
chr6	98452133	98452692	1	0.122372	10	0.059	0.19	0.77676	0.65439	chr6	98238013	98342754	-	Gm765	109380
chr6	98745440	98746413	1	0.251948	13	7.3e-07	6.5e-05	0.77921	0.52726	chr6	98925341	99435345	-	Foxp1	178929
chr6	98745440	98746413	1	0.251948	13	7.3e-07	6.5e-05	0.77921	0.52726	chr6	98925341	99520993	-	Foxp1	178929
chr6	98745440	98746413	1	0.251948	13	7.3e-07	6.5e-05	0.77921	0.52726	chr6	98925341	99266515	-	Foxp1	178929
chr6	98745440	98746413	1	0.251948	13	7.3e-07	6.5e-05	0.77921	0.52726	chr6	98925341	99028298	-	Foxp1	178929
chr6	99044222	99044866	1	0.10232	10	0.01	0.053	0.89872	0.7964	chr6	98925341	99435345	-	Foxp1	0
chr6	99044222	99044866	1	0.10232	10	0.01	0.053	0.89872	0.7964	chr6	98925341	99520993	-	Foxp1	0
chr6	99044222	99044866	1	0.10232	10	0.01	0.053	0.89872	0.7964	chr6	98925341	99266515	-	Foxp1	0
chr6	99347965	99348454	1	0.221771	10	0.0069	0.035	0.82889	0.60712	chr6	98925341	99435345	-	Foxp1	0
chr6	99347965	99348454	1	0.221771	10	0.0069	0.035	0.82889	0.60712	chr6	98925341	99520993	-	Foxp1	0
chr6	102451971	102453402	1	0.190507	14	1.4e-05	0.00084	0.72084	0.53033	chr6	102163305	102464667	-	Cntn3	0
chr6	103213116	103214478	1	0.113828	12	0.06	0.15	0.56807	0.45424	chr6	103510875	103733035	+	Chl1	296398
chr6	106625489	106626449	1	0.123733	10	0.0014	0.022	0.84545	0.72171	chr6	105677744	106699305	+	Cntn4	0
chr6	106625489	106626449	1	0.123733	10	0.0014	0.022	0.84545	0.72171	chr6	105677744	106674270	+	Cntn4	0
chr6	106625489	106626449	1	0.123733	10	0.0014	0.022	0.84545	0.72171	chr6	106118764	106674270	+	Cntn4	0
chr6	109138685	109139044	1	0.249035	10	9.6e-06	0.0019	0.76647	0.51744	chr6	108828640	108859356	+	Edem1	279330
chr6	121108599	121109428	1	0.228148	10	0.00068	0.0055	0.58733	0.35918	chr6	120931545	121131022	-	Mical3	0
chr6	121297742	121298269	1	0.378035	10	1.1e-07	2.5e-06	0.70648	0.32844	chr6	121300295	121337718	+	Slc6a13	2027
chr6	134449353	134450119	1	0.225478	10	2.1e-08	4.9e-06	0.87143	0.64595	chr6	134446477	134566913	-	Lrp6	0
chr6	135252034	135252184	1	0.302471	10	7.8e-09	1.9e-06	0.82797	0.5255	chr6	135237329	135254336	-	Gsg1	0
chr6	137418983	137419924	1	0.18681	10	0.0019	0.016	0.76723	0.58042	chr6	137252298	137464633	+	Ptpro	0
chr6	137418983	137419924	1	0.18681	10	0.0019	0.016	0.76723	0.58042	chr6	137410720	137464633	+	Ptpro	0
chr6	138460931	138461993	1	0.117069	10	0.023	0.19	0.76495	0.64788	chr6	138364480	138581968	-	Lmo3	0
chr6	139760869	139761718	1	0.324673	10	2.5e-07	1.4e-05	0.71118	0.3865	chr6	139841444	139969283	+	Pik3c2g	79727
chr6	139979450	139980625	1	0.106509	10	0.052	0.11	0.68197	0.57546	chr6	139989721	140041417	-	Plcz1	9097
chr6	140094632	140095279	1	0.19496	10	0.00013	0.0041	0.82251	0.62755	chr6	140041524	140042786	+	Capza3	51847
chr6	141380950	141381338	1	0.26291	14	4e-09	2.6e-06	0.66461	0.4017	chr6	141249268	141499351	+	Pde3a	0
chr6	141428802	141430032	1	0.169101	13	0.0036	0.015	0.83033	0.66122	chr6	141249268	141499351	+	Pde3a	0
chr6	142785747	142786050	1	0.126051	10	0.062	0.19	0.73529	0.60924	chr6	142785780	142804466	-	Sult6b2	0
chr6	143238636	143239939	1	0.232769	18	3.9e-09	4.3e-06	0.82741	0.59464	chr6	143167229	143208547	+	Etnk1	30090
chr6	144135119	144136007	1	0.121102	10	0.0031	0.015	0.91317	0.79207	chr6	143828424	144209568	-	Sox5	0
chr6	144367176	144367942	1	0.172182	11	0.00024	0.0099	0.76938	0.59719	chr6	143828424	144209568	-	Sox5	157609
chr6	144453789	144454234	1	0.173958	10	0.005	0.12	0.62894	0.45498	chr6	143828424	144209568	-	Sox5	244222
chr7	6730911	6731909	1	0.144437	13	0.00072	0.0066	0.64341	0.49898	chr7	6730582	6967219	+	Usp29	0
chr7	14032119	14032706	1	0.13175	14	0.00099	0.0068	0.85385	0.7221	chr7	14067554	14122993	-	Sult2a3	34849
chr7	15396989	15398343	1	0.107715	11	0.057	0.48	0.62798	0.52026	chr7	15388850	15398543	+	Obox2	0
chr7	31460636	31460944	1	0.100196	10	0.049	0.15	0.73747	0.63727	chr7	31375591	31376916	+	Scgb1b3	83721
chr7	33852320	33852524	1	-0.103832	10	0.058	0.069	0.66451	0.76834	chr7	33942996	33944985	-	Scgb2b26	90473
chr7	35579103	35579792	1	0.125931	10	0.018	0.23	0.82531	0.69938	chr7	35578995	35585582	-	Rgs9bp	0
chr7	36785877	36786531	1	0.173915	10	0.0017	0.038	0.81393	0.64001	chr7	36698117	36773457	+	Tshz3	12421
chr7	40870503	40871444	1	0.135801	10	0.0051	0.12	0.83563	0.69983	chr7	40899277	40929968	+	Vstm2b	27834
chr7	46645127	46645779	1	0.141943	11	0.027	0.043	0.5974	0.45545	chr7	46644640	46672537	-	Tph1	0
chr7	46645127	46645779	1	0.141943	11	0.027	0.043	0.5974	0.45545	chr7	46644640	46667377	-	Tph1	0
chr7	51553728	51554471	1	0.108526	11	0.009	0.0028	0.89063	0.7821	chr7	51511028	51598707	+	Ano5	0
chr7	51752594	51753393	1	0.110253	10	0.057	0.23	0.80833	0.69808	chr7	51621829	51671126	+	Slc17a6	81469
chr7	59229912	59230657	0.033	0.341644	10	2.5e-08	2.1e-08	0.41628	0.074637	chr7	59228749	59289818	+	Ube3a	0
chr7	59229912	59230657	0.033	0.341644	10	2.5e-08	2.1e-08	0.41628	0.074637	chr7	59228751	59306727	+	Ube3a	0
chr7	66998301	66999530	1	0.148291	10	0.0077	0.071	0.87032	0.72203	chr7	66839734	67152625	+	Adamts17	0
chr7	67877309	67877707	1	0.129338	10	0.026	0.11	0.80751	0.67818	chr7	67952256	68233667	+	Igf1r	74550
chr7	67883550	67884068	1	0.157198	12	0.0041	0.0064	0.79309	0.63589	chr7	67952256	68233667	+	Igf1r	68189
chr7	68580335	68581506	1	0.114557	10	0.061	0.22	0.71251	0.59796	chr7	68736993	68749238	-	Arrdc4	155488
chr7	70469053	70470577	1	0.120211	18	0.0084	0.098	0.66467	0.54446	chr7	70351949	70366746	-	Nr2f2	102308
chr7	70481030	70481962	1	0.1842	10	0.0038	0.11	0.7705	0.5863	chr7	70351949	70366746	-	Nr2f2	114285
chr7	70586069	70586418	1	0.242514	10	5.9e-07	0.00015	0.8466	0.60408	chr7	70351949	70366746	-	Nr2f2	219324
chr7	71875339	71876258	1	-0.100733	10	0.085	0.34	0.67445	0.77518	chr7	72077829	72306595	-	Mctp2	201572
chr7	72845314	72846218	1	0.161516	10	0.0033	0.02	0.91355	0.75203	chr7	73375519	73419899	+	Rgma	529302
chr7	73556758	73557557	0.0029	0.143193	20	7.5e-11	1.8e-09	0.1493	0.0061053	chr7	73426651	73541746	-	Chd2	15013
chr7	73616286	73616973	1	0.347301	10	6.5e-07	0.00019	0.71576	0.36846	chr7	73426651	73541746	-	Chd2	74541
chr7	82304140	82305054	1	0.105373	10	0.039	0.29	0.86532	0.75994	chr7	82259907	82307420	+	Sh3gl3	0
chr7	84371970	84372696	1	0.139571	10	0.0032	0.03	0.80564	0.66607	chr7	84246274	84410038	-	Arnt2	0
chr7	86690293	86691455	1	0.121187	10	0.037	0.29	0.66268	0.54149	chr7	86688340	86695384	+	Olfr292	0
chr7	86819923	86821067	1	0.114293	11	0.019	0.026	0.69685	0.58255	chr7	86795140	86812032	+	Vmn2r77	7892
chr7	89470805	89471373	1	0.363896	13	2.3e-10	4.7e-06	0.6786	0.31471	chr7	89507784	89517586	-	Prss23	36412
chr7	89513468	89514294	1	0.120562	10	0.00081	0.016	0.88411	0.76355	chr7	89507784	89517586	-	Prss23	0
chr7	90039454	90040069	1	0.168435	11	0.0045	0.047	0.54082	0.37239	chr7	89954653	89980976	-	Eed	58479
chr7	91479271	91480715	1	0.137988	10	0.0054	0.022	0.76407	0.62608	chr7	91090785	92449246	+	Dlg2	0
chr7	92418095	92418900	1	0.196167	10	0.0051	0.084	0.67493	0.47876	chr7	91090785	92449246	+	Dlg2	0
chr7	92418095	92418900	1	0.196167	10	0.0051	0.084	0.67493	0.47876	chr7	92062393	92449246	+	Dlg2	0
chr7	92418095	92418900	1	0.196167	10	0.0051	0.084	0.67493	0.47876	chr7	92234969	92449246	+	Dlg2	0
chr7	98657292	98658141	1	0.116083	10	0.09	0.31	0.38609	0.27001	chr7	98590605	98656569	-	Emsy	724
chr7	98927938	98928400	1	0.156492	10	0.026	0.11	0.80168	0.64519	chr7	98886742	99141144	-	Uvrag	0
chr7	100274538	100275336	1	0.173581	10	0.00014	0.008	0.8798	0.70622	chr7	100227606	100278872	+	Pgm2l1	0
chr7	103338492	103339220	1	0.121106	10	0.075	0.19	0.85617	0.73506	chr7	103338055	103339003	+	Olfr599	0
chr7	115859568	115860183	1	0.136763	10	0.013	0.088	0.68576	0.549	chr7	115470871	116038744	-	Sox6	0
chr7	115859568	115860183	1	0.136763	10	0.013	0.088	0.68576	0.549	chr7	115470871	116031047	-	Sox6	0
chr7	115859568	115860183	1	0.136763	10	0.013	0.088	0.68576	0.549	chr7	115470871	115995086	-	Sox6	0
chr7	118242019	118242864	1	0.16259	13	0.0014	0.0021	0.36334	0.20075	chr7	118131311	118243637	-	Smg1	0
chr7	123124623	123125719	1	0.193404	10	0.0063	0.029	0.53559	0.34219	chr7	123123884	123195296	+	Tnrc6a	0
chr7	127432186	127432968	1	0.161156	10	0.0089	0.039	0.82132	0.66017	chr7	127442135	127449158	-	Zfp689	9168
chr7	130866719	130867080	0.014	0.366346	10	2e-09	9e-09	0.48074	0.1144	chr7	130865723	130913494	+	Plekha1	0
chr7	130866719	130867080	0.014	0.366346	10	2e-09	9e-09	0.48074	0.1144	chr7	130865909	130913302	+	Plekha1	0
chr7	130912823	130913313	1	0.105274	10	0.0031	0.0038	0.94722	0.84195	chr7	130865723	130913494	+	Plekha1	0
chr7	130912823	130913313	1	0.105274	10	0.0031	0.0038	0.94722	0.84195	chr7	130865909	130913302	+	Plekha1	0
chr7	131411942	131412873	1	0.140697	12	0.005	0.039	0.85746	0.71677	chr7	131410600	131446211	+	Acadsb	0
chr7	132859943	132860456	1	0.190245	10	0.0071	0.067	0.67823	0.48798	chr7	132859224	132885114	+	Fam175b	0
chr7	133478748	133479569	1	0.187361	10	0.0051	0.03	0.70271	0.51535	chr7	133587023	133602115	-	Tex36	107455
chr7	134803028	134803598	1	0.112384	14	7.4e-05	0.0059	0.90658	0.7942	chr7	134670686	135173647	+	Dock1	0
chr7	135769226	135769810	1	0.213985	10	4.1e-05	0.0042	0.77682	0.56284	chr7	135689787	135716379	-	Mki67	52848
chr7	136857672	136858327	1	0.132869	13	0.0021	0.045	0.86471	0.73184	chr7	136894610	137128188	+	Mgmt	36284
chr7	137208993	137209773	1	0.113689	10	0.037	0.15	0.81683	0.70314	chr7	137193670	137314445	-	Ebf3	0
chr7	142615450	142616078	1	0.12258	10	0.00017	0.012	0.92721	0.80463	chr7	142650767	142666816	-	Igf2	34690
chr7	142615450	142616078	1	0.12258	10	0.00017	0.012	0.92721	0.80463	chr7	142650767	142661271	-	Igf2	34690
chr7	142615450	142616078	1	0.12258	10	0.00017	0.012	0.92721	0.80463	chr7	142650767	142658804	-	Igf2	34690
chr7	142615450	142616078	1	0.12258	10	0.00017	0.012	0.92721	0.80463	chr7	142650767	142657496	-	Igf2	34690
chr8	5144740	5145701	1	0.109532	10	0.046	0.12	0.81688	0.70735	chr8	5083218	5105287	-	Slc10a2	39454
chr8	5162803	5163921	1	0.103397	10	0.1	0.42	0.75117	0.64778	chr8	5083218	5105287	-	Slc10a2	57517
chr8	5486368	5487504	1	0.176634	10	0.00064	0.022	0.76638	0.58974	chr8	5083218	5105287	-	Slc10a2	381082
chr8	5943037	5943730	1	0.147809	10	0.0069	0.03	0.79493	0.64712	chr8	5083218	5105287	-	Slc10a2	837751
chr8	7730625	7731076	1	0.265077	10	1.9e-05	0.00056	0.74213	0.47705	chr8	8617438	8660773	-	Efnb2	886363
chr8	7831755	7832953	1	0.141059	10	0.0091	0.086	0.81334	0.67228	chr8	8617438	8660773	-	Efnb2	784486
chr8	8285809	8286981	1	0.15097	10	0.0063	0.022	0.82514	0.67417	chr8	8617438	8660773	-	Efnb2	330458
chr8	8758177	8758910	1	0.109466	10	0.0094	0.029	0.83083	0.72137	chr8	8666575	8690537	-	Arglu1	67641
chr8	11192780	11193466	1	0.142187	10	0.018	0.092	0.48195	0.33976	chr8	11198422	11312826	-	Col4a1	4957
chr8	11626908	11628084	1	0.122849	11	0.095	0.42	0.80215	0.6793	chr8	11611580	11635757	-	Ankrd10	0
chr8	11626908	11628084	1	0.122849	11	0.095	0.42	0.80215	0.6793	chr8	11613840	11635757	-	Ankrd10	0
chr8	12407475	12407921	1	0.204281	10	0.00061	0.0031	0.39481	0.19053	chr8	12395518	12399555	+	Sox1	7921
chr8	14226376	14227153	1	0.192225	10	0.0035	0.04	0.65396	0.46173	chr8	14095874	14847686	+	Dlgap2	0
chr8	19707024	19708063	1	0.10164	18	0.0004	0.006	0.76035	0.65871	chr8	19729575	19753602	+	4930467E23Rik	21513
chr8	19707024	19708063	1	0.10164	18	0.0004	0.006	0.76035	0.65871	chr8	19729575	20063170	+	Gm21119	21513
chr8	20016187	20016929	1	0.1004	15	0.0014	0.014	0.85727	0.75687	chr8	19729575	20063170	+	Gm21119	0
chr8	20557299	20557704	1	-0.154525	10	0.0067	0.028	0.55071	0.70523	chr8	20614926	20640703	+	Gm21119	57223
chr8	23220810	23221915	1	0.105507	10	0.018	0.19	0.81734	0.71183	chr8	23226609	23237668	-	Gins4	4695
chr8	26205241	26205939	1	0.190994	12	9.1e-05	0.0052	0.56201	0.37102	chr8	26158168	26164151	+	Thap1	41091
chr8	26309179	26310427	1	0.108067	12	8.1e-05	0.013	0.90141	0.79335	chr8	26158168	26164151	+	Thap1	145029
[truncated: 149 more rows]

## Sheet: closestPromoter_Tg3movsWT3mo
chr	start	stop	q-value	mean methylation difference	CpGs	p(MWU)	p(2D KS)	mean g1	mean g2	chr_closestGene	start_closestGene	end_closestGene	strand_closestGene	GeneSymbol	distance
chr1	9964326	9964841	1	0.110779	10	0.02	0.12	0.81623	0.70545	chr1	9967486	9969485	-	Tcf24	2646
chr1	13204820	13205693	1	0.215519	10	0.00055	0.0068	0.83571	0.62019	chr1	13127164	13129163	-	Prdm14	75658
chr1	14248355	14249335	1	0.149234	10	0.00064	0.0083	0.85122	0.70198	chr1	14310200	14312199	-	Eya1	60866
chr1	14404515	14405496	1	0.159869	10	0.004	0.021	0.79936	0.63949	chr1	14310200	14312199	-	Eya1	92317
chr1	15815217	15815876	1	0.117771	10	0.041	0.18	0.71492	0.59715	chr1	15803645	15805644	+	Terf1	9574
chr1	16228947	16229755	1	0.162959	10	0.016	0.11	0.64493	0.48197	chr1	16104434	16106433	-	Rpl7	122515
chr1	16568982	16569363	1	0.14008	10	2.2e-05	0.00024	0.90792	0.76784	chr1	16519303	16521302	-	Stau2	47681
chr1	16821132	16822350	1	0.251267	10	5.1e-05	0.0013	0.69926	0.44799	chr1	16686455	16688454	+	Ly96	132679
chr1	17042780	17043572	1	0.292396	10	2.8e-07	2.4e-05	0.90966	0.61726	chr1	17097890	17099889	-	Jph1	54319
chr1	19867965	19868762	1	0.11111	11	0.0044	0.015	0.8224	0.71129	chr1	19210053	19212052	+	Tfap2b	655914
chr1	21826685	21827929	1	0.134343	10	0.0043	0.07	0.8241	0.68976	chr1	21961943	21963942	-	Kcnq5	134015
chr1	23444760	23445685	1	0.169732	13	0.0011	0.033	0.69783	0.5281	chr1	23383176	23385175	-	Ogfrl1	59586
chr1	24011990	24012483	1	0.122423	10	0.00044	0.0085	0.88479	0.76237	chr1	24005641	24007640	-	Sdhaf4	4351
chr1	24367629	24368340	1	0.113046	10	0.1	0.13	0.39001	0.27697	chr1	24193202	24195201	+	Col9a1	172429
chr1	24542014	24543074	1	0.156933	12	2.5e-07	9.2e-05	0.91056	0.75363	chr1	24587438	24589437	-	Col19a1	44365
chr1	24692951	24693211	1	0.118534	10	0.00053	0.0041	0.95302	0.83449	chr1	24676917	24678916	+	Lmbrd1	14036
chr1	25034322	25034573	1	0.155822	10	0.00057	0.012	0.77885	0.62303	chr1	25277955	25279954	-	Gm20172	243383
chr1	25430259	25430827	1	0.180209	13	0.00018	0.0024	0.71826	0.53806	chr1	25277955	25279954	-	Gm20172	150306
chr1	29270999	29271741	1	0.201295	10	1.9e-06	2.3e-05	0.62415	0.42286	chr1	28780253	28782252	-	Gm597	488748
chr1	33260860	33261899	1	0.154021	10	0.016	0.051	0.70214	0.54811	chr1	33669795	33671794	-	Prim2	407897
chr1	34012279	34012905	1	0.124817	10	0.035	0.15	0.5577	0.43288	chr1	34009824	34011823	+	Dst	457
chr1	34154107	34155131	1	0.146276	10	0.0038	0.071	0.92821	0.78194	chr1	34158329	34160328	+	Dst	3199
chr1	34332491	34333346	1	0.102542	10	0.057	0.5	0.88178	0.77924	chr1	34437828	34439827	+	Imp4	104483
chr1	38501426	38502193	1	0.161046	10	0.012	0.037	0.80045	0.6394	chr1	38627245	38629244	-	Aff3	125053
chr1	38764313	38764944	0.27	0.359259	13	6.4e-12	1.7e-07	0.79174	0.43248	chr1	38821216	38823215	-	Lonrf2	56273
chr1	39870067	39870427	1	0.190825	15	1.1e-06	1.4e-05	0.49809	0.30727	chr1	39898912	39900911	+	Map4k4	28486
chr1	39919014	39920181	1	0.134941	11	0.017	0.16	0.69154	0.5566	chr1	39898912	39900911	+	Map4k4	18104
chr1	40826198	40826829	1	0.181116	10	0.0065	0.021	0.68943	0.50832	chr1	40803600	40805599	+	Tmem182	20600
chr1	41918723	41919367	1	0.100188	10	0.17	0.19	0.61955	0.51936	chr1	42695145	42697144	+	Pou3f3	775779
chr1	42699805	42700324	1	0.142935	10	0.0017	0.039	0.31686	0.17393	chr1	42695145	42697144	+	Pou3f3	2662
chr1	44148640	44149442	1	0.259453	10	0.00048	0.0066	0.61246	0.353	chr1	44145743	44147742	+	Ercc5	899
chr1	45343082	45344008	1	0.143253	10	0.012	0.016	0.82373	0.68048	chr1	45309537	45311536	+	Col3a1	31547
chr1	47466198	47467232	1	0.129912	10	0.00097	0.0042	0.86666	0.73675	chr1	46853510	46855509	-	Slc39a10	610690
chr1	50744725	50745929	1	0.139969	12	0.00032	0.0073	0.73246	0.59249	chr1	50925522	50927521	+	Tmeff2	179594
chr1	53196937	53197916	1	0.136617	12	0.00035	0.024	0.86686	0.73025	chr1	53187618	53189617	-	1700019A02Rik	7321
chr1	56201269	56202221	1	0.182511	10	0.00019	0.0019	0.72384	0.54133	chr1	56637452	56639451	-	Hsfy2	435232
chr1	56250420	56251022	1	0.21959	10	0.00031	0.0081	0.68237	0.46278	chr1	56637452	56639451	-	Hsfy2	386431
chr1	56808962	56809714	1	0.182151	10	7.7e-05	0.004	0.76416	0.582	chr1	56971335	56973334	-	Satb2	161622
chr1	56974281	56974573	1	0.241088	10	1.9e-05	0.00055	0.45643	0.21534	chr1	56971335	56973334	-	Satb2	948
chr1	58585003	58585581	1	0.192832	10	0.0059	0.043	0.58184	0.38901	chr1	58584396	58586395	+	Ndufb3	0
chr1	59229292	59230121	1	0.14233	10	0.072	0.34	0.8682	0.72587	chr1	59237094	59239093	-	Als2	6974
chr1	59520018	59521082	1	0.171239	13	0.0041	0.045	0.66611	0.49487	chr1	59514263	59516262	+	Gm973	3757
chr1	60753567	60754142	1	0.21565	10	3.7e-05	0.00083	0.8509	0.63525	chr1	60744387	60746386	+	Cd28	7182
chr1	60916302	60916873	1	0.154304	10	0.0029	0.011	0.38232	0.22802	chr1	60907024	60909023	+	Ctla4	7280
chr1	61143287	61143734	0.023	0.391257	10	2.4e-10	1.5e-08	0.53223	0.14097	chr1	60975913	60977912	+	Icos	165376
chr1	61277367	61278543	1	0.185556	10	0.0028	0.037	0.78084	0.59529	chr1	60975913	60977912	+	Icos	299456
chr1	62916649	62917109	1	0.123844	10	0.062	0.035	0.75406	0.63021	chr1	63114268	63116267	-	Ino80d	197160
chr1	62984823	62985132	1	0.197289	10	0.00087	0.0059	0.6792	0.48191	chr1	63114268	63116267	-	Ino80d	129137
chr1	63309950	63310407	1	0.180731	10	0.0032	0.015	0.74974	0.56901	chr1	63271268	63273267	+	Zdbf2	36684
chr1	63543466	63544416	1	0.22778	10	1.3e-07	3.1e-06	0.84756	0.61978	chr1	63443890	63445889	+	Adam23	97578
chr1	63552087	63553167	1	0.199152	10	0.0035	0.0044	0.65736	0.45821	chr1	63443890	63445889	+	Adam23	106199
chr1	63730955	63731523	1	0.186364	10	0.0075	0.045	0.50059	0.31423	chr1	63730319	63732318	-	Mdh1b	0
chr1	64253933	64254922	0.5	0.360612	10	1.7e-07	3.2e-07	0.77683	0.41622	chr1	64121390	64123389	-	Klf7	130545
chr1	64825801	64826985	1	0.185839	10	0.0047	0.022	0.69988	0.51404	chr1	64737751	64739750	-	Fzd5	86052
chr1	66362940	66364129	1	0.279564	10	5.8e-05	0.00089	0.81926	0.5397	chr1	66319723	66321722	+	Map2	41219
chr1	66933851	66934518	1	0.142715	10	0.011	0.049	0.5109	0.36819	chr1	66935367	66937366	-	Myl1	850
chr1	68469327	68469466	1	0.128828	10	0.00036	0.016	0.85424	0.72541	chr1	69108060	69110059	-	Erbb4	638595
chr1	68834410	68835411	1	0.170212	10	0.0063	0.0084	0.61969	0.44948	chr1	69108060	69110059	-	Erbb4	272650
chr1	70270297	70270700	1	0.155351	10	0.037	0.017	0.43023	0.27487	chr1	69949614	69951613	+	Spag16	318685
chr1	70933175	70934391	1	0.126503	10	0.068	0.19	0.8272	0.7007	chr1	71102973	71104972	-	Bard1	168583
chr1	71630872	71631284	1	0.178121	10	0.00016	0.0026	0.76996	0.59184	chr1	71653235	71655234	-	Fn1	21952
chr1	72187855	72189043	1	0.11028	11	0.058	0.18	0.50074	0.39046	chr1	72212308	72214307	-	Mreg	23266
chr1	72255733	72256863	1	0.142811	10	0.017	0.14	0.75954	0.61672	chr1	72282372	72284371	+	Tmem169	25510
chr1	72539143	72540267	1	0.139382	12	0.0097	0.084	0.65362	0.51424	chr1	72536565	72538564	-	March4	580
chr1	75209634	75210298	1	0.135834	12	0.019	0.052	0.55218	0.41635	chr1	75208828	75210827	+	Stk16	0
chr1	75883891	75884710	1	0.128692	10	0.019	0.19	0.76101	0.63232	chr1	75544265	75546264	+	Slc4a3	337628
chr1	76651663	76652688	1	0.156882	10	0.0014	0.0038	0.79341	0.63653	chr1	77515089	77517088	-	Epha4	862402
chr1	77383100	77383687	1	0.162549	13	0.0001	0.0035	0.88876	0.72621	chr1	77515089	77517088	-	Epha4	131403
chr1	77599754	77600994	1	0.125797	14	0.018	0.043	0.64558	0.51978	chr1	77515089	77517088	-	Epha4	82667
chr1	77933637	77934435	1	0.171065	10	0.015	0.1	0.63685	0.46578	chr1	78197137	78199136	-	Pax3	262703
chr1	81520576	81521426	1	0.112435	10	0.013	0.022	0.81015	0.69771	chr1	81075316	81077315	+	Nyap2	443262
chr1	81973669	81974756	1	0.284021	10	4e-06	0.0008	0.80086	0.51684	chr1	82291440	82293439	-	Irs1	316685
chr1	88238681	88239389	1	0.121223	10	0.02	0.071	0.64731	0.52609	chr1	88225019	88227018	+	Mroh2a	11664
chr1	88276058	88277027	1	0.116809	16	0.0022	0.064	0.34711	0.2303	chr1	88277558	88279557	-	A730008H23Rik	532
chr1	88277702	88278161	1	0.141805	10	0.0084	0.021	0.39272	0.25092	chr1	88277558	88279557	-	A730008H23Rik	0
chr1	88277702	88278161	1	0.141805	10	0.0084	0.021	0.39272	0.25092	chr1	88277580	88279579	-	Hjurp	0
chr1	91644728	91645348	1	0.215577	10	4e-05	0.0019	0.6547	0.43912	chr1	91539079	91541078	+	Asb1	103651
chr1	91683340	91683907	1	0.10342	10	0.014	0.091	0.85798	0.75455	chr1	91799460	91801459	+	Twist2	115554
chr1	96623234	96624116	1	0.142509	10	0.0022	0.0082	0.6519	0.5094	chr1	96872172	96874171	-	Slco4c1	248057
chr1	107636121	107637041	1	0.12116	10	0.12	0.26	0.57471	0.45355	chr1	107588005	107590004	+	Serpinb8	46118
chr1	109277050	109278287	1	0.158307	10	0.0029	0.03	0.79362	0.63531	chr1	109980899	109982898	+	Cdh7	702613
chr1	116428796	116429131	1	0.124788	10	0.0035	0.092	0.83592	0.71114	chr1	115683136	115685135	+	Cntnap5a	743662
chr1	126039984	126041066	1	0.146487	10	0.015	0.082	0.70842	0.56194	chr1	125912929	125914928	-	Lypd1	125057
chr1	127775207	127775606	1	0.226783	10	2e-06	4.5e-05	0.29951	0.072725	chr1	127772163	127774162	+	Ccnt2	1046
chr1	130338327	130339249	1	0.110913	10	0.03	0.071	0.82471	0.7138	chr1	130423044	130425043	-	Cd55b	83796
chr1	131573836	131574715	1	0.134561	12	0.0041	0.064	0.80258	0.66802	chr1	131597113	131599112	+	Avpr1b	22399
chr1	131887062	131887883	1	0.120607	10	0.032	0.33	0.84592	0.72531	chr1	131865276	131867275	+	Rab29	19788
chr1	136590344	136590703	1	0.145874	10	0.00027	0.03	0.86567	0.7198	chr1	136622900	136624899	+	Zfp281	32198
chr1	137133884	137134596	1	0.217588	10	0.0013	0.038	0.76614	0.54855	chr1	136960449	136962448	-	Nr5a2	171437
chr1	137325134	137325891	1	0.10105	10	0.028	0.054	0.85122	0.75017	chr1	136960449	136962448	-	Nr5a2	362687
chr1	137569630	137570174	1	0.205299	10	0.00046	0.012	0.73598	0.53069	chr1	138175127	138177126	-	Ptprc	604954
chr1	137583939	137585025	1	0.130978	10	0.0035	0.022	0.90698	0.776	chr1	138175127	138177126	-	Ptprc	590103
chr1	137941654	137942405	1	0.117732	10	0.0079	0.07	0.77924	0.66151	chr1	138175127	138177126	-	Ptprc	232723
chr1	138623201	138623624	1	0.105958	10	0.15	0.2	0.59406	0.4881	chr1	138619758	138621757	-	Nek7	1445
chr1	140569667	140570437	1	0.135414	12	0.00015	0.0049	0.80033	0.66491	chr1	140244256	140246255	+	Kcnt2	323413
chr1	140661052	140661651	1	0.144743	10	0.027	0.091	0.38021	0.23547	chr1	140244256	140246255	+	Kcnt2	414798
chr1	143855213	143856289	1	0.17419	12	0.021	0.067	0.54333	0.36914	chr1	143777052	143779051	-	Trove2	76163
chr1	144030288	144030774	1	0.258643	11	3.1e-06	0.00036	0.84371	0.58507	chr1	144004150	144006149	-	Rgs2	24140
chr1	144921839	144922997	1	0.159094	10	0.00093	0.012	0.7753	0.61621	chr1	144775422	144777421	-	Rgs18	144419
chr1	145388122	145388574	1	0.173623	10	0.0004	0.029	0.595	0.42138	chr1	144775422	144777421	-	Rgs18	610702
chr1	148661310	148662292	1	0.122983	11	0.0055	0.027	0.75573	0.63274	chr1	149922440	149924439	-	Pla2g4a	1260149
chr1	149377603	149379206	1	0.122884	12	0.0026	0.1	0.83465	0.71176	chr1	149922440	149924439	-	Pla2g4a	543235
chr1	150720951	150722515	1	0.149174	13	0.00013	9.3e-05	0.88102	0.73185	chr1	150466166	150468165	-	Prg4	252787
chr1	150920473	150921186	1	0.132234	10	0.034	0.34	0.51995	0.38771	chr1	150993436	150995435	-	Hmcn1	72251
chr1	151157892	151158913	1	0.117145	10	0.023	0.24	0.80404	0.6869	chr1	150993436	150995435	-	Hmcn1	162458
chr1	151645411	151646645	1	0.103539	10	0.012	0.12	0.87454	0.771	chr1	151569372	151571371	+	Fam129a	74041
chr1	152139473	152140495	1	0.283869	10	2.3e-06	5.5e-05	0.67506	0.39119	chr1	152090321	152092320	-	1700025G04Rik	47154
chr1	152265484	152266222	1	0.217093	10	0.0011	0.014	0.89167	0.67458	chr1	152386683	152388682	-	Tsen15	120462
chr1	153378286	153379103	1	0.125046	11	0.024	0.077	0.83541	0.71036	chr1	153332787	153334786	-	Lamc1	43501
chr1	154715938	154716735	1	0.151298	10	0.00076	0.0081	0.90719	0.7559	chr1	154725921	154727920	-	Cacna1e	9187
chr1	156865722	156866329	1	0.115136	10	0.00037	0.0041	0.94881	0.83367	chr1	156837022	156839021	+	Angptl1	26702
chr1	157184852	157185788	1	0.141949	10	0.0013	0.022	0.87098	0.72903	chr1	157108681	157110680	-	Tex35	74173
chr1	158133072	158133598	1	0.183749	10	0.00057	0.00034	0.43256	0.24881	chr1	158356261	158358260	-	Brinp2	222664
chr1	158615866	158616942	1	0.12648	10	0.047	0.071	0.6802	0.55372	chr1	158360303	158362302	+	Astn1	253565
chr1	160176809	160177791	1	0.188573	13	0.00012	0.0034	0.60045	0.41188	chr1	160193214	160195213	+	Mrps14	15424
chr1	160628245	160628644	1	0.173128	10	0.0035	0.0081	0.82104	0.64791	chr1	160577754	160579753	-	Gpr52	48493
chr1	161648277	161649016	1	0.130676	12	0.0083	0.085	0.78436	0.65368	chr1	161788496	161790495	-	Fasl	139481
chr1	162207349	162207802	0.0038	0.300863	10	6e-12	2.4e-09	0.32722	0.026356	chr1	161979637	161981636	-	4930558K02Rik	225714
chr1	162571571	162572135	0.0099	0.331406	10	3.7e-10	6.3e-09	0.41652	0.085111	chr1	162568827	162570826	+	Vamp4	746
chr1	163996855	163997487	1	0.144795	11	0.00014	0.0056	0.90742	0.76263	chr1	163994782	163996781	-	BC055324	75
chr1	164407004	164407912	1	0.172157	10	0.00029	0.0027	0.84238	0.67022	chr1	164458356	164460355	-	Atp1b1	50445
chr1	165786235	165786745	1	0.240227	13	7.3e-08	1.2e-05	0.44133	0.2011	chr1	165786680	165788679	+	Cd247	0
chr1	166922791	166923147	1	0.273891	11	8.8e-08	7.5e-05	0.6905	0.41661	chr1	166999416	167001415	+	Fam78b	76270
chr1	171063718	171064051	0.042	0.233472	17	2e-10	2.7e-08	0.37422	0.14074	chr1	171059404	171061403	-	Fcgr3	2316
chr1	171192264	171192940	1	0.273896	13	3e-06	0.00026	0.71221	0.43831	chr1	171196269	171198268	-	Pcp4l1	3330
chr1	175716756	175717366	1	0.135825	11	0.0043	0.02	0.81488	0.67905	chr1	175696592	175698591	+	Wdr64	18166
chr1	176934613	176935055	1	0.113141	10	0.075	0.33	0.76565	0.65251	chr1	176812659	176814658	+	Sdccag8	119956
chr1	177051482	177051940	1	0.257166	10	2.7e-06	0.00085	0.76083	0.50366	chr1	177248768	177250767	-	Akt3	196829
chr1	179176946	179177941	1	0.145338	10	0.011	0.092	0.71707	0.57173	chr1	179518004	179520003	-	Smyd3	340064
chr1	179370935	179371413	1	0.116029	10	0.0018	0.021	0.91685	0.80082	chr1	179518004	179520003	-	Smyd3	146592
chr1	179940139	179940850	1	0.219984	10	1.3e-06	4e-05	0.85872	0.63873	chr1	179958759	179960758	+	Cdc42bpa	17910
chr1	182026076	182026645	1	0.162752	10	0.0089	0.15	0.76146	0.5987	chr1	182019981	182021980	-	Enah	4097
chr1	182732595	182733373	1	0.181068	10	0.00097	0.0017	0.43941	0.25834	chr1	182749181	182751180	-	Ccdc185	15809
chr1	185025683	185026198	1	0.116436	13	0.00025	0.0017	0.88967	0.77323	chr1	184999550	185001549	-	Mark1	24135
chr1	185834046	185834802	1	0.217303	11	1.6e-05	0.00064	0.85269	0.63539	chr1	186117311	186119310	-	Lyplal1	282510
chr1	186287951	186288592	1	0.188308	10	0.0059	0.03	0.85545	0.66714	chr1	186117311	186119310	-	Lyplal1	168642
chr1	186409257	186410086	1	0.282561	10	4e-06	0.0028	0.50975	0.22719	chr1	186117311	186119310	-	Lyplal1	289948
chr1	187671365	187672285	1	0.188842	10	6.3e-05	0.00057	0.93081	0.74196	chr1	187607005	187609004	+	Esrrg	62362
chr1	188729020	188729692	1	0.147817	10	0.012	0.022	0.75287	0.60505	chr1	189007841	189009840	-	Kctd3	278150
chr1	192930228	192930837	1	0.135851	10	0.0061	0.11	0.82239	0.68654	chr1	192855753	192857752	-	Sertad4	72477
chr10	4718344	4720028	1	0.109559	15	0.008	0.12	0.83913	0.72957	chr10	4708157	4710156	+	Esr1	8189
chr10	5451577	5452440	1	0.151074	10	0.015	0.068	0.784	0.63293	chr10	5488315	5490314	-	Syne1	35876
chr10	5615359	5616366	1	0.117524	12	0.013	0.24	0.77016	0.65264	chr10	5637217	5639216	+	Vip	20852
chr10	6035804	6036209	1	0.103331	10	0.032	0.04	0.21966	0.11633	chr10	5922401	5924400	-	Rgs17	111405
chr10	8814311	8815387	1	0.21095	10	0.0044	0.01	0.72122	0.51027	chr10	8886071	8888070	-	Sash1	70685
chr10	9593564	9594008	1	0.121756	12	0.0095	0.052	0.90139	0.77963	chr10	9675209	9677208	-	Samd5	81202
chr10	13564898	13565350	4.8e-05	0.271268	14	7.2e-12	3.1e-11	0.32918	0.057916	chr10	13553143	13555142	-	Pex3	9757
chr10	13973199	13973826	1	0.276365	10	2.8e-05	0.00023	0.71274	0.43637	chr10	13964378	13966377	+	Hivep2	6823
chr10	17632727	17633218	1	0.308354	13	1.5e-08	2.8e-05	0.76453	0.45617	chr10	17721227	17723226	+	Cited2	88010
chr10	20667689	20668828	1	0.106678	10	0.03	0.089	0.83603	0.72935	chr10	20725079	20727078	-	Pde7b	56252
chr10	20672187	20672734	1	0.191671	12	9.7e-05	0.0019	0.70609	0.51442	chr10	20725079	20727078	-	Pde7b	52346
chr10	20932996	20933833	1	0.140903	11	0.0025	0.034	0.89462	0.75372	chr10	20950546	20952545	+	Ahi1	16714
chr10	21043615	21044902	1	0.143439	10	0.0024	0.022	0.86958	0.72614	chr10	21038819	21040818	+	Ahi1	2798
chr10	21716736	21717642	1	0.126587	11	0.0031	0.02	0.8443	0.71772	chr10	21880183	21882182	+	Sgk1	162542
chr10	22510371	22510923	1	0.101348	10	0.0069	0.071	0.88358	0.78223	chr10	22643010	22645009	+	Slc2a12	132088
chr10	22650089	22650891	1	0.129123	12	0.00017	0.00096	0.87069	0.74156	chr10	22643010	22645009	+	Slc2a12	5081
chr10	23346240	23347565	1	0.315777	13	6.9e-09	8e-06	0.72975	0.41397	chr10	23349891	23351890	-	Eya4	2327
chr10	24564239	24565604	1	0.155637	10	0.0096	0.012	0.88912	0.73349	chr10	24593441	24595440	+	Ctgf	27838
chr10	24617084	24617936	1	0.101326	10	0.0011	0.03	0.93466	0.83333	chr10	24593441	24595440	+	Ctgf	21645
chr10	24622261	24622813	1	0.110954	10	0.012	0.035	0.80026	0.68931	chr10	24593441	24595440	+	Ctgf	26822
chr10	25268517	25269213	1	0.202734	10	0.0091	0.0071	0.57328	0.37054	chr10	25299164	25301163	-	Akap7	29952
chr10	27189435	27190759	1	0.147483	10	0.047	0.33	0.6964	0.54891	chr10	26770511	26772510	+	Arhgap18	416926
chr10	29224830	29225466	1	0.256201	10	2.3e-06	6.1e-05	0.85731	0.6011	chr10	29209642	29211641	+	9330159F19Rik	13190
chr10	30811165	30811434	1	0.185141	10	8e-06	3.5e-06	0.28347	0.098331	chr10	30803108	30805107	-	Ncoa7	6059
chr10	31503750	31505237	1	0.136643	10	0.0039	0.038	0.81297	0.67632	chr10	31445922	31447921	-	Tpd52l1	55830
chr10	33950414	33950843	1	0.150111	10	0.09	0.079	0.37357	0.22346	chr10	33951213	33953212	-	Zufsp	371
chr10	34871694	34872385	1	0.245662	12	7.8e-06	0.0003	0.61806	0.3724	chr10	34481399	34483398	+	Frk	388297
chr10	38875740	38876751	1	0.12759	10	0.11	0.32	0.60733	0.47973	chr10	38821780	38823779	-	Rfpl4b	51962
chr10	39733617	39734506	1	0.341327	13	2.3e-08	2.7e-05	0.64635	0.30503	chr10	39730159	39732158	+	Rev3l	1460
chr10	39846119	39846672	1	0.149953	10	0.034	0.019	0.8724	0.72245	chr10	39926924	39928923	-	Mfsd4b2	80253
chr10	40109111	40109517	0.05	0.398159	10	1.2e-12	3.2e-08	0.88583	0.48768	chr10	40142255	40144254	-	Slc16a10	32739
chr10	40347908	40348460	1	0.164051	10	0.014	0.083	0.52377	0.35972	chr10	40347307	40349306	+	Cdk19	0
chr10	40534931	40535741	1	0.169608	10	0.002	0.03	0.80452	0.63491	chr10	40568361	40570360	+	Slc22a16	32621
chr10	42969521	42970334	1	0.127465	10	0.036	0.18	0.73626	0.6088	chr10	42858511	42860510	+	Scml4	109012
chr10	44722420	44723416	1	0.22721	10	1.7e-05	0.00038	0.84736	0.62016	chr10	44458749	44460748	-	Prdm1	261673
chr10	44859239	44859827	1	0.14986	10	0.00032	0.0084	0.87156	0.7217	chr10	45065213	45067212	+	Prep	205387
chr10	45889577	45890012	1	0.236933	10	0.00017	0.00031	0.6847	0.44777	chr10	45575828	45577827	+	Hace1	311751
chr10	50845224	50846134	1	0.229121	10	3.7e-06	8.6e-05	0.84126	0.61213	chr10	50893650	50895649	+	Sim1	47517
chr10	53598079	53599135	1	0.244624	12	2e-05	3.8e-05	0.50327	0.25864	chr10	53594960	53596959	+	Asf1a	1121
chr10	54798862	54799756	1	0.126065	12	0.015	0.25	0.73955	0.61348	chr10	54075797	54077796	-	Man1a	721067
chr10	56501063	56502377	1	0.153885	10	0.0047	0.065	0.74241	0.58852	chr10	56375299	56377298	+	Gja1	123766
chr10	59324502	59325056	1	0.339996	10	6.7e-08	1.9e-05	0.47287	0.13287	chr10	59321295	59323294	+	P4ha1	1209
chr10	59326342	59327397	1	0.147407	11	0.0048	0.0057	0.71226	0.56485	chr10	59321295	59323294	+	P4ha1	3049
chr10	59523751	59524519	1	0.196502	10	0.00015	0.0082	0.73687	0.54036	chr10	59441780	59443779	-	Oit3	79973
chr10	63784597	63785113	1	0.15391	10	0.00038	0.0019	0.87508	0.72117	chr10	63819054	63821053	+	Ctnna3	33942
chr10	64041377	64041894	1	0.174245	11	0.00039	0.013	0.67525	0.50101	chr10	64090256	64092255	-	Lrrtm3	48363
chr10	64116790	64117748	1	0.151879	12	0.0036	0.031	0.8243	0.67242	chr10	64090256	64092255	-	Lrrtm3	24536
[truncated: 1,587 more rows]

## Sheet: closestCGI_Tg3movsWTmo
chr	start	stop	q-value	mean methylation difference	CpGs	p(MWU)	p(2D KS)	mean g1	mean g2	chr_closestGene	start_closestGene	end_closestGene	CGI#	distance
[truncated: 1,767 more rows]

[truncated: 7 more sheets: gb_expand5k_Tg3movsWT3mo, gb_expand10k_Tg3movsWT3, closestGenebody_Tg26movsWT26mo, closestPromoter_Tg26movsWT26mo, closestCGI_Tg26movsWT26mo, gb_expand5k_Tg26movsWT26mo, gb_expand10k_Tg26movsWT26mo]
