# Supplementary material for: Dnmt3a overexpression disrupts skeletal muscle homeostasis, promotes an aging-like phenotype, and reduces metabolic elasticity
Source: iScience. 2025 Mar 3;28(4):112144. doi: 10.1016/j.isci.2025.112144 (PMC11937683; doi:10.1016/j.isci.2025.112144)
Supplement: Table S6. List of the differentially expressed genes (DEGs) and the differentially methylated region-associated genes (DMRGs) in skeletal muscle of young and old WT and skeletal-muscle-specific Dnmt3a-Tg mice [file mmc7.xlsx]

## Sheet: Figure5J_DMRG_Hypermethylation
Names	total	elements
TgOvsWTO_PBAT_Up TgYvsWTY_PBAT_Up WTOvsWTY_PBAT_Up	19	Hdac9
		Tcf4
		Tfec
		Rev3l
		Pitx2
		Phip
		Klf12
		Pdzrn4
		Camk2d
		Zfp516
		Park2
		Prkcq
		Aard
		Atp8a1
		Rai14
		Tenm3
		Foxn2
		Gnao1
		Wwox
TgOvsWTO_PBAT_Up TgYvsWTY_PBAT_Up	353	Fmn1
		Etv1
		Icos
		Foxp1
		Bcas3
		Snap91
		Nav3
		Eya1
		Hmgn3
		Lipi
		Mns1
		Triqk
		Abhd17b
		Frem1
		Caap1
		Nfe2l3
		Immp2l
		Filip1l
		Epm2aip1
		Adam23
		Sgk1
		Cog5
		Epha7
		Tnpo1
		Tmem65
		Sorl1
		Atp2b1
		Lpp
		Plod2
		Trps1
		Zbtb20
		Ranbp17
		Kcnh5
		Peg10
		Lpar6
		Fat1
		Pou3f3
		Dnajc13
		Eif3h
		Map3k20
		Sephs1
		Bnc2
		Tmtc2
		Zeb2
		Ccdc54
		Snx7
		Bmp2
		Tmem117
		Anks1b
		Robo1
		Frmd4a
		Limch1
		Col1a2
		Nudt12os
		Nrip1
		Emc2
		Tshz2
		Gpc5
		Cadm1
		Rgmb
		Cdh6
		Sdk1
		Myom1
		Zfp521
		Zfp385b
		Dlc1
		Runx2
		Prdm1
		Skap2
		Hand2
		Zfhx3
		Rnf144a
		Tapt1
		Gm4861
		Paqr3
		St7
		Nup93
		Samd4
		Pik3c2g
		Ankfn1
		Epb41l4a
		Got1
		Spag16
		Adgrl4
		Grm8
		Pla2g4a
		Ccser2
		Pros1
		Flrt2
		Map3k7cl
		Sash1
		Gpc6
		Dock1
		Mipol1
		Filip1
		Rwdd3
		Met
		Enox1
		Csrnp3
		Col19a1
		Lrpprc
		Rb1
		Diaph3
		Pcnx
		Acvr2a
		Dpyd
		2900026A02Rik
		Cdca7
		Atrnl1
		Ube3a
		Ofcc1
		Adgrl2
		Qrfpr
		Hist2h2bb
		Pde4b
		Eya4
		Ppp3ca
		Dhx15
		Isl1
		Basp1
		8030423J24Rik
		Hsfy2
		Rgs18
		Lsamp
		Lingo2
		Pde4d
		Prss12
		Igf2bp3
		Rdh14
		Tmc1
		Atp10d
		Csnk1a1
		Exoc4
		Sox5
		Tenm2
		Ugp2
		Tmem267
		Stim2
		Irs1
		Ppp1r3a
		Itga1
		Plcl2
		Vgll3
		Trib2
		Ear10
		Cdc42ep3
		Meis2
		Wwc2
		Robo2
		Kirrel3
		Mybpc1
		Afp
		Adgrb3
		Epc2
		Macrod2
		Ttn
		Npas3
		Ptprq
		Cdk8
		Cmpk2
		Usp25
		Prkg1
		Nr5a2
		Cxadr
		Tas2r134
		Actbl2
		Ankrd55
		Ptprc
		Ccdc122
		Cdc42bpa
		Vamp4
		Lysmd3
		Rsrc1
		Hace1
		Gen1
		Efna5
		Asf1a
		Cdh5
		Foxd3
		Hs6st3
		Dlgap2
		Col25a1
		Palmd
		Foxd1
		1700025G04Rik
		Tnks2
		Col8a1
		Jph1
		Fdx1
		Antxr2
		Ptger4
		Ush2a
		Tshz3
		Ptbp3
		E130311K13Rik
		Mgat4c
		Runx1
		Prn
		Hnrnpa3
		Pcsk5
		Slc6a13
		Agmo
		Rbms3
		Nyap2
		Cep120
		Unc79
		Zfpm2
		Supt3
		Nedd4
		Pde1a
		Zdbf2
		9330159F19Rik
		Ube2cbp
		Kcnj3
		1700112E06Rik
		Cblb
		Ercc5
		Ehbp1
		Ezh2
		Nebl
		Pdlim3
		Nfib
		Pde7b
		Trhde
		Pcdh9
		Pcca
		Efnb2
		Adamts20
		Dach1
		Tlk1
		Klhl3
		Gm1322
		Trim27
		Lrp1b
		Arhgap15
		Pcdh17
		Ddx60
		Dyrk2
		3110043O21Rik
		Sox9
		Klf6
		Pkn2
		Tmem182
		Mbnl2
		Mrpl39
		Twf1
		Bcl11a
		Nedd9
		Nectin3
		Cpe
		Arl15
		E2f7
		Slc4a10
		Mcm9
		Shox2
		Map3k7
		Bckdhb
		Pmfbp1
		Cep112
		Syt1
		Gramd3
		Nr2f1
		Ctnna3
		Prkd1
		Dtwd2
		Dnm3
		Ptprm
		Galnt5
		Ttll7
		Exoc2
		Mapk1
		Uhrf2
		Acot12
		Cped1
		Got2
		Ncoa7
		Gpr22
		Akap6
		Dlgap1
		Dbx2
		Kiz
		Ndst4
		Kitl
		Glis3
		Erbb4
		Dynap
		Ice1
		Aldh1a2
		Unc5c
		Mef2c
		Arid5b
		Thsd7a
		Cmss1
		Lrrc6
		Emcn
		Stk39
		Veph1
		Magi2
		Fgf12
		Msi2
		Sema3a
		Ndfip2
		Cubn
		Lmo7
		Ezr
		Sncaip
		Mpdz
		Satb1
		Prnp
		Rassf9
		Smc2
		Syne2
		Plk2
		Tbx18
		Mdfic
		Osbpl6
		Epha4
		Atp5g3
		Erc2
		Fign
		Rnd3
		Pdgfc
		Cadps2
		Tmeff2
		Hivep2
		Esrrg
		Plekhm3
		Arglu1
		Ptprd
		Arid2
		Psd3
		Zfp608
		Fam98a
		Nf1
		Nalcn
		Rab21
		Foxp2
		Aff3
		Hist1h4h
		Trim7
		Gm597
		Adgrl3
		Klhl9
		Barx2
		Thap1
		Hist1h2bl
		St6galnac3
		Pde3a
		Mettl25
		N6amt1
		Zdhhc14
		Arpp21
		Cntn3
TgYvsWTY_PBAT_Up WTOvsWTY_PBAT_Up	13	Mcu
		Hsd17b4
		Bbx
		Dab2
		Tbx4
		Akt3
		Mdga2
		Apob
		Grid2
		Hcn1
		Kcnc2
		Sorcs3
		Satb2
TgOvsWTO_PBAT_Up WTOvsWTY_PBAT_Up	9	1700007G11Rik
		Zfp326
		Bicc1
		Slc2a13
		Cand1
		Ptprr
		Ccdc148
		9330182O14Rik
		Mms22l
TgYvsWTY_PBAT_Up	507	Med10
		Dmxl1
		Rbm39
		Egfem1
		Fam19a5
		Nrsn1
		Pkia
		Cldn1
		Olfm3
		Dhrs2
		4930467E23Rik
		Ino80d
		Ccnt2
		Dcc
		Bet1
		Npnt
		Pex2
		Stpg2
		AI314180
		Bicdl1
		Ift57
		Tsen15
		Sult2a3
		Ppm1l
		Atp6v0a1
		Dph6
		Dnttip2
		Nr2f2
		Nrg3
		Sco1
		Tgds
		Vps53
		Tbx15
		Wrn
		4833427G06Rik
		Jazf1
		Tmem200c
		Dclk2
		Fshb
		Sgcd
		Fam216b
		Pik3c3
		Id4
		Nov
		Impg2
		D3Ertd751e
		Tbx3
		Vcan
		Pls1
		Nid2
		Eftud2
		Slit2
		Cbln2
		Senp6
		Cwc27
		Gpr88
		Chic2
		Slc30a5
		Evi5
		Khdrbs3
		Intu
		Myc
		Larp7
		Gbe1
		Rgs17
		Mapk1ip1l
		Cep76
		Krtap11-1
		Sox1
		Eed
		1190002N15Rik
		Rhobtb1
		Pard3
		Polh
		Gpbp1
		Usp29
		Slc22a16
		Sp8
		Murc
		Gab1
		Ctnna2
		Nme8
		Qpct
		Gata6
		Cnot2
		Pf4
		Ccdc171
		Slc16a10
		Ctgf
		Skiv2l2
		Tfpi
		Gclm
		Zic1
		Vapb
		Man2a1
		Sall1
		Mtus2
		Daam1
		Mboat1
		Fam135a
		Cd247
		Klf7
		Ccdc68
		Sox11
		Sfrp2
		Ryr3
		Fam78b
		Fam126b
		Zfp770
		Gm14461
		Pcdh18
		Cldn14
		Tox
		Map2
		Atxn7l3b
		Pkhd1
		Ccdc185
		Arhgap24
		Fancl
		Rfx3
		Ampd1
		Adat2
		Ap3b1
		Edem1
		Tle4
		Bank1
		Cdh12
		Pgm2
		Rorb
		Triml2
		Gm21188
		Sorcs1
		5830473C10Rik
		Cdyl
		Akap7
		Acadsb
		Gk2
		Stam
		Reln
		Pmaip1
		Prkci
		Ghr
		Prepl
		Ndufa4
		Smco4
		Sem1
		Mgmt
		Tanc2
		Rcbtb2
		Morn1
		Naa11
		Lonrf2
		Ank2
		Adh1
		Adamts6
		Cd28
		Hmcn1
		Fbxw7
		Myl1
		Fastkd2
		Fbxo33
		Frs2
		Thrap3
		Zwint
		Pbk
		Spry2
		Mtap
		Ptpro
		Elavl2
		Opcml
		Slain1
		Smyd3
		P4ha1
		Hmgb1
		Mest
		Cap2
		Capza3
		Hsd17b12
		Fam3c
		Fam198b
		4930432M17Rik
		Enpp1
		Agbl3
		Sfmbt2
		Ttc27
		Dnajc24
		Ascc3
		Zbtb10
		Ctnna1
		Vwa8
		Chd2
		Vit
		Kcnt2
		Arid1b
		Sgip1
		Slitrk1
		Pmch
		Clca3a1
		Fbxo8
		Zcchc6
		Eno1b
		Sptssa
		Adarb2
		Mrps14
		Fam162a
		Osbp2
		Dlg2
		Slc41a2
		Cldn10
		Col24a1
		Alg14
		Speer2
		Abi3bp
		1110059E24Rik
		Rnf17
		Irx2
		Ephb1
		Ctla4
		Bdnf
		Lrp6
		Sntb1
		Zic4
		Agps
		Foxi3
		Gabpb1
		Sostdc1
		Smg1
		Etnk1
		Lrrtm2
		Cntn4
		Fbxl5
		Fmnl2
		Col28a1
		Slc10a2
		Dgkh
		Arnt2
		Gm21119
		Fgf5
		Slc25a48
		Myof
		Arhgap28
		Ryr2
		Erbin
		Fcgr3
		Vps54
		Stxbp6
		Ttc33
		Map4k4
		Slc2a12
		Lrrc4c
		Olfm4
		Calb1
		Zfp985
		Pgm2l1
		Igfbp7
		Fut9
		Slc16a7
		Ggnbp2
		Map3k4
		Cacna1e
		Mycn
		Map1s
		Abcc4
		Dclk1
		Megf10
		Galnt13
		Postn
		Naa50
		Eri3
		Spred2
		Cald1
		Tslp
		Cd83
		Tmbim4
		Pip4k2a
		Vps13b
		Scd1
		Ttc21b
		Rasal2
		Tph1
		Jmy
		Gm973
		Set
		Nrp2
		Pcdh7
		Hydin
		Tmem55a
		Fn1
		Plekha1
		Sik3
		Zfp281
		Nbea
		Epb41l4b
		Tmem2
		Xirp2
		Wdr64
		Arrdc3
		Pdcd10
		Abcg5
		Mcc
		Cd109
		Kif21a
		Wipf3
		1700006A11Rik
		Hpse2
		Sav1
		Pbx3
		Mc2r
		Ugt2b5
		Zfp638
		Mark1
		Fam110c
		Sema6a
		Ly96
		Mical3
		Klf3
		Csnka2ip
		Fam189a2
		Tgfb2
		Ywhaz
		Pms1
		Paqr9
		Mbip
		Tmem64
		Arhgap25
		Ctso
		Dock4
		Dtna
		Esyt2
		Egf
		Kcnd2
		Ube2w
		Rgs7bp
		Commd3
		Cfl2
		Clrn1
		Frmd5
		Fcgr1
		Vti1a
		Trim9
		Rgs2
		Vldlr
		Prss23
		Med13
		Ankrd60
		Gad2
		Vrk2
		Pde1c
		Btg3
		Wipf1
		Nme7
		Usp44
		Zfp831
		Ebi3
		Lmo4
		Tmtc3
		Zfp689
		Zfp184
		Foxg1
		Qtrtd1
		Mrc1
		Tcp10c
		Loxhd1
		Tbca
		Enpp6
		Hnrnpa2b1
		Tnrc6b
		Cdc7
		Fst
		Csrp2
		Rgs6
		Olfr1357
		Lmbrd1
		Osr2
		Mettl15
		Brinp2
		Ttc29
		Oxr1
		Zc3h12c
		Irx5
		Xrcc4
		Foxc1
		Dicer1
		Gda
		Lyplal1
		Crhr1
		Sc5d
		Eml4
		Eif4a2
		Amotl2
		Spen
		Cmpk1
		Rnf217
		Prl5a1
		Rabgap1l
		Tshz1
		Casd1
		Slc7a11
		Mocs1
		Esd
		Emb
		Acap2
		Dock7
		Dkk2
		Prep
		Atg4c
		Rgma
		Cited2
		Dnah5
		Frk
		Chst2
		Ano5
		Cdk14
		Sema3c
		Igf2
		Snx5
		Rraga
		Rad21l
		Tgs1
		Mtnr1a
		4930591A17Rik
		Fam188b
		Ankef1
		Agtr1a
		Kcng2
		Flt1
		Nrxn1
		Utp23
		Igf1r
		Slitrk5
		Tmx1
		Zcchc8
		H2afb1
		Car10
		Ctnnd2
		Zdhhc21
		Nup54
		Armc1
		Sestd1
		Lonrf1
		Col3a1
		Rsph14
		Fndc1
		Pex5l
		Stag1
		Asb1
		Pcp4l1
		Trub1
		Srgap1
		Fto
		5730508B09Rik
		Sec23a
		Slc24a2
		Tnrc6a
		Ralgps2
		Cdh9
		Rbfox1
		Rps29
		Eea1
		Stox2
		Tmco5
		Kcnh7
		Epb41
		Tlx3
		Zfp827
		Neil3
		Fnbp1l
		Piezo2
		Mettl18
		Hist3h2ba
		Otud1
		Gabrg1
		Krr1
		Tex36
		Ncoa2
		Jmjd1c
		Lrrtm3
		Vmn2r77
		Lrrn3
		Cux2
		Fscb
		Hjurp
		Bmpr1a
		Chd1
		Ahi1
		Mki67
		Brip1
		Gsg1
		Mkln1
		Wfdc15b
		Jph2
		Psat1
		Col22a1
		Dusp4
		Map2k6
		Zhx2
		Zfp365
		Zcchc14
		Sec31a
		Bbs1
		Ifrd1
		Chrna5
		Slco4c1
		Tph2
		Slc39a10
		Cdh7
		Ogfrl1
TgOvsWTO_PBAT_Up	662	Cyp39a1
		Prrc2a
		Atp23
		Osbp
		Nkx2-6
		Btbd3
		Gphn
		Foxl2
		Pdp2
		Pabpc1
		Tatdn1
		Cep128
		Stxbp5l
		Cachd1
		Kcnq5
		Akr1e1
		Calcr
		Rngtt
		Mbnl1
		Dgki
		Zfp462
		Rapgef5
		Gtf2e2
		Max
		Plcxd2
		Cd274
		Utp20
		Hist1h2bn
		Kcnh1
		Cdc14a
		Mllt10
		Gm21949
		Cpeb2
		Lrp2
		Map3k2
		Cfap126
		Asb14
		Kcnj2
		Xpo1
		Mlip
		Nrcam
		Srp72
		Slc47a1
		Mpzl1
		Gje1
		Sln
		Ttc17
		2210408I21Rik
		Gm3985
		Glrb
		Meis1
		Synrg
		Disp1
		Tor1aip2
		Lrrc30
		Mynn
		Il1r1
		Itpr1
		Neb
		Ptprk
		Dlx6
		Nr4a3
		Rictor
		Map9
		Nt5dc1
		Cacna1d
		Srek1
		Sipa1l1
		Dmrta1
		Ndufs4
		Ust
		Cfap45
		Asb5
		Slc7a2
		Pdha2
		4930503L19Rik
		Srfbp1
		Ubac2
		Fgf20
		Hist1h2be
		Cnr1
		Lta4h
		Lacc1
		Ptprg
		Gsto2
		Cpd
		Drosha
		Klf14
		Spata4
		Syt16
		Slc9a2
		Plce1
		Nnt
		Cetn3
		Ipo5
		Lrba
		Brms1l
		Klhl31
		Plcb1
		Llph
		Gpam
		Hlcs
		Pla2g7
		Rnf139
		Thsd7b
		Akap10
		Nrg1
		Sox2
		Itgav
		Plcl1
		Tns3
		Adra1b
		Pik3r4
		Tmem135
		Evx2
		Peak1
		Galr1
		Angpt1
		Moxd1
		Mettl14
		Dst
		Pde7a
		Nox4
		Cartpt
		Dcdc2c
		Parp8
		BC005561
		Ankrd26
		Tead1
		Reep3
		Spata13
		Gfra1
		Fmo5
		Stxbp5
		Dpp8
		Fbxo11
		Fat4
		Etaa1
		Slc25a13
		Kcnj16
		Wasf3
		Tnks
		Col12a1
		Col4a4
		Ptprz1
		Ybx1
		Nkx2-1
		Serpina3g
		St8sia5
		Tmpo
		Fa2h
		Fam46a
		Suv39h2
		Spred1
		Thbs1
		Pam
		Kctd16
		Tdrd3
		Klf5
		Phf10
		Slc9a4
		Ccdc117
		Atxn1
		Arfip1
		Herpud2
		Chrm2
		Tll1
		Nfat5
		Trim41
		Foxa1
		Tspan33
		Ptbp2
		Pln
		Prr15
		Dennd1a
		Hist1h3c
		Zfp64
		Tstd2
		Hibadh
		Enpp3
		Gli3
		Smad4
		Cpne9
		Cx3cl1
		Ap1g1
		Cers6
		Nfia
		St8sia6
		Alcam
		Hacd4
		Fars2
		Usp15
		Mttp
		Rtl1
		Stk32a
		Mitf
		Pum2
		Hbs1l
		Pogz
		Bmp5
		Wipi1
		Tbc1d4
		Arhgef28
		Iqch
		Prkd3
		Bbox1
		Epha3
		Ackr3
		Tbx19
		Oxtr
		Jak2
		App
		Fam43a
		Rexo2
		Bmp2k
		Rsf1
		4930452B06Rik
		A530016L24Rik
		Stt3b
		Abo
		Ddit4l
		Musk
		Insc
		Edil3
		Med30
		B3galt2
		Nr3c2
		1700113H08Rik
		Cir1
		Sp4
		Borcs6
		Cps1
		Ate1
		Nkain2
		Cep97
		Rufy3
		Rbpj
		Epyc
		Sh3rf2
		Ccdc34
		Dgkb
		Dcbld2
		Rnf38
		Galnt3
		Csnk1g3
		Pdzrn3
		Man1a2
		Sim1
		Nup153
		Cga
		Nox3
		Per3
		Abt1
		Agl
		Cog6
		Me1
		Ano6
		Galnt7
		Fbn2
		Xpnpep1
		Fam129a
		Rerg
		Trmt1l
		Slc28a3
		Mapk10
		Trpa1
		Grip1
		Arl5b
		Myo3b
		Sox6
		Pdlim5
		Mib1
		Fbxl21
		Zcchc2
		Mb21d2
		Gpatch2
		Suco
		Thap2
		Mecom
		Vezf1
		Bard1
		Dok5
		Smim3
		1700019A02Rik
		Bcl6
		Elf2
		Ell2
		Itsn1
		Nipbl
		Mtr
		Eny2
		Nt5c1b
		Auts2
		Cacna2d1
		Pard3b
		Slc12a1
		Tgfa
		Fnip2
		Tmem126b
		Exoc6b
		Gpr85
		Tfdp2
		Pla1a
		Jade1
		Ppm1d
		Tmem45b
		Ppfia2
		Mpp6
		Lrfn5
		Shtn1
		Wdfy3
		Epsti1
		Hs2st1
		Dnajc9
		Cwc22
		Dpysl3
		Spcs3
		6430573F11Rik
		Zfp619
		Lsmem1
		Spink13
		Cep41
		Nck1
		Epha5
		Barhl2
		Fryl
		Nars
		Frmd8
		Strn
		Maml3
		Olfr695
		Zc3h7a
		Kctd12
		Nr4a2
		Cdc73
		Ythdf3
		Igf1
		Wdr7
		Plrg1
		Tspyl5
		Tprg
		Ltbp1
		Snd1
		Mapk6
		Kcnk2
		Prdm6
		Popdc3
		Rasgrf1
		Ugt2b34
		Sbk1
		Med12l
		Frg1
		Lgr4
		Sgce
		Rab28
		Ptpn20
		Mmadhc
		Bmp4
		Vmn1r223
		Uvrag
		Hmgcll1
		Klhl29
		Cfap97
		Onecut2
		Npvf
		Tsc22d1
		Suz12
		Slc1a3
		Slc44a5
		Baz2b
		Csl
		Ly86
		Tmem26
		Cpne1
		Cobll1
		Skor2
		Fam19a2
		Fxr1
		Banp
		Prdx1
		Sparcl1
		4930453N24Rik
		Kidins220
		Fggy
		Smarca2
		Sytl2
		Akap9
		Chd9
		Utp6
		Odf3b
		Pdap1
		Ccdc127
		Myh2
		Ttc23
		Nek7
		Nr3c1
		Zfp366
		Myot
		Slc38a2
		Sall3
		Pou3f2
		Spon2
		Cdk19
		Fbxl7
		D1Ertd622e
		Tecrl
		Ppm1b
		Ikzf2
		Xrcc5
		Mtus1
		Toporsl
		Atf2
		Vav3
		Il1rap
		Ncoa3
		Cyp1b1
		Gpr26
		Lcn4
		Mtx2
		Taco1
		Col5a2
		Phox2b
		2310002L09Rik
		Trpm3
		Gclc
		Cntnap4
		4933425L06Rik
		Cfap44
		Dennd1b
		Rhoj
		Ptpn13
		Irf2
		Gna13
		Matr3
		Trim52
		Hao1
		Cmc1
		Snx16
		Usf1
		Orc5
		Col14a1
		Klhl41
		Siah1a
		Lamb1
		Arhgap10
		Atp11b
		Atg3
		Plekhh2
		Tle3
		Qk
		Pja2
		1700040L02Rik
		Suclg2
		Myo6
		Hpgd
		Ppp1r3b
		Clstn2
		Hecw2
		Prkcb
		Acsl1
		Dync1i1
		Usp47
		Gorab
		Bub3
		Gja1
		Rmdn2
		Uncx
		Dio3
		Gpsm2
		Clvs1
		Prps1l1
		Gxylt2
		Myh4
		Celf2
		Sobp
		Stambpl1
		Ndst3
		Cd164
		Ubfd1
		Lrrn1
		Sema3d
		Mlh3
		Nrbf2
		Zbtb44
		Rnf219
		Ccdc6
		Spaca1
		Apba1
		Hgf
		Dynlrb2
		Tshr
		Kif26b
		Ntrk3
		Mreg
		Palld
		Pde4dip
		Sike1
		Ets2
		Rbm26
		Rnf150
		Nin
		D930015E06Rik
		Zfp830
		Adam9
		Hcls1
		Tmem45a
		Vps45
		Ccbe1
		Mfhas1
		Pdp1
		Ociad2
		Galntl6
		Map7
		E030030I06Rik
		Kcnrg
		Irx6
		Prickle1
		Scn9a
		Ncam2
		Slc13a1
		Anapc5
		Lsm8
		Cadm2
		Btn2a2
		Kcnab1
		Txk
		Picalm
		1700009N14Rik
		Bhmt
		Ttc28
		Slc44a1
		2024-03-04
		Fhit
		Vrk1
		Sptbn1
		Hmga2
		Pigf
		Chrm3
		Tank
		Fam174a
		Cacnb2
		Ufl1
		Slmap
		Adarb1
		Socs6
		Zfp169
		Schip1
		Maml2
		Negr1
		Samd8
		St8sia2
		Ank3
		Stat5b
		Rbms1
		Chrna1
		Uchl5
		Tshb
		Crebbp
		Apip
		Adgrv1
		Pmp2
		Adamts5
		Otogl
		Tanc1
		Kif1b
		Ric1
		Sst
		Chchd3
		Srsf1
		Megf9
		Nampt
		Dera
		Dcun1d4
		Ccz1
		Adamtsl1
		Rnls
		Lrig1
		Rbm12
		Xpo4
		Tia1
		Pbrm1
		Eci2
		4930583I09Rik
		Nkx6-1
		Mast4
		Carnmt1
		Usp24
		Cep85l
		Cd47
		Gfpt1
		Inpp4b
		Tlr6
		Ptgfr
		Ipo9
		Adipoq
		Gnat3
		Mctp2
		Gm826
		Lrrc49
		Fndc3b
		Zfp804a
		Phtf2
		Sec63
		Hnrnpu
		Nkain3
		Gpr1
		Vapa
		Fgf10
		Camkmt
		Sh3rf3
		Steap4
		Clybl
		Zswim6
		Scel
		Smad1
		Ddhd1
		Dock9
		Pou4f1
		Rap1gds1
		Clcn3
		Gbp5
		Syt4
		Rbm34
		Poli
		Rftn1
		Dse
		Ifng
		Qdpr
		2310035C23Rik
		Arhgap20
		Rapgef4
		Enah
		Fbxl17
		1700129C05Rik
		Homer1
		Mllt3
		Runx1t1
		Lrrk2
		Six6
		Plekhg1
		Ctc1
		Cthrc1
		Ednra
		Adh7
		Exoc6
		Slc25a40
		Btrc
		Aldoart2
		Kcnj15
		Dpf3
		Rgs21
		Pdzph1
		Bahcc1
		2010111I01Rik
		C9
		Plpp3
		Ankrd10
		Cep350
		Glra3
		Nrg4
		Gimd1
		Zfp536
WTOvsWTY_PBAT_Up	46	Pcdhgb1
		Sall4
		Mkl2
		Tmprss15
		Pcdhga2
		Kctd1
		Gm38667
		Pcdhga8
		Ccdc81
		Ankrd7
		Xkr4
		Ldlrad4
		Wdsub1
		Slc2a2
		Lmntd1
		Pcdhga5
		Pcdhga1
		Krtap19-1
		Tmem132c
		Pcdhga6
		Pcdhgb2
		Pcdhga3
		Grm1
		Unc5d
		Obox6
		Gm37013
		Fam160b1
		Cradd
		Adgra3
		Spice1
		Man1a
		Gm765
		Igsf11
		Slc38a6
		Khdrbs2
		Pcdhga7
		Tnp1
		Pcdhgb5
		Apbb2
		Tmem108
		Pcdhgb4
		Vipr2
		Mnd1
		Pde5a
		Gm38666
		Pcdhga4

## Sheet: Figure5K_DMRG_Hypomethylation
Names	total	elements
TgOvsWTO_Down_PBAT TgYvsWTY_Down_PBAT	1	Cntn1
TgYvsWTY_Down_PBAT WTOvsWTY_Down_PBAT	2	Slc35b4
		Jarid2
TgOvsWTO_Down_PBAT WTOvsWTY_Down_PBAT	3	Cped1
		Ptprr
		Rbms1
TgYvsWTY_Down_PBAT	6	Kcnj2
		Fstl5
		Dnmt3a
		Lsamp
		Gm21119
		Adgrf5
TgOvsWTO_Down_PBAT	81	Enpep
		Abca1
		Arhgap42
		Icos
		Foxp1
		Camk2d
		Dennd4c
		Vmn1r16
		Elf1
		Bcas3
		Tenm2
		Sh3gl2
		Igfbp7
		Hdhd1a
		Lipi
		Zfp462
		Cntnap4
		Sash1
		Klf6
		Slc16a7
		Mgat4c
		Kcnh8
		Fgf10
		Cacna1e
		Klf12
		Zfp217
		Ublcp1
		Mdm4
		Rnft1
		Ncam2
		Krr1
		Ubash3a
		Fam155a
		Atrnl1
		Polb
		Ttn
		Unc5d
		Il1a
		Slc22a8
		Gm597
		Gm3985
		Usp25
		Creb1
		Opcml
		Ppp4r3a
		Me3
		Runx1t1
		Syt10
		Ccdc66
		Lrrk2
		Nfkb1
		Adpgk
		Nr5a2
		Pde4b
		Slc2a13
		P4ha1
		Lrrk1
		Wdr64
		Pitx2
		Enpp6
		Twistnb
		Ednrb
		Arhgap24
		Rbbp6
		Fancl
		Tagap
		Megf9
		Col28a1
		Tmem132c
		Pam
		Klhl5
		Htt
		Vmp1
		Stk17b
		Igsf11
		Ptprm
		Kctd1
		Rora
		Fam110b
		Tprg
		Ets1
WTOvsWTY_Down_PBAT	57	Arhgap28
		Ttll7
		Pou3f3
		Col25a1
		Grip1
		Atf2
		1110034G24Rik
		Kcnip1
		Got2
		Taco1
		Mbnl1
		Tmtc2
		Tmem267
		Usp46
		Akap6
		Tshz3
		Col4a3
		Nfia
		Steap4
		Poteg
		Baz2b
		Xpo1
		Pla1a
		Dst
		Foxp2
		App
		Tenm3
		Hmga2
		Gfra1
		Adgrl2
		Cr2
		Esp38
		4921530L21Rik
		Clca3a2
		Slc15a5
		Klhl9
		Lsmem1
		Zfp521
		Slc10a7
		Ate1
		Lpp
		Magi2
		Rictor
		Dad1
		Sh3rf2
		Galnt3
		Zc3h7a
		Pde4d
		Adamtsl1
		Sf3b1
		Vmn1r3
		Spag17
		Satb1
		Ap3b1
		Ppara
		Nrg4
		Cep162

## Sheet: Figure5L_DMRG+DEG
Names	total	elements
WTOvsWTY_DEG_Up WTOvsWTY_PBAT_Down WTOvsWTY_PBAT_Up	1	Kctd1
WTOvsWTY_DEG_Down WTOvsWTY_PBAT_Down WTOvsWTY_PBAT_Up	3	Ptprr
		Unc5d
		Slc2a13
WTOvsWTY_DEG_Up WTOvsWTY_PBAT_Up	4	Rai14
		Sall4
		Sorcs3
		Park2
WTOvsWTY_DEG_Up WTOvsWTY_PBAT_Down	2	Bcas3
		Rora
WTOvsWTY_DEG_Down WTOvsWTY_PBAT_Up	13	Xkr4
		Bicc1
		Slc2a2
		Fam160b1
		Apbb2
		Gnao1
		Akt3
		Ldlrad4
		Grid2
		Tcf4
		Aard
		Tnp1
		Vipr2
WTOvsWTY_DEG_Down WTOvsWTY_PBAT_Down	15	Il1a
		Atrnl1
		Opcml
		Enpep
		Kcnh8
		Ubash3a
		Rbms1
		Megf9
		Elf1
		Lrrk1
		Fam110b
		Arhgap24
		Sash1
		Ets1
		Ednrb
WTOvsWTY_PBAT_Down WTOvsWTY_PBAT_Up	5	Igsf11
		Pitx2
		Klf12
		Camk2d
		Tmem132c
WTOvsWTY_DEG_Up	1396	Ssu72
		Eif2b2
		Mettl13
		Vps28
		Gstm2
		Polr3c
		Pex19
		Dio1
		Gm8460
		Otub1
		Dctn3
		Gpn3
		4922501L14Rik
		Serinc2
		Dennd6b
		Hprt
		Gm581
		Ifna12
		Nek6
		Tom1l2
		Spaca7
		Odc1
		Lrat
		Rnf115
		Ddx52
		Vash2
		Pqlc2
		Pmm1
		2610306M01Rik
		Nmt1
		Mss51
		Dzank1
		Rhox3f
		Fam83h
		Riok3
		Tnpo1
		9530057J20Rik
		Meis1
		Ppp1r37
		Spata24
		Hsf4
		Dda1
		Cstb
		Flywch1
		Rad51d
		AK079713
		6330509M05Rik
		En2
		4933407E14Rik
		Sec13
		Atad5
		Bpifb6
		Fam203a
		Capns1
		Nsa2
		Phospho1
		Popdc2
		Malat1
		Gbe1
		Zbtb22
		Gm15441
		Gprc5b
		Zfp677
		Tysnd1
		Nr6a1
		Tmc2
		Acox2
		Med14
		Agpat3
		Catsper4
		Mpv17l
		Lrrc46
		Syt9
		ENSMUST00000181487
		A530047J11Rik
		Myh3
		Cuzd1
		Coa4
		Fgd6
		Ascl2
		Ppfia3
		Ube2m
		1110046J04Rik
		D130020L05Rik
		Gm567
		Tmem116
		Nbr1
		2410002O22Rik
		Ttc7b
		Sdk1
		Dmap1
		2410137F16Rik
		Dhrs11
		Zap70
		Flii
		Sdf4
		AI593442
		Dlgap4
		Isca2
		Gm10789
		Taf6l
		Zfp28
		Serpinb6a
		Sh2d4a
		ENSMUST00000111423
		Tmem180
		Cdyl
		Sesn2
		Lsm10
		Trafd1
		AK041476
		Cacng2
		Lpcat3
		Dok7
		Nmd3
		Morn1
		Gm10094
		Mrps26
		Rb1
		Xirp1
		Pld3
		Dedd
		Mcm10
		Nsun2
		Dpyd
		N28178
		Tbc1d4
		Ptpn23
		Atp1a2
		Mapre3
		Emc8
		Ahcy
		Tlr5
		Trim72
		4921504E06Rik
		Afmid
		Kcnq1
		Musk
		Rnf43
		Gpx4
		Gm4924
		Sp4
		Snap47
		Usp9x
		Extl1
		Uts2r
		Atp6ap1
		Ubxn6
		Hspb7
		Prmt6
		2310061J03Rik
		Gm5879
		Cdc20
		Aox3
		1810024B03Rik
		Eif6
		Arsg
		Psmd5
		Rims3
		Ik
		Cpne2
		Chmp2a
		Htatip2
		XR_141422
		Tmem205
		Cyfip2
		Poldip2
		Pbdc1
		Marveld2
		Slc9a7
		LOC101056197
		Cxcr6
		Tsen54
		TC1688140
		Cdpf1
		4632415K11Rik
		Dtd1
		Clptm1
		Tubb3
		Pde8a
		Fam160a1
		Nt5c
		Rnase13
		2310034G01Rik
		Fip1l1
		Osbpl7
		Ect2l
		Uprt
		Rab15
		Gm20878
		Prkcz
		Zfp346
		Hira
		Nhp2
		Map2k1
		Akip1
		Polr3b
		Txndc8
		Ncbp1
		Parp4
		Ndrg4
		Olfr649
		A330023F24Rik
		Snd1
		Zscan2
		Popdc3
		4933417G07Rik
		AV572925
		2310057M21Rik
		Zfp398
		Tnfrsf12a
		AK007918
		Ears2
		Runx1
		ENSMUST00000174778
		Rnf103
		Mtor
		Il12a
		Nek5
		Tph1
		Ihh
		Zdhhc1
		Stk35
		Adamtsl5
		Ppp2r1a
		Clip1
		Hoxa13
		6430519N07Rik
		1810009A15Rik
		1700101I11Rik
		Fkbp8
		Acsl3
		Zfp202
		LOC636901
		Cct6b
		Tec
		Mat2b
		LOC100046223
		Rpain
		Mrs2
		Cyp4f13
		CD808055
		Celsr3
		Epb4.1l5
		Thoc6
		ENSMUST00000103469
		Clca3
		Hook2
		Map4
		ORF61
		Hspb8
		Pja2
		Mrps34
		3632451O06Rik
		Rnaset2a
		Esrrb
		Baz1b
		Actr1a
		Fbxo21
		Pcid2
		ENSMUST00000066689
		Gypc
		Plp2
		Cdh15
		Tstd3
		Ap2a1
		LOC629091
		Cdkl1
		Pbxip1
		Zfp524
		Alkbh3
		Gpr119
		Mlh3
		Plscr2
		Tmem59l
		Rsl1
		Grina
		Xrcc4
		ENSMUST00000099692
		Pex3
		Pqlc1
		Ets2
		5830487J09Rik
		Foxp4
		E430018J23Rik
		Prep
		Rtca
		Gm7244
		Slc25a20
		TC1733495
		ENSMUST00000165525
		Dbnl
		Mthfd2
		Dazap1
		Eif1b
		Eif2ak1
		Osbpl2
		AK080008
		Zfp318
		Chmp1a
		Mcm7
		Srpk3
		Zfp3
		Reep6
		Trit1
		Kars
		Myom3
		Gm10674
		Fam169b
		Hcfc1r1
		Dera
		Cacng1
		Iws1
		Cdh9
		Otos
		Zfp672
		Kif13a
		Uso1
		Gpr77
		ENSMUST00000169153
		Elmo3
		Chrng
		Nfkb2
		Ccdc123
		Nme4
		Gsto1
		Slc35f3
		Pou4f1
		4430402I18Rik
		Rrp12
		Fam98a
		Ambra1
		Alkbh5
		Ece2
		Nsmce1
		Tssk1
		Ehmt2
		Zfp771
		Ahrr
		Csprs
		Lmna
		Gm10080
		Gm5938
		Capn2
		Prpf3
		ENSMUST00000037953
		Tmem62
		Myo18b
		Vps37a
		Rapgef1
		Zfp706
		Ccdc39
		Stk33
		Urgcp
		Tmem194
		Polr2a
		Nagk
		L3mbtl2
		Micu1
		Serpinb6d
		Mettl21d
		Prpf31
		Nit1
		Myl12a
		Trpm6
		Lrrc57
		Camk2b
		ENSMUST00000066583
		Atp6v0a1
		Pctp
		Tnni1
		Amy2a5
		1810041L15Rik
		Ophn1
		Ddx21
		Rnh1
		Hspa1l
		Ifi27l1
		Pafah1b3
		Ppa1
		Trub2
		Spg21
		Taf10
		Sln
		Epb4.1l4a
		Xrcc1
		Wbscr27
		ENSMUST00000099328
		Skiv2l
		Gabarapl2
		Pik3c3
		Zfp456
		D3Ertd751e
		Rffl
		Car11
		Cyp4f41-ps
		Atp9a
		Ncs1
		Smtnl1
		Gm4944
		Crkl
		Prmt1
		Por
		Zfp622
		Gm2694
		Nol3
		Bad
		ENSMUST00000163627
		Wdr67
		Nnt
		Thnsl2
		Ap2a2
		5033421B08Rik
		Tmbim6
		Rit1
		Gm10015
		Pdcd6ip
		Otud3
		Fgf1
		Tac4
		Ankra2
		Lonp2
		Slc25a13
		Neto2
		Ryr3
		Hes6
		Lgmn
		Ccnb1
		Gm166
		Skap2
		Top1
		Herc1
		Apol6
		Fbxl13
		Gm20939
		Fubp1
		Sts
		Wdpcp
		Tom1
		M11859
		Cacng6
		Spert
		Rab13
		4930451G09Rik
		Wdr37
		Ccdc136
		Adprhl1
		Zdhhc7
		2010107G12Rik
		Lmcd1
		Olfr1006
		Col19a1
		Sec14l1
		Csnk1d
		Mitf
		Dtx2
		Ubl7
		Ube2o
		AU015680
		ENSMUST00000103418
		Dhx34
		Ropn1l
		Eya4
		4732419C18Rik
		Kcnn3
		Apbb3
		Gpbp1l1
		Ctnnbl1
		Vwa8
		St7l
		Gm5741
		Neo1
		Atp6v0d1
		Pisd-ps1
		Slc39a11
		Tdrkh
		Il17re
		Raph1
		D7Ertd661e
		Cenpj
		Yipf3
		Dnm2
		Ccdc12
		Pinlyp
		Mbp
		Mybpc1
		Art1
		Gripap1
		C7
		BC049991
		1700052N19Rik
		BC048679
		Agrp
		Dnajc9
		ENSMUST00000162911
		Tmem9
		Ppp1r7
		B130052P14Rik
		Cxcl10
		Mavs
		4930552P12Rik
		Zfp553
		ENSMUST00000014072
		Zfp52
		Cst6
		Gm6287
		Khk
		0610040J01Rik
		Rfc1
		Ankrd28
		Hgs
		AA060545
		Ttc33
		ENSMUST00000141235
		Flnc
		Creld1
		Cask
		Uvrag
		Gabrd
		Klhl29
		Commd5
		Zfp960
		Sprtn
		Gm4013
		Nufip1
		Pcdh10
		Rad9b
		Wash
		Qars
		TC1685411
		Mlh1
		Atp6v1c1
		Slc20a2
		Stab2
		Brf1
		Mlx
		Unc13d
		Fzr1
		Klhl32
		Ppfibp2
		Serpinb6c
		Zc3h15
		Zscan12
		A930003A15Rik
		Usp28
		Rps25
		Actl6a
		Flot1
		Gadd45a
		Guk1
		Nub1
		Rpgr
		Pou5f1
		Pdlim3
		Prp2
		Tead4
		Rras2
		Aif1l
		Aplf
		Irx3
		5830419E12Rik
		Phka2
		Znhit2
		4930455F23Rik
		Asic2
		Hspa2
		Fam83g
		Spinkl
		Uck2
		Trim27
		Gm11758
		Mrgprh
		Eda2r
		Nucb1
		Itfg3
		AI413582
		Pml
		Cdip1
		Rrp7a
		Phf3
		Spryd7
		Fgfr2
		Lbx2
		Dnajc12
		Rhcg
		Slc4a10
		ENSMUST00000093326
		Gm2837
		Mamstr
		BC005624
		Atraid
		Rnf181
		Setd1a
		Gm10683
		Nbas
		Zfml
		Akr1a1
		Gm11681
		Smarca4
		Myo1a
		LOC546711
		Rpa1
		Cds1
		Sprr1a
		Lcmt2
		Sgcg
		Sec11c
		Tal2
		Fbxo36
		Dsn1
		Chgb
		Pdcd6
		Myh14
		D930015E06Rik
		Dnajc25
		Cyp4f39
		5830444B04Rik
		Hexa
		Bckdha
		Rnf128
		Sat2
		Unc5a
		Scn2a1
		Tbcc
		Sdhaf1
		Birc3
		Fhod1
		Sema4b
		Snrnp40
		Ddc
		Zfp641
		3010026O09Rik
		Vipas39
		Ptrhd1
		Pkdrej
		6030419C18Rik
		Gtf2f1
		G3bp1
		C79246
		Adcy2
		Enox2
		Arl14
		Cyp4f14
		Xrn2
		Aldh9a1
		Rasa3
		Lsm4
		Anapc7
		Nlrp10
		Col7a1
		ENSMUST00000133030
		Psmd4
		Sf3b2
		Cog2
		Repin1
		Fam196b
		Sec63
		Gm21951
		BC030307
		Sccpdh
		Pef1
		Cysltr1
		Leng8
		Ric8
		Ppme1
		Bag6
		Itga7
		Cdkn2c
		Lims1
		ENSMUST00000028141
		Dnajb6
		1700087I21Rik
		2310058N22Rik
		Hspb6
		Snrpa
		Olfr208
		Olfr1372-ps1
		Tmem159
		Zfp934
		Mcm3ap
		Dpf2
		Actr3b
		Ahcyl2
		Cul9
		5730416F02Rik
		Copa
		Pdp2
		Usp20
		Tmem19
		Nup50
		Nfx1
		Dysf
		Tmem8
		Ppfibp1
		Tmco4
		Daglb
		Edf1
		1700012A03Rik
		AK129341
		Klhl40
		Arih1
		Rnf187
		Tmem53
		Mrps30
		Ercc4
		Tmem139
		Vps53
		Sync
		Tubb6
		Tlr2
		Ltb
		Ppp1r11
		AI847159
		4930509E16Rik
		Gm904
		Fam58b
		Metap1
		Exosc1
		Spsb2
		Hdgfrp2
		Kxd1
		Napb
		Eif3c
		Sv2c
		Zfp579
		Gm10639
		Ppp4c
		Dusp16
		Gm10687
		Ric3
		Gm10336
		Mettl21a
		Wrap53
		Trp53bp2
		Tmem132b
		Tpm3
		Mustn1
		1700031A10Rik
		ENSMUST00000133752
		Adprm
		1110008P14Rik
		Uba5
		Rab40b
		Bloc1s6
		Gal3st2
		Yif1a
		Pisd
		Arvcf
		Asl
		Naa20
		4831440D22Rik
		Rps6kb2
		Dak
		Atic
		Scx
		Tasp1
		Polr1e
		4933430N04Rik
		Cd82
		BC019489
		Anxa7
		Ptpn14
		A630007B06Rik
		ENSMUST00000103416
		1700080E11Rik
		Tbcel
		Arhgdig
		Mrps17
		Arv1
		Ctsz
		Pgs1
		Mylip
		A330041K01
		Oas1e
		Wfikkn2
		Il1r2
		Scarb2
		Mmel1
		5730422E09Rik
		ENSMUST00000105081
		Zfp947
		Dctn2
		Rrp1
		Mknk2
		Anapc15
		Pomp
		Gna11
		Gm21637
		Fam73a
		Uggt1
		Cir1
		3110040N11Rik
		Uxt
		Lmod2
		Sbno2
		Atg4b
		Gstm7
		Zfp335
		Abhd6
		Hn1
		Emx2
		Vps33a
		Vac14
		Ppip5k1
		Tnip2
		Znrd1as
		Krt35
		BC061194
		Dct
		A430105I19Rik
		2210016F16Rik
		ENSMUST00000150678
		Clca6
		Myadml2
		Mogat1
		Plscr1
		Tnfrsf22
		BG099879
		Olfr150
		AK038232
		Mpg
		Mad2l2
		Cc2d1b
		Spag5
		Hoxc4
		Fbxo30
		Nrd1
		AU041133
		Smpx
		Gas6
		Drg1
		Golga2
		Erich1
		Des
		4933415F23Rik
		Adck5
		Vmn1r124
		AK138149
		Bdnf
		Ankrd32
		Smndc1
		Snx4
		Lin37
		TC1680794
		Olfr910
		Mcm6
		Slc27a1
		Atp6v0c
		Tubg2
		Mepce
		Cdk5rap3
		6430548M08Rik
		Surf1
		Serpinb6e
		Syngr2
		Mink1
		Trip10
		Dna2
		Golga3
		Tmem128
		Sirpb1a
		Med27
		Kcnk16
		Pacsin3
		Chd4
		Gm10725
		Bcap29
		Ggnbp2
		Hsp90ab1
		Spata32
		Phf1
		Olfr1368
		Slc4a1ap
		Gm13889
		A630038E17Rik
		Hdlbp
		BC058985
		Cidea
		Tiprl
		Ccdc176
		Kidins220
		Cenpo
		Prps1
		Nedd4
		Mrps23
		Krtap9-3
		Acot9
		Rab27b
		Cldn2
		Arid3b
		Tubgcp4
		Qsox1
		Mcoln2
		Alpk3
		Plekhb1
		Ccndbp1
		Aldh1a1
		Rbck1
		Cwf19l2
		NEAT2
		Fcf1
		Cyld
		Vars
		Dapk3
		Tnfrsf23
		Gtpbp6
		Gabarap
		Mapre1
		Tenm1
		Actl11
		Hao1
		Slain2
		9530080O11Rik
		Rpf2
		Zdhhc24
		Zkscan6
		Fntb
		Ubtd1
		LOC101055855
		Sec23b
		Avpi1
		Mid1ip1
		Map3k7
		Tnnt2
		Usp47
		Akt2
		Gde1
		Rad52
		Pus7
		Mcfd2
		Rassf7
		Ppp6c
		Thumpd3
		Ints4
		Rab40c
		AK084195
		Msto1
		Gm5963
		Mvp
		Cog4
		Fam105b
		Hspb1
		Chmp3
		Zfp51
		Tmem222
		Exoc3l4
		Diap1
		Mapk1
		Usp22
		Rnf217
		A530032D15Rik
		Gmppa
		Kdm3a
		Atg2b
		Snx13
		Bpifb1
		Gsta2
		Wiz
		Slc6a17
		Dnajc8
		Dtnbp1
		Krtap7-1
		Nubpl
		Slc2a8
		Zfr2
		Ubxn11
		Atp13a5
		Kti12
		Kifc3
		Gm1587
		Gm12592
		Zfp169
		Amy1
		Cdh22
		Sirpb1b
		Ccdc158
		Ddx1
		Bag3
		4921516I12Rik
		Saal1
		Lrrcc1
		Myl6b
		Cd2bp2
		Dync1h1
		Fto
		Rhpn2
		Gm10727
		Ccdc130
		Wdr60
		Nap1l1
		Tifa
		Pdzd3
		Relb
		Scand1
		Rps13
		Ctsd
		Spata21
		Gdi2
		Trappc10
		Usp17la
		Pum1
		Bola2
		Gm10030
		Tex15
		Zscan26
		Tpsb2
		Mtmr1
		C1ql2
		Usp16
		Slc37a2
		Adprhl2
		Gm6607
		Ptgds
		Cbx4
		Cryab
		Tmem30a
		Syt11
		Stx11
		Pfkfb1
		Thop1
		Clgn
		Tmub2
		4931413K12Rik
		Copz2
		Ddx19a
		Zdhhc14
		Icam4
		Aar2
		Fam19a5
		D930049A15Rik
		Pkp2
		Cdk18
		Plekhm1
		Gm14439
		H2-Eb2
		Zfp383
		Elf3
		Slk
		TC1750238
		Gm5617
		Eps15l1
		Iffo1
		Bop1
		9330195I24Rik
		Zfp593
		2610019F03Rik
		Cpeb2
		Eme2
		Smcr7
		Hsf2bp
		Cpsf3
		Zp2
		Coro1a
		4930474N09Rik
		Aup1
		Limd2
		Stau2
		Atp6v1d
		Ighmbp2
		Nme1
		1700088E04Rik
		2310011J03Rik
		Tlr13
		Gpr108
		Slc1a1
		Dscr3
		Ticam1
		Ydjc
		Ubr7
		Derl1
		Ttc18
		Fhl1
		Slc23a3
		Micall1
		Rab20
		Gm4470
		Ip6k2
		Gm3367
		Trappc6a
		Ddx39
		Fgf7
		Hist1h2be
		Xab2
		Actn2
		Pard3
		Mroh8
		Tceal5
		Tbc1d10b
		ENSMUST00000078701
		Cxcl2
		Ncdn
		Pvt1
		Zfp687
		LOC100502924
		Emc2
		A430106A12Rik
		Nfe2l1
		D430040L24Rik
		Fmo5
		Myom1
		Lrp11
		Eif4b
		Maoa
		Map1lc3a
		AK043818
		Cct4
		5330426L24Rik
		Muc19
		Cdc40
		Ap3b1
		Mtch1
		Rell2
		Dnajc17
		Kif24
		Adck3
		Kat5
		Wdr1
		Pstpip2
		TC1705975
		Wnt5b
		CO800994
		Tmem120a
		Bdh1
		Noc4l
		2310022A10Rik
		Arid5a
		Tpd52l1
		Fam174b
		Hibadh
		Osbpl10
		ENSMUST00000147594
		Erlin1
		Large
		Casr
		Scnm1
		Mafk
		Sh3bp2
		Mfsd5
		Hsd17b7
		Ap1m1
		2610206C17Rik
		Inadl
		Hist1h2ba
		Ipo11
		Atp6v0e
		Ccdc124
		Nprl3
		Thoc5
		Vps52
		Hip1r
		Cap2
		BC108946
		Grin2c
		Tgfbr1
		LOC101055915
		Rfx1
		Snrpb2
		Pik3r3
		Cog6
		ENSMUST00000032597
		Prrg2
		LOC100502592
		Arid1b
		Depdc7
		Pcnxl4
		Olfr401
		Abcf2
		M6pr
		Mib1
		LOC101055813
		Gm2178
		Mb21d2
		Tmed6
		Gm9776
		Fgf13
		Tnpo3
		Kcnq4
		Gm3643
		Uchl1
		Psmg4
		Fgfr1op
		Dhrs9
		Zrsr2
		Exoc6b
		Lgals3
		Use1
		H2-Ke6
		Pibf1
		Car13
		Rps15
		Slc35f5
		Zswim7
		Atg14
		Fau
		Gdpd5
		Ankrd39
		Snx10
		Ncaph2
		Ccdc104
		Mcts2
		Cog1
		Ubl4
		Arhgap44
		Meig1
		Tnni3k
		Upf1
		Gm15753
		Gm3776
		Man2c1
		Snx8
		Stom
		Rras
		2310030G06Rik
		Mrpl10
		Map1s
		Olfr1116-ps
		Tmem167
		Naa50
		Anxa6
		Cobll1
		Fam19a2
		Acot6
		Armc5
		Crygc
		Tbpl1
		Vps13b
		Map4k1
		Llgl2
		Foxj3
		Hmga1
		Trappc11
		Fggy
		Vps37b
		Pou2af1
		Plekha1
		BC029214
		Tulp3
		Prr12
		1700037C18Rik
		Myo5b
		2810429I04Rik
		Cuedc2
		Rgs11
		Klk1b21
		1700071A11Rik
		Lrrfip2
		Nrde2
		Bysl
		1810030O07Rik
		Rasd2
		Gm3201
		Olfr643
		Igfn1
		Tex10
		Dnase1l3
		Slc12a4
		Wac
		Emc3
		BU961056
		Kremen1
		Slc10a3
		Auh
		Slc43a2
		Lypla2
		Akirin1
		Rdh11
		Chrnb1
		Ciz1
		1700008O03Rik
		Zfp296
		Dnajb11
		Pigw
		Tmbim1
		Gsdma
		Sapcd2
		Abcc8
		Nipa1
		Gga1
		Rpl28
		C030006K11Rik
		Emc7
		Olfr849
		9430077A04Rik
		Gramd3
		Fam69c
		Tbc1d5
		Fam172a
		Wdr25
		ENSMUST00000160058
		Pnpla1
		Mob4
		Sbf1
		5730419F03Rik
		Cd3d
		Nfkbil1
		ENSMUST00000097644
		Tmem37
		TC1665378
		Tlr4
		Hist1h2bb
		Pacrg
		ENSMUST00000094956
		Bmpr1b
		Cage1
		Ttll7
		Trnp1
		Ttc9
		Gm5091
		Casp4
		BC048373
		Med24
		Rab11fip5
		Ccdc97
		Tlx1
		Gm15645
		4930458D05Rik
		Rundc1
		Dhx40
		Pold4
		Ripply1
		Ankrd1
		Ascc2
		Uap1l1
		Rpl3
		Zc3h3
		Sdccag8
		Opn1mw
		Arf6
		Tmem181a
		Drg2
		Chd1l
		Poglut1
		4930583K01Rik
		5830428M24Rik
		TC1617128
		Vsig10l
		Clcnkb
		Ppil2
		Brd2
		Nceh1
		Ccdc88b
		Ccdc92
		Fdxr
		Cstf1
		Pars2
		Rdbp
		BM022387
		Adam32
		Lmo7
		Vps37c
		Usp31
		2010107G23Rik
		Casq2
		Zmynd12
		Chtf18
		Dhps
		AK166824
		Sost
		Nxn
		Iars2
		Abca7
		Ern1
		Mocs3
		Ush1c
		Cntn5
		Cpn1
		Hoxd10
		Pnkp
		Plekhm3
		Bex1
		Fam81b
		Defb33
		Gspt1
		Dcxr
		Srrt
		1700096K18Rik
		4930500J02Rik
		1110059M19Rik
		Scrn3
		Enah
		Ggt6
		Gm8075
		Cdyl2
		BB001409
		Ogfod2
		Cyb561d1
		Dusp4
		E2f2
		Usp5
		Uhrf1bp1l
		Actr1b
		Rhox3h
		Lrrc14
		Csrnp2
		Tlr8
		Rnf207
WTOvsWTY_DEG_Down	3495	Itm2a
		ENSMUST00000155660
		1700012B15Rik
		TC1624218
		Dhx9
		Scn5a
		Gm16525
		Plekhg2
		Nrsn1
		Katnbl1
		Olfr393
		Pkia
		Vmn2r54
		Gm3052
		Dnajc21
		Zfp90
		Gm6654
		AU022702
		Ptgr1
		ENSMUST00000103588
		Lrig2
		Calcr
		Sar1b
		Hmgn3
		Strbp
		Dhrs2
		Gm9112
		1700095B22Rik
		Actn4
		C130009A20Rik
		Adrb1
		Gm4736
		Gtf2e2
		Cybasc3
		Slc41a3
		Zfp58
		LOC552906
		Gpr37l1
		Gpa33
		Myo1b
		Eif2c4
		Chst12
		BY110436
		Pitpnm3
		Sspn
		Tm4sf19
		Nup188
		BY742470
		Mex3b
		Tmed8
		Grk5
		Asb14
		2410080I02Rik
		Ppp4r2
		Ptprb
		Axl
		Eltd1
		1700045H11Rik
		ENSMUST00000132111
		Utrn
		6720422M22Rik
		Gm5420
		1700100L14Rik
		Coch
		AA414993
		ENSMUST00000067077
		1700049G17Rik
		C130023C23Rik
		Ctdspl
		Pick1
		Olfr453
		Dock11
		Gm10461
		Adal
		Spata2l
		Zc3h12b
		4930548G14Rik
		Iltifb
		Hist2h2be
		Olfr902
		Armcx2
		Fkbp9
		Ptprk
		Kit
		Kcnc1
		Rac3
		Gli1
		Il10rb
		Ccdc71
		Vwa3b
		Gm13861
		1700097N02Rik
		Hbegf
		Gm5958
		1500004F05Rik
		1700106J16Rik
		Nid2
		4930474H20Rik
		Pdha2
		Ndufa4l2
		3010003L21Rik
		Kcnu1
		Angptl1
		Sppl2b
		4930503L19Rik
		Gm10216
		Gnaq
		Cacng4
		Mlf2
		Col9a2
		Gm9868
		ENSMUST00000137882
		Dag1
		Itpripl2
		Ankmy1
		Gip
		Ptprs
		Gm10561
		ENSMUST00000176405
		Olfr24
		Gm550
		Tmem254a
		Arap3
		Rasgrp2
		Cggbp1
		TC1681987
		Bcas1
		D630033O11Rik
		Kera
		Lipk
		Rgl1
		TC1652978
		Prmt10
		5830415G21Rik
		Gpsm1
		Srsf9
		Svs1
		Klk1b4
		ENSMUST00000181793
		Tktl2
		ENSMUST00000053398
		Ckb
		Il23r
		Fh1
		Chrdl2
		Gpr20
		Nts
		Tusc3
		1700001G17Rik
		Dab2ip
		ENSMUST00000176095
		Nos3
		Ccm2l
		Tmtc4
		Arrdc5
		Zdhhc16
		Scarb1
		ENSMUST00000123668
		Olfr193
		Eva1b
		Vipr1
		AK045785
		Tmem235
		Olfr1509
		Gpr30
		A030003K21Rik
		C330022B21Rik
		Lphn2
		Defb25
		ENSMUST00000071028
		Olfr1448
		Slc31a1
		Tshz2
		LOC553096
		Tgif2
		Rab34
		Tnks1bp1
		Mapk7
		Rfwd2
		Arrb2
		Klf7
		Ddah2
		Hr
		Whsc1
		Khdc1a
		Dpt
		A2m
		Zfp521
		Vmn2r73
		Dpy19l1
		Snx18
		Spink2
		Rhox1
		Ss18
		Kcne4
		Pls3
		D930043N17Rik
		Lrfn4
		Zhx1
		Rcc2
		Stag2
		Ptprz1
		Tmem255b
		Efhc1
		Suclg1
		D930026N18Rik
		Pcdh18
		Map2
		Gm12866
		Brwd3
		Sfxn2
		5430400D12Rik
		Pmp22
		4930421J07Rik
		Pnpla3
		ENSMUST00000162514
		Gm2176
		Fa2h
		Poc1b
		TC1696749
		C87490
		Stac3
		Prph
		Spred1
		Mucl1
		2410004I01Rik
		Gm5148
		BC042796
		Ostc
		She
		1700023D09Rik
		Rbm12b1
		Kcna5
		Ccser1
		Galnt12
		B3galnt2
		Smc6
		Efs
		1110065P20Rik
		2410012M07Rik
		Crispld2
		A630033H20Rik
		Meg3
		Gm9222
		Gm7285
		Bpifc
		Gpr146
		Zfp760
		AK040829
		Pvrl1
		Cd97
		NRON
		Asph
		AK020212
		Atat1
		Olfr30
		Trav9d-3
		Pcdhb16
		Gjc1
		Crip2
		Camk2n1
		AL118220
		Rpl26
		Kcnk6
		Gm5916
		Gpc6
		Olfr270
		Enpp3
		Cav3
		C77080
		Gm1553
		Slc24a3
		Adamts4
		1700095A13Rik
		Gas2l1
		Cldn19
		Gng11
		2810002D19Rik
		Il2ra
		Plekha2
		Msrb2
		L1td1
		Tspyl3
		Yes1
		ENSMUST00000095633
		Ube2g1
		Eid2
		Wsb1
		Ccdc28b
		TC1601230
		ND6
		ENSMUST00000178971
		Tuba1b
		Srprb
		Agrn
		Siah3
		1600020E01Rik
		Arsa
		D830044I16Rik
		5330431K02Rik
		Fam220a
		Olfr1079
		1700020I14Rik
		Klk1
		Defb9
		Prss57
		Asgr2
		Bean1
		Krtap4-8
		Ovol2
		Tm4sf4
		H2-Ob
		Alg8
		Magee1
		AI661323
		Erg
		Vmn1r200
		BC068281
		A030001D16Rik
		Stk38l
		AW549877
		5330411O13Rik
		Rabl2
		Rbpj
		Tnmd
		Fbxo45
		Gjb2
		AK144914
		Boc
		Ndn
		Cdh2
		Zyg11b
		Zfp819
		Cpn2
		Man1a2
		Fcgrt
		Cyp2d40
		Slc25a25
		Tspan12
		Ctdspl2
		Adcy4
		Mfsd2a
		ENSMUST00000149319
		Chsy1
		Emp3
		Xlr
		Glis2
		Galk1
		Trim30c
		Lamc1
		Ptchd4
		Fkbp6
		Galnt7
		4933401H06Rik
		Nxf2
		Athl1
		Olfr57
		Atp10d
		TC1767451
		Trmt1l
		Iffo2
		Capn3
		Sos1
		C87499
		CF535018
		Pygb
		Mitd1
		Hspa12b
		Lca5
		D130019J16Rik
		2310010M20Rik
		Olfr290
		Aldh1l2
		2610042L04Rik
		9330188P03Rik
		ENSMUST00000099042
		ENSMUST00000101511
		Dtx4
		Itga1
		ENSMUST00000056145
		Prkcdbp
		Map4k2
		Tmem246
		Smim18
		Fam193b
		Wwc2
		Adm2
		Fzd1
		Cmtm4
		Epm2a
		Mettl21e
		Gm10697
		Lhfpl5
		Csdc2
		Apol7d
		Gm16062
		Aifm1
		Olfr1102
		Thoc7
		Sprr3
		9430020K01Rik
		BC106175
		Cacna1h
		Nrtn
		Slc14a2
		Etd
		Cyp4a12b
		Abi3bp
		Klhdc3
		Cnn3
		Crtc3
		Npas3
		Gm16441
		4930563E18Rik
		Skint10
		Sult1c1
		Wif1
		Olfr917
		Tnfaip8
		Gm5637
		LOC552901
		Slc38a10
		Dock10
		Clec12a
		Qprt
		Krtap10-4
		ENSMUST00000054333
		Adcy1
		Slc22a6
		Ift80
		Trabd2b
		A730049H05Rik
		Ano1
		B4galt3
		Olfr1311
		Fads2
		Lima1
		Olfr447
		Mtrr
		Klf8
		TC1776528
		ENSMUST00000050914
		E330037G11Rik
		Etv5
		Polr2m
		Tbkbp1
		Mrgprb8
		Vmn1r4
		Slc23a1
		Nr4a2
		Mapk8ip1
		Lix1
		9430013L14Rik
		Prdm16
		C630007K24Rik
		B430316J06Rik
		3300002P13Rik
		Gm14635
		Rrp15
		Hfm1
		Nadsyn1
		Efna5
		Asf1a
		Man1c1
		TC1774563
		Tssk2
		Klhl13
		Hgd
		Sall2
		Fmo1
		Fap
		BB163080
		Plat
		Prpf38b
		Shisa6
		B020004J07Rik
		Tigit
		Try4
		Fndc4
		Fzd2
		TC1646416
		Tcea3
		Tshz3
		Sod3
		6030443J06Rik
		ENSMUST00000094945
		Speer3
		B3galt6
		Ammecr1l
		Capn8
		Ube2d1
		Tmem39b
		Pcsk5
		Phf16
		Postn
		ENSMUST00000059966
		LOC101056207
		Foxh1
		Gpr124
		Vmn2r101
		Blm
		S100a6
		Skor2
		Cald1
		Scara3
		1700019P21Rik
		Fbln7
		Lrrc4b
		Olfr368
		H1fnt
		8430427H17Rik
		Gm3002
		Vmn2r-ps54
		Smyd1
		Chst3
		Cybrd1
		Cryga
		Psmg1
		Ptgis
		Fn1
		Clmn
		Mex3a
		ENSMUST00000145914
		Pde1a
		Prpf39
		Myo7a
		Pgf
		Fgfr4
		Gm5478
		Gm15628
		Grk4
		Lpar3
		Cyp8b1
		Dennd3
		Vegfc
		Fam109b
		D0H4S114
		Efcab10
		Gm10827
		Gm9920
		BY709032
		Olfr816
		Cd109
		Dhrs7c
		LOC101056491
		Nek7
		6330412A17Rik
		Wipf3
		Tmem123
		Aplp1
		Ptpn4
		5830427D02Rik
		Gm10560
		Sclt1
		Gm11595
		2410066E13Rik
		Higd1b
		B630019K06Rik
		Sf3b1
		Spag17
[truncated: 3,055 more rows]

## Sheet: Figure5M_DMRG+DEG
Names	total	elements
TgYvsWTY_DEG_Up TgYvsWTY_PBAT_Down TgYvsWTY_PBAT_Up	1	Lsamp
TgYvsWTY_DEG_Up TgYvsWTY_PBAT_Up	171	Tnpo1
		Sorl1
		Gbe1
		1190002N15Rik
		Pf4
		Mtus2
		Cdca7
		Atrnl1
		Meis2
		Fgf5
		Postn
		Irx5
		Igf2
		Sestd1
		Cadps2
		Mki67
		Psat1
		Sgcd
		Id4
		Murc
		Frmd4a
		Ryr3
		Fam78b
		Cd28
		Igf2bp3
		Plcl2
		Mybpc1
		Ptprq
		Map4k4
		Prkcq
		Egf
		Ebi3
		Cped1
		Akap6
		Aldh1a2
		Slitrk5
		Asb1
		Wwox
		Trim7
		Bbs1
		Rgs17
		Fat1
		Dab2
		Zeb2
		Pla2g4a
		Flrt2
		Pcnx
		Ptpro
		Mest
		Col24a1
		Dclk1
		Pcdh7
		Sox9
		Rgs7bp
		Ctnnd2
		Lonrf1
		Fgf12
		Pcp4l1
		Ezr
		Rnd3
		Eya1
		Wrn
		Tmem65
		Nov
		Tmem117
		Sox11
		Tox
		Tapt1
		2900026A02Rik
		Isl1
		Enpp1
		Prss12
		Afp
		Ttn
		Ephb1
		Usp25
		Ptprc
		Etnk1
		Fcgr3
		Spred2
		Pip4k2a
		Plekha1
		Aard
		Paqr9
		Trim9
		Ttll7
		Emb
		Cited2
		Mdfic
		Psd3
		Dusp4
		Rb1
		Ryr2
		Runx1
		Tslp
		Fn1
		Wipf3
		Tgfb2
		Fcgr1
		Mrc1
		Col3a1
		Pex5l
		Cux2
		Gsg1
		Arpp21
		Fmn1
		Icos
		Foxp1
		Bcas3
		Ift57
		Skap2
		Rgs18
		Foxd3
		Ttc33
		Cd83
		Pdlim3
		Adamts20
		Arhgap25
		Crhr1
		Dkk2
		Gnao1
		Erc2
		Tph2
		Mcu
		Frem1
		Pitx2
		Akt3
		Ctnna2
		Fam135a
		Zfp385b
		Bank1
		Filip1
		Camk2d
		Ear10
		Dlgap2
		Col8a1
		Ptbp3
		Megf10
		Zfpm2
		Cfl2
		Nr2f1
		Cdk14
		Car10
		Satb2
		Pdgfc
		Zfp365
		Zdhhc14
		Mns1
		Npnt
		Epha7
		Pmaip1
		Dock1
		Pde4b
		Slc41a2
		Ctla4
		Map1s
		Xirp2
		9330159F19Rik
		Pbx3
		Dtna
		Kcnd2
		Bcl11a
		Gramd3
		Fst
		Gda
		Got2
		Acap2
		Stk39
		Lmo7
		Hist3h2ba
		Zcchc14
TgYvsWTY_DEG_Down TgYvsWTY_PBAT_Up	198	Pkia
		Sgk1
		Trps1
		Larp7
		Cep76
		Klf7
		Pgm2
		Mipol1
		Dpyd
		Smyd3
		Fam3c
		Ccdc122
		Eri3
		Jmy
		Pdcd10
		Kif21a
		Pde7b
		Gm1322
		Cpe
		Tmtc3
		Hnrnpa2b1
		Mettl15
		Xrcc4
		Prep
		Mef2c
		Nup54
		Trub1
		Fign
		Fam98a
		Jph2
		N6amt1
		Bet1
		Caap1
		Pik3c3
		Cwc27
		Dnajc13
		Limch1
		Eya4
		Dnajc24
		Ctnna1
		Rdh14
		Arnt2
		Pcca
		3110043O21Rik
		Vldlr
		Vrk2
		Prkd1
		Zc3h12c
		Eif4a2
		Casd1
		Frk
		Stox2
		Cldn1
		Vps53
		Phip
		Klf12
		Gab1
		Slc16a10
		Tfpi
		Mtap
		Fam198b
		Fbxo8
		Cdh5
		Fam189a2
		Prss23
		Arl15
		Rgs6
		Dtwd2
		Amotl2
		Rnf217
		Tshz1
		Mocs1
		Msi2
		Eea1
		Mettl18
		Aff3
		AI314180
		Epm2aip1
		Tbx4
		Tle4
		Mgmt
		Rcbtb2
		Myl1
		Frs2
		Ttc27
		Ugp2
		Stim2
		Lrrc4c
		Fdx1
		Ehbp1
		Tlk1
		Tmem182
		Lmo4
		Oxr1
		Sc5d
		Agtr1a
		Sncaip
		Fnbp1l
		Nf1
		Mkln1
		Mettl25
		Ino80d
		Immp2l
		Eif3h
		Cadm1
		Zfp521
		Zfhx3
		Fancl
		Ghr
		Csrnp3
		Lrpprc
		P4ha1
		Wwc2
		1110059E24Rik
		Asf1a
		Pgm2l1
		E130311K13Rik
		Mbip
		Esyt2
		Zfp184
		Qtrtd1
		Dicer1
		Dnm3
		Sema3c
		Tmx1
		Arglu1
		Pex2
		Nr2f2
		Senp6
		Bnc2
		Rhobtb1
		Skiv2l2
		Cd247
		Zfp770
		Adat2
		Ampd1
		Hsd17b12
		Rasal2
		Supt3
		Nfib
		Dach1
		Esd
		Snx5
		4930591A17Rik
		Flt1
		Emcn
		Satb1
		Ifrd1
		Tsen15
		Cog5
		Rev3l
		Cbln2
		Myc
		Sephs1
		Polh
		Gpbp1
		Zic1
		Grm8
		Ccser2
		Fbxw7
		Acvr2a
		Ppp3ca
		Ppp1r3a
		Gen1
		Vps54
		Palmd
		Slc2a12
		Mcc
		Bckdhb
		Kitl
		Utp23
		Mpdz
		Osbpl6
		Epha4
		Atp2b1
		Intu
		Myom1
		Met
		Thrap3
		Csnk1a1
		Sptssa
		Irs1
		Stxbp6
		1700025G04Rik
		Naa50
		Vps13b
		Tmem64
		Mcm9
		Atp8a1
		Tnrc6b
		Foxc1
		Exoc2
		Rgma
		Rbfox1
		Atp5g3
		Barx2
		St6galnac3
		Ogfrl1
TgYvsWTY_DEG_Down TgYvsWTY_PBAT_Down	2	Slc35b4
		Jarid2
TgYvsWTY_PBAT_Down TgYvsWTY_PBAT_Up	1	Gm21119
TgYvsWTY_DEG_Up	4473	Tnfrsf13b
		Ssu72
		Pex19
		Igf2as
		Bcl7a
		6330408A02Rik
		Ccdc173
		B9d2
		Npy
		Zfp119b
		Itgb7
		Gm10220
		Ttll11
		4930465K10Rik
		Atp13a4
		4922501L14Rik
		Olfr1221
		Adrb1
		Serinc2
		Ifi30
		Tchh
		Gpa33
		Tango2
		Olfr1466
		Otop2
		Rnf115
		Vash2
		Fam73b
		Pitpnm3
		Gpx2
		Pmm1
		Def8
		TC1663799
		Rab9b
		Ccdc155
		ENSMUST00000155922
		2610306M01Rik
		Prkag2
		4930432N10Rik
		Batf3
		Slc47a1
		Ccdc106
		Dnaic1
		B430306N03Rik
		ENSMUST00000099425
		Slc6a18
		Fam83h
		Il17ra
		Tmsb10
		Gm4354
		Chi3l3
		Spata2l
		Pla2g4e
		Gm8994
		Dda1
		Armcx2
		Synpo2l
		Otud5
		Mzt2
		Gata1
		E130309D14Rik
		AK079713
		Gli1
		Il10rb
		Ppp1r1c
		4931428F04Rik
		Batf
		Crabp2
		Asic3
		Ccdc134
		Tor3a
		Il4i1
		Sppl2b
		Lrrc29
		Popdc2
		Timp1
		Zfp703
		Wls
		Sct
		Casp12
		Itpripl2
		2210416O15Rik
		Baz1a
		Ap1s1
		Zbtb22
		Ptprs
		Zfp677
		Rusc1
		Mas1
		A130071D04Rik
		Rasgrp2
		Xcl1
		Mpv17l
		Mrc2
		Cpxm1
		Gm10605
		Cd33
		Muc16
		Ppp2ca
		Ocrl
		Myh3
		Ckb
		Adora3
		Usp13
		Cuzd1
		Tecr
		Fam64a
		Ptpru
		C1qtnf1
		Ube2m
		Elavl3
		AF251705
		Tmem116
		Npm1
		Mboat7
		Ppm1h
		5430420F09Rik
		Gck
		Fcgr4
		Dbndd1
		Hr
		Dpy19l1
		4732491K20Rik
		BC023105
		Tuba8
		Zfp36l2
		Sptbn2
		Plagl2
		Grin3b
		Spats1
		Fam222a
		Plekhh1
		Fam89b
		Rbm43
		Zfp688
		Tmprss13
		1110065P20Rik
		Serpina3n
		Crispld2
		A630033H20Rik
		Six1
		Gm9222
		ENSMUST00000111423
		Mx2
		Ptgir
		Ms4a6c
		Pvrl1
		Cd97
		Asph
		Wdr78
		Trafd1
		Crip2
		Prr15
		Calm4
		Dok7
		Gm11710
		Tmem106a
		Gm1553
		Plekha2
		Arl6ip5
		5930403N24Rik
		Xirp1
		Pld3
		Mybphl
		Thbs3
		Ccdc28b
		Abcb6
		TC1657741
		Ms4a6d
		Agrn
		Gm14548
		Clec4d
		Lyzl6
		Zik1
		Eif3g
		Lig1
		Chaf1b
		Camta1
		Cacna2d3
		K230015D01Rik
		Phf11b
		H2-Ob
		Hoxd11
		AK157290
		Extl1
		Gm7538
		Fbxo45
		Itgb2
		Hist1h2an
		Ndn
		Hspb7
		Ccno
		Dhdds
		Cdc20
		Six5
		Oas1b
		Slco4a1
		Nkiras2
		Ddx26b
		Galk1
		Noxo1
		Bclaf1
		Il12rb1
		Scyl1
		Mfsd3
		Crb3
		Fanca
		Tmem86a
		Ik
		Cpne2
		AI464131
		Nrm
		LOC101056141
		Neu2
		4930429B21Rik
		Aurka
		Lilrb4
		Rnf208
		Dyrk1b
		Srcrb4d
		Shisa4
		2610042L04Rik
		Polr2l
		Arhgef2
		Cyfip2
		Pydc3
		4833415N18Rik
		Ifnlr1
		Marveld2
		Tpsg1
		Numb
		Tmprss9
		Nrtn
		Pla1a
		Sprr2g
		Tsen54
		Cdpf1
		BC017643
		Smoc2
		Mybpc3
		Clptm1
		Tubb3
		Pde8a
		Gm3404
		Atp6v0e2
		Smarcd3
		2310033P09Rik
		Nt5c
		Arhgdib
		Tmem179
		Tnfrsf17
		Apbb1ip
		D13Ertd608e
		Tnfaip8
		Dock10
		Pigz
		ENSMUST00000054333
		Gcnt1
		Rtp4
		Cd200r1
		Plekhj1
		Prkcz
		Txnl1
		Panx2
		Plekhm2
		Frmd8
		Etv5
		AV495601
		Gm10034
		Esyt1
		Guca1a
		Kbtbd11
		Slfn2
		Gm13580
		Ctsj
		Nadsyn1
		Ndrg4
		Pyhin1
		Serpinb1a
		Snapc4
		Men1
		Ms4a8a
		Cand1
		Mta2
		Sbk1
		1700001J03Rik
		Ccdc24
		Egfbp2
		Ralgds
		Gm5296
		Tnfrsf12a
		Riok2
		Map7d1
		Ifi44
		Fadd
		Rnf144b
		Rnf103
		Nploc4
		2210404J11Rik
		Nat6
		Krt6b
		Gm16340
		Smg5
		Lrrc4b
		Arl8a
		Midn
		Zscan18
		Tekt4
		Supt6
		Chst3
		Grlf1
		E130118H10Rik
		Spink8
		TC1707105
		ENSMUST00000075226
		Ereg
		Mtmr11
		6430519N07Rik
		Klra4
		Kcnq2
		Smad5
		1810009A15Rik
		Trappc4
		Cdipt
		Gm10560
		Clec4a3
		Tec
		4930581F22Rik
		B630019K06Rik
		Slc32a1
		Gpr65
		Pgbd5
		Mat2b
		Cdk19
		Fcer2a
		Ear2
		Helb
		AI661384
		Gbp6
		Phlda3
		Rpain
		Cyp4f13
		Enpep
		Tlcd1
		Cd300lb
		Plekha5
		Clec3b
		9630033F20Rik
		Lyz1
		Khnyn
		CF747970
		Znrf1
		AK018287
		Clca3
		Gdpd1
		Mxra8
		Tmem151a
		TC1719686
		Fbxo17
		Epb4.1l3
		Gpr157
		Tspan4
		Art5
		Pigq
		Klk1b3
		TC1715074
		Gm13272
		TC1645272
		F10
		Ccl2
		Lox
		Sh3glb2
		ORF61
		Fbxl16
		Ppp2r2c
		Gm5784
		3632451O06Rik
		Fam50a
		1700007K09Rik
		Rbp1
		Actr1a
		Irgm1
		Ccdc102a
		Gjb4
		Pira6
		ENSMUST00000066689
		Gypc
		Gpsm2
		Gstt1
		Tstd3
		Foxo6
		Arap2
		Lancl1
		C130057D09Rik
		Ap2a1
		Ppp2r5c
		Zfp414
		Pbxip1
		Gm5086
		Rab33b
		Zfp524
		Adap1
		Kif22
		Asf1b
		Adar
		Nosip
		Tomm40l
		Dlg5
		Gpr33
		Serhl
		Plvap
		Fam49a
		Hck
		Zmynd15
		Tpm2
		Prl2c5
		Gm8149
		Rimbp3
		Vsig10
		Cdkn2a
		Dennd2c
		Ifi35
		Hist1h2ag
		Krt12
		Tomm34
		1110002E22Rik
		Ppfia4
		Abracl
		Rnf44
		Calml4
		Rabep2
		Mfhas1
		Mrvi1
		Pask
		Clic4
		Prex1
		Fam149a
		Bai3
		AW551984
		ENSMUST00000098384
		Trpv2
		Hnrnpa0
		ENSMUST00000106578
		Dbnl
		Msn
		Slc39a4
		Fgf6
		Eif1b
		Itga9
		Nhsl2
		Myo1c
		4631405J19Rik
		ENSMUST00000174699
		ENSMUST00000180544
		Ppp1r32
		AK080008
		Zfp318
		Trim5
		Srrm3
		Srpk3
		Gm5480
		Isyna1
		Snhg11
		AA467197
		Hmgn2
		Ncrna00085
		Ston2
		Reep6
		Chrna1
		Klk9
		Myom3
		Babam1
		Gm10674
		Kif1b
		Gm5141
		Mfsd7a
		Gusb
		Fam169b
		Tiam2
		Hcfc1r1
		Rap2a
		Lman2l
		C230006B20
		Spns3
		A530064D06Rik
		Myom2
		ENSMUST00000070502
		Iws1
		Kif13a
		Stat4
		Gm5077
		Pcgf6
		Clasrp
		Gpr77
		Drp2
		2210039B01Rik
		9030419F21Rik
		Exosc6
		Ctps2
		Trrap
		Nefm
		Nfkb2
		Mep1b
		LOC547349
		Zufsp
		Ift81
		Serinc5
		Trim12c
		4930468A15Rik
		Irg1
		Kif5a
		Eaf1
		Ptpn18
		4930506M07Rik
		Slc35f3
		Pou4f1
		Pion
		B230303O12Rik
		Ier5
		Mcph1
		Tnfsf13b
		Ece2
		Rbm34
		Rftn1
		Lingo4
		Dse
		Ifng
		Traf1
		Ak8
		Zfp771
		Rpgrip1l
		Lmx1a
		Eml6
		Tug1
		Rad51b
		Tuba3a
		Lancl3
		Nkg7
		Ahrr
		Vmn2r48
		Copb2
		Gjc2
		Hdhd3
		Ifitm6
		Trove2
		Txlna
		Myo18b
		Daxx
		Speer5-ps1
		4933402D24Rik
		E130012A19Rik
		Armcx4
		Trib3
		Slamf8
		Grp
		AI596198
		Cd84
		Abcg1
		Gm7325
		Tacc1
		Plxnb2
		Myh1
		BC037034
		Stk33
		Prkaa1
		Urgcp
		Flt3l
		Polr2a
		Cyp7b1
		Tmco3
		I830012O16Rik
		Cmbl
		Rassf2
		Crbn
		S74315
		Arfgef1
		Ngef
		Pira11
		Usp11
		1700121C10Rik
		Tmc4
		Myl12a
		Fbxo2
		ENSMUST00000066583
		Ccdc154
		Lrp1
		Jund
		Synpo
		Baiap2
		Galnt9
		Ifi27l1
		Srcin1
		S100a13
		Klrb1
		Abhd1
		Tbx10
		Sln
		E2f3
		Sema3f
		Wbscr27
		Spef1
		Chia
		Hyal1
		Amn
		Rnf122
		Pitpnm1
		Atxn10
		4930447F24Rik
		Airn
		Ctsh
		ENSMUST00000137184
		Psd
		Car11
		Sgms2
		Slc7a2
		Gzmb
		Obsl1
		Pdzk1ip1
		Ncs1
		Lgr6
		Tfe3
		DV650784
		Map1b
		Dvl1
		Mcl1
		Chka
		Gm4425
		Aspa
		Apc2
		Csrp3
		Mapk3
		Sycp3
		Mndal
		Vgf
		Hsp90b1
		Wdr67
		Emc9
		Chrna10
		Srgap3
		Rgp1
		Ces2g
		Fbxl22
		2210404O07Rik
		Myl4
		Agap3
		Pex26
		Olfr1383
		LOC100048452
		Plaur
		3830403N18Rik
		Kin
		Wdr31
		Crhr2
		Ptgs2
		B3gnt5
		Lce1h
		Tgfb3
		Otud3
		Fgf1
		Ankra2
		BC100530
		4930430F08Rik
		Gps2
		S100a9
		Ccdc81
		Gch1
		Il17rc
		Gm166
		Wfdc17
		Hcst
		Asic1
		BC018242
		Nrbp2
		Aurkc
		Rab3il1
		D130012P04Rik
		Ap1g2
		Fbxl13
		Il1f9
		Otop1
		Gm3099
		Gm13043
		Ssxb8
		Leng1
		Smarcc2
		P2rx7
		Cacng6
		ENSMUST00000103299
		Traf5
		Icosl
		Ache
		Entpd2
		ENSMUST00000140653
		Sertad3
		Klf16
		Lrrc3b
		Creb3l4
		TC1703733
		Fxyd6
		Bahd1
		BC028789
		Slc15a3
		Alcam
		Lamp2
		BB287469
		Meaf6
		Ccrn4l
		Arhgef4
		Sphk1
		Ube2o
		Cplx1
		Sh3bgrl3
		Zfyve28
		1700007K13Rik
		Celsr2
		Hyi
		ENSMUST00000103418
		Stard3
		Hexb
		Napa
		Gm3331
		R3hdm2
		Notch2
		Chrnd
		Sprr2h
		Clcn2
		Rufy3
		Aqp5
		Smarcd1
		Zfp598
		Oas3
		Pbx2
		Cltb
		BY388679
		Serinc4
		Ddx4
		Prim1
		Snapc2
		Cox20
		Arpc5
		Endod1
		1810032O08Rik
		H2-M3
		Spib
		Tmem221
		Chmp4c
		ENSMUST00000124577
		9030624J02Rik
		Mapk10
		Ccnd3
		Btbd1
		Tespa1
		Unc80
		Mapkapk2
		Cenpj
		Azin1
		Slc44a2
		Golga4
		Yipf3
		Fcer1g
		Dnm2
		Ablim2
		Map2k7
		Dok5
		Gabarapl1
		Il6
		Lair1
		1810013L24Rik
		Rprm
		Neurl2
		Gm3187
		Rcsd1
		Csf2rb2
		Art1
		C7
		Thra
		Zfp764
		Alkbh2
		Gadl1
		Bcl3
		Aox1
		Hras1
		Cryba4
		Pamr1
		Agrp
		Gcsam
		Zan
		Spcs3
		Tmem9
		Clec4b1
		Irf8
		Fam132b
		Chchd4
		Gab3
		Tmem8b
		Abcc1
		Artn
		B130052P14Rik
		Wfdc3
		Evc
		Crybb3
		4833420G11Rik
		Cxcl10
		Apoe
		Kifc2
		Gm5602
		4930552P12Rik
		Syce1l
		Zfp553
		Ddhd2
		Tmem125
		Zfp52
		TC1638635
		Kntc1
		Il21r
		Ccdc144b
		Speer4b
		Gm20767
		Fndc3a
		Rrad
		Paqr7
		Stap1
		5830469G19Rik
		Gata3
		Gltp
		F830208F22Rik
		Ttc16
		Ccdc93
		Hgs
		Rfc5
		Itprip
		Serpina3f
		Krcc1
		Igsf6
		Zkscan1
		Creld1
		Atn1
		Gabrd
		ENSMUST00000180649
		Gnpda1
		Acox1
		Kiss1
		Mgat3
		Mboat2
		AK047917
		Gm9758
		Zfp960
		Scgb1b20
		Myo15
		Fam161b
		Vkorc1
		0710001A04Rik
		Itga10
		NP883496
		Smtnl2
		Stac2
		Rad9b
		Uckl1
		Dclre1c
		8430431K14Rik
		Reps2
		TC1685411
		Spred3
		Tmem25
		Plekha7
		Slc20a2
		Slc37a4
		1190005I06Rik
		Celf4
		Polb
		Syt8
		Wnt9a
		AK013651
		Unc13d
		Gls2
		Ccl4
		Cd177
		Adam3
		Trib1
		Ascl3
		Ift122
		Cnnm4
		Cdc42ep2
		Guk1
		Zfp600
		Dtx3l
		1810010D01Rik
		Irx3
		5730437C12Rik
		Parvg
		Krt33b
		Phka2
		5830419E12Rik
		Frrs1
		Pglyrp1
		Isg20l2
		Atg4a
		Lhx2
		Ube2g2
		Hoxd3
		Dgkz
		Spinkl
		Uck2
		H2-T9
		Sncb
		Gm2940
		ENSMUST00000173461
		Tmsb4x
		Pacsin1
		Ncapd2
		Baalc
		Fam212b
		Pole2
		Mvb12a
		Eda2r
		Sele
		Itfg3
		Igsf21
		AI413582
		Cdip1
		Smim6
		Klhl41
		Phf3
		Lrrc17
		Hes5
		Hdac10
		Zswim4
		Ptgfrn
		Isg15
		Gm9706
		Yap1
		Rec8
		Naaa
		Lurap1
		Tceal6
		Slc8a1
		Gimap3
		Psg22
		Gm2837
		Otub2
		1700025L06Rik
		Mex3d
		Olr1
		Vstm2l
		Agap2
		Slc7a4
		P2ry10
		Slc24a6
		Wdr62
		AK189234
		Gemin5
		Nfe2
		2610204G22Rik
		Myo1a
		2310002D06Rik
		Lcmt2
		Ncf1
		Sell
		Fbxo36
		Ttbk1
		Smim13
		Pde4dip
		Rhog
		Pdcd6
		D930015E06Rik
		Aoah
		Kcne1l
		Rinl
		Rgs10
		Siva1
		9630010G10Rik
		Kif5c
		Fhdc1
		Rab44
		Gpr160
		Ccna2
		Ugt1a6b
		Rp1
		Ffar4
		Myod1
		Tcf7l2
		Papd7
		Mmp14
		Man1b1
		Scn2a1
		Gnb3
		Idh1
		Unc119
		Bend6
		Me2
		Tbcc
		Sdhaf1
		Abcc12
		Rasgef1b
		Mrpl20
		2900079G21Rik
		Hsd17b11
		Cntnap1
		Morc3
		Sema5a
		Smad3
		Ptpn7
		Cyba
		Ccdc159
		Zc3hav1
		Zfp641
		4930512J16Rik
		Gpt
		Lum
		Slmo2
		A630073K07Rik
		Schip1
		6030419C18Rik
		Maml2
		Exoc3l
		Ear1
		E530001K10Rik
		AW061147
		Rac2
		St3gal4
		Gng12
		Ear12
		Pi15
		Gm9054
		Tfap2c
		Pip5kl1
		Ear11
		ENSMUST00000179907
		Spint1
		Aldh9a1
		Fbln2
		Mgp
		Zc3h10
		Zfp568
		Xpo4
		Sap30
		Bfsp1
		Ppap2c
		Slc18a1
		Clstn3
		Cttn
		Stxbp1
		Limd1
		Zc2hc1a
		Wbp1
		Tcp11l2
		Bcl2a1d
		Anapc7
		Azi1
		Yjefn3
		Nlrp10
		Ifitm10
		Wdr44
		Ipmk
		9930111J21Rik2
		Zfp871
		Krtap4-16
		Pycrl
		Hs3st4
		Sf3b2
		NP1260051
		Slc39a6
		TC1644160
		Repin1
		Siah2
		Ddn
		Fam196b
		Mast3
		Arhgef39
		Cd86
		Ifnar2
		Anapc1
		Ppme1
		4930442E04Rik
		Itga7
		Slurp1
		Lims1
		Slc25a22
		Dnajb6
		Mrgpre
		Ms4a4b
		Pid1
		4933436C20Rik
		Prob1
		Slc46a3
		Bspry
		Ucp2
		Hist1h3i
		Klk1b5
		Pdxp
		Phldb1
		Slc52a2
		Efcab12
		Ube2ql1
		Slc25a45
		Nfkbid
		Pagr1a
		Stat3
		ENSMUST00000159087
		Pik3r2
		Lrrc26
		Eif3d
		Enpp2
		Camk2n2
		Abca8a
		Ankfy1
		Camsap3
		Maged2
		AK133183
		AK081938
		Nhlrc4
		Upb1
		Tmem63c
		Hmg20b
		Dpf2
		Fgd3
		Zfp110
		Bcor
		Fbxo31
		Lmod3
		Spata2
		Arpc1a
		Ppm1e
		Islr
		Myrfl
		Nup50
		Dysf
		Cd8a
		Sall4
		D830030K20Rik
		ENSMUST00000084674
		Prss16
		Zfp60
		Irf5
		Mc3r
		Plcxd2
		Slc38a1
		Cbr2
		Gm4890
		Gm12620
		Klhl40
		Camsap1
		Mmp27
		Tmem53
		Gss
		4931440F15Rik
		Lin28a
		Zfpm1
		Rtkn
		LOC101056540
		Ppp1r12b
		Plxdc2
		2210404O09Rik
		Fbxl8
		Nrcam
		Trip11
		Camk1d
		ENSMUST00000162453
		Cdk5
		Sync
		D16Ertd472e
		Tubb6
		Sfrp4
		Tlr2
		Cbfa2t3
		Krt23
		AI414108
		LOC101056031
		Ltb
		Ccl7
		Arpc5l
		Ccl12
		Gm7534
		Chd3
		Spsb2
		Nudt8
		Rgs1
		Napb
		Pcbd1
		Rarg
		1600029D21Rik
		4933411G11Rik
		Zfp579
		Gm10639
		Tspan17
		Syn1
		Ppp4c
		C3
		Krt222
		Klc3
		Lmf2
		Klf14
		Stx4a
		Poldip3
		Klc4
		Lrba
		Erbb2
		Lgals4
		Gpam
		Trim30a
		Prc1
		Lmo2
		Tmem127
		Rgs12
		1700109H08Rik
		Zfp322a
		Carns1
		Dot1l
		Cpne7
		Uba5
		Gm536
		Gal3st2
		Yif1a
		Prpf40a
		Fbln1
		Slc13a3
		Bet1l
		Il2rg
		Fam105a
		Cytip
		AU022793
		Asl
		Rundc3a
		Adad2
		Abca3
		Chpf2
		Stx2
		Fyb
		H2-M1
		Pnn
		Tmem238
		Fkbp2
		1700052K11Rik
		Nup133
		Raet1e
		Cd82
		Erap1
		Serpina3g
		Zfand4
		Ttyh2
		Pak6
		Katnal1
		Wdr17
		Hist2h2ac
		Fgf9
		Gdnf
		Tbcel
		Npr3
		Rnf113a1
		Dpp10
		Nppb
		Lgsn
		Ctss
		Mpv17l2
		Fthl17
		Cacnb3
		Ctsz
		Foxf2
		Ankrd2
		BC046331
		Rela
		Ccdc162
		Myd88
		Oas1e
		Dcun1d5
		Slc7a5
		Tceal7
		Gm5431
		Slc5a11
		Tex14
		Nrxn2
		Btbd8
		Il1r2
		Atp8a2
		Cx3cl1
		Adrbk2
		Il5ra
		Pou2f2
		Kctd11
		Mmel1
		1110017D15Rik
		Trmt12
		Vdr
		5730422E09Rik
		Pianp
		Ccnd1
		Nckap5
		Mapk12
		Nav2
		Ikzf1
		Cep68
		Tmub1
		Tmem119
		Acan
		Tep1
		Sirt3
		Zfp11
		Col4a5
		Ftsjd2
		Fam84a
		Cuedc1
		AK089904
		Asprv1
		Gna11
		Gm21637
		Map3k9
		LOC545005
		Sgta
		Rps6ka4
		Cd300ld
		D830013O20Rik
		Idnk
		Prrc1
		Arhgap9
		Smim5
		Btg1
		Gpr132
		Cyth4
		Lmod2
		BC035044
		Clnk
		Sbno2
		Speer4d
		Hcn3
		Fam171b
		Trim34b
		Anxa2
		Figf
		Epor
		Lce1c
		Lsm7
		Lama5
		Vamp1
		Arhgef17
		Apobec1
		Ano6
		Nxpe5
		Zbtb12
		BC061194
		Dct
		Trim11
		1700084K02Rik
		ENSMUST00000110971
		Parva
		Shcbp1
		Themis2
		Dennd1c
		6720407P12Rik
		Mri1
		Ccdc64
		Gm9908
		B130034C11Rik
		Tmem145
		Tnfsf14
		Espn
		Fam76b
		Srsf11
		Wbscr25
		Foxl1
		Gatm
		Trim28
		Smpx
		LOC668643
		Hfe
		Gdf3
		Gas6
		Drg1
		Dhx58
		A630081D01Rik
		BC029722
		2010300C02Rik
		Gm19333
		Asb10
		Des
		Adck5
		Slc35g2
		Slc6a12
		Gm5144
		Cflar
		Eml3
		Ros1
		Gnb5
		Kcna10
		Smndc1
		Pcyt2
		Tjp3
		Arx
		Tecta
		Id2
		Slc2a13
		Ampd3
		Fut4
		Unc13b
		Lcp1
		9430078K24Rik
		2510039O18Rik
		Mcm6
		Ccdc78
		Tbx1
		Areg
		ENSMUST00000103420
		Arpc3
		Plekho1
		Kctd12
		A630095E13Rik
		Slc37a1
		ENSMUST00000139701
		Tnfrsf13c
		AK040896
		Pafah2
		AK079655
		Nsmf
		Ltbp1
		Fat3
		Pxn
		1810019D21Rik
		Hist2h2aa2
		Barhl1
		Tff3
		Med27
		Sirpb1a
		Prcp
		Spta1
		Tk1
		Tfap2a
		Cfb
		Slc9a5
		C1qb
		Acpp
		Reep2
		Pacsin3
		Gm10725
		Kcnh2
		Gm4907
		Stbd1
		Zbtb2
		Nlrp5
		Grhl1
		Padi3
		Havcr2
		Ankrd52
		Srxn1
		Gnal
		Tspyl4
		Gm13889
		Ptpn5
		Trim8
		DV057886
		Cidea
		Cxcr4
		Ccdc176
		Stmnd1
		Mrps23
		Klra16
		Gm10057
		Ybx2
		Grap2
		Kcnb1
		Cox7a2l
		Apitd1
		Thap3
		Pcgf1
		Olfr1384
		Nanos1
		1110038F14Rik
		Apol8
		Tmem176b
		Gm10866
		LOC101055828
		Zcchc3
		D830015G02Rik
		Zfp358
		Col6a2
		Sprr2a2
		Nefh
		Mphosph8
		Mfsd10
		Mcoln2
		Cul7
		Cdc37
		Fbrsl1
		Ptgs1
		Ccndbp1
		H2-Q2
		Mid1
		Dstyk
		Etv4
		Lass6
		Cwf19l2
		Cyld
		Trim59
		4930479M11Rik
		6330418K02Rik
		Cabyr
		Tnfrsf23
		Acsm5
		Anxa8
		Cenpb
		Syf2
		Fam134b
		Ccnf
		Nlrp4f
		A930030B08Rik
		Snrpd3
		Rab7l1
		Ccr5
		Mmp19
		Gm10134
		Itga5
		Aldh3b1
		Ass1
		Pstpip1
		Zdhhc24
		Nudt14
		Afg3l2
		Hecw2
		Ssc5d
		Gnas
		Avpi1
		Atxn7l2
		Jup
		Lysmd2
		Slmo1
		Fkbpl
		AK043382
		Rassf7
		Mfsd6
		Ndufaf3
		H2-DMa
		Bnip1
		Parp16
		Msto1
		Hist1h2ac
		Rnf40
		Hpcal1
		Ssbp4
		Csf1r
		Gm17019
		Cpsf2
		Kat8
		Kif26b
		Hddc3
		Iglon5
		Ccdc59
		Ntrk3
		Ninj1
		B930095G15Rik
		Tmed3
		Mospd4
		Osbpl3
		Igsf1
		Glb1l
		Plekhg4
		Abcb1a
		Fgf18
		AA684185
		Clec10a
		Dennd4a
		Orai2
		Spag11b
		Cd2
		Agbl2
		Nxpe3
		ENSMUST00000138821
		Wiz
		Il18r1
		Gm10791
		Gpr153
		Slc6a17
		Cnnm1
		Aoc2
		ENSMUST00000068960
		Utp11l
		Shisa2
		Dnalc4
		Gpr61
		Gabrg2
		Slc2a8
		Slc26a6
		Sstr3
		Atad2
		Gm2115
		Gm12592
		Zfp169
		Gm5785
		Cacng7
		Vav1
		Grik5
		Dock2
		CJ236604
		Ddit3
		Saal1
		BC040756
		Tekt1
		Lrrcc1
		Dos
		C730029A08Rik
		Sec16b
		Cdt1
		Cd2bp2
		Nfam1
		A330094K24Rik
		Dync1li1
		Slc22a1
		Nap1l1
		Klrg1
		Sgsm2
		Lrrc16b
		Scand1
		Fetub
		Gadd45gip1
		5830416P10Rik
		TC1636899
		Ifi202b
		Gm3325
		Camkk2
		Tpst2
		Gdi2
		Fbxl12
		Lyn
		Sdf2
		Cast
		Gm10030
		Gm4532
		Gpm6b
		Galnt14
[truncated: 7,310 more rows]

## Sheet: FigureS8G_DMRG+DEG
Names	total	elements
TgOvsWTO_Down_PBAT TgOvsWTO_Up_DEG TgOvsWTO_Up_PBAT	12	Atrnl1
		Pam
		Megf9
		Sash1
		Tenm2
		Slc2a13
		Cntnap4
		Lrrk2
		Ptprm
		Icos
		Foxp1
		Pitx2
TgOvsWTO_Down_DEG TgOvsWTO_Down_PBAT TgOvsWTO_Up_PBAT	2	Klf12
		Pde4b
TgOvsWTO_Up_DEG TgOvsWTO_Up_PBAT	223	Hmgn3
		Triqk
		Tnpo1
		Sorl1
		Trps1
		Runx2
		Ptprz1
		Cdca7
		Per3
		Meis2
		Robo2
		Pla1a
		Cand1
		Sbk1
		Tshz3
		Spon2
		Pcdh9
		Pcdh17
		Gpsm2
		Sema3d
		Galnt5
		Rai14
		Mfhas1
		Pigf
		Sema3a
		Cadps2
		Camkmt
		Pou4f1
		Rftn1
		Dse
		Ifng
		Cthrc1
		Sln
		Spata4
		Frmd4a
		Spata13
		Pros1
		Cpne9
		Alcam
		Bmp5
		Rufy3
		Fbn2
		Mapk10
		Dok5
		Mybpc1
		Arhgap15
		D930015E06Rik
		Ncoa7
		Schip1
		Maml2
		Xpo4
		Tmeff2
		Poli
		Pde3a
		Plcxd2
		Nrcam
		Mpzl1
		Ust
		Fat1
		Plce1
		Tmtc2
		Snx7
		1700007G11Rik
		Nox4
		Serpina3g
		Pla2g4a
		Flrt2
		Cx3cl1
		Nfia
		Edil3
		Dgkb
		Rnf38
		Csnk1g3
		Ano6
		Kctd12
		Ltbp1
		Med12l
		Rbms3
		Sox9
		Rhoj
		Ptpn13
		Pmfbp1
		Kif26b
		Ntrk3
		Thsd7a
		Ezr
		Lrrc49
		Rnd3
		Zswim6
		2310035C23Rik
		Ednra
		Plod2
		Cnr1
		Hist1h2be
		Angpt1
		Thbs1
		Arhgef28
		App
		Basp1
		Prss12
		Afp
		Ptprc
		Foxd1
		Onecut2
		Sparcl1
		Usf1
		Dync1i1
		Txk
		Unc5c
		Otogl
		Cubn
		Mdfic
		Sh3rf3
		Adam23
		Gsto2
		Tns3
		Fa2h
		Spred1
		Gpc6
		Enpp3
		Stk32a
		Bicc1
		Fbxl21
		Pard3b
		Fnip2
		Efna5
		Col25a1
		Ptger4
		Pcsk5
		Ncoa3
		Slc44a1
		Negr1
		Tlr6
		Gm826
		Nalcn
		Arpp21
		Fmn1
		Cep128
		Dgki
		Rapgef5
		Bnc2
		Col1a2
		Fam46a
		Ankfn1
		B3galt2
		Rgs18
		Ankrd55
		Maml3
		Ly86
		Trhde
		Fbxl7
		Col5a2
		Clstn2
		Prkcb
		Spaca1
		Hgf
		Hcls1
		Ccbe1
		Dbx2
		Sptbn1
		Adamts5
		Gnao1
		Tbx18
		Adipoq
		Scel
		Ddhd1
		Nav3
		Frem1
		Glrb
		Nrg1
		Plcl1
		Reep3
		Col12a1
		Zfp385b
		Pln
		Smim3
		Ear10
		Zc3h7a
		Tspyl5
		Kcnk2
		Col8a1
		Ptbp3
		Slc1a3
		Zfpm2
		Sytl2
		Efnb2
		Il1rap
		Hao1
		Nr2f1
		Stambpl1
		Apba1
		Plk2
		Cd47
		Pdgfc
		Rapgef4
		Cyp39a1
		Mns1
		Epha7
		Bmp2
		Fat4
		Pdzrn4
		Slc9a4
		Tspan33
		Gli3
		Dock1
		Insc
		Lsamp
		Dpysl3
		Igf1
		Slc6a13
		Fam19a2
		Agmo
		Tle3
		Plekhh2
		Clvs1
		Irx6
		Arid5b
		Stk39
		Lmo7
		Plekhm3
		Enah
		2010111I01Rik
		Zfp536
TgOvsWTO_Down_PBAT TgOvsWTO_Up_DEG	8	Igsf11
		Enpep
		Lrrk1
		Tmem132c
		Elf1
		Sh3gl2
		Stk17b
		Kctd1
TgOvsWTO_Down_DEG TgOvsWTO_Up_PBAT	198	Asb14
		Sgk1
		Klhl31
		Hist1h3c
		Tbc1d4
		Galnt7
		Cacna2d1
		Mmadhc
		Smarca2
		Pde1a
		Nek7
		2310002L09Rik
		Matr3
		Ociad2
		Anapc5
		Ufl1
		Samd8
		Stat5b
		Dcun1d4
		Fam98a
		Arhgap20
		Akap10
		Slc25a13
		Ptbp2
		Fars2
		Stt3b
		Eya4
		Igf2bp3
		Rdh14
		Plcl2
		Dnajc9
		Zfp619
		Fxr1
		Cep120
		Pcca
		Ikzf2
		Atg3
		Nrbf2
		Ccdc6
		Dynlrb2
		Uhrf2
		Tia1
		Foxp2
		Kcnq5
		Rictor
		Drosha
		Phip
		Tdrd3
		Pdlim5
		Auts2
		Lrfn5
		Csl
		Pdap1
		Nr3c1
		Atf2
		Taco1
		Celf2
		Dtwd2
		Epm2aip1
		Srp72
		Nrip1
		Tapt1
		Ap1g1
		Usp15
		Cog6
		Xpnpep1
		Ugp2
		Stim2
		Epc2
		Nars
		Plrg1
		Jph1
		Ehbp1
		D1Ertd622e
		Tlk1
		Mbnl2
		Arhgap10
		Ttll7
		Palld
		Eci2
		Clybl
		Nf1
		Qdpr
		Aldoart2
		Mlip
		Meis1
		Asb5
		Eif3h
		Dst
		Cadm1
		Zfp521
		Zfhx3
		Herpud2
		Smad4
		Lrpprc
		Jak2
		Nup153
		Trmt1l
		Vezf1
		Ell2
		Asf1a
		Lgr4
		E130311K13Rik
		4930453N24Rik
		Pja2
		E2f7
		Mlh3
		Dnm3
		Ets2
		Slmap
		Socs6
		Dera
		Vapa
		Arglu1
		Dpf3
		Cep350
		Nkx2-6
		Pabpc1
		Ttc17
		St8sia5
		Dennd1a
		Med30
		Me1
		Exoc4
		Myo3b
		Tmem126b
		Foxd3
		Mapk6
		Klhl29
		Prdx1
		Ttc23
		Pdlim3
		Nfib
		Trim27
		1700040L02Rik
		Slc4a10
		Sobp
		Cd164
		Vps45
		Dlgap1
		Kcnab1
		Emcn
		Apip
		Chchd3
		Nampt
		Ccz1
		Rnls
		Satb1
		Sec63
		Exoc6
		Gphn
		Mbnl1
		2210408I21Rik
		Rev3l
		Mynn
		Srfbp1
		Sephs1
		Pla2g7
		Ybx1
		Ccdc117
		Acvr2a
		Ppp3ca
		Agl
		Ppp1r3a
		Macrod2
		Ppfia2
		Mpp6
		Gen1
		Palmd
		Nedd4
		Slc38a2
		Cmc1
		Suclg2
		Usp47
		Mapk1
		Adam9
		Rap1gds1
		Atp2b1
		Pde7a
		Myom1
		Fbxo11
		Tmpo
		Hibadh
		Dhx15
		Sox6
		Thap2
		Eny2
		Cdk8
		Ythdf3
		1700025G04Rik
		Cobll1
		Zbtb44
		Mreg
		Exoc2
		Map7
		Homer1
		Slc25a40
		Ankrd10
TgOvsWTO_Down_DEG TgOvsWTO_Down_PBAT	9	Ccdc66
		Polb
		Vmp1
		Rnft1
		Rora
		Twistnb
		Me3
		Creb1
		Ublcp1
TgOvsWTO_Down_PBAT TgOvsWTO_Up_PBAT	18	Mgat4c
		Lipi
		Cped1
		Ncam2
		Runx1t1
		Gm3985
		Nr5a2
		Gm597
		Zfp462
		Ttn
		Usp25
		Tprg
		Klf6
		Bcas3
		Ptprr
		Rbms1
		Camk2d
		Fgf10
TgOvsWTO_Up_DEG	4452	Tnfrsf13b
		Sergef
		TC1624218
		Hebp2
		Igf2as
		Ptgr1
		B9d2
		Npy
		Spock2
		Itgb7
		1700001L05Rik
		A330050F15Rik
		Dhrs2
		Gm10220
		Atp13a4
		Actn4
		Lrrn4cl
		Tchh
		Ano2
		Gm10910
		Lzts1
		Vash2
		Pitpnm3
		Sowahc
		Gpx2
		Mex3b
		Grk5
		ENSMUST00000093768
		Pmm1
		Def8
		Rab9b
		ENSMUST00000155922
		Vsig8
		6720422M22Rik
		Prkag2
		4930432N10Rik
		Coch
		Batf3
		Ccdc106
		C1rl
		B430306N03Rik
		ENSMUST00000099425
		Slc6a18
		Fam83h
		C130023C23Rik
		A430060F13Rik
		Camk4
		Il17ra
		Tmsb10
		D430042O09Rik
		Gm4354
		Spata2l
		Grifin
		A130014A01Rik
		Cd209c
		Armcx2
		Mdc1
		E130309D14Rik
		2610008G14Rik
		Try5
		AK079713
		Gli1
		Il10rb
		Pou5f2
		Obox5
		Ppp1r1c
		Batf
		Plp1
		A430088P11Rik
		Bpifb6
		C1qtnf7
		A330044H09
		3010003L21Rik
		Tor3a
		Sucnr1
		Adh4
		BB157357
		Ntn1
		Khdrbs3
		Timp1
		Zfp703
		Wls
		Casp12
		Itpripl2
		2210416O15Rik
		Baz1a
		Nat3
		Ptprs
		Plekhn1
		Gprc5b
		A330021E22Rik
		A130071D04Rik
		Xcl1
		Mpv17l
		Mrc2
		1190002N15Rik
		Rgl1
		Msl3l2
		Cpxm1
		Alms1
		Dnahc7b
		Cd33
		Ckb
		Adora3
		Defb15
		Nts
		Gm3871
		Tusc3
		Lamc2
		Zcchc18
		Ptpru
		Eva1b
		C1qtnf1
		Gm11570
		TC1675241
		LOC101056169
		Pf4
		Gm567
		AF251705
		1700013G24Rik
		1110035H17Rik
		Ppm1h
		5430420F09Rik
		Mapk7
		Mtus2
		Dbndd1
		Ddah2
		Whsc1
		C030017G13Rik
		4732491K20Rik
		Dpy19l1
		Gm10635
		D930043N17Rik
		Sfrp1
		Zfp36l2
		Efhc1
		Bglap2
		Plagl2
		Pmp22
		4930421J07Rik
		Grin3b
		Klrb1b
		Spats1
		Poc1b
		BB070754
		Rbm12b1
		Rbm43
		Zfp688
		Tmprss13
		Efs
		Serpinb9d
		Serpina3n
		Crispld2
		A630033H20Rik
		2024-03-11
		1700123M08Rik
		Gm9222
		ENSMUST00000111423
		Mx2
		Ptgir
		Zfp760
		Ms4a6c
		Pvrl1
		Cd97
		Atat1
		Wdr78
		Pcdhb16
		Crip2
		Gm11710
		Sox10
		Gm1553
		Slc24a3
		Adamts4
		Cstl1
		Tmem212
		Il2ra
		Plekha2
		Elmo1
		Rab2b
		5930403N24Rik
		Pld3
		4930404N11Rik
		Mybphl
		Chp2
		Thbs3
		Ccdc28b
		TC1657741
		TC1613720
		Agrn
		Gm14548
		Lyzl6
		Zik1
		Lig1
		Chaf1b
		Bean1
		Cacna2d3
		Phf11b
		H2-Ob
		Magee1
		Hoxd11
		AK157290
		Pdgfa
		Rabl2
		Tsen34
		Fam3c
		Itgb2
		Zfp513
		Ostm1
		Olfr1443
		4930426I24Rik
		Ccno
		Dhdds
		Cdc20
		Hlx
		9130008F23Rik
		Six5
		Mfsd2a
		Emp3
		Slco4a1
		Rabgap1
		Noxo1
		Pank1
		Gm2042
		Shpk
		Pak3
		Il12rb1
		Crb3
		Dmtf1
		Gm21498
		Rims3
		Fanca
		Lama1
		Tmem86a
		BC057675
		Nrm
		LOC101056141
		Lilrb4
		2610042L04Rik
		Nphp3
		Arhgef2
		Cyfip2
		Irak3
		Pgrmc2
		Prkcdbp
		E330037I15Rik
		Map4k2
		Slc7a10
		Cmtm4
		Fzd1
		Tpsg1
		Fam26e
		P2ry12
		Tmprss9
		Nrtn
		Sprr2g
		BC017643
		Mybpc3
		Tubb3
		Wdr92
		Nt5c
		Arhgdib
		Tmem179
		Tnfrsf17
		Gm10776
		Apbb1ip
		Agxt
		Gpat2
		D13Ertd608e
		Tnfaip8
		Dock10
		Pigz
		ENSMUST00000054333
		Rtp4
		Trabd2b
		2900056M20Rik
		Cd200r1
		A930027P06Rik
		Prkcz
		Rep15
		Etv5
		AV495601
		Rgs16
		Esyt1
		Lix1
		Prdm16
		Guca1a
		A530072M11Rik
		Kbtbd11
		Slfn2
		Ctsj
		Ndrg4
		Pyhin1
		4933415E08Rik
		Man1c1
		Serpinb1a
		AK145429
		Klhl13
		Gng3
		Egfbp2
		Exo5
		Gm11744
		Fadd
		Speer3
		ENSMUST00000174778
		LOC101056249
		M77017
		Postn
		LOC101056207
		Krt6b
		Gm16340
		Vwa3a
		Krt71
		H2-M11
		Lrrc4b
		Tph1
		Zscan18
		8430427H17Rik
		Lag3
		Tekt4
		TC1638289
		Chst3
		B230216N24Rik
		TC1707105
		ENSMUST00000075226
		Ereg
		Myo7a
		5830432E09Rik
		Nol4
		Lpar3
		Enkd1
		6430519N07Rik
		Gpr82
		Pla2g3
		Klra4
		Gsg2
		Kcnq2
		9130002K18Rik
		Sqle
		C030034I22Rik
		Aplp1
		Mnda
		5430402P08Rik
		Clec4a3
		2410066E13Rik
		4930580E04Rik
		B630019K06Rik
		Slc32a1
		Gpr65
		Pgbd5
		Gm3004
		Ear2
		Helb
		AI661384
		Gbp6
		Cd300lb
		Lyz1
		Wdyhv1
		AK018287
		Clca3
		Tex33
		Znrf2
		AK135063
		Fbxo17
		Cass4
		Epb4.1l3
		Art5
		Ccdc33
		Klk1b3
		TC1715074
		Gm10808
		Gm13272
		Ccl2
		Lox
		6330526H18Rik
		Tctn2
		Fbxl16
		Ceacam12
		Ppp2r2c
		Gm5784
		3632451O06Rik
		Rhox10
		Rbp1
		Gjb4
		Pira6
		Ebf2
		Gstt1
		Gsc
		Tstd3
		Lrrc73
		Arap2
		Serpinb9
		Zfp414
		Nupr1
		Gm5086
		Rab33b
		Kif22
		Adap1
		Tmem59l
		Pkn3
		Asf1b
		Dscc1
		Adar
		Irx5
		Gpr33
		Sh3pxd2b
		Plvap
		Zfp503
		Fam49a
		Pisd-ps3
		Hck
		Zmynd15
		Prl2c5
		Gm8149
		Rimbp3
		Vsig10
		2900073C17Rik
		Cdkn2a
		4931408D14Rik
		Fam183b
		Rem1
		Krt12
		Tomm34
		Bbs12
		Ppfia4
		Cd80
		Foxp4
		Abracl
		Lrp12
		Rabep2
		Mrvi1
		Clic4
		Prex1
		Defa3
		Fam149a
		Bai3
		ENSMUST00000098384
		Trpv2
		ENSMUST00000106578
		Dbnl
		Msn
		Cd209a
		Fgf6
		Sipa1l2
		Nhsl2
		Prelp
		8030425K09Rik
		Ccdc109b
		Ankrd5
		4631405J19Rik
		ENSMUST00000180544
		Sesn3
		Zfp318
		D9Wsu90e
		Trim5
		Ptx4
		Gm5480
		Itgbl1
		Sestd1
		Tnr
		9330177L23Rik
		Snhg11
		AA467197
		Gm572
		Ncrna00085
		Zfp40
		5430402O13Rik
		Cabp5
		Gm10674
		Gm5141
		Gm10101
		Terf1
		Tiam2
		Hcfc1r1
		Rap2a
		BC006028
		ENSMUST00000048921
		Spns3
		A530064D06Rik
		Slc14a1
		ENSMUST00000070502
		Gm13490
		Ocm
		Stat4
		Gm5077
		Zic5
		4930431P19Rik
		Gpr77
		Drp2
		2210039B01Rik
		Phactr3
		9030419F21Rik
		Nlrp1b
		Trrap
		Sult1e1
		Inhba
		Nefm
		Far1
		Mmp12
		Mep1b
		Ift81
		Serinc5
		Trim12c
		Irg1
		Gm13152
		Kif5a
		Cst7
		Wfdc6a
		Parp11
		Ptpn18
		Sec61a1
		4930506M07Rik
		Mfap3l
		Reck
		Pion
		Ier5
		Tnfsf13b
		Hjurp
		Calr3
		Traf1
		Ak8
		Mki67
		Lmx1a
		Eml6
		Slc6a1
		Rad51b
		Cd59a
		Lancl3
		Ahrr
		Gnb1
		3021401N23Rik
		Gm4872
		Ino80e
		Il34
		Psat1
		AK139836
		LOC497255
		Txlna
		2810449G22Rik
		Speer5-ps1
		Tnk1
		Rxfp3
		4933402D24Rik
		Akap4
		Dscaml1
		E130012A19Rik
		Armcx4
		Slc9b2
		Trib3
		Slamf8
		Mier1
		Cldn11
		Abcg1
		Traf6
		Tacc1
		ENSMUST00000097361
		Plxnb2
		Cnnm2
		BC037034
		Prkaa1
		Btbd11
		Flt3l
		Mmp2
		5830403F22Rik
		Ccdc37
		Cyp7b1
		Sytl3
		Gm4788
		A130088B03Rik
		I830012O16Rik
		Rassf2
		S74315
		Twist2
		Ngef
		Pira11
		Dnahc2
		Ndrg1
		LOC633282
		Fbxo2
		Cntnap5a
		ENSMUST00000066583
		Lrp1
		Klk1b27
		Cyp4f15
		Jund
		Gm20736
		Cyp2f2
		ENSMUST00000086912
		A630001G21Rik
		Ophn1
		Baiap2
		Syne3
		Srcin1
		S100a13
		Klrb1
		Slc16a13
		Tbx10
		4731420N21
		Sema3f
		B930018H19Rik
		Cfl1
		Etv3
		Foxd2
		Wbscr27
		Spef1
		Dclk2
		Asphd2
		Fam216b
		Ccdc13
		Rnf122
		Pitpnm1
		4930447F24Rik
		Ccdc120
		ENSMUST00000039080
		Id4
		Slc44a4
		Airn
		Gm1987
		Stk10
		Ctsh
		D3Ertd751e
		Serpinb9f
		Ssu2
		Psd
		Wbscr17
		TC1700841
		Map3k5
		Pltp
		Sgms2
		Slit2
		Gzmb
		Chic2
		Ncs1
		Celf5
		Olfr1033
		Olfml3
		Tenm4
		Tfe3
		Gm3289
		Map1b
		Kcna2
		Chka
		Rbbp8
		Aspa
		Csrp3
		Mapk3
		Mndal
		Vgf
		Hsp90b1
		Gm5532
		5033421B08Rik
		4930528A17Rik
		Chrna10
		Srgap3
		Tnfrsf11b
		Igsf8
		Ces2g
		Usp29
		2210404O07Rik
		Myl4
		Igfbp6
		Gdf15
		Olfr1383
		LOC100048452
		Vim
		Pla2g4c
		Hpgds
		Plaur
		3830403N18Rik
		Wdr31
		Calca
		Crhr2
		Fignl1
		Ccdc171
		Ptgs2
		Gm10229
		Fgf1
		A330032P22Rik
		Bpifb4
		Eri1
		Vav2
		AK031940
		Ccdc81
		Gch1
		Sfrp2
		Ryr3
		Tmprss5
		Hcst
		Asic1
		Bpifa2
		BC018242
		Nrbp2
		Gas1
		Aurkc
		Rab3il1
		D130012P04Rik
		Ap1g2
		Obox3
		Ano4
		Shc4
		Gm3099
		Gm13043
		Peli1
		AK140216
		P2rx7
		ENSMUST00000103299
		Traf5
		Cyp4v3
		Icosl
		Cilp2
		Ache
		Entpd2
		Sertad3
		Gm7111
		BB116930
		Klf16
		Skint1
		Lrrc3b
		Adam19
		Fxyd6
		Bahd1
		BC028789
		Slc15a3
		Adamts6
		Cd28
		St8sia4
		BB287469
		Snhg7
		Meaf6
		Ddr2
		Arhgef4
		Sphk1
		Arhgap32
		Mfge8
		Sh3bgrl3
		Prdm11
		Zfyve28
		Cyp2j6
		Stx1b
		Vmn1r45
		Ly9
		AU015680
		Hyi
		Rasgef1c
		Stard3
		Gm4316
		Hexb
		Gm3331
		Agfg2
		Notch2
		Chrnd
		Sprr2h
		Clcn2
		Rnf149
		C430019N01Rik
		Glrp1
		Smarcd1
		Oas3
		Pbx2
		BY388679
		BB558042
		Fam167a
		Prim1
		Ttc14
		Arpc5
		Endod1
		1810032O08Rik
		H2-M3
		Gm15232
		Gsn
		Hoxc13
		Pla2g15
		Il17re
		Ccnd3
		Tmem200a
		Cpt1c
		Gm9961
		Prtg
		Tespa1
		1500015A07Rik
		ENSMUST00000068068
		3110035C09Rik
		Azin1
		Cys1
		Speer6-ps1
		Fcer1g
		Dnm2
		Ablim2
		Lair1
		Stra8
		4930511M06Rik
		Rprm
		Gm3187
		Rbm15b
		AK081961
		C7
		Zfp764
		Alkbh2
		8030453O22Rik
		Ndp
		Egr2
		Actr3
		Lasp1
		Gm4132
		Pamr1
		Agrp
		Pram1
		Stx1a
		Gcsam
		Tnfaip3
		Zan
		Pcsk2
		Skint8
		Clec4b1
		Hoxb9
		Gm14446
		B130052P14Rik
		Evc
		Crybb3
		Cxcl10
		Apoe
		Kifc2
		Gm5602
		Lypd1
		Gm10374
		Zfp52
		Tmem125
		Tax1bp3
		Dgkh
		Il21r
		Gm6287
		Speer4b
		Arnt2
		Gm20767
		Fndc3a
		Paqr7
		Stap1
		5830469G19Rik
		Gltp
		Vangl1
		Rfc5
		1700057G04Rik
		Lphn1
		Cnn2
		Itprip
		Serpina3f
		Map4k4
		Wisp1
		Eln
		Crtap
		Daam2
		Syn3
		Atp8b1
		Gabrd
		ENSMUST00000180649
		Il27ra
		Kiss1
		Mgat3
		Mboat2
		AK047917
		Gm9758
		Prx
		Zfp960
		Vkorc1
		Epb4.1l1
		Specc1
		E430022K19Rik
		Tspan6
		Itga10
		Stac2
		Dclre1c
		Plcb4
		LOC100047044
		Reps2
		1700048M11Rik
		Plekha7
		1190005I06Rik
		Fbxo15
		Wdfy2
		5330426P16Rik
		AK013651
		Anxa1
		Mkx
		Gls2
		Gm10419
		Ccl4
		Rab3d
		A930003A15Rik
		Adam3
		Trib1
		Ift122
		Cnnm4
		Trf
		Nab1
		Slc1a5
		1810010D01Rik
		Tmod2
		Gm3363
		Irx3
		5730437C12Rik
		5830419E12Rik
		Klf3
		Myo10
		Serp2
		Lhx2
		Susd2
		Scgb2b15
		Stmn4
		9130023H24Rik
		Atp6ap1l
		Spinkl
		Agbl1
		Vmn2r3
		Ddah1
		Gm2940
		ENSMUST00000173461
		Tmsb4x
		Cd248
		Wdr96
		Ncapd2
		Dgkq
		Baalc
		Vopp1
		Fam212b
		Ampd2
		Mvb12a
		AI413582
		Gprasp2
		2610209C05Rik
		Sulf1
		Smim6
		Myh15
		Plxna4
		Spink5
		Lrrc17
		Ifngr1
		Cd40
		4933431M02Rik
		Zswim4
		Ptgfrn
		C730002L08Rik
		Isg15
		Gm9706
		Slc26a8
		Gm8369
		Yap1
		AU016765
		Serpinb6b
		Lurap1
		Naaa
		Wipf1
		Tceal6
		Chst11
		Btd
		Slc8a1
		Lpar1
		Ebi3
		Gimap3
		Psg22
		Gm2837
		Col20a1
		Olr1
		Agap2
		Kcnc2
		Slc7a4
		P2ry10
		Slc24a6
		Gm4567
		Prrg4
		Myo1a
		Cntf
		Gpd1l
		BC026513
		B3galt5
		Col1a1
		Glipr2
		Dmxl2
		Ncf1
		Pde6c
		Asns
		Pced1b
		Oscp1
		Rhog
		Trip6
		Zyx
		Rgs10
		Rinl
		9630010G10Rik
		Kif5c
		Klhdc4
		Gpr160
		Ccna2
		Rp1
		Ugt1a6b
		Sat2
		Ffar4
		LOC100862268
		Tcf7l2
		Mmp14
		Hc
		Man1b1
		Scn2a1
		Gnb3
		Idh1
		Ly6h
		Bend6
		Me2
		Mis18a
		Abcc12
		Rasgef1b
		2900079G21Rik
		Hsd17b11
		Cntnap1
		Gmds
		Morc3
		Garnl3
		Sema5a
		Sema4b
		Ptpn7
		Cyba
		Ccdc159
		Ddc
		Zc3hav1
		4930512J16Rik
		Phf8
		Gpt
		Lum
		2610034M16Rik
		1810007D17Rik
		A630073K07Rik
		6030419C18Rik
		Fam129b
		Mtfmt
		Scube1
		Ear1
		Asb1
		Rac2
		Nucb2
		St3gal4
		4930434F21Rik
		AJ249823
		Ear12
		Pi15
		Cidec
		Tfr2
		Ear11
		ENSMUST00000179907
		Spint1
		Aldh9a1
		Fbln2
		Mgp
		Bfsp1
		Ppap2c
		Gm5953
		Clstn3
		Stxbp1
		Scnn1b
		Zc2hc1a
		Prps2
		Bcl2a1d
		LOC101056136
		9930111J21Rik2
		Hs3st4
		U18580
		Olfml1
		Wdr49
		NP1260051
		Slc39a6
		Fam196b
		Mast3
		Arhgef39
		Cd86
		Ifnar2
		Slc5a3
		Itga7
		Otud1
		Lims1
		Mrgpre
		Ms4a4b
		ENSMUST00000098612
		Pdgfrl
		Cdk12
		Pid1
		4933436C20Rik
		Gm6917
		Slc46a3
		Bspry
		Ucp2
		Ankrd42
		Hist1h3i
		Klk1b5
		Pdxp
		Dhcr24
		Phldb1
		Slc52a2
		Efcab12
		Ywhaq
		Ube2ql1
		Slc25a45
		Nfkbid
		ENSMUST00000159087
		Folr1
		Enc1
		Olfr1261
		Enpp2
		Camk2n2
		AI464814
		Abca8a
		Nfkbiz
		Ptpn3
		Ankfy1
		Evc2
		Bbs1
		ORF63
		Acp5
		Mtbp
		Fcor
		Abcc6
		AK081938
		Upb1
		2024-09-08
		Tmem63c
		Hmg20b
		Fgd3
		Nav1
		Zfp110
		Slc30a10
		Snora74a
		Ppm1e
		Cyp2j9
		Ptchd1
		Islr
		Cd8a
		Astn1
		2610027F03Rik
		Adamts10
		ENSMUST00000084674
		Nyap1
		Prss16
		Nsg1
		D16Ertd519e
		Gm11346
		Irf5
		Cbr2
		Mmp27
		Tmem53
		Fam115c
		Gss
		Gm9993
		Zfpm1
		ENSMUST00000103558
		Bmp3
		Plxdc2
		Krtap6-1
		Fbxl8
		Klhl2
		Invs
		Ttc39c
		Camk1d
		ENSMUST00000162453
		Sync
		D16Ertd472e
		Sfrp4
		Metrnl
		Chdh
		Col8a2
		Tlr2
		Actr5
		AI414108
		Ccl7
		Ccl12
		Gm2518
		Slc35a2
		Chd3
		Spsb2
		Rgs1
		4922501C03Rik
		AK086046
		9530046B11Rik
		Pcbd1
		Pxdn
		Rarg
		Olfr330
		Gm6460
		1600029D21Rik
		4933411G11Rik
		Gm10639
		Tspan17
		Syn1
		Cadm4
		A430110L20Rik
		Atp6v0a4
		C3
		Rgs17
		Dab2
		4833421G17Rik
		Stx4a
		9530003O04Rik
		Gmfb
		Hmgb3
		Erbb2
		AV450803
		Lgals4
		Pi4ka
		Mppe1
		Golim4
		Trim30a
		Stk4
		Prc1
		0610009E02Rik
		Lmo2
		Rgs12
		ENSMUST00000133752
		Zfp322a
		Dot1l
		Cpne7
		Tyms-ps
		Lct
		Gal3st2
		Qpct
		Fbln1
		Slc13a3
		TC1661505
		Il2rg
		Racgap1
		Fam105a
		Cytip
		AU022793
		Grm7
		Rundc3a
		Msx1
		Aldh18a1
		Adad2
		Abca3
		Stx2
		Fyb
		Sardh
		Mep1a
		Efnb3
		Raet1e
		Pcp4
		Cd82
		Wdr17
		Cc2d2a
		Fgf9
		Ldlrad4
		Npr3
		1500026H17Rik
		Dner
		Dpp10
		Stard13
		Dusp22
		Nppb
		Lgsn
		Ctss
		Pcdhb22
		Afap1l2
		Sorcs1
		Cacnb3
		Ctsz
		Foxf2
		Rela
		Als2cr12
		Sh3tc1
		Myd88
		Oas1e
		Slc7a5
		CB194565
		Khdc3
		Frmpd1
		Spaca3
		Slc5a11
		Tceal7
		Asap3
		Tex14
		Cox6a1
		S100z
		Btbd8
		Atp8a2
		Il5ra
		Kctd11
		1110017D15Rik
		Vdr
		Hmcn1
		5730422E09Rik
		Pianp
		Nckap5
		9330179D12Rik
		Capsl
		Ikzf1
		Olfr281
		Tmem119
		Crmp1
		Gm15308
		Col4a5
		Ptpro
		Fam84a
		C530044C16Rik
		AK089904
		Gm21637
		Map3k9
		LOC545005
		9330156P08Rik
		Kcnmb2
		Defb42
		Rps6ka4
		Cd300ld
		D830013O20Rik
		Idnk
		Smad9
		Arhgap9
		Smim5
		Btg1
		Gpr132
		Cyth4
		Lmod2
		Pygl
		BC035044
		Clnk
		Speer4d
		Hcn3
		Fam171b
		Trim34b
		Anxa2
		Map6
		1700016D02Rik
		Epor
		Pold3
		Gm8300
		Dhrs7
		Arl13b
		Gm16982
		Arhgef17
		Apobec1
		Tac2
		TC1634910
		Vit
		Rassf3
		Nxpe5
		BC061194
		Fam102b
		Gm3364
		Mogat1
		Os9
		ENSMUST00000110971
		Tmem132e
		Parva
		Shcbp1
		Themis2
		Dennd1c
		6720407P12Rik
		Nedd4l
		5033418A18Rik
		Gm9908
		Gzmk
		Mterf
		Mmp9
		Erv3
		B130034C11Rik
		Ttpa
		Tmem145
		Tnfsf14
		Ugt8a
		Espn
		Fyn
		Rbm4b
		Plac9a
		Kng1
		Foxl1
		Gatm
		Cadps
		AK053962
		Il19
		AK144717
		Vpreb1
		Col24a1
		Dhx58
		A630081D01Rik
		2010300C02Rik
		Gm19333
		D10Bwg1070e
		2024-09-06
		Lrrc36
		Adck5
		6330522J23Rik
		Slc6a12
		Gm5144
		Cflar
		Eml3
		B430203I24Rik
		Ros1
		Ids
		Tcp11
		Bdnf
		Gnb5
		Kcna10
		1700003G18Rik
		Nr1h5
		Arx
		4931440P22Rik
		Tecta
		Id2
		Fut4
		Unc13b
		Soat1
		Lcp1
		9430078K24Rik
		Sostdc1
		B4galt5
		2610034B18Rik
		Mcm6
		ENSMUST00000181650
		Areg
		Plekho1
		Cntn4
		4930502E18Rik
		A630095E13Rik
		ENSMUST00000097320
		Slc37a1
		ENSMUST00000139701
		AK040896
		2010002M09Rik
		C330006A16Rik
		ENSMUST00000064591
		Calhm2
		AK079655
		Nsmf
		5730407M17Rik
		Ecm2
		Ddb2
		Gm5416
		Arsj
		Cd209e
		Tuba1a
		Tff3
		Sirpb1a
		Prcp
		Pdk3
		Cfb
		Slc9a5
		Palm
		Acpp
		Spink14
		Reep2
		Kcnh2
		Fbxo27
		Gm4907
		Gm13476
		Stbd1
		AK047213
		Dclk1
		Nlrp5
		Padi3
		Havcr2
		Gnal
		BC037438
		A630038E17Rik
		Gm13889
		Arhgap23
		Ammecr1
		DV057886
		Cidea
		0610005C13Rik
		Cxcr4
		6330418B08Rik
		Ccdc176
		Rfx8
		Stmnd1
		Klhdc5
		Lbh
		Pcdh7
		Nrp2
		Klra16
		Pabpn1l
		Ybx2
		Grap2
		Akna
		Gbgt1
		Csad
		Asxl3
		Ncmap
		ENSMUST00000149343
		AK042398
		Apol8
		Gm2022
		Tmem176b
		LOC101055828
		Zcchc3
		D830015G02Rik
		Pigc
		Col6a2
		Nefh
		Mfsd10
		Mcoln2
		Cul7
		Fbxl19
		Cklf
		Ptgs1
		Mfsd6l
		Ccndbp1
		Hsd17b13
		Mob3a
		Gm16523
		Mid1
		Dstyk
		LOC101056104
		Etv4
		Lass6
		Gfra2
		4933403O08Rik
		Trim59
		6330418K02Rik
		Krtap5-3
		Acsm5
		Nell2
		ENSMUST00000181716
		Morn5
		1700020A23Rik
		Gm10748
		Ccnf
		Nlrp4f
		Abp1
		Zfp7
		Rgs7bp
		Ccr5
		Mmp19
		Gm10134
		Itga5
		AK137931
		Dtx1
[truncated: 7,520 more rows]
