# Supplementary material for: Dnmt3a overexpression disrupts skeletal muscle homeostasis, promotes an aging-like phenotype, and reduces metabolic elasticity
Source: iScience. 2025 Mar 3;28(4):112144. doi: 10.1016/j.isci.2025.112144 (PMC11937683; doi:10.1016/j.isci.2025.112144)
Supplement: Table S7. Gene sets of “Muscle FoxO Signaling” and “Putative FoxO1 Target in Muscle” previously identified 91 [file mmc8.xlsx]

## Sheet: KEGG term and matching genes
Supplementary Table 7. Gene sets of "Muscle FoxO Signaling" and "Putative FoxO1 Target in Muscle" previously identified (Oyabu et al., 2022).
Muscle FoxO Signaling	Putative FoxO1 Target in Muscle
Slc43a1	Slc43a1
8430408G22Rik	8430408G22Rik
Ctxn3	Ctxn3
Chac1	Chac1
Tspan8	Tnfrsf19
Tnfrsf19	D230025D16Rik
D230025D16Rik	Odc1
Odc1	Tmem140
Tmem140	Arl4d
Pik3ip1	Sesn1
Arl4d	Foxo1
Sesn1	Pnpla7
Foxo1	Gadd45a
Pnpla7	Pml
Gadd45a	Maob
Maff	Slc9a1
Arrdc3	Arid5a
Trim63	Klf15
Pml	Cbfb
Ier3	Fgfr1
Napb	Cebpd
Npc1	Gpx3
Tcp11l2	Zranb1
Figf	AB041803
Fdft1	Gatsl2
Sorbs3	Ctsl
Fbxo32	Zcchc24
Maob	Slc12a2
Bnip3	Ddit4
Pde7a	5330406M23Rik
Spice1	Snap29
Slc9a1	Slc15a4
Klhl38	Fzd4
Ppp1r15a	Dusp26
Ulk1	Cdkn1c
Ctps2
Cyp27a1
Arid5a
Stk11ip
Edem1
Abhd4
Peg3
Pir
Rusc2
Klf15
Cbfb
Art5
Fgfr1
Usp3
Catsper4
Tgif1
2600002B07Rik
Tbc1d15
Cebpd
Mafk
Nxpe3
TC1733495
Gpx3
Zwint
9530053J19Rik
Zranb1
Foxk1
AB041803
Zrsr1
Akt3
Mtmr14
Snhg12
Lonrf1
9930024M15Rik
Gatsl2
Fbxl3
Ctsl
Lrrc2
Ranbp9
Zcchc24
Slc12a2
Hectd1
Ddit4
Lrrc58
E330018D03Rik
A330023F24Rik
BC094435
Gadd45g
2010015L04Rik
Ccdc88c
Klhl21
2410006H16Rik
Gmpr
5330406M23Rik
Nadkd1
Rit1
Tbc1d17
Snap29
Ccdc77
Adprm
X16670
Ctdsp2
Pim3
Acvr1b
Ftl1
Bbs4
1110012L19Rik
Zfyve1
Zfand5
Ccrn4l
Gsk3b
Slc15a4
BC005537
Map1lc3b
Hook2
Pnrc1
Fzd4
Dusp26
Gucd1
Luc7l
Bnip3l
Clk4
Cdkn1c
Mospd1
Kcnq1ot1
Ip6k1
Herpud2
Cpeb1
Ubald1
Dnajb6
Rph3al
Tmcc1
Tmem50a
Rnf114
Gm16516
Gadd45b
Dpf3
Twf2
Sbds
A430078G23Rik
Txnrd1
Fam13a
Ralbp1
Gzmm
Foxn2
Akirin2
Ctdp1
Gpcpd1
Cnnm3
Fbxo31
Tfdp2
Zscan21
Cnksr1
Rnf113a2
3230401D17Rik
Osbpl1a
Spryd7
Lsm6
Tollip
Plcl2
Orc6
Cdc14b
Zfp422
Dock3
Prpf6
Lysmd2
Zscan26
Naa25
Ovgp1
Nsmce1
Ptp4a3
Cir1
Klhl7
Sidt2
Dpm1
C2cd2
Clip1
Bsdc1
Fam63a
Ulk3
Smpdl3a
Phf3
Dnttip2
Epg5
Csnk1d
TC1763752
Atf4
Tax1bp1
Sugt1
Cst6
9530068E07Rik
Asb14
Plbd2
Ube4b
Kbtbd2
Xpa
Sqstm1
Coasy
Adprhl2
Rbm33
Repin1
Pnpla2
Clpx
Gpank1
Sirt7
Arl8a
Gm4402
Mylk2
Rb1cc1
Sub1
Pcmtd2
Crtc3
Vldlr
Mafg
Crbn
Hibadh
Btg1
Nsmaf
Psmd11
Gstm1
Tbrg1
Zfp143
Hnrnpf
Kdm1a
Zfp655
Chic2
Ptp4a1
Psip1
Atg14
Ptplad1
Daxx
Fbxo9
Trim56
Mllt10
Ubqln2
TC1609794
Rbm6
Zer1
Prkaa2
Wnk2
Uhrf2
C1galt1c1
Numa1
1110034G24Rik
Mta2
Mex3d
Slc25a28
Rbm7
Sepp1
Cst3
Sec23ip
Ccdc71
Abcc4
Ddx18
Cdpf1
Eif2c4
Eapp
Arhgap23
Dnajb2
Txndc16
Lmo4
Papd4
Snw1
B4galt3
Klf9
Tardbp
Exoc2
Vma21
Il6st
Kdm2a
Snrpb2
Gpt2
Psmb2
Csnk1a1
Asb16
Psma1
Pank4
Psmd3
Fam103a1
Picalm
Acrbp
Crtc2
Nmt1
Ikzf5
Acadsb
Heca
Bax
Tor1aip1
Nolc1
Dek
Pcyt1a
Herc4
Cdc26
Prdx1
Magoh
Xpc
43166
Dimt1
Fam109a
Wash
Stag2
Dusp13
Maf1
Slc35f5
Psmc2
Trpm7
Sf3b4
Ptges3
Eed
Larp4
Zfml
Mphosph8
Eya3
Rab12
Usp14
Gars
Smu1
Zfp212
Klhl22
Ttc3
Clcn3
Ngrn
Frs2
Dctn4
Lztfl1
Nup153
Med31
Akt1s1
Klhdc2
Hp1bp3
Sp1
Actr8
Srm
Rsrc2
Ilkap
Cln5
Zfp259
Cc2d1b
Abtb1
Mob2
Psen1
Rlf
Mapre3
Stk11
Dnaja2
Ptov1
1500011K16Rik
ENSMUST00000093326
Lars
Map4k5
Rab3gap2
Rsu1
Nr1d2
Eif3d
Cdc42
Dda1
Psmb1
Ddx3y
Stard7
Atp6v0e2
ENSMUST00000050717
Kansl3
Aprt
Usp45
Iars
Hax1
Dnase1l1
Gosr1
Ogfod2
Mynn
Ncoa2
Pdk4
Mob1a
Carkd
Rbm25
Slc2a8
Ythdf1
Pwp1
Znrd1
Snrpg
Eftud1
Slc25a51
Wtap
Arfgap1
Cd99
Rnf2
