# Supplementary material for: Dnmt3a overexpression disrupts skeletal muscle homeostasis, promotes an aging-like phenotype, and reduces metabolic elasticity
Source: iScience. 2025 Mar 3;28(4):112144. doi: 10.1016/j.isci.2025.112144 (PMC11937683; doi:10.1016/j.isci.2025.112144)
Supplement: Table S8. List of the differentially methylated region-associated genes (DMRGs) in skeletal muscle of WT and skeletal-muscle-specific Dnmt3a-KO mice and WT and skeletal-muscle-specific Dnmt3a-Tg mice [file mmc9.xlsx]

## Sheet: Tg_vs_WTtg_DMRs_closestGenes
chr	start	stop	q-value	mean methylation difference	CpGs	p(MWU)	p(2D KS)	mean g1	mean g2	chr_closestGene	start_closestGene	end_closestGene	strand_closestGene	GeneSymbol	distance
chr2	152413861	152414165	4.2e-08	0.214175	22	3.1e-13	4.6e-14	0.27164	0.057468	chr2	152411955	152415044	-	Zcchc3	0
chr10	61625512	61625977	1.6e-07	0.183691	17	3.7e-13	1.7e-13	0.20068	0.016993	chr10	61595483	61626385	+	Npffr1	0
chr8	105254563	105254668	3.9e-07	0.185614	14	4e-13	4.3e-13	0.18859	0.0029762	chr8	105252637	105255153	-	B3gnt9	0
chr5	142814562	142815016	8.3e-07	0.308736	16	7.9e-14	9e-13	0.32074	0.012004	chr5	142724604	142817387	-	Tnrc18	0
chr5	142814562	142815016	8.3e-07	0.308736	16	7.9e-14	9e-13	0.32074	0.012004	chr5	142754793	142817387	-	Tnrc18	0
chr6	3201347	3201587	5.4e-06	0.117594	23	4e-14	5.9e-12	0.26853	0.15093	chr6	3372257	3399571	-	Samd9l	170671
chr14	50904023	50904447	7.6e-06	0.39698	14	9.4e-14	8.3e-12	0.43105	0.03407	chr14	50891388	50893255	-	Klhl33	10769
chr4	136070107	136070317	3.3e-05	0.230357	12	1.8e-11	3.6e-11	0.23543	0.0050705	chr4	136049947	136053371	-	Rpl11	16737
chr17	46628588	46628883	4e-05	0.294388	20	4.7e-14	4.4e-11	0.33614	0.041752	chr17	46564450	46629504	-	Ptk7	0
chr2	173585754	173586642	5.1e-05	0.329907	22	6.6e-14	5.5e-11	0.46661	0.1367	chr2	173568660	173578341	-	Ankrd60	7414
chr2	173585754	173586642	5.1e-05	0.329907	22	6.6e-14	5.5e-11	0.46661	0.1367	chr2	173572389	173578341	-	Ankrd60	7414
chr17	39848220	39848276	0.0014	0.106789	10	2.3e-10	1.5e-09	0.23061	0.12382	chr17	39950519	39955287	+	Esp38	102244
chr6	52232045	52233132	0.0018	0.260451	18	2.8e-11	1.9e-09	0.30029	0.039836	chr6	52231196	52240854	-	Hoxa10	0
chr6	52232045	52233132	0.0018	0.260451	18	2.8e-11	1.9e-09	0.30029	0.039836	chr6	52231196	52234939	-	Hoxa10	0
chr9	92249991	92250449	0.0028	0.290019	15	3.3e-10	3e-09	0.3078	0.017778	chr9	92250193	92272561	+	Plscr1	0
chr4	147124800	147124906	0.0031	0.17096	12	3.1e-10	3.4e-09	0.2657	0.094739	chr4	147175865	147513420	+	Zfp982	50960
chr7	24587190	24587641	0.004	0.178816	17	6.1e-10	4.4e-09	0.21654	0.037719	chr7	24583837	24587641	-	Zfp575	0
chr7	24587190	24587641	0.004	0.178816	17	6.1e-10	4.4e-09	0.21654	0.037719	chr7	24587542	24608926	+	Ethe1	0
chr7	68263905	68264207	0.0051	0.392123	10	6.4e-10	5.6e-09	0.41635	0.024226	chr7	68236607	68264233	-	Pgpep1l	0
chr17	57087448	57087673	0.0059	0.130872	19	3.1e-10	6.4e-09	0.13926	0.008387	chr17	57080065	57087782	-	Tubb4a	0
chr19	46599575	46600104	0.006	0.312444	10	1.3e-09	6.5e-09	0.37823	0.065783	chr19	46599105	46657389	+	Wbp1l	0
chr8	34809541	34809677	0.0084	0.286395	15	3.3e-10	9.2e-09	0.30511	0.018713	chr8	34807609	34819894	+	Dusp4	0
chr12	108276053	108276677	0.0099	0.310491	12	3.6e-09	1.1e-08	0.31875	0.0082621	chr12	108206344	108275417	-	Ccdc85c	637
chr4	147219448	147219860	0.011	-0.146873	37	2.1e-13	1.2e-08	0.64346	0.79033	chr4	147175865	147513420	+	Zfp982	0
chr18	9708261	9708799	0.013	0.264135	11	6e-09	1.4e-08	0.28636	0.022222	chr18	9707647	9877995	+	Colec12	0
chr15	98634049	98634334	0.014	0.268764	10	3.3e-09	1.5e-08	0.28269	0.013922	chr15	98632327	98644536	+	Cacnb3	0
chr7	24531366	24531649	0.014	0.25593	10	7.4e-09	1.5e-08	0.27113	0.0152	chr7	24530647	24538600	+	Irgq	0
chr3	145987353	145987566	0.023	0.369342	11	3e-09	2.5e-08	0.38699	0.017644	chr3	145987869	146021720	+	Syde2	304
chr7	145030584	145031285	0.026	0.216263	15	7.6e-10	2.8e-08	0.25851	0.042248	chr7	144929930	144939925	-	Ccnd1	90660
chr3	87970495	87971410	0.027	0.177477	15	3.7e-09	2.9e-08	0.19247	0.014991	chr3	87971092	87980451	+	Nes	0
chr8	120505184	120505676	0.029	0.396705	10	5.2e-09	3.2e-08	0.49026	0.093556	chr8	120488865	120581383	+	Gse1	0
chr17	39847057	39847353	0.036	0.125819	31	6.4e-12	3.9e-08	0.30817	0.17474	chr17	39950519	39955287	+	Esp38	103167
chr11	119237908	119238239	0.037	0.274803	12	6.4e-07	4.1e-08	0.41132	0.13652	chr11	119228571	119265212	+	Ccdc40	0
chr3	97312122	97312318	0.043	0.300242	10	6.4e-10	4.7e-08	0.39061	0.090366	chr3	97203661	97227364	-	Bcl9	84759
chr3	51358538	51359322	0.044	0.257333	22	6.3e-11	4.8e-08	0.29988	0.042548	chr3	51252719	51340644	-	Elf2	17895
chr3	97298232	97298589	0.048	0.269624	10	8.7e-08	5.2e-08	0.31955	0.049924	chr3	97203661	97227364	-	Bcl9	70869
chr11	117091963	117092472	0.066	0.2585	16	5.7e-11	7.2e-08	0.34005	0.08155	chr11	117115171	117159268	+	Sec14l1	22700
chr2	18698734	18699063	0.069	0.192076	23	2.4e-10	7.6e-08	0.21761	0.025536	chr2	18699021	18749605	+	Spag6	0
chr16	45724234	45724625	0.087	0.286697	13	4.7e-11	9.5e-08	0.32544	0.03874	chr16	45711229	45724531	-	Tagln3	0
chr14	45220578	45221231	0.089	0.184091	16	4.2e-08	9.7e-08	0.20061	0.016519	chr14	45219716	45280976	+	Gpr137c	0
chr13	97239533	97240379	0.089	0.219358	15	1.6e-09	9.8e-08	0.28316	0.063806	chr13	97241104	97253040	+	Enc1	726
chr2	75999742	76000160	0.095	0.401684	11	4.8e-09	1e-07	0.76387	0.36218	chr2	75991131	76338653	-	Pde11a	0
chr11	121452403	121452724	0.12	0.163164	12	5.7e-08	1.3e-07	0.19178	0.028621	chr11	121451948	121617170	+	Tbcd	0
chr11	30471783	30472502	0.17	0.126568	13	6.6e-08	1.8e-07	0.14476	0.018193	chr11	30426005	30471829	-	4930505A04Rik	0
chr5	125404713	125405411	0.19	0.262457	11	2e-08	2e-07	0.2841	0.021639	chr5	125414403	125434048	-	Dhx37	8993
chr9	22131330	22131792	0.24	0.449258	10	4.4e-10	2.6e-07	0.49196	0.0427	chr9	22126726	22131865	-	Acp5	0
chr9	22131330	22131792	0.24	0.449258	10	4.4e-10	2.6e-07	0.49196	0.0427	chr9	22126726	22135746	-	Acp5	0
chr19	59344854	59345100	0.24	0.145121	14	1.5e-07	2.6e-07	0.15533	0.010204	chr19	59296083	59345780	-	Pdzd8	0
chr8	68061830	68062222	0.25	0.110511	18	1e-07	2.7e-07	0.12615	0.015638	chr8	67689081	67974574	-	Psd3	87257
chr2	25577257	25577813	0.34	0.152646	11	7.7e-07	3.7e-07	0.18336	0.030712	chr2	25575415	25580099	-	Gm996	0
chr5	124478129	124478397	0.38	0.227689	11	1.7e-07	4.1e-07	0.23934	0.011655	chr5	124463264	124478235	-	Rilpl2	0
chr8	111061808	111062449	0.38	0.15476	11	5.5e-07	4.1e-07	0.16847	0.013709	chr8	111056338	111057664	+	Exosc6	4145
chr18	24654191	24654504	0.43	0.307794	10	1.7e-07	4.7e-07	0.31184	0.0040476	chr18	24653690	24701556	+	Mocos	0
chr14	79300522	79300804	0.43	0.289173	14	2.3e-09	4.7e-07	0.33078	0.041611	chr14	79288749	79301635	-	Rgcc	0
chr8	70730236	70730298	0.46	0.225346	10	1.5e-09	5e-07	0.27544	0.050097	chr8	70724063	70751176	+	Pde4c	0
chr11	97151884	97152316	0.47	0.297796	10	8.7e-08	5.1e-07	0.31601	0.018209	chr11	97136170	97149712	-	Tbkbp1	2173
chr8	19784949	19785084	0.59	0.106773	13	3.4e-09	6.4e-07	0.22928	0.1225	chr8	19729575	20063170	+	Gm21119	0
chr1	168391748	168392472	0.74	0.300728	14	2.6e-09	8e-07	0.44101	0.14029	chr1	168119363	168432169	-	Pbx1	0
chr1	168391748	168392472	0.74	0.300728	14	2.6e-09	8e-07	0.44101	0.14029	chr1	168153526	168432169	-	Pbx1	0
chr18	82856316	82856851	0.94	0.287899	12	3.2e-08	1e-06	0.40098	0.11309	chr18	82910878	83005314	+	Zfp516	54028
chr2	122611216	122611581	1	0.151264	16	1.1e-06	1.3e-06	0.17707	0.025801	chr2	122594472	122611277	-	Gatm	0
chr18	78047064	78047393	1	0.227217	15	5.2e-08	1.4e-06	0.32304	0.095823	chr18	78043613	78057268	-	Siglec15	0
chr9	56223585	56223921	1	0.118238	32	3.4e-12	1.4e-06	0.2901	0.17186	chr9	56201128	56418050	-	Peak1	0
chr6	17170320	17171033	1	0.22517	12	6.1e-07	1.6e-06	0.31751	0.092343	chr6	17065148	17105825	+	Tes	64496
chr11	59471549	59471982	1	0.29476	10	2.5e-08	1.9e-06	0.32174	0.026976	chr11	59461196	59472474	-	Zfp867	0
chr8	20296979	20297105	1	-0.116356	10	1.4e-07	2e-06	0.017515	0.13387	chr8	20337663	20363202	-	Gm15319	40559
chr13	55825457	55825671	1	0.310458	14	4.6e-09	2.3e-06	0.36889	0.058435	chr13	55825053	55831425	-	Pitx1	0
chr4	137578256	137578448	1	0.256014	15	6.7e-09	2.3e-06	0.29503	0.03902	chr4	137570875	137575180	-	Ldlrad2	3077
chr5	37336415	37337313	1	0.194424	14	7.2e-07	2.3e-06	0.23773	0.043302	chr5	37299170	37336881	-	Evc	0
chr13	18948177	18948423	1	0.143746	14	8.3e-07	2.3e-06	0.16697	0.023227	chr13	18948350	19150919	+	Amph	0
chr11	49794600	49794884	1	0.101518	15	8.4e-07	2.3e-06	0.11097	0.0094541	chr11	49794154	49838620	+	Gfpt2	0
chr2	152686678	152686893	1	-0.255685	14	1.9e-06	2.3e-06	0.25603	0.51172	chr2	152669460	152686707	+	H13	0
chr2	152686678	152686893	1	-0.255685	14	1.9e-06	2.3e-06	0.25603	0.51172	chr2	152669460	152708668	+	H13	0
chr3	88440496	88441073	1	0.219174	12	1e-07	2.7e-06	0.30296	0.083787	chr3	88435961	88461182	-	Sema4a	0
chr3	88440496	88441073	1	0.219174	12	1e-07	2.7e-06	0.30296	0.083787	chr3	88435961	88459101	-	Sema4a	0
chr3	88440496	88441073	1	0.219174	12	1e-07	2.7e-06	0.30296	0.083787	chr3	88435961	88458884	-	Sema4a	0
chr3	88440496	88441073	1	0.219174	12	1e-07	2.7e-06	0.30296	0.083787	chr3	88435961	88455761	-	Sema4a	0
chr15	59680252	59680805	1	0.220159	10	3.4e-06	3.1e-06	0.26259	0.04243	chr15	59648653	59657099	+	Trib1	23154
chr13	112537325	112537725	1	0.339456	10	2.5e-07	3.6e-06	0.94409	0.60464	chr13	112522806	112580662	-	Il31ra	0
chr4	155150902	155151250	1	0.202059	10	1.8e-06	3.6e-06	0.21238	0.010317	chr4	155154074	155222535	-	Ski	2825
chr11	62966853	62967906	1	0.311395	10	5e-07	3.7e-06	0.42506	0.11367	chr11	62951192	62993095	+	Cdrt4	0
chr3	30599812	30600106	1	0.230389	10	1.2e-08	3.8e-06	0.27569	0.045297	chr3	30597072	30599870	-	Actrt3	0
chr14	70888985	70889365	1	0.225043	10	1.8e-07	3.8e-06	0.25234	0.027302	chr14	70890106	70979840	+	Gfra2	742
chr15	84714806	84715226	1	0.128125	12	4.1e-06	5e-06	0.14268	0.01455	chr15	84720051	84772207	+	Arhgap8	4826
chr13	119488977	119489107	1	0.243139	10	1.1e-08	5.2e-06	0.79698	0.55384	chr13	119488038	119610459	+	Tmem267	0
chr13	119488977	119489107	1	0.243139	10	1.1e-08	5.2e-06	0.79698	0.55384	chr13	119488859	119610459	+	Tmem267	0
chr2	9877618	9878118	1	0.20591	19	1.7e-07	5.2e-06	0.22288	0.016968	chr2	9857077	9878600	-	Gata3	0
chr11	88048612	88049212	1	0.157338	12	2.8e-06	5.3e-06	0.17863	0.021296	chr11	88047372	88053757	+	Srsf1	0
chr15	7813231	7813582	1	0.106106	13	7.4e-06	6.3e-06	0.1279	0.021795	chr15	7810047	7837580	+	Gdnf	0
chr1	75209022	75209125	1	0.270251	10	5.3e-08	6.9e-06	0.31457	0.044318	chr1	75198234	75210778	-	Glb1l	0
chr7	110003015	110003560	1	0.24587	11	7e-06	8.1e-06	0.32656	0.080688	chr7	110018424	110055114	+	Ipo7	14865
chr5	24525167	24526055	1	0.238692	12	1.2e-07	9.9e-06	0.30288	0.064187	chr5	24504425	24526848	-	Gbx1	0
chr5	92683524	92683752	1	0.13226	13	1.9e-06	1.1e-05	0.15709	0.024827	chr5	92683434	92965759	+	Shroom3	0
chr12	105605349	105605800	1	0.39755	10	5.8e-07	1.2e-05	0.72116	0.32361	chr12	105604090	105605511	+	Bdkrb1	0
chr7	70365446	70365562	1	0.145053	10	4.9e-06	1.2e-05	0.15339	0.0083333	chr7	70351949	70366746	-	Nr2f2	0
chr1	72870209	72870541	1	0.352667	10	6.8e-07	1.3e-05	0.47512	0.12245	chr1	72858064	72874865	-	Igfbp5	0
chr16	33381649	33382347	1	0.239229	10	6.8e-07	1.3e-05	0.26427	0.025039	chr16	33380774	33503903	+	Zfp148	0
chr12	54162785	54163318	1	0.200228	10	3.2e-06	1.3e-05	0.21166	0.011429	chr12	54178980	54203874	-	Egln3	15663
chr2	18688892	18688966	1	0.140532	10	7e-06	1.3e-05	0.14887	0.0083333	chr2	18677017	18686629	+	Bmi1	2264
chr6	136808862	136809321	1	0.124949	12	9.1e-06	1.4e-05	0.14973	0.024777	chr6	136808247	136810074	+	H2afj	0
chr2	158539663	158539960	1	0.237393	13	1.3e-05	1.7e-05	0.5137	0.27631	chr2	158512795	158550628	+	Arhgap40	0
chr6	5255730	5256320	1	0.154616	12	6e-06	1.7e-05	0.17592	0.021308	chr6	5220851	5256233	-	Pon3	0
chr7	25367592	25367997	1	0.29477	10	1.4e-05	2.1e-05	0.40251	0.10774	chr7	25367615	25369724	-	Cnfn	0
chr8	84737544	84738153	1	0.303155	10	5e-07	2.2e-05	0.39548	0.092323	chr8	84704711	84774369	-	Nfix	0
chr8	84737544	84738153	1	0.303155	10	5e-07	2.2e-05	0.39548	0.092323	chr8	84704711	84800338	-	Nfix	0
chr16	30186514	30186851	1	0.260553	10	7e-06	2.2e-05	0.433	0.17245	chr16	30256378	30267532	-	Cpn2	69528
chr2	167071574	167071829	1	0.108789	10	3.5e-05	2.2e-05	0.14602	0.037233	chr2	167035796	167063015	-	Znfx1	8560
chr17	3102346	3102686	1	0.234367	10	1.1e-06	2.3e-05	0.25497	0.020603	chr17	3114971	3198859	+	Scaf8	12286
chr14	26668334	26668599	1	0.130769	10	8e-06	2.3e-05	0.1675	0.03673	chr14	26664116	26669846	-	Pde12	0
chr17	15577119	15577576	1	0.266773	10	4e-05	3.7e-05	0.39203	0.12526	chr17	15543078	15563323	-	Prdm9	13797
chr11	89124450	89124800	1	0.263367	10	9.8e-06	3.8e-05	0.42768	0.16432	chr11	89073840	89093064	+	Gm525	31387
chr16	18249480	18249900	1	0.15996	15	9e-08	3.8e-05	0.19417	0.034206	chr16	18248882	18254772	+	Trmt2a	0
chr18	56708482	56708797	1	0.126377	10	9.8e-06	3.9e-05	0.13431	0.0079365	chr18	56707812	56753424	+	Lmnb1	0
chr9	108570380	108570481	1	0.119634	10	3.4e-06	3.9e-05	0.1272	0.0075641	chr9	108569891	108572771	+	Dalrd3	0
chr6	43265295	43265517	1	0.16513	10	1.2e-05	4e-05	0.20181	0.036681	chr6	43265643	43289320	+	Arhgef5	127
chr8	25353786	25354115	1	0.264923	10	1.8e-06	4.1e-05	0.42452	0.1596	chr8	25154551	25201542	-	Tacc1	152245
chr13	60497713	60498018	1	0.254835	10	2.2e-06	4.1e-05	0.40932	0.15449	chr13	60601946	60763191	+	Dapk1	103929
chr9	72663245	72663670	1	0.206158	10	1.4e-05	4.1e-05	0.22203	0.015873	chr9	72662346	72749848	+	Nedd4	0
chr11	43776018	43776232	1	0.202079	10	1.9e-06	4.1e-05	0.2296	0.02752	chr11	43774604	43901237	-	Adra1b	0
chr11	43776018	43776232	1	0.202079	10	1.9e-06	4.1e-05	0.2296	0.02752	chr11	43774604	43836489	-	Adra1b	0
chr9	21164190	21164313	1	0.141707	10	1.8e-05	4.1e-05	0.14448	0.0027778	chr9	21165713	21213248	+	Pde4a	1401
chr9	65102853	65103538	1	0.346242	12	7.6e-07	4.2e-05	0.52443	0.17818	chr9	65101485	65137947	+	Igdcc4	0
chr6	83038783	83038924	1	0.19398	11	2.8e-05	4.4e-05	0.26475	0.070773	chr6	83034223	83052564	+	Loxl3	0
chr2	128428231	128429112	1	0.191365	11	3.3e-06	4.4e-05	0.26806	0.076696	chr2	128592340	128596843	+	Spdye4c	163229
chr1	134513230	134513491	1	0.106933	12	1.3e-05	4.4e-05	0.14083	0.033902	chr1	134494659	134507884	+	Rabif	5347
chr2	3713281	3714078	1	0.116055	14	4.3e-05	4.5e-05	0.15028	0.034223	chr2	3713457	3782134	+	Fam107b	0
chr2	13011233	13011549	1	0.115027	12	1.7e-05	4.7e-05	0.12218	0.0071549	chr2	13001886	13010864	-	C1ql3	370
chr8	108797813	108798318	1	0.305517	10	1.4e-05	5.9e-05	0.54288	0.23737	chr8	108714643	108961636	+	Zfhx3	0
chr19	36926743	36927273	1	0.249517	10	4.9e-06	6.5e-05	0.33409	0.084571	chr19	36926078	37014057	+	Btaf1	0
chr8	64983069	64983733	1	0.337533	10	5.3e-06	6.7e-05	0.75121	0.41368	chr8	64981650	64987644	-	Trim75	0
chr6	145932878	145932994	1	0.156347	10	2.1e-07	6.7e-05	0.35768	0.20133	chr6	145931872	145965225	+	Sspn	0
chr8	107586095	107586821	1	0.314115	10	2.8e-06	6.9e-05	0.82431	0.5102	chr8	107580379	107588482	-	Psmd7	0
chr13	119488834	119488931	1	0.142754	10	3e-06	7.1e-05	0.5967	0.45395	chr13	119488038	119610459	+	Tmem267	0
chr13	119488834	119488931	1	0.142754	10	3e-06	7.1e-05	0.5967	0.45395	chr13	119488859	119610459	+	Tmem267	0
chr4	46339663	46340058	1	0.160978	13	1.2e-06	7.7e-05	0.19653	0.035554	chr4	46344193	46345309	+	Foxe1	4136
chr13	43907299	43908420	1	0.329746	11	1.3e-05	7.8e-05	0.56822	0.23847	chr13	43785111	43803133	+	Cd83	104167
chr12	108436282	108437132	1	0.285163	12	5.4e-06	0.0001	0.67333	0.38817	chr12	108371152	108539564	+	Eml1	0
chr12	108436282	108437132	1	0.285163	12	5.4e-06	0.0001	0.67333	0.38817	chr12	108410632	108539564	+	Eml1	0
chr12	108436282	108437132	1	0.285163	12	5.4e-06	0.0001	0.67333	0.38817	chr12	108422815	108539564	+	Eml1	0
chr2	152049607	152050425	1	0.247092	14	8.7e-06	0.00011	0.47988	0.23278	chr2	152081528	152095802	+	Scrt2	31104
chr17	71598973	71599270	1	0.232534	10	2.9e-05	0.00011	0.30304	0.070502	chr17	71552060	71589533	+	Spdya	9441
chr1	78218210	78218649	1	0.224429	10	6.5e-06	0.00011	0.27618	0.051751	chr1	78101266	78197136	-	Pax3	21075
chr17	84183236	84183649	1	0.194695	10	7.4e-05	0.00011	0.26419	0.069499	chr17	84183927	84187947	-	Zfp36l2	279
chr7	143977993	143978102	1	0.174312	10	4.5e-05	0.00011	0.17848	0.0041667	chr7	143823166	143848410	+	Dhcr7	129584
chr2	172551131	172551420	1	0.154478	10	1.7e-05	0.00011	0.183	0.028519	chr2	172549592	172558621	+	Tfap2c	0
chr2	172551131	172551420	1	0.154478	10	1.7e-05	0.00011	0.183	0.028519	chr2	172550990	172558621	+	Tfap2c	0
chr5	122263884	122264286	1	0.151434	10	0.00012	0.00011	0.19018	0.038749	chr5	122239494	122264460	-	Tctn1	0
chr7	30327229	30327573	1	0.423322	12	2.1e-07	0.00012	0.72783	0.30451	chr7	30321408	30322375	-	Sdhaf1	4855
chr6	83716111	83716347	1	0.28871	10	6.1e-06	0.00012	0.57744	0.28873	chr6	83711263	83738304	+	Vax2	0
chr1	72593086	72593862	1	0.276194	10	2.1e-05	0.00012	0.55848	0.28229	chr1	72583250	72636790	+	Smarcal1	0
chr12	59040064	59040242	1	0.274349	12	2.6e-07	0.00012	0.4135	0.13915	chr12	59043091	59061472	-	Trappc6b	2850
chr11	87444991	87445476	1	0.257154	10	1.7e-06	0.00012	0.37182	0.11467	chr11	87405064	87555823	+	Tex14	0
chr11	87444991	87445476	1	0.257154	10	1.7e-06	0.00012	0.37182	0.11467	chr11	87427590	87555823	+	Tex14	0
chr3	57294945	57295578	1	0.234026	10	5.1e-05	0.00012	0.24117	0.0071429	chr3	57287063	57301919	-	Tm4sf1	0
chr7	137309201	137309416	1	0.221891	10	2.6e-06	0.00012	0.31022	0.088333	chr7	137193670	137314445	-	Ebf3	0
chr2	76784145	76784483	1	0.182149	10	5.4e-05	0.00012	0.91535	0.7332	chr2	76703983	76982547	-	Ttn	0
chr7	30232760	30232956	1	0.169232	10	2.4e-05	0.00012	0.18591	0.016674	chr7	30232073	30233387	+	Polr2i	0
chr2	145675299	145675962	1	0.157521	11	0.00012	0.00012	0.18566	0.028139	chr2	145242610	145641939	+	Slc24a3	33361
chr11	98447255	98447400	1	0.119125	10	5.8e-05	0.00012	0.16619	0.047063	chr11	98446833	98455373	+	Grb7	0
chr5	115430815	115431093	1	0.100546	10	0.00043	0.00012	0.17383	0.07328	chr5	115429684	115454202	+	Msi1	0
chr5	149259115	149259565	1	0.296663	11	7e-06	0.00013	0.64217	0.34551	chr5	149265003	149288153	+	Alox5ap	5439
chr19	6335695	6335869	1	0.173662	11	2.3e-05	0.00013	0.18151	0.0078431	chr19	6334978	6340894	+	Men1	0
chr19	6335695	6335869	1	0.173662	11	2.3e-05	0.00013	0.18151	0.0078431	chr19	6335012	6340894	+	Men1	0
chr19	6335695	6335869	1	0.173662	11	2.3e-05	0.00013	0.18151	0.0078431	chr19	6335038	6340894	+	Men1	0
chr3	99240994	99241566	1	0.107196	18	2.8e-05	0.00015	0.10984	0.0026455	chr3	99253759	99354260	+	Tbx15	12194
chr12	20230449	20230744	1	0.130141	14	9.5e-07	0.00016	0.70581	0.57567	chr12	21111755	21270171	+	Asap2	881012
chr9	108478929	108479296	1	0.351933	10	4e-05	0.00017	0.42052	0.068591	chr9	108479861	108490530	+	Lamb2	566
chr17	56007893	56008615	1	0.16076	12	0.00031	0.00017	0.24347	0.082713	chr17	56009200	56016783	+	Mpnd	586
chr6	113605130	113605600	1	0.223153	10	6.6e-05	0.00019	0.33223	0.10908	chr6	113604771	113616951	+	Brk1	0
chr2	92055588	92056274	1	0.206672	10	2.4e-05	0.00019	0.27576	0.069091	chr2	91982327	92024170	-	Creb3l1	31419
chr11	76998575	76998914	1	0.131339	12	2.3e-05	0.00019	0.15024	0.018897	chr11	76998596	77032343	+	Slc6a4	0
chr7	7278125	7278187	1	-0.207527	10	6.2e-05	0.00019	0.24429	0.45181	chr7	7282308	7298836	-	Clcn4	4122
chr7	7278125	7278187	1	-0.207527	10	6.2e-05	0.00019	0.24429	0.45181	chr7	7282308	7299557	-	Clcn4	4122
chr8	61590986	61591172	1	0.223627	11	4e-05	0.0002	0.26032	0.036696	chr8	61511428	61591169	-	Palld	0
chr8	61590986	61591172	1	0.223627	11	4e-05	0.0002	0.26032	0.036696	chr8	61511428	61760098	-	Palld	0
chr8	61590986	61591172	1	0.223627	11	4e-05	0.0002	0.26032	0.036696	chr8	61511428	61902694	-	Palld	0
chr8	61590986	61591172	1	0.223627	11	4e-05	0.0002	0.26032	0.036696	chr8	61515020	61902690	-	Palld	0
chr16	77400431	77400689	1	0.181027	10	4e-06	0.0002	0.25181	0.070787	chr16	77014068	77116780	+	Usp25	283652
chr9	123461888	123462023	1	0.117457	10	1.3e-06	0.0002	0.30941	0.19196	chr9	123366926	123462675	+	Lars2	0
chr6	58906820	58906961	1	0.411133	10	2.1e-06	0.00021	0.78345	0.37231	chr6	58833699	58920396	+	Herc3	0
chr6	58906820	58906961	1	0.411133	10	2.1e-06	0.00021	0.78345	0.37231	chr6	58905232	58907126	-	Nap1l5	0
chr10	44527002	44527177	1	0.291663	10	6.5e-06	0.00021	0.39228	0.10061	chr10	44437173	44458748	-	Prdm1	68255
chr9	69290716	69291201	1	0.291514	11	1.2e-05	0.00021	0.34783	0.056313	chr9	68653785	69388246	+	Rora	0
chr9	69290716	69291201	1	0.291514	11	1.2e-05	0.00021	0.34783	0.056313	chr9	69289840	69388246	+	Rora	0
chr6	140682889	140683125	1	0.245254	10	0.00014	0.00021	0.60843	0.36318	chr6	140623501	140678472	+	Aebp2	4418
chr8	121433579	121433718	1	0.2344	10	1.2e-05	0.00021	0.41819	0.18379	chr8	121530783	121541954	-	1700018B08Rik	97066
chr16	17914794	17915277	1	0.144252	16	3.1e-05	0.00021	0.14842	0.0041667	chr16	17913553	17915059	-	Gsc2	0
chr4	152315938	152316003	1	0.12068	10	9.5e-05	0.00021	0.12306	0.002381	chr4	152307022	152318625	-	Rnf207	0
chr1	171064472	171064617	1	0.107421	10	2.7e-05	0.00021	0.13338	0.025962	chr1	171051168	171059403	-	Fcgr3	5070
chr4	135856936	135857400	1	0.263331	12	2.1e-05	0.00027	0.30375	0.040418	chr4	135856070	135865818	+	Srsf10	0
chr4	135856936	135857400	1	0.263331	12	2.1e-05	0.00027	0.30375	0.040418	chr4	135856070	135869899	+	Srsf10	0
chr13	23286460	23287128	1	0.179133	13	8.4e-05	0.0003	0.22617	0.047033	chr13	23249237	23250323	+	Vmn1r223	36138
chr14	104715794	104715887	1	0.108415	10	0.00043	0.0003	0.403	0.29458	chr14	104477533	104522666	-	Rnf219	193129
chr9	21248424	21249474	1	0.18765	15	0.00045	0.00031	0.39096	0.20331	chr9	21242916	21248443	-	S1pr5	0
chr7	80295008	80295361	1	0.223233	10	7.9e-05	0.00032	0.23397	0.010741	chr7	80294450	80316259	+	Prc1	0
chr14	55781322	55781950	1	0.198982	11	0.00024	0.00032	0.33272	0.13374	chr14	55769091	55784019	-	Adcy4	0
chr1	91365932	91366907	1	0.151319	15	0.00054	0.00032	0.31147	0.16015	chr1	91366429	91374217	+	Erfe	0
chr9	48267113	48267457	1	0.119887	12	8.9e-05	0.00032	0.13228	0.012394	chr9	48318003	48340898	-	Nxpe2	50547
chr7	143106806	143107088	1	0.326212	10	2.1e-05	0.00033	0.44851	0.1223	chr7	143107253	143427042	+	Kcnq1	166
chr9	95407568	95408169	1	0.212609	10	8.4e-05	0.00033	0.2577	0.045094	chr9	95400925	95407270	-	Chst2	299
chr2	121358693	121358950	1	0.203206	10	0.0001	0.00033	0.22548	0.022271	chr2	121358640	121363737	+	Ckmt1	0
chr10	122679934	122680203	1	0.145234	11	3.2e-05	0.00033	0.16723	0.021992	chr10	122678761	122921974	+	Ppm1h	0
chr10	122679934	122680203	1	0.145234	11	3.2e-05	0.00033	0.16723	0.021992	chr10	122678761	122945793	+	Ppm1h	0
chr16	94083372	94083569	1	-0.174017	10	7e-05	0.00033	0.25874	0.43276	chr16	94085259	94127032	+	Sim2	1691
chr12	101011910	101013181	1	0.289345	15	5.4e-06	0.00034	0.54318	0.25384	chr12	100912699	101028983	-	Ccdc88c	0
chr14	32165573	32165806	1	0.200313	10	7.9e-05	0.00034	0.20591	0.0055944	chr14	32159886	32179855	+	Ncoa4	0
chr14	32165573	32165806	1	0.200313	10	7.9e-05	0.00034	0.20591	0.0055944	chr14	32165585	32179855	+	Ncoa4	0
chr14	32165573	32165806	1	0.200313	10	7.9e-05	0.00034	0.20591	0.0055944	chr14	32165788	32179855	+	Ncoa4	0
chr5	8367208	8367307	1	0.159971	10	0.00014	0.00034	0.2564	0.096429	chr5	8072346	8368160	-	Adam22	0
chr5	8367208	8367307	1	0.159971	10	0.00014	0.00034	0.2564	0.096429	chr5	8092259	8368160	-	Adam22	0
chr16	11144011	11144072	1	0.112578	10	2.7e-07	0.00034	0.27342	0.16084	chr16	11136593	11176393	-	Zc3h7a	0
chrY	90504506	90504618	1	-0.168473	11	1.1e-06	0.00034	0.70888	0.87736	chrY	90785441	90816465	+	Erdr1	280824
chr6	149409322	149409652	1	0.195964	10	1.8e-05	0.00035	0.23587	0.039907	chr6	149408983	149563326	+	Bicd1	0
chr1	181555141	181555391	1	0.185678	10	6.2e-05	0.00035	0.90039	0.71471	chr1	181509632	181511451	-	Ccdc121	43691
chr11	22617374	22617817	1	0.153288	10	0.00029	0.00035	0.18009	0.026797	chr11	22512282	22519231	+	Tmem17	98144
chr19	43614335	43614516	1	0.151201	10	0.00031	0.00035	0.17988	0.028678	chr19	43612324	43615892	+	Nkx2-3	0
chr3	157567739	157568027	1	0.140074	10	0.00016	0.00035	0.16358	0.023511	chr3	157566891	157644758	+	Ptger3	0
chr2	102549873	102550172	1	0.132817	10	4.8e-05	0.00035	0.17918	0.046362	chr2	102550020	102643040	+	Pamr1	0
chr3	105453222	105453817	1	0.127088	11	6.8e-05	0.00035	0.13402	0.0069321	chr3	105452329	105674002	+	Kcnd3	0
chr7	45414288	45414470	1	0.12223	10	6.6e-05	0.00035	0.18929	0.067063	chr7	45413694	45417179	+	Ntf5	0
chr6	50319364	50320085	1	0.100037	10	0.001	0.00035	0.96243	0.86239	chr6	50293326	50382837	-	Osbpl3	0
chr6	50319364	50320085	1	0.100037	10	0.001	0.00035	0.96243	0.86239	chr6	50293326	50456170	-	Osbpl3	0
chr6	50319364	50320085	1	0.100037	10	0.001	0.00035	0.96243	0.86239	chr6	50293326	50456354	-	Osbpl3	0
chr15	27476115	27476496	1	0.195215	14	1.8e-05	0.00036	0.66919	0.47397	chr15	27466676	27594907	+	Ank	0
chr13	31801139	31801341	1	0.149114	10	0.00012	0.00036	0.15245	0.0033333	chr13	31806645	31810635	+	Foxc1	5305
chr1	87258581	87258883	1	0.248148	14	2.4e-07	0.0004	0.36157	0.11342	chr1	87264363	87310791	+	Efhd1	5481
chr10	111515959	111516422	1	0.13839	10	0.00033	0.00048	0.18823	0.049841	chr10	111506285	111508649	+	Phlda1	7311
chr16	78264675	78265004	1	0.241143	10	1.4e-05	0.00049	0.36108	0.11994	chr16	78301670	78359785	+	Cxadr	36667
chr16	78264675	78265004	1	0.241143	10	1.4e-05	0.00049	0.36108	0.11994	chr16	78301670	78340759	+	Cxadr	36667
chr16	78264675	78265004	1	0.241143	10	1.4e-05	0.00049	0.36108	0.11994	chr16	78301670	78329968	+	Cxadr	36667
chr8	91358419	91358875	1	0.253774	10	0.00043	0.00051	0.80786	0.55409	chr8	91313524	91668433	+	Fto	0
chr5	52817499	52817830	1	0.200373	10	0.00031	0.00051	0.89726	0.69689	chr5	52775408	52824665	+	Zcchc4	0
chr5	52817499	52817830	1	0.200373	10	0.00031	0.00051	0.89726	0.69689	chr5	52783054	52823571	+	Zcchc4	0
chr5	52817499	52817830	1	0.200373	10	0.00031	0.00051	0.89726	0.69689	chr5	52783054	52824665	+	Zcchc4	0
chr1	135698911	135699824	1	0.138752	12	0.0001	0.00051	0.17883	0.040079	chr1	135729196	135752229	+	Csrp1	29373
chr13	43171753	43172148	1	0.255541	10	5.4e-05	0.00052	0.28665	0.031108	chr13	43151741	43171501	-	Tbc1d7	253
chr18	64531166	64531479	1	0.20823	12	0.00016	0.00052	0.39888	0.19065	chr18	64528978	64661000	-	Atp8b1	0
chr11	9119121	9119484	1	0.156414	14	0.00019	0.00053	0.24916	0.092746	chr11	9118007	9136170	+	Upp1	0
chr11	9119121	9119484	1	0.156414	14	0.00019	0.00053	0.24916	0.092746	chr11	9118102	9136170	+	Upp1	0
chr11	9119121	9119484	1	0.156414	14	0.00019	0.00053	0.24916	0.092746	chr11	9118506	9136170	+	Upp1	0
chr1	39761168	39761420	1	0.283995	11	2.3e-05	0.00054	0.3652	0.081207	chr1	39665300	39720989	-	Rfx8	40180
chr4	155757014	155757366	1	0.244369	10	4e-05	0.00054	0.79395	0.54958	chr4	155740639	155761098	-	Atad3a	0
chr6	116415300	116415701	1	0.235993	10	0.00016	0.00055	0.83608	0.60009	chr6	116410070	116461178	-	Alox5	0
chr14	63543406	63543518	1	0.131955	10	2.9e-05	0.00055	0.14307	0.011111	chr14	63523609	63543953	-	Mtmr9	0
chr19	53500554	53500940	1	0.302936	11	5.2e-05	0.00056	0.73349	0.43055	chr19	53529317	53541322	+	Dusp5	28378
chr3	122763659	122763949	1	0.228612	10	1.1e-05	0.00057	0.33308	0.10447	chr3	122729157	122859374	+	Pde5a	0
chr14	54417521	54417835	1	0.200402	10	0.00019	0.00057	0.31333	0.11293	chr14	54369441	54417679	-	Slc7a7	0
chr14	54417521	54417835	1	0.200402	10	0.00019	0.00057	0.31333	0.11293	chr14	54369441	54417702	-	Slc7a7	0
chr8	83955821	83956165	1	0.17808	10	0.00021	0.00057	0.19131	0.013228	chr8	83955693	83970195	+	Asf1b	0
chr13	119488332	119488379	1	0.119919	10	0.021	0.00057	0.51665	0.39674	chr13	119488038	119610459	+	Tmem267	0
chr10	85540684	85540904	1	0.34125	10	6.1e-06	0.00058	0.85243	0.51118	chr10	85386813	85660292	+	Btbd11	0
chr5	135404779	135405220	1	0.283495	10	4.5e-05	0.00058	0.48613	0.20263	chr5	135406518	135545122	-	Hip1	1299
chr11	75651901	75652019	1	0.191717	10	0.00014	0.00058	0.21148	0.019762	chr11	75651508	75674634	+	Myo1c	0
chr14	84447461	84447764	1	0.156996	10	0.00075	0.00059	0.33583	0.17883	chr14	84443562	84537060	+	Pcdh17	0
chr2	10213009	10213711	1	0.24689	13	0.00015	0.00062	0.78631	0.53942	chr2	10153542	10256529	+	Itih5	0
chr5	76857490	76858091	1	0.212667	16	2.2e-05	0.00064	0.52518	0.31252	chr5	76840598	76873554	+	C530008M17Rik	0
chr7	28268380	28268792	1	0.152413	13	9.9e-05	0.00065	0.21743	0.065012	chr7	28267880	28269168	+	Eid2	0
chr12	31266333	31267044	1	0.112205	18	6.5e-05	0.00065	0.17291	0.0607	chr12	31265293	31329639	+	Lamb1	0
chr7	35185259	35185646	1	0.126068	16	0.00014	0.00067	0.15598	0.029911	chr7	35186384	35201111	+	Slc7a10	739
chr11	86893546	86894180	1	0.162284	10	0.0017	0.00068	0.38935	0.22707	chr11	86936424	86993762	-	Ypel2	42245
chr4	126320946	126321202	1	0.123581	12	0.00011	0.00072	0.13241	0.0088294	chr4	126316350	126321703	-	Adprhl2	0
chr7	19420974	19421638	1	0.208243	12	1.6e-05	0.00075	0.31543	0.10719	chr7	19411093	19421583	+	Ckm	0
chr11	30197777	30197982	1	0.156416	12	8.5e-05	0.00076	0.27535	0.11893	chr11	30099394	30219772	-	Sptbn1	0
chr11	30197777	30197982	1	0.156416	12	8.5e-05	0.00076	0.27535	0.11893	chr11	30106842	30198257	-	Sptbn1	0
chr18	41950692	41951027	1	0.145309	12	0.00012	0.00076	0.14957	0.0042614	chr18	41875695	41951194	-	Prelid2	0
chr13	56221835	56222263	1	0.153932	12	0.00015	0.00079	0.16504	0.011111	chr13	56250497	56252163	-	Neurog1	28235
chr5	57719784	57719987	1	0.120319	12	0.00015	0.0008	0.13519	0.014868	chr5	57718080	57729465	+	Pcdh7	0
chr5	57719784	57719987	1	0.120319	12	0.00015	0.0008	0.13519	0.014868	chr5	57718080	58133235	+	Pcdh7	0
chr18	38684343	38684845	1	0.169711	10	0.00054	0.00083	0.35214	0.18243	chr18	38586264	38601268	-	Spry4	83076
chr13	31820791	31820905	1	0.207406	10	1.2e-05	0.00087	0.37255	0.16515	chr13	31819585	32338544	-	Gmds	0
chr10	75833977	75834463	1	0.179758	10	4e-05	0.00087	0.32618	0.14643	chr10	75831844	75834881	-	Gstt2	0
chr8	110950291	110950728	1	0.214407	10	0.00022	0.00089	0.38583	0.17143	chr8	110919864	110972497	+	St3gal2	0
chr18	20609769	20610432	1	0.204362	11	0.00055	0.00089	0.59857	0.39421	chr18	20558073	20604526	+	Dsg2	5244
chr18	75519683	75519820	1	0.271805	10	5.8e-05	0.0009	0.87023	0.59842	chr18	75431220	75697696	-	Ctif	0
chr11	102155564	102155818	1	0.20777	10	0.00016	0.0009	0.27297	0.065199	chr11	102152546	102156407	-	Tmem101	0
chr7	19159637	19160019	1	0.172211	10	7e-05	0.00091	0.23185	0.05964	chr7	19157124	19166127	-	Gipr	0
chr2	37477817	37477929	1	0.141597	10	6.2e-05	0.00093	0.92017	0.77857	chr2	37443284	37566437	+	Rabgap1	0
chr2	37477817	37477929	1	0.141597	10	6.2e-05	0.00093	0.92017	0.77857	chr2	37452253	37544962	+	Rabgap1	0
chr15	39077095	39077372	1	0.107061	10	0.00067	0.00093	0.18123	0.074172	chr15	39076931	39087119	+	Cthrc1	0
chr7	49400787	49401087	1	0.24528	10	1.4e-05	0.00094	0.90026	0.65498	chr7	48959072	49610088	+	Nav2	0
chr7	49400787	49401087	1	0.24528	10	1.4e-05	0.00094	0.90026	0.65498	chr7	49246188	49610088	+	Nav2	0
chr14	52119274	52119668	1	0.172855	10	0.00014	0.00094	0.18924	0.016389	chr14	52110902	52161339	+	Rpgrip1	0
chr8	47268301	47268704	1	0.159061	10	0.00079	0.00094	0.36733	0.20827	chr8	47180047	47352348	-	Stox2	0
chr8	47268301	47268704	1	0.159061	10	0.00079	0.00094	0.36733	0.20827	chr8	47180047	47289402	-	Stox2	0
chr8	83862272	83862826	1	0.150689	10	0.00015	0.00094	0.21708	0.066392	chr8	83900097	83941954	+	Adgrl1	37272
chr9	53974251	53974560	1	0.11862	10	0.00023	0.00094	0.15627	0.03765	chr9	53911459	53975301	-	Elmod1	0
chr10	125845119	125845423	1	0.188332	10	1.5e-05	0.00095	0.28836	0.10003	chr10	125966218	126015359	+	Lrig3	120796
chr14	118854677	118855070	1	0.157816	10	0.00026	0.00095	0.1794	0.021588	chr14	118787870	118874525	+	Cldn10	0
chr14	118854677	118855070	1	0.157816	10	0.00026	0.00095	0.1794	0.021588	chr14	118854949	118874525	+	Cldn10	0
chr9	57504494	57504565	1	0.152338	10	0.00028	0.00095	0.15932	0.0069841	chr9	57504101	57505447	+	Rpp25	0
chr18	10608921	10609323	1	0.199001	10	0.0033	0.001	0.38701	0.188	chr18	10566511	10610352	-	Esco1	0
chr8	20122507	20122820	1	0.107833	22	1.2e-07	0.0011	0.24391	0.13608	chr8	19729575	20063170	+	Gm21119	59338
chr2	118711142	118711486	1	0.163938	12	4.8e-05	0.0012	0.18588	0.021941	chr2	118707516	118728438	-	Plcb2	0
chr7	116137223	116137788	1	0.235929	11	0.00055	0.0013	0.70662	0.47069	chr7	116123484	116189841	-	Plekha7	0
chr7	116137223	116137788	1	0.235929	11	0.00055	0.0013	0.70662	0.47069	chr7	116123484	116237776	-	Plekha7	0
chr7	116137223	116137788	1	0.235929	11	0.00055	0.0013	0.70662	0.47069	chr7	116123484	116308376	-	Plekha7	0
chr7	116137223	116137788	1	0.235929	11	0.00055	0.0013	0.70662	0.47069	chr7	116133790	116189604	-	Plekha7	0
chr7	116137223	116137788	1	0.235929	11	0.00055	0.0013	0.70662	0.47069	chr7	116133790	116198561	-	Plekha7	0
chr11	99466109	99466630	1	0.208427	11	4.2e-05	0.0014	0.40836	0.19993	chr11	99477972	99493110	-	Krt23	11343
chr4	133243197	133243724	1	0.254685	12	1.5e-05	0.0015	0.70029	0.4456	chr4	133240817	133252928	+	Map3k6	0
chr11	115858467	115858790	1	0.178883	17	2.6e-06	0.0015	0.32419	0.1453	chr11	115824057	115855780	+	Llgl2	2688
chr17	7139122	7139319	1	0.167062	10	0.00039	0.0015	0.83315	0.66609	chr17	7170114	7303316	+	Rps6ka2	30796
chr17	24895672	24896123	1	0.130313	10	0.00028	0.0015	0.1557	0.025389	chr17	24895119	24896273	+	Mrps34	0
chr17	35425345	35425617	1	0.110026	13	0.00027	0.0015	0.15113	0.041101	chr17	35424846	35428361	+	H2-Q8	0
chr17	35425345	35425617	1	0.110026	13	0.00027	0.0015	0.15113	0.041101	chr17	35424876	35428361	+	H2-Q6	0
chr4	124575314	124575399	1	0.101624	10	0.00022	0.0015	0.12392	0.022298	chr4	124657645	124660655	+	Pou3f1	82247
chr19	45155826	45156143	1	0.156256	15	0.00036	0.0016	0.40348	0.24723	chr19	45150714	45156943	+	Tlx1	0
chr16	35154338	35154424	1	0.136337	13	0.00032	0.0016	0.13847	0.0021368	chr16	35155635	35304549	+	Adcy5	1212
chr6	124663242	124663919	1	0.22249	11	0.00041	0.0017	0.3051	0.082612	chr6	124663103	124704716	+	Lpcat3	0
chr11	104072996	104073132	1	0.110191	12	0.00062	0.0018	0.3392	0.22901	chr11	104132780	104175523	+	Crhr1	59649
chr10	7831847	7832732	1	0.156052	12	0.0028	0.0019	0.34356	0.18751	chr10	7832469	7870397	+	Zc3h12d	0
chr3	90136192	90136928	1	0.2317	10	0.0078	0.002	0.67122	0.43952	chr3	90104131	90212017	+	Nup210l	0
chr6	90422648	90423053	1	0.18683	10	0.00017	0.002	0.25236	0.06553	chr6	90403735	90428480	-	Cfap100	0
chr2	103439124	103439831	1	0.158894	10	0.0021	0.002	0.79089	0.63199	chr2	103412097	103450988	+	Elf5	0
chr2	103439124	103439831	1	0.158894	10	0.0021	0.002	0.79089	0.63199	chr2	103424067	103450988	+	Elf5	0
chr7	28865892	28866140	1	0.152847	11	0.00043	0.002	0.24712	0.094278	chr7	28864385	28866284	+	Lgals7	0
chr5	123132952	123133612	1	0.104119	16	0.00064	0.002	0.16294	0.058817	chr5	123118179	123132629	-	Rhof	324
chr7	122512645	122513237	1	0.257576	10	0.0017	0.0021	0.68484	0.42727	chr7	122289124	122634401	+	Prkcb	0
chr14	61273874	61274819	1	0.236038	15	3.5e-05	0.0021	0.38706	0.15102	chr14	61219114	61258490	-	Sgcg	15385
chr2	76932451	76932757	1	0.186712	11	0.0006	0.0021	0.90956	0.72285	chr2	76703983	76982547	-	Ttn	0
chr12	24708452	24709218	1	0.123331	10	0.0038	0.0021	0.16791	0.044583	chr12	24708253	24714146	+	Rrm2	0
chr14	56812560	56812737	1	0.103953	11	0.0011	0.0021	0.12213	0.018182	chr14	56790584	56811716	-	Zmym5	845
chr10	94427001	94427183	1	0.230737	10	0.00043	0.0022	0.71423	0.48349	chr10	94514856	94590954	+	Tmcc3	87674
chr2	20900118	20900208	1	0.141876	10	3.7e-06	0.0022	0.41817	0.2763	chr2	20847918	20967721	-	Arhgap21	0
chr2	167899954	167900477	1	0.300721	10	2.1e-05	0.0023	0.57947	0.27875	chr2	167932326	167979385	+	Ptpn1	31850
chr2	153830904	153831502	1	0.281325	10	0.00017	0.0023	0.79797	0.51664	chr2	153856187	153871084	-	Sun5	24686
chr14	100286434	100287003	1	0.210813	13	5.8e-05	0.0023	0.32523	0.11442	chr14	99870639	100149796	-	Klf12	136639
chr8	78063687	78064409	1	0.203901	10	0.00093	0.0023	0.39097	0.18707	chr8	78213341	78394326	+	Ttc29	148933
chr9	106243217	106243503	1	0.198584	10	0.0016	0.0023	0.44899	0.2504	chr9	106233454	106247730	-	Alas1	0
chr9	106243217	106243503	1	0.198584	10	0.0016	0.0023	0.44899	0.2504	chr9	106233454	106247954	-	Alas1	0
chr15	77763607	77764400	1	0.174937	15	0.00056	0.0023	0.55124	0.3763	chr15	77760584	77842175	-	Myh9	0
chr14	63252225	63252695	1	0.158672	10	0.00031	0.0023	0.2053	0.046631	chr14	63198913	63245271	-	Gata4	6955
chr8	94667013	94667340	1	0.128058	10	0.0024	0.0023	0.16283	0.034776	chr8	94666599	94674457	+	Arl2bp	0
chr8	94667013	94667340	1	0.128058	10	0.0024	0.0023	0.16283	0.034776	chr8	94667090	94674457	+	Arl2bp	0
chr16	73024188	73024517	1	0.111862	10	0.00098	0.0023	0.97869	0.86682	chr16	72663148	73046100	+	Robo1	0
chr19	59453789	59454557	1	0.104835	15	0.0011	0.0023	0.1558	0.050964	chr19	59458689	59465357	+	Emx2	4133
chr5	25101212	25101566	1	0.288678	10	0.00022	0.0024	0.36617	0.077493	chr5	24862734	25100642	-	Prkag2	571
chr14	54464754	54464942	1	0.232474	10	0.00057	0.0024	0.24331	0.010833	chr14	54464146	54470291	+	Lrp10	0
chr12	26336479	26336919	1	0.191095	10	0.00019	0.0024	0.58583	0.39474	chr12	26306793	26415262	-	Rnf144a	0
chr19	43601007	43601159	1	0.177448	10	0.00022	0.0024	0.21804	0.040587	chr19	43612324	43615892	+	Nkx2-3	11166
chr7	46029881	46030602	1	0.175366	10	0.0041	0.0024	0.38907	0.21371	chr7	45976379	46030286	-	Abcc6	0
chr15	101238996	101239452	1	0.158743	10	0.00048	0.0024	0.24407	0.085324	chr15	101224206	101232756	+	Grasp	6241
chr4	87230359	87230549	1	0.147623	10	0.00064	0.0024	0.15179	0.0041667	chr4	86983125	87230540	-	Slc24a2	0
chr10	121642339	121642538	1	0.142694	10	0.00031	0.0024	0.16519	0.0225	chr10	121641700	121693914	+	D930020B18Rik	0
chr4	9844809	9845620	1	0.109108	10	0.0036	0.0024	0.11327	0.0041667	chr4	9844371	9862345	+	Gdf6	0
chr2	128123806	128124189	1	0.151617	12	0.0025	0.0027	0.36209	0.21048	chr2	127854627	128123892	+	Acoxl	0
chr13	23459282	23459832	1	0.215728	12	0.00013	0.0028	0.59758	0.38185	chr13	23456992	23465901	-	Btn1a1	0
chr16	90389340	90389842	1	0.270941	11	0.0001	0.0031	0.64014	0.3692	chr16	90386396	90499553	+	Hunk	0
chr4	84675980	84676487	1	0.147654	10	0.01	0.0031	0.24696	0.099309	chr4	84272541	84675086	-	Bnc2	895
chr3	69517146	69517311	1	0.135795	10	0.0027	0.0033	0.92219	0.7864	chr3	69316917	69555396	+	Ppm1l	0
chr9	72189604	72190320	1	0.217617	10	0.0027	0.0034	0.61498	0.39736	chr9	71844251	72111819	-	Tcf12	77786
chr4	154641212	154641921	1	0.210042	10	0.0016	0.0034	0.41313	0.20309	chr4	154316124	154636873	-	Prdm16	4340
chr5	136810452	136811025	1	0.204956	10	0.00057	0.0035	0.43829	0.23333	chr5	136741759	136883215	-	Col26a1	0
chr5	136810452	136811025	1	0.204956	10	0.00057	0.0035	0.43829	0.23333	chr5	136741763	136883107	-	Col26a1	0
chr2	26351233	26351692	1	0.200128	10	0.00033	0.0035	0.25695	0.056822	chr2	26348117	26352110	-	Dnlz	0
chr7	89470434	89471118	1	0.26894	10	0.00093	0.0036	0.68228	0.41334	chr7	89507784	89517586	-	Prss23	36667
chr4	45640617	45640988	1	0.246168	10	0.00064	0.0036	0.59745	0.35129	chr4	45683588	45723706	+	Gm829	42601
chr4	117867216	117867995	1	0.180513	13	0.0082	0.0036	0.44556	0.26505	chr4	117835257	117869305	+	Slc6a9	0
chr10	117675999	117676228	1	0.158756	10	0.0033	0.0036	0.30862	0.14986	chr10	117629499	117687352	+	Cpm	0
chr11	67072570	67072917	1	0.310007	10	7e-05	0.0037	0.84817	0.53816	chr11	67052669	67067440	+	Sco1	5131
chr16	93422502	93423166	1	0.228088	10	0.00054	0.0037	0.66797	0.43988	chr16	93583460	93603815	-	Setd4	160295
chr4	107126631	107127196	1	0.22763	10	0.001	0.0037	0.65399	0.42636	chr4	107134161	107178366	-	Tceanc2	6966
chr9	118936083	118936412	1	0.22743	10	0.00011	0.0037	0.43425	0.20682	chr9	118926535	119044119	+	Ctdspl	0
chr11	98329590	98330084	1	0.208301	10	0.00022	0.0037	0.2555	0.047196	chr11	98325416	98329645	-	Neurod2	0
chr1	21042594	21043241	1	0.136107	10	0.0017	0.0037	0.85673	0.72062	chr1	21001396	21079225	-	Tram2	0
chr1	167283861	167284269	1	0.110676	10	0.0027	0.0037	0.11822	0.0075397	chr1	167226083	167285127	-	Uck2	0
chr9	61855036	61855666	1	0.150416	14	0.0022	0.0038	0.86116	0.71074	chr9	61913282	61914510	-	Rplp1	57617
chr13	119615881	119616638	1	0.126131	12	0.0017	0.0041	0.76108	0.63494	chr13	119488038	119610459	+	Tmem267	5423
chr13	119615881	119616638	1	0.126131	12	0.0017	0.0041	0.76108	0.63494	chr13	119488859	119610459	+	Tmem267	5423
chr6	72747743	72748311	1	0.317034	10	0.00088	0.0045	0.6925	0.37547	chr6	72626370	72789045	-	Tcf7l1	0
chr8	89185079	89185614	1	0.241248	11	0.00039	0.0045	0.52956	0.28831	chr8	89027242	89044162	-	Sall1	140918
chr4	146475251	146475395	1	0.171028	15	3.9e-05	0.0046	0.63576	0.46473	chr4	146449029	146469440	+	Zfp992	5812
chr11	55313976	55314680	1	0.244423	11	0.00017	0.0047	0.48602	0.2416	chr11	55250609	55312257	-	Fat2	1720
chr17	56627634	56628150	1	0.205492	13	4.3e-05	0.0047	0.33982	0.13433	chr17	56628142	56664456	+	Catsperd	0
chr11	60140272	60140761	1	0.201301	11	0.00032	0.0047	0.24161	0.040308	chr11	60105012	60199195	+	Rai1	0
chr11	60140272	60140761	1	0.201301	11	0.00032	0.0047	0.24161	0.040308	chr11	60140081	60199195	+	Rai1	0
chr9	85842335	85842633	1	0.104426	11	0.00087	0.0047	0.12195	0.017527	chr9	85842379	85847055	+	Tpbg	0
chr10	12911553	12911884	1	0.243758	10	0.0013	0.0048	0.71457	0.47081	chr10	12939982	12964259	-	Stx11	28099
chr17	28375569	28376265	1	0.25382	10	0.00033	0.005	0.42622	0.1724	chr17	28351514	28365216	-	Tulp1	10354
chr3	34663277	34663513	1	0.146843	13	0.0023	0.005	0.17805	0.031208	chr3	34649994	34652460	+	Sox2	10818
chr19	46646536	46646747	1	0.268899	10	6.2e-05	0.0052	0.88506	0.61616	chr19	46599105	46657389	+	Wbp1l	0
chr19	46646536	46646747	1	0.268899	10	6.2e-05	0.0052	0.88506	0.61616	chr19	46623400	46657389	+	Wbp1l	0
chr17	28133055	28133517	1	0.188443	10	0.0019	0.0052	0.29688	0.10844	chr17	28142525	28171345	+	Scube3	9009
chr17	32905378	32905795	1	0.126514	12	0.0042	0.0052	0.29768	0.17116	chr17	32905069	32917342	-	Cyp4f14	0
chr17	32905378	32905795	1	0.126514	12	0.0042	0.0052	0.29768	0.17116	chr17	32905069	32917329	-	Cyp4f14	0
chr17	32905378	32905795	1	0.126514	12	0.0042	0.0052	0.29768	0.17116	chr17	32905069	32917087	-	Cyp4f14	0
chr4	138725199	138725770	1	0.167759	10	0.00017	0.0053	0.341	0.17324	chr4	138718525	138738438	-	Ubxn10	0
chr4	138725199	138725770	1	0.167759	10	0.00017	0.0053	0.341	0.17324	chr4	138718525	138737167	-	Ubxn10	0
chr4	138725199	138725770	1	0.167759	10	0.00017	0.0053	0.341	0.17324	chr4	138718525	138725265	-	Ubxn10	0
chr4	138725199	138725770	1	0.167759	10	0.00017	0.0053	0.341	0.17324	chr4	138725324	138744575	+	Pla2g2c	0
chr13	107776009	107776587	1	0.119615	10	0.0016	0.0053	0.93688	0.81727	chr13	107724616	107890064	-	Zswim6	0
chr8	121454890	121455088	1	0.198686	10	0.0016	0.0054	0.87375	0.67506	chr8	121530783	121541954	-	1700018B08Rik	75696
chr2	50175548	50176340	1	0.238633	10	0.00071	0.0055	0.71936	0.48073	chr2	50066428	50193569	+	Lypd6	0
chr19	45065446	45065583	1	0.136454	10	0.0013	0.0055	0.15931	0.022857	chr19	45047575	45056383	+	Sfxn3	9064
chr6	39243811	39244470	1	0.244586	10	0.00051	0.0056	0.53271	0.28813	chr6	39136619	39206773	-	Kdm7a	37039
chr17	32189211	32189951	1	0.195726	10	0.00041	0.0056	0.26995	0.074224	chr17	32183769	32189463	-	Ephx3	0
chr17	32189211	32189951	1	0.195726	10	0.00041	0.0056	0.26995	0.074224	chr17	32183769	32189549	-	Ephx3	0
chr17	30944421	30945088	1	0.190861	10	0.0023	0.0056	0.78224	0.59138	chr17	30901866	30936510	+	Glp1r	7912
chr13	36731395	36731716	1	0.181616	10	0.00054	0.0056	0.23379	0.052175	chr13	36725621	36734477	-	Nrn1	0
chr8	27058427	27058796	1	0.177637	10	0.00037	0.0056	0.24212	0.064487	chr8	27042554	27056132	+	Prosc	2296
chr11	52167389	52167548	1	0.133256	10	0.0013	0.0056	0.15469	0.021431	chr11	52144592	52145528	-	Olfr1373	21862
chr1	120603622	120603671	1	0.111776	10	0.00075	0.0056	0.12463	0.012857	chr1	120602486	120607991	+	En1	0
chr8	19707052	19707945	1	0.134098	10	0.003	0.0057	0.74378	0.60968	chr8	19729575	19753602	+	4930467E23Rik	21631
chr8	19707052	19707945	1	0.134098	10	0.003	0.0057	0.74378	0.60968	chr8	19729575	20063170	+	Gm21119	21631
chr1	74884386	74884519	1	0.116533	10	0.0017	0.0057	0.13153	0.015	chr1	74881508	74885408	-	Fev	0
chr11	47988361	47988470	1	0.111461	10	0.0016	0.0057	0.13181	0.020346	chr11	46978782	47379302	-	Sgcd	609060
chr9	58201967	58202027	1	0.108241	10	0.003	0.0057	0.13737	0.029127	chr9	58196296	58204319	-	Islr2	0
chr9	58201967	58202027	1	0.108241	10	0.003	0.0057	0.13737	0.029127	chr9	58196296	58202534	-	Islr2	0
chr9	58201967	58202027	1	0.108241	10	0.003	0.0057	0.13737	0.029127	chr9	58196296	58202344	-	Islr2	0
chr9	58201967	58202027	1	0.108241	10	0.003	0.0057	0.13737	0.029127	chr9	58196296	58202285	-	Islr2	0
chr4	147738573	147738627	1	-0.119087	10	0.0014	0.0057	0.17972	0.2988	chr4	147753973	147809788	-	Zfp984	15347
chr4	148107308	148108104	1	0.16055	13	0.0085	0.0058	0.45652	0.29597	chr4	148098436	148130698	-	Draxin	0
chr18	5163420	5163723	1	0.142503	11	0.00092	0.0068	0.20314	0.060641	chr18	5046588	5119293	+	Svil	44128
chr1	73862738	73863158	1	0.152622	11	0.00076	0.0071	0.30612	0.1535	chr1	73910230	74124447	-	Tns1	47073
chr1	73862738	73863158	1	0.152622	11	0.00076	0.0071	0.30612	0.1535	chr1	73910230	74124449	-	Tns1	47073
chr1	177636975	177637455	1	0.196576	11	0.00017	0.0072	0.7363	0.53973	chr1	177729813	177753305	+	1700016C15Rik	92359
chr4	44710676	44711061	1	0.153474	11	0.0027	0.0073	0.22197	0.068495	chr4	44531505	44710440	-	Pax5	237
chr3	90293869	90294407	1	0.165619	10	0.00088	0.0077	0.23574	0.070119	chr3	90266513	90280665	+	Dennd4b	13205
chr15	59054563	59055199	1	0.117147	10	0.014	0.0078	0.35615	0.239	chr15	58941233	59082026	-	Mtss1	0
chr7	39655458	39655722	1	-0.202545	10	0.0024	0.0081	0.30638	0.50892	chr7	39517765	39540415	+	Zfp619	115044
chr8	19698047	19698648	1	0.140887	10	0.0038	0.0082	0.72766	0.58677	chr8	19729575	19753602	+	4930467E23Rik	30928
chr8	19698047	19698648	1	0.140887	10	0.0038	0.0082	0.72766	0.58677	chr8	19729575	20063170	+	Gm21119	30928
chr8	86536153	86536851	1	0.138704	10	0.017	0.0082	0.42916	0.29046	chr8	86504840	86566590	-	Abcc12	0
chr4	147271288	147271948	1	0.135093	10	0.0047	0.0082	0.82012	0.68502	chr4	147175865	147513420	+	Zfp982	0
chr12	106081070	106081315	1	0.183475	10	0.003	0.0083	0.61001	0.42654	chr12	106010262	106077410	+	Vrk1	3661
chr10	51742314	51742658	1	0.179193	10	0.0052	0.0083	0.71775	0.53855	chr10	51677759	51730429	+	Rfx6	11886
chr10	51742314	51742658	1	0.179193	10	0.0052	0.0083	0.71775	0.53855	chr10	51685517	51730429	+	Rfx6	11886
chr2	74675367	74675515	1	0.170974	10	0.003	0.0083	0.24683	0.075851	chr2	74675012	74677705	+	Hoxd12	0
chr5	67216759	67217103	1	0.105999	10	0.0027	0.0083	0.15978	0.053778	chr5	67260564	67291461	+	Tmem33	43462
chr3	97681789	97682230	1	0.126145	10	0.0047	0.0084	0.16922	0.043077	chr3	97689828	97888707	-	Pde4dip	7599
chr5	122042910	122043723	1	0.239094	10	0.0036	0.0085	0.77801	0.53892	chr5	121860215	122047825	-	Cux2	0
chr5	122042910	122043723	1	0.239094	10	0.0036	0.0085	0.77801	0.53892	chr5	121860215	122049851	-	Cux2	0
chr18	52331673	52332302	1	0.207631	10	0.00039	0.0085	0.89622	0.68859	chr18	52331535	52332996	+	Ftmt	0
chr9	20642172	20642449	1	0.197115	10	0.00083	0.0085	0.22414	0.027027	chr9	20637748	20642806	-	Fbxl12	0
chr9	20642172	20642449	1	0.197115	10	0.00083	0.0085	0.22414	0.027027	chr9	20637748	20644767	-	Fbxl12	0
chr10	26337782	26338612	1	0.194953	10	0.0024	0.0085	0.76731	0.57236	chr10	26274467	26374034	-	L3mbtl3	0
chr10	26337782	26338612	1	0.194953	10	0.0024	0.0085	0.76731	0.57236	chr10	26274467	26375219	-	L3mbtl3	0
chr12	87199409	87199712	1	0.151922	10	0.00022	0.0085	0.19638	0.044459	chr12	87166241	87200229	-	Tmed8	0
chr5	24750226	24750399	1	0.132563	10	0.0023	0.0085	0.2284	0.095838	chr5	24751001	24757843	-	Crygn	603
chr18	80101168	80101926	1	0.241723	10	0.0012	0.0086	0.65282	0.4111	chr18	80046894	80119640	+	Pard6g	0
chr2	156460499	156460917	1	0.203873	12	0.0014	0.0086	0.48263	0.27876	chr2	156420908	156543214	+	Epb41l1	0
chr12	54064237	54065197	1	0.19816	10	0.0026	0.0086	0.73124	0.53308	chr12	53248676	54072175	+	Npas3	0
chr11	102062061	102062361	1	0.19435	10	0.0039	0.0086	0.70203	0.50768	chr11	102057016	102088515	-	Mpp2	0
chr13	24280050	24280273	1	0.191232	10	0.00035	0.0086	0.27745	0.086223	chr13	24012480	24280790	-	Carmil1	0
chr13	24280050	24280273	1	0.191232	10	0.00035	0.0086	0.27745	0.086223	chr13	24012483	24280790	-	Carmil1	0
chrY	90799864	90800353	1	0.183507	10	0.00018	0.0086	0.80341	0.6199	chrY	90785441	90816465	+	Erdr1	0
chr2	158128954	158129452	1	0.161658	10	0.0052	0.0086	0.81199	0.65033	chr2	158116404	158146392	-	Tgm2	0
chr2	128351413	128351907	1	0.156211	10	0.00083	0.0086	0.90927	0.75306	chr2	128126037	128162547	+	Bcl2l11	188867
chr15	93276307	93276574	1	0.10249	10	0.0014	0.0086	0.11416	0.011675	chr15	93239729	93275179	-	Gxylt1	1129
chr6	91212813	91212860	1	0.101894	10	0.0013	0.0086	0.12166	0.01977	chr6	91212763	91272540	+	Fbln2	0
chr5	120103268	120103749	1	0.245468	12	5.3e-05	0.0087	0.53605	0.29058	chr5	120116512	120198971	+	Rbm19	12764
chr1	82634393	82635211	1	0.177662	13	0.0002	0.0092	0.79108	0.61341	chr1	82586920	82722059	+	Col4a3	0
chr18	43581629	43582390	1	0.202569	13	0.00013	0.01	0.38615	0.18358	chr18	43531407	43687773	-	Jakmip2	0
chr8	24931306	24931931	1	0.13707	13	0.0031	0.01	0.85568	0.71861	chr8	24836142	24948804	-	Adam32	0
chr9	21810202	21811320	1	0.134937	13	0.0019	0.01	0.94897	0.81403	chr9	21800179	21852635	-	Dock6	0
chr11	22857678	22858344	1	0.125173	11	0.012	0.01	0.28989	0.16472	chr11	22834738	22860336	-	B3gnt2	0
chr11	22857678	22858344	1	0.125173	11	0.012	0.01	0.28989	0.16472	chr11	22834738	22859735	-	B3gnt2	0
chr8	84012215	84012845	1	0.209162	10	0.00035	0.011	0.26643	0.057271	chr8	84010227	84011720	-	2210011C24Rik	496
chr2	122301811	122301909	1	0.123674	11	0.0032	0.011	0.1465	0.022826	chr2	122298899	122302885	+	Duoxa2	0
chr10	79767666	79768047	1	0.120246	10	0.0018	0.011	0.18992	0.069676	chr10	79758514	79766952	-	Rnf126	715
chr4	156078042	156078501	1	0.111311	10	0.017	0.011	0.17835	0.067037	chr4	156034836	156050817	-	Ttll10	27226
chr11	5262057	5262394	1	0.11114	10	0.011	0.011	0.22415	0.11301	chr11	5191552	5261610	-	Kremen1	448
chr9	72421356	72422562	1	0.241339	10	0.0021	0.012	0.47873	0.23739	chr9	72438528	72458576	+	Mns1	15967
chr11	75450902	75451373	1	0.208291	10	0.00083	0.012	0.9445	0.73621	chr11	75440942	75454717	-	Wdr81	0
chr5	114937191	114937838	1	0.193961	12	0.0017	0.012	0.76037	0.56641	chr5	114923239	114937911	+	Oasl1	0
chr4	153542116	153542726	1	0.190149	10	0.006	0.012	0.66271	0.47256	chr4	153373220	153482830	-	Ajap1	59287
chr11	120237607	120238321	1	0.163138	10	0.0018	0.012	0.26729	0.10416	chr11	120232946	120292297	+	Bahcc1	0
chr11	101891326	101891869	1	0.154502	10	0.001	0.012	0.22856	0.07406	chr11	101877509	101894354	-	Meox1	0
chr2	156774550	156775044	1	0.149274	11	0.016	0.012	0.45996	0.31069	chr2	156775463	156781657	+	Myl9	420
chr9	51765849	51766461	1	0.145786	10	0.0019	0.012	0.15907	0.013287	chr9	51765351	51853059	+	Arhgap20	0
chr12	25020996	25021467	1	0.135237	10	0.006	0.012	0.67125	0.53602	chr12	24974931	25059697	+	Kidins220	0
chr3	129332632	129333147	1	0.122188	10	0.0057	0.012	0.24115	0.11896	chr3	129269176	129332749	-	Enpep	0
chr2	156762497	156762767	1	-0.138119	10	0.0031	0.012	0.71934	0.85746	chr2	156613696	156764363	+	Dlgap4	0
chr2	156762497	156762767	1	-0.138119	10	0.0031	0.012	0.71934	0.85746	chr2	156720964	156764363	+	Dlgap4	0
chr2	156762497	156762767	1	-0.138119	10	0.0031	0.012	0.71934	0.85746	chr2	156721278	156764363	+	Dlgap4	0
chr4	55659375	55659644	1	-0.150378	10	0.00098	0.012	0.52794	0.67832	chr4	55527136	55532475	-	Klf4	126901
chr2	165757726	165758050	1	-0.216881	10	0.0039	0.012	0.42809	0.64498	chr2	165595027	165771727	+	Eya2	0
chr2	165757726	165758050	1	-0.216881	10	0.0039	0.012	0.42809	0.64498	chr2	165630344	165771727	+	Eya2	0
chr2	165757726	165758050	1	-0.216881	10	0.0039	0.012	0.42809	0.64498	chr2	165655297	165771727	+	Eya2	0
chr2	35637941	35638496	1	0.274809	10	0.00039	0.013	0.74197	0.46716	chr2	35558457	35730994	+	Dab2ip	0
chr2	35637941	35638496	1	0.274809	10	0.00039	0.013	0.74197	0.46716	chr2	35582839	35730994	+	Dab2ip	0
chr2	35637941	35638496	1	0.274809	10	0.00039	0.013	0.74197	0.46716	chr2	35621980	35730994	+	Dab2ip	0
chr6	144256097	144256656	1	0.24011	10	0.0012	0.013	0.55267	0.31256	chr6	143828424	144209568	-	Sox5	46530
chr12	85475615	85476293	1	0.211446	10	0.0031	0.013	0.66689	0.45544	chr12	85473900	85477270	+	Fos	0
chr16	18617556	18617822	1	0.211182	11	0.00034	0.013	0.28858	0.077403	chr16	18620318	18622403	-	Gp1bb	2497
chr2	84506501	84506600	1	0.198108	10	0.00026	0.013	0.64856	0.45045	chr2	84440722	84476775	-	Tfpi	29727
chr9	121070928	121071256	1	0.172854	10	0.0024	0.013	0.76615	0.5933	chr9	120964453	121277172	-	Ulk4	0
chr14	20442109	20442599	1	0.168965	10	0.0054	0.013	0.69805	0.52909	chr14	20394189	20452225	-	Cfap70	0
chr1	167690177	167690446	1	0.159198	10	0.0013	0.013	0.35065	0.19145	chr1	167689557	167848733	+	Lmx1a	0
chr2	155743245	155743724	1	0.154692	10	0.0052	0.013	0.72229	0.5676	chr2	155751216	155755478	+	Procr	7493
chr10	111111153	111111899	1	0.151264	10	0.019	0.013	0.85097	0.6997	chr10	111164801	111297247	+	Osbpl8	52903
chr2	59968543	59969133	1	0.145397	10	0.002	0.013	0.87284	0.72744	chr2	59899362	60125740	-	Baz2b	0
chr10	71323739	71324517	1	0.140424	10	0.0024	0.013	0.88517	0.74475	chr10	71330493	71344849	-	Cisd1	5977
chr3	107037415	107037954	1	0.140358	10	0.0089	0.013	0.77204	0.63169	chr3	107036161	107038129	+	Kcna3	0
chr2	28917819	28917989	1	0.130517	16	0.0025	0.013	0.14163	0.011111	chr2	28907679	28916440	-	Barhl1	1380
chr19	45737126	45737274	1	0.130158	10	0.0016	0.013	0.24582	0.11566	chr19	45736797	45742884	-	Fgf8	0
chr16	85174008	85174281	1	0.129464	10	0.0013	0.013	0.19591	0.066443	chr16	84954435	85173707	-	App	302
chr2	166836325	166836739	1	0.126439	10	0.014	0.013	0.89299	0.76655	chr2	166805580	166898051	+	Arfgef2	0
chr13	54829469	54829815	1	0.113591	10	0.026	0.013	0.25326	0.13967	chr13	54789404	54796775	+	Tspan17	32695
chr5	109906860	109906945	1	0.101621	10	0.0028	0.013	0.81866	0.71704	chr5	109996526	110010411	+	Zfp932	89582
chr4	108834465	108835040	1	0.100892	10	0.0023	0.013	0.10623	0.0053419	chr4	108834677	108862119	+	Txndc12	0
chr13	46571087	46571576	1	0.219917	11	0.0015	0.014	0.56355	0.34364	chr13	46501902	46650281	+	Cap2	0
chr7	139584795	139585049	1	0.100686	13	0.011	0.014	0.12767	0.026984	chr7	139581219	139582797	-	Nkx6-2	1999
chr16	87689164	87689605	1	0.20024	11	0.0014	0.015	0.54237	0.34213	chr16	87698953	87733346	+	Bach1	9349
chr14	34578661	34579863	1	0.174357	11	0.0017	0.015	0.89752	0.72316	chr14	34526698	34588681	-	Ldb3	0
chr14	34578661	34579863	1	0.174357	11	0.0017	0.015	0.89752	0.72316	chr14	34526698	34588607	-	Ldb3	0
chr14	34578661	34579863	1	0.174357	11	0.0017	0.015	0.89752	0.72316	chr14	34561253	34588681	-	Ldb3	0
chr8	33732509	33732772	1	0.123828	11	0.0035	0.015	0.13037	0.0065427	chr8	33731913	33777173	+	Gtf2e2	0
chr8	33732509	33732772	1	0.123828	11	0.0035	0.015	0.13037	0.0065427	chr8	33732066	33777173	+	Gtf2e2	0
chr8	33732509	33732772	1	0.123828	11	0.0035	0.015	0.13037	0.0065427	chr8	33732338	33777173	+	Gtf2e2	0
chr1	88254791	88255385	1	0.120684	11	0.00026	0.015	0.74782	0.62713	chr1	88227019	88262289	+	Mroh2a	0
chr4	150235001	150235765	1	0.238166	10	0.0013	0.016	0.7511	0.51293	chr4	150237196	150248873	+	Eno1	1432
chr15	96170726	96171265	1	0.146859	13	0.0059	0.016	0.43272	0.28586	chr15	96287521	96405463	+	Arid2	116257
chr1	165840958	165841265	1	0.231725	12	0.00015	0.017	0.42262	0.19089	chr1	165788680	165871153	+	Cd247	0
chr1	165840958	165841265	1	0.231725	12	0.00015	0.017	0.42262	0.19089	chr1	165788680	165867436	+	Cd247	0
chr1	165840958	165841265	1	0.231725	12	0.00015	0.017	0.42262	0.19089	chr1	165788680	165862112	+	Cd247	0
chr8	55359960	55360505	1	0.167541	12	0.0012	0.017	0.83527	0.66773	chr8	54779433	55060878	+	Gpm6a	299083
chr8	55359960	55360505	1	0.167541	12	0.0012	0.017	0.83527	0.66773	chr8	54954727	55060878	+	Gpm6a	299083
chr2	30725930	30726213	1	0.160252	10	0.0068	0.017	0.44554	0.28529	chr2	30795562	30801737	-	1700001O22Rik	69350
chr17	47545285	47546026	1	0.153338	12	0.0079	0.017	0.76112	0.60778	chr17	47505050	47599688	+	Ccnd3	0
chr2	6164735	6165227	1	0.152843	10	0.0081	0.017	0.30267	0.14982	chr2	6188464	6212994	-	Echdc3	23238
chr18	61370056	61370375	1	0.142644	10	0.0075	0.017	0.83637	0.69372	chr18	61298135	61400431	-	Ppargc1b	0
chr11	119408861	119409642	1	0.208339	10	0.0041	0.018	0.8659	0.65756	chr11	119355556	119381076	+	Slc26a11	27786
chr5	134797715	134798091	1	0.174085	10	0.019	0.018	0.66502	0.49093	chr5	134702594	134747323	-	Eln	50393
chr11	65371864	65372554	1	0.171571	10	0.0019	0.018	0.78467	0.6131	chr11	65176570	65269989	-	Myocd	101876
chr4	117255770	117256073	1	0.16262	10	0.0052	0.018	0.79866	0.63604	chr4	117251950	117268588	+	Tmem53	0
chr4	117255770	117256073	1	0.16262	10	0.0052	0.018	0.79866	0.63604	chr4	117252339	117268588	+	Tmem53	0
chr12	112274776	112275191	1	0.154538	10	0.013	0.018	0.43325	0.27871	chr12	112146207	112181747	+	Kif26a	93030
chr7	29224718	29225224	1	0.153455	13	0.035	0.018	0.55763	0.40417	chr7	29221927	29232522	-	Kcnk6	0
chr14	21990781	21990987	1	0.147764	12	0.0042	0.018	0.57595	0.42818	chr14	21983961	21989601	-	Zfp503	1181
chr14	55734384	55735007	1	0.143094	10	0.076	0.018	0.77656	0.63347	chr14	55739019	55745684	-	Dhrs1	4013
chrY	90744444	90744519	1	0.141495	10	0.00025	0.018	0.80259	0.66109	chrY	90785441	90816465	+	Erdr1	40923
chr8	47974412	47974936	1	0.128487	10	0.0016	0.018	0.27727	0.14878	chr8	47827605	47990551	-	Wwc2	0
chr18	84091834	84092023	1	0.110689	12	0.0076	0.018	0.25629	0.14561	chr18	84088157	84097514	+	Zadh2	0
chr18	78458706	78459115	1	0.289429	10	0.00017	0.019	0.84775	0.55832	chr18	78146143	78596950	-	Slc14a2	0
chr18	78458706	78459115	1	0.289429	10	0.00017	0.019	0.84775	0.55832	chr18	78183240	78596950	-	Slc14a2	0
chr5	100091432	100092168	1	0.14829	13	0.008	0.019	0.4917	0.34341	chr5	100077872	100159808	-	Tmem150c	0
chr11	33198977	33199581	1	0.14759	10	0.0036	0.019	0.29231	0.14472	chr11	33200751	33203588	-	Tlx3	1171
chr1	190992686	190993292	1	0.147184	10	0.0068	0.019	0.88767	0.74049	chr1	191005831	191026190	-	Mfsd7b	12540
chr13	12830945	12831305	1	0.10056	10	0.0054	0.019	0.90499	0.80443	chr13	12790820	12800079	-	Prl2c3	30867
chr8	117377096	117377452	1	0.101311	13	0.0082	0.02	0.94687	0.84556	chr8	117257018	117461505	+	Cmip	0
chr8	117377096	117377452	1	0.101311	13	0.0082	0.02	0.94687	0.84556	chr8	117349169	117461505	+	Cmip	0
chr10	70785037	70785456	1	0.160583	11	0.00052	0.021	0.83024	0.66966	chr10	70922829	71159690	-	Bicc1	137374
chr5	93268053	93268721	1	0.118965	11	0.0091	0.021	0.13927	0.020302	chr5	93267572	93276231	+	Ccng2	0
chr2	34645447	34646263	1	0.114383	10	0.016	0.021	0.27502	0.16063	chr2	34406770	34624958	+	Mapkap1	20490
chr2	34645447	34646263	1	0.114383	10	0.016	0.021	0.27502	0.16063	chr2	34406850	34624958	+	Mapkap1	20490
chr4	108032379	108033159	1	0.189183	12	0.0017	0.022	0.50342	0.31424	chr4	108014792	108032090	-	Podn	290
chr7	127944478	127945635	1	0.178056	13	0.0087	0.023	0.53747	0.35941	chr7	127932637	127946725	-	Prss36	0
chr8	27124226	27124686	1	0.196114	12	0.0002	0.024	0.70911	0.51299	chr8	27123831	27128632	-	Brf2	0
chr17	66246185	66246631	1	0.175871	12	0.0058	0.024	0.6019	0.42603	chr17	66336981	66449750	-	Mtcl1	90351
chr7	24612565	24612933	1	0.160264	12	0.0093	0.024	0.33299	0.17272	chr7	24611327	24629297	+	Phldb3	0
chr1	34807111	34807782	1	0.129932	12	0.017	0.024	0.72685	0.59691	chr1	34801721	34812754	+	Arhgef4	0
chr6	136857389	136858098	1	0.189431	10	0.015	0.025	0.44876	0.25933	chr6	136848450	136857600	-	Art4	0
chr4	46774623	46774882	1	0.182828	10	0.0031	0.025	0.31448	0.13165	chr4	46663897	46991714	-	Gabbr2	0
chr8	121661846	121662307	1	0.149679	10	0.03	0.025	0.69589	0.54621	chr8	121598702	121651933	-	Zcchc14	9914
chr4	147275262	147275383	1	0.138326	10	0.0022	0.025	0.52986	0.39153	chr4	147175865	147513420	+	Zfp982	0
chr11	19830517	19830928	1	0.109353	10	0.055	0.025	0.20935	0.1	chr11	19924441	20022597	+	Spred2	93514
chr1	9546376	9546871	1	0.183961	10	0.0065	0.026	0.32517	0.14121	chr1	9545407	9547455	+	Rrs1	0
chr10	76583800	76584120	1	0.183385	10	0.014	0.026	0.52408	0.3407	chr10	76575647	76590338	+	Ftcd	0
chr5	24625929	24626382	1	0.175459	10	0.0012	0.026	0.87665	0.70119	chr5	24592621	24602002	-	Smarcd3	23928
chr2	127131853	127132502	1	0.170566	10	0.031	0.026	0.67783	0.50726	chr2	127103809	127133954	-	Ncaph	0
chr5	148802778	148803411	1	0.15942	10	0.0016	0.026	0.70903	0.54961	chr5	148871583	148928647	-	Katnal1	68173
chr19	4172963	4173395	1	0.154661	10	0.0041	0.026	0.80125	0.64659	chr19	4164323	4175479	-	Carns1	0
chr4	123677121	123677708	1	0.150095	10	0.003	0.026	0.45814	0.30804	chr4	123349632	123684360	-	Macf1	0
chr3	156561760	156561820	1	0.148056	10	0.0057	0.026	0.15062	0.0025641	chr3	156561793	157316464	+	Negr1	0
chr3	156561760	156561820	1	0.148056	10	0.0057	0.026	0.15062	0.0025641	chr3	156561793	157171829	+	Negr1	0
chr7	135860518	135861357	1	0.145985	10	0.013	0.026	0.48698	0.34099	chr7	135689787	135716379	-	Mki67	144140
chr19	24897154	24897317	1	0.145038	10	0.002	0.026	0.26977	0.12473	chr19	24898964	24901309	-	Foxd4	1648
chr13	58094628	58095411	1	0.139617	10	0.027	0.026	0.85489	0.71527	chr13	58004956	58102428	-	Klhl3	0
chr17	73886384	73886513	1	0.1384	10	0.0026	0.026	0.89418	0.75578	chr17	73883894	73950196	-	Xdh	0
chr1	132302944	132303907	1	0.135167	10	0.0047	0.026	0.86886	0.73369	chr1	132298625	132307357	+	Klhdc8a	0
chr1	88259932	88260444	1	0.132108	10	0.00046	0.026	0.7647	0.63259	chr1	88227019	88262289	+	Mroh2a	0
chr1	88259932	88260444	1	0.132108	10	0.00046	0.026	0.7647	0.63259	chr1	88258855	88277579	-	Hjurp	0
chr4	148646767	148647113	1	0.130857	10	0.0057	0.026	0.33125	0.20039	chr4	148643316	148671572	+	Gm572	0
chr1	171063718	171063964	1	0.121736	10	0.00041	0.026	0.36234	0.2406	chr1	171051168	171059403	-	Fcgr3	4316
chr10	79997392	79997679	1	0.118057	10	0.0045	0.026	0.16806	0.05	chr10	79997607	80015572	+	Abca7	0
chr10	79997392	79997679	1	0.118057	10	0.0045	0.026	0.16806	0.05	chr10	79997614	80015572	+	Abca7	0
chr1	71837218	71838119	1	0.230805	10	0.005	0.027	0.61765	0.38684	chr1	71585472	71653234	-	Fn1	183985
chr17	35161046	35161693	1	0.230446	10	0.0036	0.027	0.66691	0.43646	chr17	35149085	35164877	-	Prrc2a	0
chr3	38456799	38457589	1	0.199023	10	0.012	0.027	0.94755	0.74852	chr3	38449260	38484816	-	Ankrd50	0
chr4	124648522	124649604	1	0.161023	13	0.018	0.027	0.77913	0.61811	chr4	124657645	124660655	+	Pou3f1	8042
chr4	99660404	99660543	1	0.11426	10	0.0052	0.027	0.17293	0.05867	chr4	99656298	99658671	+	Foxd3	1734
chr10	95215046	95215417	1	0.109531	10	0.033	0.027	0.97945	0.86992	chr10	95174739	95323709	-	Cradd	0
chr10	95215046	95215417	1	0.109531	10	0.033	0.027	0.97945	0.86992	chr10	95174739	95324137	-	Cradd	0
chr4	141559660	141559848	1	0.100099	10	0.0075	0.027	0.11232	0.012222	chr4	141576061	141606052	-	Fblim1	16214
chr4	141559660	141559848	1	0.100099	10	0.0075	0.027	0.11232	0.012222	chr4	141576061	141599924	-	Fblim1	16214
chr14	69780475	69780800	1	-0.129085	10	0.027	0.027	0.49433	0.62341	chr14	69767471	69784411	+	Tnfrsf10b	0
chr19	9753926	9754220	1	-0.226769	10	0.0034	0.027	0.67561	0.90238	chr19	9872296	9899533	-	Incenp	118077
chr1	184793166	184794010	1	0.223346	11	0.0021	0.028	0.53255	0.30921	chr1	184786766	184811300	-	Marc1	0
chr2	105224015	105224417	1	0.111476	11	0.021	0.028	0.23901	0.12754	chr2	105224341	105379860	+	Them7	0
chr13	74121925	74122404	1	0.206322	11	0.00031	0.03	0.5667	0.36038	chr13	74121514	74166064	+	Slc9a3	0
chr18	37707232	37707488	1	0.136507	16	0.003	0.03	0.36574	0.22923	chr18	36952647	37841872	+	Gm37013	0
chr18	37707232	37707488	1	0.136507	16	0.003	0.03	0.36574	0.22923	chr18	36967630	37841872	+	Gm38666	0
chr18	37707232	37707488	1	0.136507	16	0.003	0.03	0.36574	0.22923	chr18	36973801	37841872	+	Gm38667	0
chr18	37707232	37707488	1	0.136507	16	0.003	0.03	0.36574	0.22923	chr18	37661944	37841870	+	Pcdhga1	0
chr18	37707232	37707488	1	0.136507	16	0.003	0.03	0.36574	0.22923	chr18	37669104	37841870	+	Pcdhga2	0
chr18	37707232	37707488	1	0.136507	16	0.003	0.03	0.36574	0.22923	chr18	37674334	37841872	+	Pcdhga3	0
chr18	37707232	37707488	1	0.136507	16	0.003	0.03	0.36574	0.22923	chr18	37680457	37841870	+	Pcdhgb1	0
chr18	37707232	37707488	1	0.136507	16	0.003	0.03	0.36574	0.22923	chr18	37685399	37841870	+	Pcdhga4	0
chr18	37707232	37707488	1	0.136507	16	0.003	0.03	0.36574	0.22923	chr18	37689858	37841872	+	Pcdhgb2	0
chr18	37707232	37707488	1	0.136507	16	0.003	0.03	0.36574	0.22923	chr18	37694500	37841870	+	Pcdhga5	0
chr18	37707232	37707488	1	0.136507	16	0.003	0.03	0.36574	0.22923	chr18	37707228	37841870	+	Pcdhga6	0
chr18	37737205	37737380	1	0.154585	11	0.021	0.031	0.54095	0.38636	chr18	36952647	37841872	+	Gm37013	0
chr18	37737205	37737380	1	0.154585	11	0.021	0.031	0.54095	0.38636	chr18	36967630	37841872	+	Gm38666	0
chr18	37737205	37737380	1	0.154585	11	0.021	0.031	0.54095	0.38636	chr18	36973801	37841872	+	Gm38667	0
chr18	37737205	37737380	1	0.154585	11	0.021	0.031	0.54095	0.38636	chr18	37661944	37841870	+	Pcdhga1	0
chr18	37737205	37737380	1	0.154585	11	0.021	0.031	0.54095	0.38636	chr18	37669104	37841870	+	Pcdhga2	0
chr18	37737205	37737380	1	0.154585	11	0.021	0.031	0.54095	0.38636	chr18	37674334	37841872	+	Pcdhga3	0
chr18	37737205	37737380	1	0.154585	11	0.021	0.031	0.54095	0.38636	chr18	37680457	37841870	+	Pcdhgb1	0
chr18	37737205	37737380	1	0.154585	11	0.021	0.031	0.54095	0.38636	chr18	37685399	37841870	+	Pcdhga4	0
chr18	37737205	37737380	1	0.154585	11	0.021	0.031	0.54095	0.38636	chr18	37689858	37841872	+	Pcdhgb2	0
chr18	37737205	37737380	1	0.154585	11	0.021	0.031	0.54095	0.38636	chr18	37694500	37841870	+	Pcdhga5	0
chr18	37737205	37737380	1	0.154585	11	0.021	0.031	0.54095	0.38636	chr18	37707228	37841870	+	Pcdhga6	0
chr18	37737205	37737380	1	0.154585	11	0.021	0.031	0.54095	0.38636	chr18	37714833	37841872	+	Pcdhga7	0
chr18	37737205	37737380	1	0.154585	11	0.021	0.031	0.54095	0.38636	chr18	37720553	37841870	+	Pcdhgb4	0
chr18	37737205	37737380	1	0.154585	11	0.021	0.031	0.54095	0.38636	chr18	37725705	37841872	+	Pcdhga8	0
chr18	37737205	37737380	1	0.154585	11	0.021	0.031	0.54095	0.38636	chr18	37731153	37841870	+	Pcdhgb5	0
chr18	37737205	37737380	1	0.154585	11	0.021	0.031	0.54095	0.38636	chr18	37736935	37841863	+	Pcdhga9	0
chr17	23245274	23245514	1	0.109019	11	0.021	0.031	0.7087	0.59968	chr17	23290933	23312313	-	Vmn2r114	45420
chr10	45048227	45048712	1	0.213566	12	0.00046	0.032	0.60393	0.39036	chr10	45067213	45158995	+	Prep	18502
chr17	47395884	47396365	1	0.218998	10	0.0057	0.034	0.60836	0.38936	chr17	47394556	47400606	-	Guca1a	0
chr4	137083764	137084193	1	0.182262	10	0.016	0.034	0.55504	0.37278	chr4	136979731	137048695	-	Zbtb40	35070
chr17	33920223	33920579	1	0.147459	12	0.0079	0.034	0.15301	0.0055556	chr17	33919477	33929290	+	Tapbp	0
chr12	33968241	33968711	1	0.106772	12	0.009	0.034	0.18225	0.075474	chr12	33957670	33959831	+	Twist1	8411
chr7	30423177	30423768	1	0.175715	10	0.012	0.035	0.49321	0.3175	chr7	30423303	30428746	+	Nfkbid	0
chr11	115435957	115436502	1	0.115139	10	0.0043	0.035	0.18668	0.071546	chr11	115440544	115448268	+	Trim80	4043
chr9	121384916	121385432	1	0.23072	10	0.012	0.036	0.59064	0.35992	chr9	121366957	121474918	+	Trak1	0
chr9	64930200	64931435	1	0.191208	10	0.0057	0.036	0.59307	0.40186	chr9	64922860	64951607	-	Slc24a1	0
chr4	145585240	145586025	1	0.172943	14	0.00065	0.036	0.4912	0.31826	chr4	145585199	145625343	+	Gm13212	0
chr9	94912038	94912572	1	0.10653	10	0.051	0.036	0.75152	0.64499	chr9	94669891	95230452	+	Slc9a9	0
chr10	24447157	24447990	1	0.241505	10	0.0024	0.037	0.61919	0.37768	chr10	24223516	24302783	+	Moxd1	144375
chr4	9083648	9084083	1	0.224881	10	0.0011	0.037	0.74876	0.52388	chr4	9269316	9451691	+	Clvs1	185234
chr1	104993858	104994172	1	0.2242	10	0.0085	0.037	0.44158	0.21738	chr1	104768818	104995481	+	Cdh20	0
chr4	115063804	115064196	1	0.182276	10	0.0047	0.037	0.33874	0.15647	chr4	115056425	115071755	+	Tal1	0
chr4	115063804	115064196	1	0.182276	10	0.0047	0.037	0.33874	0.15647	chr4	115057810	115071755	+	Tal1	0
chr12	102369452	102369617	1	0.166791	10	0.01	0.037	0.83624	0.66944	chr12	102283073	102390854	+	Rin3	0
chr12	102369452	102369617	1	0.166791	10	0.01	0.037	0.83624	0.66944	chr12	102283640	102390854	+	Rin3	0
chr5	135363559	135363956	1	0.161053	10	0.0075	0.037	0.38388	0.22283	chr5	135353294	135367654	+	Trim50	0
chr5	135363559	135363956	1	0.161053	10	0.0075	0.037	0.38388	0.22283	chr5	135353295	135367654	+	Trim50	0
chr11	63922630	63922930	1	0.156285	10	0.005	0.037	0.22812	0.071834	chr11	63884692	63922284	-	Hs3st3b1	347
chr17	51833951	51834387	1	0.125496	10	0.0014	0.037	0.18334	0.057847	chr17	51736186	51833290	-	Satb1	662
chr12	98616457	98616925	1	0.119153	10	0.015	0.037	0.87479	0.75564	chr12	98628141	98669819	+	Spata7	11217
chr17	47155813	47156494	1	-0.156174	10	0.02	0.037	0.58673	0.74291	chr17	47140941	47362325	+	Trerf1	0
chr8	70631102	70631382	1	0.223369	10	0.0033	0.038	0.46377	0.2404	chr8	70629392	70632095	-	Gdf15	0
chr8	70631102	70631382	1	0.223369	10	0.0033	0.038	0.46377	0.2404	chr8	70629392	70632456	-	Gdf15	0
chr1	155742823	155742947	1	0.21707	10	0.0078	0.038	0.2356	0.018526	chr1	155701693	155742027	-	Lhx4	797
chr3	27258361	27258882	1	0.192411	10	0.0011	0.038	0.88474	0.69233	chr3	27183003	27244911	+	Nceh1	13451
chr18	69806304	69806883	1	0.181828	10	0.01	0.038	0.52051	0.33868	chr18	69344491	69687967	+	Tcf4	118338
chr18	69806304	69806883	1	0.181828	10	0.01	0.038	0.52051	0.33868	chr18	69345720	69687967	+	Tcf4	118338
chr6	147458665	147459231	1	0.174664	10	0.0023	0.038	0.8451	0.67044	chr6	147475870	147632612	+	Ccdc91	16640
chr2	167887691	167888188	1	0.174398	10	0.0036	0.038	0.36197	0.18757	chr2	167932326	167979385	+	Ptpn1	44139
chr16	35660499	35660599	1	0.171053	10	0.0097	0.038	0.27343	0.10238	chr16	35541361	35664258	+	Sema5b	0
chr1	85651940	85652301	1	0.165238	10	0.0022	0.038	0.57928	0.41405	chr1	85649987	85683118	+	Sp100	0
chr1	85651940	85652301	1	0.165238	10	0.0022	0.038	0.57928	0.41405	chr1	85649987	85701572	+	Sp100	0
chr1	85651940	85652301	1	0.165238	10	0.0022	0.038	0.57928	0.41405	chr1	85649987	85709997	+	Sp100	0
chr2	5730390	5730726	1	0.164086	10	0.023	0.038	0.59196	0.42787	chr2	5293456	5714762	-	Camk1d	15629
chr1	36308045	36308660	1	0.152043	10	0.0065	0.038	0.18171	0.029667	chr1	36307732	36324029	+	Arid5a	0
chr10	21380382	21380904	1	0.150221	10	0.0089	0.038	0.77749	0.62727	chr10	21377299	21396578	+	Aldh8a1	0
chr7	6826081	6826646	1	0.136299	10	0.01	0.038	0.46926	0.33296	chr7	6730582	6967219	+	Usp29	0
chr17	13542782	13543189	1	0.132729	10	0.00083	0.038	0.71945	0.58672	chr17	13354571	13377223	+	Tcp10c	165560
chr1	63255152	63256083	1	0.125673	10	0.011	0.038	0.30416	0.17849	chr1	63200357	63314575	+	Zdbf2	0
chr1	81443998	81444636	1	0.124667	10	0.025	0.038	0.75227	0.6276	chr1	81077316	81271651	+	Nyap2	172348
chr9	100377879	100378719	1	0.121955	10	0.1	0.038	0.79789	0.67593	chr9	100457718	100486473	-	Il20rb	79000
chr12	20234138	20234271	1	0.111346	10	0.00039	0.038	0.72073	0.60939	chr12	21111755	21270171	+	Asap2	877485
chr12	24357144	24357561	1	0.110207	10	0.0038	0.038	0.21069	0.10048	chr12	24498580	24558571	+	Taf1b	141020
chr9	68109868	68110518	1	0.171857	11	0.012	0.041	0.70708	0.53522	chr9	67840395	67995634	+	Vps13c	114235
chr7	28070725	28071248	1	0.171441	11	0.011	0.041	0.76197	0.59053	chr7	28071235	28120864	+	Fcgbp	0
chr19	57295400	57295808	1	0.199011	11	0.0038	0.042	0.52591	0.3269	chr19	57361008	57389594	+	Fam160b1	65201
chr6	3182817	3182964	1	0.116846	11	0.0035	0.043	0.46156	0.34471	chr6	3372257	3399571	-	Samd9l	189294
chr16	94083617	94083793	1	0.168911	12	0.0016	0.045	0.51963	0.35072	chr16	94085259	94127032	+	Sim2	1467
chr14	47366663	47367723	1	0.114897	12	0.077	0.045	0.56628	0.45138	chr14	47373859	47386167	+	Lgals3	6137
chr4	101507578	101508206	1	0.108197	10	0.029	0.046	0.22113	0.11294	chr4	101496647	101642799	+	Dnajc6	0
chr4	101507578	101508206	1	0.108197	10	0.029	0.046	0.22113	0.11294	chr4	101507975	101642799	+	Dnajc6	0
chr7	139683644	139684138	1	0.192085	10	0.028	0.047	0.41957	0.22748	chr7	139600914	139683815	-	Cfap46	0
chr19	5840778	5841140	1	-0.10231	13	0.024	0.047	0.29156	0.39387	chr19	5850973	5875208	-	Frmd8	9834
chr14	56366871	56367206	1	0.204717	10	0.005	0.049	0.38499	0.18028	chr14	56365067	56388551	+	Atp12a	0
chr11	116523823	116524665	1	0.180905	10	0.0081	0.049	0.54466	0.36376	chr11	116531910	116536675	+	Sphk1	7246
chr3	129918547	129918866	1	0.177026	10	0.011	0.049	0.3928	0.21577	chr3	129914959	129970206	-	Mcub	0
chr14	55595104	55596675	1	0.161165	14	0.01	0.049	0.80617	0.64501	chr14	55591789	55603671	+	Rnf31	0
chr18	47646261	47646695	1	0.18709	10	0.024	0.05	0.58617	0.39908	chr18	47245253	47368870	-	Sema6a	277392
chr5	124967239	124967650	1	0.159419	10	0.0065	0.05	0.55238	0.39296	chr5	125003474	125012547	+	Rflna	35825
chr12	18391099	18391239	1	0.157449	10	0.014	0.05	0.53754	0.3801	chr12	18514509	18535254	+	5730507C01Rik	123271
chr15	77857565	77857944	1	0.197526	10	0.01	0.051	0.65626	0.45874	chr15	77760584	77842175	-	Myh9	15391
chr9	20694614	20694989	1	0.18731	10	0.0097	0.051	0.33459	0.14728	chr9	20667985	20728214	-	Olfm2	0
chr9	37538152	37538922	1	0.165911	10	0.13	0.051	0.73118	0.56527	chr9	37528088	37538319	+	Esam	0
chr7	80044419	80045629	1	0.239535	10	0.0027	0.052	0.78298	0.54345	chr7	80024813	80092751	+	Zfp710	0
chr7	80044419	80045629	1	0.239535	10	0.0027	0.052	0.78298	0.54345	chr7	80026227	80092751	+	Zfp710	0
chr14	122105230	122105507	1	0.197977	10	0.0036	0.052	0.4063	0.20832	chr14	122107081	122159603	+	Tm9sf2	1575
chr1	109251380	109251819	1	0.18576	10	0.0068	0.052	0.77056	0.5848	chr1	109982899	110139903	+	Cdh7	731081
chr5	150457918	150458875	1	0.178932	10	0.0054	0.052	0.44804	0.26911	chr5	150259929	150497753	+	Fry	0
chr14	63244232	63244794	1	0.122089	16	0.0054	0.052	0.22115	0.099057	chr14	63198913	63245271	-	Gata4	0
chr2	74659608	74659844	1	0.234216	10	0.0026	0.053	0.38212	0.1479	chr2	74652990	74659557	-	Evx2	52
chr6	90619130	90619862	1	0.191635	10	0.011	0.053	0.67066	0.47903	chr6	90604879	90646412	+	Slc41a3	0
chr6	90619130	90619862	1	0.191635	10	0.011	0.053	0.67066	0.47903	chr6	90619245	90646412	+	Slc41a3	0
chr19	45234334	45234954	1	0.135327	10	0.012	0.053	0.16386	0.028536	chr19	45233727	45235236	-	Lbx1	0
chr1	136947435	136947867	1	0.114214	10	0.014	0.053	0.2175	0.10328	chr1	136843583	136953630	-	Nr5a2	0
chr1	136947435	136947867	1	0.114214	10	0.014	0.053	0.2175	0.10328	chr1	136843583	136960448	-	Nr5a2	0
chr17	65643094	65643876	1	0.221743	11	0.015	0.054	0.53055	0.3088	chr17	65637504	65642204	-	Txndc2	891
chr6	60521184	60521436	1	0.203218	10	0.011	0.054	0.78927	0.58605	chr6	60731572	60829004	-	Snca	210137
chr6	60521184	60521436	1	0.203218	10	0.011	0.054	0.78927	0.58605	chr6	60731572	60829855	-	Snca	210137
chr4	128617680	128618287	1	0.184438	10	0.0036	0.054	0.78438	0.59994	chr4	128615445	128618619	-	Tlr12	0
chr15	51634944	51635311	1	0.147699	10	0.0041	0.054	0.32881	0.18111	chr15	51786562	51865461	-	Eif3h	151252
chr4	152012060	152012663	1	0.143273	10	0.0081	0.054	0.91394	0.77066	chr4	152008890	152017677	+	Klhl21	0
chr9	47411194	47412075	1	0.141035	10	0.024	0.054	0.82766	0.68663	chr9	47530169	47853391	+	Cadm1	118095
chr17	89199439	89199766	1	0.132557	10	0.005	0.054	0.86485	0.7323	chr17	88984951	89200675	-	Fshr	0
chr2	4338278	4339088	1	0.131311	10	0.02	0.054	0.75287	0.62156	chr2	4017682	4614043	+	Frmd4a	0
chr2	4338278	4339088	1	0.131311	10	0.02	0.054	0.75287	0.62156	chr2	4152862	4614043	+	Frmd4a	0
chr13	52457679	52458220	1	0.108656	10	0.016	0.054	0.50089	0.39224	chr13	52504374	52530836	-	Diras2	46155
chr4	141942574	141943041	1	0.168368	11	0.003	0.058	0.82936	0.66099	chr4	141890622	142011651	-	Fhad1	0
chr11	97090581	97091130	1	0.135815	11	0.019	0.058	0.70008	0.56426	chr11	97098006	97115331	-	Tbx21	6877
chr1	59381177	59381844	1	0.175983	12	0.006	0.059	0.6646	0.48862	chr1	59256906	59352369	+	Cdk15	28809
chr4	122035144	122035708	1	-0.114381	12	0.02	0.059	0.6736	0.78798	chr4	121614003	121622125	-	Gm12887	413020
chr6	51401566	51402000	1	0.136727	12	0.0069	0.061	0.36142	0.22469	chr6	51432669	51458768	+	Nfe2l3	30670
chr4	130009078	130009980	1	0.106875	12	0.034	0.061	0.78267	0.67579	chr4	129984869	130022633	+	Adgrb2	0
chr4	130009078	130009980	1	0.106875	12	0.034	0.061	0.78267	0.67579	chr4	129985077	130022633	+	Adgrb2	0
chr4	130009078	130009980	1	0.106875	12	0.034	0.061	0.78267	0.67579	chr4	129992053	130022633	+	Adgrb2	0
chr2	177094219	177094875	1	-0.110419	13	0.0056	0.064	0.66519	0.77561	chr2	176914047	176927813	-	Gm14296	166407
chr2	177094219	177094875	1	-0.110419	13	0.0056	0.064	0.66519	0.77561	chr2	176914047	176927813	-	2210418O10Rik	166407
chr8	124775736	124776117	1	0.109651	14	0.02	0.065	0.2062	0.096547	chr8	124793018	124834704	+	Trim67	16902
chr5	7960244	7960984	1	0.106768	10	0.053	0.067	0.19558	0.088816	chr5	7960471	7982213	+	Steap4	0
chr3	88607608	88608191	1	0.166084	10	0.015	0.068	0.26792	0.10183	chr3	88616206	88648052	+	Arhgef2	8016
chr7	16416269	16417093	1	0.185461	10	0.029	0.07	0.78265	0.59719	chr7	16401195	16437696	+	Zc3h4	0
chr17	87330720	87331009	1	0.176214	10	0.022	0.07	0.53877	0.36256	chr17	87282885	87381770	+	Ttc7	0
chr3	149354967	149355663	1	0.171853	10	0.035	0.071	0.69956	0.52771	chr3	148815585	148954635	-	Adgrl2	400333
chr17	3273904	3274270	1	0.163768	13	0.009	0.071	0.43841	0.27464	chr17	3326572	3519397	+	Tiam2	52303
chr12	71778138	71778411	1	-0.139957	10	0.056	0.071	0.46255	0.6025	chr12	71831067	71992376	+	Daam1	52657
chr16	17078035	17078345	1	0.134321	10	0.032	0.072	0.89227	0.75795	chr16	17070138	17086736	+	Ypel1	0
chr1	151036422	151037433	1	0.232083	10	0.0018	0.073	0.67938	0.4473	chr1	150562501	150993435	-	Hmcn1	42988
chr5	124503629	124503820	1	0.13142	10	0.021	0.073	0.84795	0.71653	chr5	124493079	124531391	-	Rilpl1	0
chr13	31557293	31557883	1	0.125031	10	0.0081	0.073	0.25292	0.12789	chr13	31558169	31560974	+	Foxq1	287
chr9	62767687	62767907	1	0.113234	10	0.046	0.073	0.86476	0.75152	chr9	62677854	62783979	+	Itga11	0
chr3	92875142	92875351	1	-0.107374	10	0.0034	0.073	0.79507	0.90244	chr3	92868358	92870205	-	2310050C09Rik	4938
chr9	109007063	109007321	1	-0.128645	10	0.04	0.073	0.56588	0.69452	chr9	108991901	109032225	+	Pfkfb4	0
chr9	121838954	121839151	1	0.279174	10	0.00071	0.074	0.53753	0.25836	chr9	121797626	121839461	-	Ccdc13	0
chr3	97930310	97930712	1	0.175267	10	0.0071	0.074	0.48828	0.31301	chr3	97930172	97967018	+	Gm5544	0
chr13	51865897	51866909	1	0.15749	10	0.038	0.074	0.63591	0.47842	chr13	51846674	51848474	+	Gadd45g	17424
chr3	97755502	97755779	1	0.152602	10	0.028	0.074	0.89882	0.74622	chr3	97689828	97888707	-	Pde4dip	0
chr3	97755502	97755779	1	0.152602	10	0.028	0.074	0.89882	0.74622	chr3	97738843	97768014	-	Pde4dip	0
chr4	114909553	114909769	1	0.141781	10	0.0054	0.074	0.16236	0.020576	chr4	114906279	114908898	-	Foxd2	656
chr1	190490199	190491334	1	0.136478	10	0.019	0.074	0.78647	0.64999	chr1	190772878	190911770	-	Rps6kc1	281545
chr15	97408479	97409353	1	0.132459	10	0.0085	0.074	0.75605	0.62359	chr15	97247106	97385691	+	Pced1b	22789
chr4	153206847	153207791	1	0.131456	10	0.044	0.074	0.57995	0.44849	chr4	153373220	153482830	-	Ajap1	165430
chr19	43943037	43943561	1	0.126293	10	0.019	0.074	0.85576	0.72947	chr19	43846814	43940198	-	Dnmbp	2840
chr1	190483366	190483788	1	0.120819	11	0.017	0.074	0.88069	0.75987	chr1	190772878	190911770	-	Rps6kc1	289091
chr10	47611310	47611760	1	0.115925	10	0.019	0.074	0.85361	0.73768	chr10	49099462	49788754	-	Grik2	1487703
chr2	166324470	166324753	1	0.113693	10	0.051	0.074	0.32415	0.21045	chr2	166073898	166155683	-	Sulf2	168788
chr5	28170939	28171212	1	0.107363	10	0.036	0.074	0.28739	0.18003	chr5	28165695	28172166	+	En2	0
chr13	110127430	110127766	1	0.102331	10	0.065	0.074	0.87026	0.76793	chr13	110054186	110280206	-	Rab3c	0
chr9	12409217	12409419	1	-0.127371	10	0.033	0.074	0.66044	0.78781	chr9	13242789	13245741	-	Jrkl	833371
chr9	45039528	45040776	1	0.156672	11	0.019	0.077	0.39438	0.2377	chr9	45042343	45054043	+	Mpzl2	1568
chr2	147593304	147593549	1	0.135036	11	0.013	0.077	0.86202	0.72698	chr2	147364993	147375048	+	Pax1	218257
chr17	25568264	25569634	1	0.13323	11	0.038	0.078	0.65455	0.52132	chr17	25565892	25570686	-	Sox8	0
chr4	44374084	44374675	1	0.114564	11	0.014	0.079	0.89624	0.78167	chr4	44300916	44364675	+	Melk	9410
chr18	37756033	37756642	1	0.166296	17	0.0042	0.08	0.49109	0.3248	chr18	36952647	37841872	+	Gm37013	0
chr18	37756033	37756642	1	0.166296	17	0.0042	0.08	0.49109	0.3248	chr18	36967630	37841872	+	Gm38666	0
chr18	37756033	37756642	1	0.166296	17	0.0042	0.08	0.49109	0.3248	chr18	36973801	37841872	+	Gm38667	0
chr18	37756033	37756642	1	0.166296	17	0.0042	0.08	0.49109	0.3248	chr18	37661944	37841870	+	Pcdhga1	0
chr18	37756033	37756642	1	0.166296	17	0.0042	0.08	0.49109	0.3248	chr18	37669104	37841870	+	Pcdhga2	0
chr18	37756033	37756642	1	0.166296	17	0.0042	0.08	0.49109	0.3248	chr18	37674334	37841872	+	Pcdhga3	0
chr18	37756033	37756642	1	0.166296	17	0.0042	0.08	0.49109	0.3248	chr18	37680457	37841870	+	Pcdhgb1	0
chr18	37756033	37756642	1	0.166296	17	0.0042	0.08	0.49109	0.3248	chr18	37685399	37841870	+	Pcdhga4	0
chr18	37756033	37756642	1	0.166296	17	0.0042	0.08	0.49109	0.3248	chr18	37689858	37841872	+	Pcdhgb2	0
chr18	37756033	37756642	1	0.166296	17	0.0042	0.08	0.49109	0.3248	chr18	37694500	37841870	+	Pcdhga5	0
chr18	37756033	37756642	1	0.166296	17	0.0042	0.08	0.49109	0.3248	chr18	37707228	37841870	+	Pcdhga6	0
chr18	37756033	37756642	1	0.166296	17	0.0042	0.08	0.49109	0.3248	chr18	37714833	37841872	+	Pcdhga7	0
chr18	37756033	37756642	1	0.166296	17	0.0042	0.08	0.49109	0.3248	chr18	37720553	37841870	+	Pcdhgb4	0
chr18	37756033	37756642	1	0.166296	17	0.0042	0.08	0.49109	0.3248	chr18	37725705	37841872	+	Pcdhga8	0
chr18	37756033	37756642	1	0.166296	17	0.0042	0.08	0.49109	0.3248	chr18	37731153	37841870	+	Pcdhgb5	0
chr18	37756033	37756642	1	0.166296	17	0.0042	0.08	0.49109	0.3248	chr18	37736935	37841863	+	Pcdhga9	0
chr18	37756033	37756642	1	0.166296	17	0.0042	0.08	0.49109	0.3248	chr18	37742093	37841872	+	Pcdhgb6	0
chr18	37756033	37756642	1	0.166296	17	0.0042	0.08	0.49109	0.3248	chr18	37747187	37841870	+	Pcdhga10	0
chr18	37756033	37756642	1	0.166296	17	0.0042	0.08	0.49109	0.3248	chr18	37751778	37841870	+	Pcdhgb7	0
chr18	37756033	37756642	1	0.166296	17	0.0042	0.08	0.49109	0.3248	chr18	37755772	37841872	+	Pcdhga11	0
chr4	109071357	109072282	1	0.157415	13	0.026	0.08	0.79873	0.64132	chr4	109061144	109202272	-	Osbpl9	0
chr4	109071357	109072282	1	0.157415	13	0.026	0.08	0.79873	0.64132	chr4	109061144	109118036	-	Osbpl9	0
chr4	109071357	109072282	1	0.157415	13	0.026	0.08	0.79873	0.64132	chr4	109061652	109202272	-	Osbpl9	0
chr11	4474090	4474596	1	0.122123	13	0.0098	0.083	0.82554	0.70341	chr11	4480867	4594815	-	Mtmr3	6272
chr9	40972893	40973622	1	0.117647	13	0.031	0.084	0.78125	0.66361	chr9	40972797	41004628	-	Crtam	0
chr15	99470485	99470731	1	0.115691	13	0.038	0.084	0.62969	0.514	chr15	99470083	99474730	-	Bcdin3d	0
chr3	101602895	101603673	1	0.167569	10	0.022	0.09	0.45973	0.29216	chr3	101576218	101604707	-	Atp1a1	0
chr6	52221794	52222196	1	0.16293	10	0.022	0.09	0.18304	0.020112	chr6	52223096	52227370	-	Hoxa9	901
chr13	43603772	43604157	1	0.209583	10	0.02	0.091	0.75074	0.54115	chr13	43615796	43670944	+	Rnf182	11640
chr11	117062287	117062910	1	0.165363	10	0.029	0.091	0.63737	0.472	chr11	117115171	117159268	+	Sec14l1	52262
chr3	62339918	62340325	1	0.141966	10	0.015	0.091	0.26708	0.12512	chr3	62338776	62462221	+	Arhgef26	0
chr5	97192985	97193647	1	0.191127	10	0.0036	0.092	0.81423	0.6231	chr5	97082328	97111596	-	Paqr3	81390
chr5	109645223	109645738	1	0.142131	10	0.049	0.092	0.55821	0.41608	chr5	109554708	109558993	-	Crlf2	86231
chr13	58415325	58415824	1	0.145613	10	0.053	0.093	0.45539	0.30977	chr13	58402596	58411149	+	Rmi1	4177
chr6	124472290	124473141	1	0.140627	10	0.069	0.094	0.77911	0.63849	chr6	124430755	124464784	-	Clstn3	7507
chr7	68221403	68222154	1	0.10276	10	0.1	0.094	0.54308	0.44032	chr7	67952256	68233667	+	Igf1r	0
chr1	88276189	88276823	1	0.133708	10	0.02	0.095	0.41094	0.27723	chr1	88258855	88277579	-	Hjurp	0
chr1	88276189	88276823	1	0.133708	10	0.02	0.095	0.41094	0.27723	chr1	88264827	88277557	-	A730008H23Rik	0
chr7	133775935	133776177	1	0.153203	10	0.017	0.097	0.33013	0.17693	chr7	133720934	133776803	-	Dhx32	0
chr7	133775935	133776177	1	0.153203	10	0.017	0.097	0.33013	0.17693	chr7	133720934	133782785	-	Dhx32	0
chr1	155530476	155531146	1	0.147255	10	0.048	0.097	0.72313	0.57588	chr1	155558119	155572287	+	Acbd6	26974
chr1	155530476	155531146	1	0.147255	10	0.048	0.097	0.72313	0.57588	chr1	155558119	155587794	+	Acbd6	26974
chr1	155530476	155531146	1	0.147255	10	0.048	0.097	0.72313	0.57588	chr1	155558119	155687233	+	Acbd6	26974
chr16	7737738	7738497	1	0.102508	10	0.074	0.098	0.79871	0.6962	chr16	5884792	7412480	+	Rbfox1	325259
chr16	7737738	7738497	1	0.102508	10	0.074	0.098	0.79871	0.6962	chr16	7069834	7412480	+	Rbfox1	325259
chr13	73828723	73829293	1	0.146458	10	0.017	0.099	0.82184	0.67538	chr13	73818533	73847631	-	Nkd2	0
chr2	170914051	170914372	1	0.105102	10	0.11	0.099	0.75132	0.64622	chr2	170731806	170879775	+	Dok5	34277
chr10	120303952	120304084	1	-0.100439	10	0.15	0.099	0.512	0.61244	chr10	120361267	120476469	-	Hmga2	57184
chr9	65128613	65128967	1	0.212161	11	0.0043	0.1	0.66971	0.45755	chr9	65101485	65137947	+	Igdcc4	0
chr18	34883581	34884685	1	0.202504	14	0.0043	0.1	0.53682	0.33431	chr18	34902784	34932003	-	Etf1	18100
chr6	85386786	85386971	1	0.181732	10	0.028	0.1	0.47336	0.29163	chr6	85334961	85374634	-	Rab11fip5	12153
chr11	114628426	114628780	1	0.171512	10	0.011	0.1	0.70014	0.52863	chr11	114668542	114672331	+	Rpl38	39763
chr1	171078482	171078813	1	0.157569	10	0.0078	0.1	0.35296	0.19539	chr1	171051168	171059403	-	Fcgr3	19080
chr17	34084661	34085192	1	0.15404	10	0.011	0.1	0.8188	0.66476	chr17	34092378	34095234	+	H2-Oa	7187
chr13	31505085	31505388	1	0.141115	10	0.029	0.1	0.80933	0.66821	chr13	31558169	31560974	+	Foxq1	52782
chr7	135652143	135652722	1	0.133648	10	0.023	0.1	0.42745	0.29381	chr7	135537823	135686294	+	Ptpre	0
chr7	135652143	135652722	1	0.133648	10	0.023	0.1	0.42745	0.29381	chr7	135593480	135686294	+	Ptpre	0
chr7	135652143	135652722	1	0.133648	10	0.023	0.1	0.42745	0.29381	chr7	135605827	135686294	+	Ptpre	0
chr7	135652143	135652722	1	0.133648	10	0.023	0.1	0.42745	0.29381	chr7	135651898	135686294	+	Ptpre	0
chr11	118729079	118729619	1	0.130784	10	0.1	0.1	0.39015	0.25936	chr11	118489759	118761041	-	Rbfox3	0
chr11	118729079	118729619	1	0.130784	10	0.1	0.1	0.39015	0.25936	chr11	118489759	118909572	-	Rbfox3	0
chr11	118729079	118729619	1	0.130784	10	0.1	0.1	0.39015	0.25936	chr11	118489759	118911597	-	Rbfox3	0
chr16	89919023	89919293	1	0.130595	10	0.069	0.1	0.70718	0.57659	chr16	89787110	89960827	-	Tiam1	0
chr16	89919023	89919293	1	0.130595	10	0.069	0.1	0.70718	0.57659	chr16	89787110	89974699	-	Tiam1	0
chr12	112700475	112701156	1	0.128746	10	0.019	0.1	0.21815	0.089399	chr12	112678839	112682747	+	Zbtb42	17729
chr7	13897186	13897391	1	0.11793	10	0.017	0.1	0.69654	0.57861	chr7	13909676	13989588	-	Sult2a4	12286
chr13	44318952	44319624	1	0.115349	10	0.11	0.1	0.87379	0.75844	chr13	44730773	44921643	+	Jarid2	411150
chr1	171070830	171071146	1	0.114581	10	0.011	0.1	0.34078	0.2262	chr1	171051168	171059403	-	Fcgr3	11428
chr2	102118933	102119593	1	0.100696	10	0.086	0.1	0.18948	0.088788	chr2	101950200	102186460	-	Ldlrad3	0
chr4	53476654	53477246	1	-0.115191	10	0.053	0.1	0.69038	0.80558	chr4	53440412	53550164	+	Slc44a1	0
chr4	53476654	53477246	1	-0.115191	10	0.053	0.1	0.69038	0.80558	chr4	53440412	53622478	+	Slc44a1	0
chr5	39811839	39811953	1	-0.144995	10	0.0039	0.1	0.69965	0.84464	chr5	39613934	39644631	-	Hs3st1	167209
chr7	127213618	127214159	1	0.189988	12	0.014	0.11	0.62639	0.4364	chr7	127208898	127214287	+	Mylpf	0
chr7	127213618	127214159	1	0.189988	12	0.014	0.11	0.62639	0.4364	chr7	127211607	127214287	+	Mylpf	0
chr16	44451658	44451991	1	0.135156	12	0.017	0.11	0.47126	0.33611	chr16	44394798	44482428	+	Cfap44	0
chr5	67099666	67100646	1	0.127517	13	0.013	0.11	0.20984	0.082319	chr5	67094396	67099126	-	Phox2b	541
chr14	60654701	60655687	1	0.127263	12	0.012	0.11	0.90618	0.77891	chr14	60634704	60764556	+	Spata13	0
chr8	123459187	123460008	1	0.112138	13	0.015	0.11	0.89812	0.78598	chr8	123442955	123463899	+	Def8	0
chr8	123459187	123460008	1	0.112138	13	0.015	0.11	0.89812	0.78598	chr8	123443258	123463899	+	Def8	0
chr17	46896945	46897535	1	0.23093	10	0.011	0.12	0.66574	0.43481	chr17	46890620	46892463	+	Tbcc	4483
chr19	29334250	29335045	1	0.145012	10	0.051	0.12	0.32331	0.1783	chr19	29331754	29334670	-	Rln1	0
chr11	113326470	113326972	1	0.139911	11	0.045	0.12	0.37528	0.23537	chr11	113244854	113565815	-	Slc39a11	0
chr1	165816848	165817706	1	0.117016	13	0.083	0.12	0.65629	0.53927	chr1	165788680	165871153	+	Cd247	0
chr1	165816848	165817706	1	0.117016	13	0.083	0.12	0.65629	0.53927	chr1	165788680	165867436	+	Cd247	0
chr1	165816848	165817706	1	0.117016	13	0.083	0.12	0.65629	0.53927	chr1	165788680	165862112	+	Cd247	0
chr11	98978418	98978856	1	0.109414	10	0.14	0.12	0.57081	0.46139	chr11	98982179	98983016	-	Gjd3	3324
chr16	20630016	20630424	1	0.232457	10	0.0062	0.13	0.36873	0.13627	chr16	20611600	20645915	+	Ece2	0
chr16	20630016	20630424	1	0.232457	10	0.0062	0.13	0.36873	0.13627	chr16	20629850	20645915	+	Ece2	0
chr18	14261293	14262182	1	0.190618	10	0.036	0.13	0.66642	0.47581	chr18	13687013	13972733	-	Zfp521	288561
chr5	66312279	66313244	1	0.1899	10	0.012	0.13	0.85612	0.66622	chr5	66298724	66618817	-	Apbb2	0
chr5	66312279	66313244	1	0.1899	10	0.012	0.13	0.85612	0.66622	chr5	66298724	66337665	-	Apbb2	0
chr4	147910021	147910586	1	0.17902	10	0.044	0.13	0.89595	0.71693	chr4	147909752	147936776	-	Plod1	0
chr5	120586642	120587037	1	0.163357	10	0.011	0.13	0.4667	0.30334	chr5	120534156	120588613	-	Tpcn1	0
chr4	140220566	140221124	1	0.161636	10	0.018	0.13	0.46809	0.30645	chr4	140026851	140246811	-	Igsf21	0
chr5	125318909	125319386	1	0.161457	10	0.028	0.13	0.52957	0.36811	chr5	125277086	125341094	-	Scarb1	0
chr5	125318909	125319386	1	0.161457	10	0.028	0.13	0.52957	0.36811	chr5	125283319	125341094	-	Scarb1	0
chr14	27095624	27096511	1	0.161223	10	0.011	0.13	0.75223	0.591	chr14	27039000	27107286	+	Il17rd	0
chr5	128815083	128815676	1	0.15479	10	0.015	0.13	0.57063	0.41584	chr5	128757787	128953486	-	Rimbp2	0
chr10	95610804	95611454	1	0.149128	10	0.013	0.13	0.33882	0.18969	chr10	95547006	95564167	-	Nudt4	46638
chr8	87725669	87726248	1	0.141469	10	0.046	0.13	0.67387	0.5324	chr8	87661809	87804439	-	Zfp423	0
chr8	87725669	87726248	1	0.141469	10	0.046	0.13	0.67387	0.5324	chr8	87661809	87959595	-	Zfp423	0
chr1	12865121	12865758	1	0.138337	10	0.024	0.13	0.41856	0.28022	chr1	12866549	12991135	-	Slco5a1	792
chr15	101179889	101180553	1	0.130864	10	0.16	0.13	0.62924	0.49838	chr15	101174124	101212601	+	Acvr1b	0
chr7	126038153	126038607	1	0.126711	11	0.082	0.13	0.60162	0.47491	chr7	125878418	126082411	-	Gsg1l	0
chr7	36829552	36830268	1	0.126282	10	0.071	0.13	0.63584	0.50956	chr7	36698117	36773457	+	Tshz3	56096
chr10	59586903	59587363	1	0.124192	10	0.06	0.13	0.86997	0.74578	chr10	59446983	59616692	-	Mcu	0
chr10	127710377	127710932	1	0.123397	10	0.079	0.13	0.79057	0.66717	chr10	127705255	127720940	+	Myo1a	0
chr7	49639254	49640250	1	0.122969	17	0.011	0.13	0.34641	0.22344	chr7	49631498	49636835	-	Dbx1	2420
chr12	17036242	17036881	1	0.122767	10	0.067	0.13	0.45218	0.32941	chr12	17004957	17011727	-	2410004P03Rik	24516
chr4	63500251	63501105	1	0.12138	10	0.1	0.13	0.6617	0.54032	chr4	63414909	63495991	-	Whrn	4261
chr4	63500251	63501105	1	0.12138	10	0.1	0.13	0.6617	0.54032	chr4	63460162	63495991	-	Whrn	4261
chr18	33987802	33988453	1	0.11756	10	0.074	0.13	0.88538	0.76782	chr18	33796326	34007206	-	Epb41l4a	0
chr5	88629274	88629615	1	0.112261	10	0.22	0.13	0.81973	0.70747	chr5	88565039	88651417	+	Rufy3	0
chr5	88629274	88629615	1	0.112261	10	0.22	0.13	0.81973	0.70747	chr5	88565039	88642704	+	Rufy3	0
chr5	88629274	88629615	1	0.112261	10	0.22	0.13	0.81973	0.70747	chr5	88583512	88642704	+	Rufy3	0
chr3	152513768	152514465	1	0.110519	10	0.1	0.13	0.69845	0.58793	chr3	152462814	152668140	-	Ak5	0
chr12	25702381	25703004	1	0.110106	11	0.035	0.13	0.25634	0.14623	chr12	26306793	26415262	-	Rnf144a	603790
chr5	123500994	123501156	1	0.108717	10	0.037	0.13	0.79433	0.68561	chr5	123489324	123508205	+	Lrrc43	0
chr12	70492548	70493076	1	0.103142	10	0.12	0.13	0.8493	0.74616	chr12	70453153	70467624	+	Tmx1	24925
chr8	121023590	121023890	1	-0.124688	10	0.043	0.13	0.26458	0.38927	chr8	121084385	121088154	+	Foxf1	60496
chr2	72115984	72116349	1	-0.135935	10	0.065	0.13	0.52257	0.65851	chr2	71981214	72144454	+	Rapgef4	0
chr2	72115984	72116349	1	-0.135935	10	0.065	0.13	0.52257	0.65851	chr2	71981214	72257474	+	Rapgef4	0
chr2	72115984	72116349	1	-0.135935	10	0.065	0.13	0.52257	0.65851	chr2	72054616	72257474	+	Rapgef4	0
chr18	84725703	84726198	1	-0.137905	10	0.029	0.13	0.55097	0.68888	chr18	84720241	84740436	+	Fam69c	0
chr18	66457455	66457956	1	0.220934	11	0.0057	0.14	0.43745	0.21652	chr18	66458603	66465558	+	Pmaip1	648
chr16	73279721	73280339	1	0.148047	11	0.038	0.14	0.64072	0.49267	chr16	72663148	73046100	+	Robo1	233622
chr8	25768325	25768804	1	0.113603	11	0.052	0.14	0.9506	0.83699	chr8	25764538	25785209	-	Bag4	0
chr8	121258617	121259281	1	0.169879	15	0.016	0.15	0.65402	0.48414	chr8	121127684	121130644	+	Foxl1	127974
chr12	54833486	54834244	1	0.135184	10	0.095	0.16	0.55203	0.41684	chr12	54858818	54862877	-	Cfl2	24575
chr4	44301370	44302059	1	0.133294	10	0.084	0.16	0.35093	0.21764	chr4	44300916	44364675	+	Melk	0
chr2	11535631	11536220	1	0.111597	10	0.048	0.16	0.22734	0.11574	chr2	11471430	11553929	-	Pfkfb3	0
chr4	134052702	134053263	1	0.161853	10	0.046	0.17	0.46124	0.29939	chr4	134068451	134092504	+	Aim1l	15189
chr10	83219711	83220251	1	0.155533	10	0.095	0.17	0.60087	0.44534	chr10	83231138	83337817	-	Slc41a2	10888
chr9	31614484	31615343	1	0.154493	10	0.017	0.17	0.73543	0.58094	chr9	31426195	31464238	-	Tmem45b	150247
chr4	133499379	133500065	1	0.146521	10	0.023	0.17	0.40734	0.26082	chr4	133491099	133498550	-	Trnp1	830
chr6	55512254	55512735	1	0.143433	10	0.081	0.17	0.56528	0.42185	chr6	55451977	55501455	+	Adcyap1r1	10800
chr10	62405473	62406328	1	0.136822	10	0.033	0.17	0.7636	0.62678	chr10	62383136	62422457	-	Hkdc1	0
chr9	63738938	63739766	1	0.123135	10	0.092	0.17	0.80222	0.67909	chr9	63646766	63757994	-	Smad3	0
chr4	135032403	135032709	1	0.121999	10	0.074	0.17	0.48388	0.36188	chr4	135120644	135177990	+	Runx3	87936
chr8	122369090	122370062	1	0.118857	10	0.11	0.17	0.46346	0.3446	chr8	122376608	122417365	+	Zc3h18	6547
chr2	118112985	118113154	1	0.118723	10	0.046	0.17	0.4786	0.35988	chr2	118111875	118127133	+	Thbs1	0
chr11	118650627	118651444	1	0.115693	10	0.095	0.17	0.69527	0.57958	chr11	118489759	118761041	-	Rbfox3	0
chr11	118650627	118651444	1	0.115693	10	0.095	0.17	0.69527	0.57958	chr11	118489759	118909572	-	Rbfox3	0
chr11	118650627	118651444	1	0.115693	10	0.095	0.17	0.69527	0.57958	chr11	118489759	118911597	-	Rbfox3	0
chr12	110546179	110546801	1	0.104998	10	0.25	0.17	0.859	0.754	chr12	110447178	110571690	+	Ppp2r5c	0
chr12	110546179	110546801	1	0.104998	10	0.25	0.17	0.859	0.754	chr12	110485738	110571690	+	Ppp2r5c	0
chr12	110546179	110546801	1	0.104998	10	0.25	0.17	0.859	0.754	chr12	110485738	110583074	+	Ppp2r5c	0
chr6	11428567	11428932	1	0.101676	10	0.055	0.17	0.86529	0.76362	chr6	11900372	11907446	-	Ndufa4	471441
chr6	145273390	145274362	1	-0.104139	10	0.079	0.17	0.69066	0.7948	chr6	145216698	145250231	-	Kras	23160
chr15	20827654	20827786	1	-0.106758	10	0.017	0.17	0.70632	0.81307	chr15	20665213	20666750	-	Acot10	160905
chr18	60733152	60733469	1	0.152433	10	0.038	0.18	0.54444	0.39201	chr18	60684493	60748665	-	Ndst1	0
chr18	60733152	60733469	1	0.152433	10	0.038	0.18	0.54444	0.39201	chr18	60684493	60748420	-	Ndst1	0
chr18	60733152	60733469	1	0.152433	10	0.038	0.18	0.54444	0.39201	chr18	60684493	60746746	-	Ndst1	0
chr18	60733152	60733469	1	0.152433	10	0.038	0.18	0.54444	0.39201	chr18	60701433	60748665	-	Ndst1	0
chr11	112992059	112992926	1	0.150331	11	0.024	0.18	0.6052	0.45487	chr11	112782209	112787757	+	Sox9	204303
chr3	79899494	79900192	1	0.140871	12	0.046	0.18	0.54934	0.40847	chr3	79885929	79946278	+	Fam198b	0
chr9	44340680	44341458	1	0.140484	10	0.026	0.18	0.89535	0.75487	chr9	44336347	44342381	-	Hmbs	0
chr9	44340680	44341458	1	0.140484	10	0.026	0.18	0.89535	0.75487	chr9	44336347	44344228	-	Hmbs	0
chr9	89600815	89601575	1	0.134056	10	0.035	0.18	0.8702	0.73614	chr9	89590034	89622986	-	AF529169	0
chr19	57411016	57411572	1	0.133517	12	0.042	0.18	0.48744	0.35392	chr19	57361008	57389594	+	Fam160b1	21423
chr7	122247549	122248250	1	0.131045	10	0.071	0.18	0.61717	0.48613	chr7	122219495	122222539	+	Chp2	25011
chr17	76068460	76068942	1	0.122417	10	0.065	0.18	0.66216	0.53975	chr17	75537085	75551946	-	Fam98a	516515
chr5	142857604	142858396	1	0.120036	10	0.065	0.18	0.59922	0.47918	chr5	142871788	142895238	-	Fbxl18	13393
chr6	58700866	58701058	1	0.117053	10	0.13	0.18	0.80069	0.68364	chr6	58596671	58692451	+	Abcg2	8416
chr4	35145820	35146508	1	0.105716	12	0.044	0.18	0.89107	0.78535	chr4	34949073	35157484	-	Mob3b	0
chr8	20590523	20591199	1	0.104819	10	0.089	0.18	0.69645	0.59163	chr8	20614926	20640703	+	Gm21119	23728
chr17	53462703	53463178	1	0.12337	10	0.076	0.2	0.42841	0.30504	chr17	53398888	53463321	-	Efhb	0
chr3	104758583	104759374	1	0.172916	10	0.06	0.21	0.50195	0.32904	chr3	104767404	104777547	-	Fam19a3	8031
chr4	152318632	152319326	1	0.130492	12	0.036	0.21	0.41161	0.28112	chr4	152307022	152318625	-	Rnf207	8
chr11	43776234	43776431	1	0.109003	10	0.098	0.21	0.3145	0.20549	chr11	43774604	43901237	-	Adra1b	0
chr11	43776234	43776431	1	0.109003	10	0.098	0.21	0.3145	0.20549	chr11	43774604	43836489	-	Adra1b	0
chr18	65693049	65693796	1	0.210784	10	0.024	0.22	0.62183	0.41105	chr18	65580229	65689436	+	Zfp532	3614
chr17	14378228	14379211	1	0.172745	11	0.017	0.22	0.57273	0.39998	chr17	14279505	14404790	+	Smoc2	0
chr7	126277625	126278087	1	0.156175	10	0.038	0.22	0.67478	0.5186	chr7	126272618	126294999	+	Sbk1	0
chr14	57083646	57084327	1	0.153866	11	0.042	0.22	0.75821	0.60434	chr14	57098601	57104702	-	Gjb2	14275
chr2	59338669	59338983	1	0.150083	10	0.037	0.22	0.77749	0.6274	chr2	59160849	59355205	+	Pkp4	0
chr14	69943791	69944236	1	0.138962	10	0.046	0.22	0.75702	0.61806	chr14	69840406	70059918	+	Pebp4	0
chr14	55784100	55784268	1	0.131869	10	0.065	0.22	0.36069	0.22883	chr14	55769091	55784019	-	Adcy4	82
chr5	124218860	124219651	1	0.191103	10	0.022	0.23	0.53702	0.34592	chr5	124118688	124249760	-	Pitpnm2	0
chr1	55160407	55161027	1	0.135257	10	0.12	0.23	0.78523	0.64997	chr1	55131244	55154899	+	Mob4	5509
chr17	46498078	46498767	1	0.134295	10	0.076	0.23	0.75744	0.62314	chr17	46496788	46499618	+	Dnph1	0
chr11	95024279	95024925	1	0.134057	10	0.035	0.23	0.74474	0.61069	chr11	95009878	95026087	+	Samd14	0
chr5	48018846	48019146	1	0.125278	10	0.062	0.23	0.8437	0.71843	chr5	47983154	48307736	+	Slit2	0
chr17	38347196	38347440	1	0.124049	11	0.033	0.23	0.75967	0.63562	chr17	38335158	38336097	+	Olfr136	11100
chr15	88123767	88124349	1	0.123464	10	0.071	0.23	0.59507	0.47161	chr15	87544298	87759364	+	Fam19a5	364404
chr15	88123767	88124349	1	0.123464	10	0.071	0.23	0.59507	0.47161	chr15	87625229	87759364	+	Fam19a5	364404
chr17	29189278	29189510	1	0.122048	10	0.04	0.23	0.28255	0.1605	chr17	29156520	29237790	-	Cpne5	0
chr11	76673346	76674215	1	0.111991	10	0.16	0.23	0.60948	0.49749	chr11	76672469	76673676	+	Bhlha9	0
chr5	128713048	128713993	1	0.107494	10	0.04	0.23	0.77965	0.67215	chr5	128736245	128755474	+	Piwil1	22253
chr5	26006894	26007145	1	0.123413	12	0.053	0.26	0.49466	0.37125	chr5	26000171	26004727	-	Gm1979	2168
chr17	35575501	35576108	1	0.118371	12	0.073	0.26	0.51611	0.39774	chr17	35567484	35568945	+	2300002M23Rik	6557
chr12	102389865	102390124	1	0.141262	12	0.051	0.27	0.71852	0.57726	chr12	102283073	102390854	+	Rin3	0
chr12	102389865	102390124	1	0.141262	12	0.051	0.27	0.71852	0.57726	chr12	102283640	102390854	+	Rin3	0
chr3	65493791	65494820	1	0.141101	12	0.046	0.27	0.56168	0.42057	chr3	65528446	65555518	+	Tiparp	33627
chr4	73790017	73790686	1	0.125852	10	0.12	0.27	0.30055	0.1747	chr4	73714578	73790602	-	Rasef	0
chr7	29247386	29247549	1	0.152993	10	0.019	0.28	0.39377	0.24078	chr7	29238322	29247532	+	Yif1b	0
chr7	29247386	29247549	1	0.152993	10	0.019	0.28	0.39377	0.24078	chr7	29247520	29248467	-	2200002D01Rik	0
chr18	82898990	82899420	1	0.139899	10	0.081	0.28	0.65985	0.51995	chr18	82910878	83005314	+	Zfp516	11459
chr1	79450397	79450758	1	0.110176	10	0.095	0.28	0.28834	0.17817	chr1	79434668	79440090	-	Scg2	10308
chr10	80232183	80232690	1	0.100571	12	0.043	0.28	0.87202	0.77145	chr10	80226597	80245144	+	Mum1	0
chr7	29792906	29793060	1	0.159846	10	0.028	0.29	0.81591	0.65607	chr7	29784789	29794540	+	Zfp30	0
chr13	60125612	60126143	1	0.138657	10	0.06	0.29	0.4962	0.35754	chr13	60174404	60177535	-	Gas1	48262
chr15	86194912	86195226	1	0.129045	10	0.16	0.29	0.76597	0.63692	chr15	86139100	86186141	-	Cerk	8772
chr11	119935866	119936509	1	0.123539	10	0.048	0.29	0.78715	0.66361	chr11	119943091	120006782	+	Baiap2	6583
chr11	119935866	119936509	1	0.123539	10	0.048	0.29	0.78715	0.66361	chr11	119943091	120002618	+	Baiap2	6583
chr18	7725244	7725972	1	0.121855	10	0.033	0.29	0.73412	0.61227	chr18	7347961	7626863	-	Mpp7	98382
chr18	7725244	7725972	1	0.121855	10	0.033	0.29	0.73412	0.61227	chr18	7379648	7626863	-	Mpp7	98382
chr4	151255485	151256069	1	0.119404	10	0.12	0.29	0.65279	0.53338	chr4	151059522	151861768	-	Camta1	0
chr19	3904258	3904532	1	0.109487	10	0.15	0.29	0.64061	0.53112	chr19	3896049	3905230	-	Tcirg1	0
chr19	3904258	3904532	1	0.109487	10	0.15	0.29	0.64061	0.53112	chr19	3896049	3906983	-	Tcirg1	0
chr19	3904258	3904532	1	0.109487	10	0.15	0.29	0.64061	0.53112	chr19	3896049	3907133	-	Tcirg1	0
chr11	109503963	109504255	1	0.108059	10	0.06	0.29	0.90232	0.79426	chr11	109473373	109573329	+	Arsg	0
chr12	83535925	83536681	1	0.105094	10	0.13	0.29	0.80265	0.69755	chr12	83520465	83541992	+	Dcaf4	0
chr12	83535925	83536681	1	0.105094	10	0.13	0.29	0.80265	0.69755	chr12	83526048	83541992	+	Dcaf4	0
chr9	107677132	107677491	1	0.101492	10	0.11	0.29	0.30181	0.20032	chr9	107674473	107679592	-	Gnat1	0
chr2	68320513	68320988	1	0.15605	10	0.065	0.34	0.62263	0.46658	chr2	68210446	68471981	-	Stk39	0
chr11	65679208	65679701	1	0.129008	10	0.1	0.36	0.60813	0.47912	chr11	65688243	65788359	-	Map2k4	8543
chr13	70233975	70234637	1	0.124628	10	0.19	0.36	0.37794	0.25331	chr13	70588688	70637634	-	Ice1	354052
chr9	115387417	115387840	1	0.116941	10	0.086	0.36	0.72687	0.60993	chr9	115242581	115310421	-	Stt3b	76997
chr12	73618679	73619484	1	0.113951	10	0.14	0.36	0.70875	0.5948	chr12	73584795	73778184	+	Prkch	0
chr4	134983498	134983789	1	0.137094	10	0.067	0.37	0.53506	0.39797	chr4	134930979	134937537	+	Syf2	45962
chr17	31772335	31773304	1	0.112326	10	0.13	0.37	0.79133	0.679	chr17	31844247	31855804	-	Sik1	70944
chr3	3280189	3280961	1	0.10999	10	0.12	0.37	0.65485	0.54486	chr3	3508029	3659800	+	Hnf4g	227069
chr11	116455072	116455426	1	0.106378	10	0.14	0.37	0.78033	0.67396	chr11	116441324	116454347	-	Qrich2	726
chr2	169600212	169601078	1	0.102886	10	0.13	0.37	0.63673	0.53385	chr2	169633645	169888504	+	Tshz2	32568
chr3	127705461	127705691	1	-0.111937	10	0.084	0.37	0.28304	0.39498	chr3	127670309	127780527	-	Alpk1	0
chr5	101091537	101091956	1	0.135789	10	0.076	0.45	0.72064	0.58485	chr5	100846228	100899102	+	Gpat3	192436
chr8	106430822	106431367	1	0.126754	10	0.12	0.45	0.53718	0.41043	chr8	106415338	106425889	+	Zfp90	4934
chr19	42325854	42326336	1	0.122164	10	0.084	0.46	0.25306	0.1309	chr19	42283036	42431783	-	Crtac1	0
chr7	103073105	103073817	1	-0.105567	11	0.13	0.52	0.58512	0.69068	chr7	103085519	103086479	+	Olfr584	11703
chr8	84039002	84039549	1	0.101622	11	0.22	0.53	0.44295	0.34133	chr8	84030285	84042575	-	Il27ra	0
chr2	168772859	168773352	1	0.108769	10	0.095	0.54	0.85024	0.74147	chr2	168748331	168767201	-	Sall4	5659
chr17	13546447	13546939	1	0.10642	10	0.11	0.54	0.67868	0.57226	chr17	13354571	13377223	+	Tcp10c	169225
chr2	166564577	166565270	1	0.128626	10	0.17	0.61	0.49699	0.36837	chr2	166566344	166713832	-	Prex1	1075
chr12	109722643	109723619	1	0.140378	11	0.14	0.63	0.807	0.66663	chr12	109590168	109595403	-	Rtl1	127241
chr17	48408505	48408758	1	0.211581	10	3.4e-07	1	0.21158	0	chr17	48386884	48409820	-	Nfya	0
chr7	44816762	44816867	1	0.182106	10	2.5e-05	1	0.18211	0	chr7	44816087	44831836	+	Nup62	0
chr7	44816762	44816867	1	0.182106	10	2.5e-05	1	0.18211	0	chr7	44816369	44840803	+	Gm21948	0
chr1	156035210	156035722	1	0.123838	10	0.00039	1	0.12384	0	chr1	156004598	156036480	-	Tor1aip1	0
chr1	156035210	156035722	1	0.123838	10	0.00039	1	0.12384	0	chr1	156035663	156068859	+	Tor1aip2	0
chr8	120489473	120489708	1	0.107798	10	0.0019	1	0.1078	0	chr8	120488865	120581383	+	Gse1	0

## Sheet: KO_vs_WTko_DMRs_closestGenes
chr	start	stop	q-value	mean methylation difference	CpGs	p(MWU)	p(2D KS)	mean g1	mean g2	chr_closestGene	start_closestGene	end_closestGene	strand_closestGene	GeneSymbol	distance
chr13	119488332	119488541	5.7e-21	0.23584	43	3.7e-14	3.7e-27	0.78399	0.54815	chr13	119488038	119610459	+	Tmem267	0
chr1	75487181	75487969	1.9e-08	-0.171656	48	4.2e-14	1.2e-14	0.03389	0.20555	chr1	75485824	75506452	-	Obsl1	0
chr1	189821931	189822662	2e-06	-0.327807	18	4.8e-14	1.3e-12	0.59785	0.92566	chr1	189728267	189876693	+	Ptpn14	0
chr1	86442885	86443175	0.00012	-0.167537	18	2.6e-12	7.8e-11	0.018934	0.18647	chr1	86426328	86428049	+	Tex44	14837
chr17	34398116	34399237	0.00022	0.166705	17	4.2e-10	1.4e-10	0.21243	0.045728	chr17	34398819	34460734	+	BC051142	0
chr12	80110067	80110598	0.0011	-0.214334	19	2e-11	7.4e-10	0.031222	0.24556	chr12	80107759	80113013	-	Zfp36l1	0
chr8	120154064	120154266	0.0049	-0.419364	10	1.5e-10	3.2e-09	0.4649	0.88427	chr8	120114151	120165307	+	6430548M08Rik	0
chr8	120154064	120154266	0.0049	-0.419364	10	1.5e-10	3.2e-09	0.4649	0.88427	chr8	120114151	120154574	+	6430548M08Rik	0
chr8	120154064	120154266	0.0049	-0.419364	10	1.5e-10	3.2e-09	0.4649	0.88427	chr8	120144928	120165307	+	6430548M08Rik	0
chr4	155157357	155157547	0.0086	-0.270814	14	6.4e-09	5.6e-09	0.57939	0.8502	chr4	155154074	155222535	-	Ski	0
chr2	152706339	152706458	0.01	-0.428122	10	3.6e-10	6.8e-09	0.13131	0.55943	chr2	152669460	152708668	+	H13	0
chr8	123716146	123716876	0.017	-0.373313	12	6.2e-09	1.1e-08	0.44321	0.81653	chr8	123653928	123663880	+	Rhou	52267
chr17	70989893	70990503	0.018	-0.274894	12	4.7e-10	1.2e-08	0.014922	0.28982	chr17	70973962	70990516	-	Myl12b	0
chr10	62217018	62217649	0.02	-0.324677	13	5.5e-09	1.3e-08	0.24839	0.57307	chr10	62185395	62231218	-	Tspan15	0
chr5	107720794	107721597	0.03	0.123791	29	7.7e-11	2e-08	0.15982	0.03603	chr5	107716654	107724343	-	Gfi1	0
chr5	107720794	107721597	0.03	0.123791	29	7.7e-11	2e-08	0.15982	0.03603	chr5	107716654	107725805	-	Gfi1	0
chr16	94264268	94264936	0.033	-0.310528	16	1.9e-12	2.2e-08	0.50254	0.81307	chr16	94129305	94287856	-	Hlcs	0
chr9	107619166	107619733	0.056	-0.292922	16	2.5e-12	3.7e-08	0.12395	0.41687	chr9	107614137	107635342	-	Gnai2	0
chr11	116826782	116827144	0.073	-0.347146	11	5.2e-10	4.8e-08	0.05131	0.39846	chr11	116803399	116828046	-	Mxra7	0
chr11	116826782	116827144	0.073	-0.347146	11	5.2e-10	4.8e-08	0.05131	0.39846	chr11	116806571	116828127	-	Mxra7	0
chr10	39524212	39524809	0.086	-0.413342	11	3.4e-10	5.7e-08	0.46541	0.87875	chr10	39369798	39565374	+	Fyn	0
chr9	116146323	116146756	0.1	-0.342985	10	3.6e-10	6.7e-08	0.046033	0.38902	chr9	116087694	116175363	-	Tgfbr2	0
chr16	10738411	10738500	0.1	-0.351025	10	8.9e-09	6.7e-08	0.22085	0.57188	chr16	10545338	10744878	+	Clec16a	0
chr13	49382877	49383544	0.11	-0.263304	12	2.2e-08	7.3e-08	0.60569	0.869	chr13	49341548	49387026	+	Bicd2	0
chr17	29436825	29437312	0.12	-0.243361	18	1.6e-07	8e-08	0.070172	0.31353	chr17	29491044	29495459	+	Pim1	53733
chr18	75563154	75563528	0.13	-0.402862	12	2.9e-09	8.4e-08	0.21107	0.61393	chr18	75431220	75697696	-	Ctif	0
chr9	71546555	71546968	0.16	-0.341014	10	1.7e-07	1.1e-07	0.48335	0.82436	chr9	71504346	71592360	-	Myzap	0
chr1	133744929	133745756	0.18	-0.299177	14	2.5e-08	1.2e-07	0.18327	0.48245	chr1	133702673	133753747	-	Atp2b4	0
chr13	44902004	44903371	0.2	-0.137892	18	1.6e-07	1.3e-07	0.76935	0.90724	chr13	44730773	44921643	+	Jarid2	0
chr13	44902004	44903371	0.2	-0.137892	18	1.6e-07	1.3e-07	0.76935	0.90724	chr13	44731270	44921643	+	Jarid2	0
chr2	18800799	18801051	0.2	-0.363641	10	1.5e-09	1.3e-07	0.11931	0.48295	chr2	18842255	18998121	-	Pip4k2a	41205
chr2	38537775	38538002	0.19	-0.454763	10	4.9e-08	1.3e-07	0.29605	0.75082	chr2	38511696	38587490	+	Nek6	0
chr2	38537775	38538002	0.19	-0.454763	10	4.9e-08	1.3e-07	0.29605	0.75082	chr2	38511875	38587490	+	Nek6	0
chr13	97244230	97244641	0.2	-0.477388	10	1.6e-08	1.3e-07	0.30826	0.78565	chr13	97241104	97253040	+	Enc1	0
chr5	64374756	64375169	0.33	0.257628	11	1.1e-07	2.2e-07	0.49897	0.24135	chr5	64160259	64351486	+	Tbc1d1	23271
chr5	64374756	64375169	0.33	0.257628	11	1.1e-07	2.2e-07	0.49897	0.24135	chr5	64230356	64351486	+	Tbc1d1	23271
chr17	29451182	29451584	0.33	-0.235768	19	2.4e-09	2.2e-07	0.10873	0.3445	chr17	29491044	29495459	+	Pim1	39461
chr1	89872305	89873444	0.34	-0.251571	19	5.5e-12	2.3e-07	0.64249	0.89406	chr1	89454810	89895282	+	Agap1	0
chr7	73417720	73418201	0.35	-0.372178	14	5.7e-10	2.3e-07	0.42834	0.80051	chr7	73375519	73419899	+	Rgma	0
chr14	57706916	57707790	0.45	-0.374152	12	1.1e-09	2.9e-07	0.10043	0.47458	chr14	57689661	57746123	-	Lats2	0
chr7	31052662	31052811	0.46	0.115951	12	1.6e-07	3e-07	0.14496	0.029012	chr7	31051677	31055656	-	Fxyd1	0
chr7	31052662	31052811	0.46	0.115951	12	1.6e-07	3e-07	0.14496	0.029012	chr7	31051677	31054853	-	Fxyd1	0
chr7	44606301	44606703	0.5	-0.221712	16	1.1e-08	3.3e-07	0.066947	0.28866	chr7	44605802	44670843	-	Myh14	0
chr7	44606301	44606703	0.5	-0.221712	16	1.1e-08	3.3e-07	0.066947	0.28866	chr7	44605802	44665503	-	Myh14	0
chr4	139829074	139830349	0.53	-0.191466	18	2.3e-09	3.5e-07	0.055642	0.24711	chr4	139738080	139832968	-	Pax7	0
chr11	120225339	120225743	0.54	-0.234415	19	4e-09	3.5e-07	0.15734	0.39176	chr11	120232946	120292297	+	Bahcc1	7204
chr12	9582222	9582616	0.6	-0.24388	13	1.1e-08	3.9e-07	0.42297	0.66685	chr12	9574441	9581500	+	Osr1	723
chr8	19784892	19785084	0.62	0.107872	22	9.1e-11	4.1e-07	0.25846	0.15059	chr8	19729575	20063170	+	Gm21119	0
chr2	73527783	73528264	0.68	-0.343366	14	1.7e-10	4.4e-07	0.15383	0.4972	chr2	73429609	73529487	-	Wipf1	0
chr9	57420603	57421158	0.7	-0.27267	14	1.5e-09	4.6e-07	0.012314	0.28498	chr9	57412659	57440114	-	Ppcdc	0
chr3	122044220	122044513	0.77	-0.354882	16	1e-09	5e-07	0.42294	0.77783	chr3	122044459	122180061	+	Abca4	0
chr7	132637144	132637764	0.76	-0.368006	10	2.1e-07	5e-07	0.39359	0.7616	chr7	132610642	132706419	+	Lhpp	0
chr8	33800141	33800411	0.78	-0.373144	10	3.7e-07	5.1e-07	0.47253	0.84567	chr8	33782643	33929863	-	Rbpms	0
chr11	69007971	69008666	0.79	-0.192597	16	2.5e-09	5.2e-07	0.023169	0.21577	chr11	68985700	69008460	-	Pfas	0
chr11	12025931	12026238	0.81	0.240007	10	1.3e-08	5.3e-07	0.37097	0.13096	chr11	11930498	12037420	-	Grb10	0
chr11	12025931	12026238	0.81	0.240007	10	1.3e-08	5.3e-07	0.37097	0.13096	chr11	11930498	12027971	-	Grb10	0
chr3	66973426	66973572	0.81	-0.114322	10	1.5e-07	5.3e-07	0.03745	0.15177	chr3	66971722	66978811	-	Shox2	0
chr3	66973426	66973572	0.81	-0.114322	10	1.5e-07	5.3e-07	0.03745	0.15177	chr3	66971722	66981771	-	Shox2	0
chr3	66973426	66973572	0.81	-0.114322	10	1.5e-07	5.3e-07	0.03745	0.15177	chr3	66973262	66981141	-	Shox2	0
chr3	66973426	66973572	0.81	-0.114322	10	1.5e-07	5.3e-07	0.03745	0.15177	chr3	66973265	66981771	-	Shox2	0
chr18	60879955	60880522	0.82	-0.232912	12	2.1e-07	5.4e-07	0.59046	0.82337	chr18	60813755	60848964	-	Tcof1	30992
chr4	41498870	41499324	0.82	-0.327279	20	4.2e-11	5.4e-07	0.31798	0.64526	chr4	41495600	41503075	-	AI464131	0
chr1	192062697	192063179	0.83	-0.304149	12	3e-07	5.5e-07	0.56594	0.87009	chr1	191997202	192092599	-	Traf5	0
chr9	60288943	60289302	1	-0.340973	13	9.9e-10	6.7e-07	0.45612	0.7971	chr9	59966930	60511035	-	Thsd4	0
chr1	75451113	75451538	1	-0.360072	14	3.2e-10	7.8e-07	0.18861	0.54868	chr1	75450509	75474340	+	Asic4	0
chr11	117779565	117780043	1	-0.190721	14	5.6e-08	8e-07	0.013141	0.20386	chr11	117765984	117780683	-	Tmc6	0
chr11	117779565	117780043	1	-0.190721	14	5.6e-08	8e-07	0.013141	0.20386	chr11	117775356	117780621	-	Tmc6	0
chr9	102729296	102729493	1	-0.224108	14	1.5e-08	8.2e-07	0.52404	0.74815	chr9	102717803	102733417	+	Amotl2	0
chr7	133124875	133125501	1	-0.283114	10	6.8e-07	8.6e-07	0.57482	0.85793	chr7	132987010	133123483	-	Ctbp2	1393
chr18	82978519	82979578	1	-0.225475	17	1.4e-09	8.7e-07	0.56874	0.79421	chr18	82910878	83005314	+	Zfp516	0
chr18	82978519	82979578	1	-0.225475	17	1.4e-09	8.7e-07	0.56874	0.79421	chr18	82914631	83005314	+	Zfp516	0
chr18	12973784	12974102	1	-0.186501	17	6.5e-07	9e-07	0.3071	0.4936	chr18	12972251	12992948	+	Impact	0
chr1	120613673	120614318	1	-0.236622	16	8.1e-08	9e-07	0.14955	0.38618	chr1	120602486	120607991	+	En1	5683
chr7	45618260	45619002	1	-0.105	10	2.9e-05	9.5e-07	0.83754	0.94254	chr7	45617605	45621059	+	Fut1	0
chr16	93812376	93812640	1	0.348347	10	2.9e-07	9.6e-07	0.68732	0.33898	chr16	93711906	93810588	+	Dopey2	1789
chr11	32515907	32516328	1	-0.304188	10	6.8e-07	9.8e-07	0.52904	0.83323	chr11	32455371	32518709	+	Ubtd2	0
chr7	128687632	128688581	1	0.2158	23	9.2e-08	9.9e-07	0.48172	0.26592	chr7	128611364	128696436	+	Inpp5f	0
chr15	98695596	98695643	1	0.149364	10	4.6e-07	1e-06	0.27289	0.12353	chr15	98708226	98723333	+	Ccdc65	12584
chr11	116224755	116225146	1	-0.120814	10	4.3e-07	1e-06	0.86778	0.98859	chr11	116220558	116238091	-	Evpl	0
chr17	45886398	45886728	1	-0.320581	10	3.7e-07	1e-06	0.06426	0.38484	chr17	46016992	46025163	-	Vegfa	130265
chr17	45886398	45886728	1	-0.320581	10	3.7e-07	1e-06	0.06426	0.38484	chr17	46016992	46032377	-	Vegfa	130265
chr2	33760773	33761558	1	-0.322588	10	1.5e-08	1e-06	0.39247	0.71506	chr2	33729955	33887946	-	Mvb12b	0
chr10	21829260	21829824	1	-0.324171	10	5.2e-09	1e-06	0.49936	0.82353	chr10	21882183	21999902	+	Sgk1	52360
chr9	106332355	106333155	1	-0.337875	10	2.3e-08	1e-06	0.55217	0.89004	chr9	106281060	106349891	+	Poc1a	0
chr12	79948293	79948754	1	-0.35554	10	3.1e-09	1e-06	0.51598	0.87152	chr12	79297281	79814690	+	Rad51b	133604
chr8	114499452	114500299	1	-0.411204	10	2.3e-09	1e-06	0.39216	0.80337	chr8	114439651	115352712	+	Wwox	0
chr2	168626355	168627091	1	-0.220501	21	1.5e-08	1.2e-06	0.61659	0.83709	chr2	168634437	168742136	-	Atp9a	7347
chr2	168626355	168627091	1	-0.220501	21	1.5e-08	1.2e-06	0.61659	0.83709	chr2	168634437	168741800	-	Atp9a	7347
chr2	168626355	168627091	1	-0.220501	21	1.5e-08	1.2e-06	0.61659	0.83709	chr2	168634437	168734339	-	Atp9a	7347
chr15	27778693	27779648	1	-0.288074	23	6.4e-11	1.4e-06	0.21145	0.49952	chr15	27730648	28025848	-	Trio	0
chr4	43542485	43543501	1	-0.14438	13	8.1e-06	1.8e-06	0.77422	0.9186	chr4	43531512	43562583	-	Tln1	0
chr8	120430343	120431291	1	-0.174125	12	1.4e-07	1.8e-06	0.73417	0.9083	chr8	120488865	120581383	+	Gse1	57575
chr12	55438524	55438962	1	-0.278597	12	9.9e-09	1.8e-06	0.057116	0.33571	chr12	55384221	55418459	+	Psma6	20066
chr12	55438524	55438962	1	-0.278597	12	9.9e-09	1.8e-06	0.057116	0.33571	chr12	55398824	55418459	+	Psma6	20066
chr6	55484664	55485223	1	-0.283809	12	6.9e-08	1.8e-06	0.51981	0.80362	chr6	55451977	55501455	+	Adcyap1r1	0
chr5	148907969	148908760	1	-0.407853	10	5.2e-09	1.8e-06	0.20248	0.61033	chr5	148871583	148928647	-	Katnal1	0
chr10	62527319	62527581	1	-0.126864	10	3.7e-06	1.9e-06	0.73525	0.86211	chr10	62494427	62507755	-	Srgn	19565
chr5	31136851	31137262	1	-0.204035	10	2.7e-07	2e-06	0.015845	0.21988	chr5	31116611	31137626	+	Trim54	0
chr10	69831790	69832700	1	-0.328109	10	6.3e-08	2e-06	0.35359	0.6817	chr10	69533707	70027436	+	Ank3	0
chr15	58689580	58689844	1	-0.250367	13	2.1e-08	2.1e-06	0.67756	0.92793	chr15	58782268	58823427	-	Tmem65	92425
chr5	139554735	139555413	1	-0.27806	13	2.5e-09	2.1e-06	0.054905	0.33297	chr5	139543897	139548178	+	Uncx	6558
chr4	141766506	141767700	1	-0.260167	19	6.5e-08	2.2e-06	0.13268	0.39285	chr4	141761997	141790644	-	Dnajc16	0
chr9	63250944	63251232	1	-0.33707	11	1.5e-07	2.5e-06	0.49869	0.83576	chr9	63163769	63377852	-	Map2k5	0
chr11	88431815	88432282	1	-0.242955	12	3.4e-07	2.8e-06	0.64946	0.89242	chr11	88339381	88718229	-	Msi2	0
chr5	139399966	139400239	1	-0.280097	12	3.6e-07	2.8e-06	0.51349	0.79359	chr5	139359738	139460534	-	3110082I17Rik	0
chr5	104114906	104115472	1	-0.272309	14	1.1e-07	3.1e-06	0.20296	0.47527	chr5	104079108	104114088	-	Sparcl1	819
chr3	51247663	51248135	1	-0.383746	12	2.6e-09	3.3e-06	0.24834	0.63208	chr3	51224446	51251654	+	Noct	0
chr12	76609035	76609368	1	-0.240702	14	1.1e-08	3.5e-06	0.64228	0.88298	chr12	76580487	76710547	-	Sptb	0
chr17	47877542	47877762	1	-0.355497	10	1.7e-07	3.5e-06	0.41803	0.77353	chr17	47867132	47924632	-	Foxp4	0
chr6	83762857	83763184	1	-0.115177	14	9.9e-07	3.6e-06	0.0068088	0.12199	chr6	83762645	83768326	+	Ankrd53	0
chr13	69810142	69810316	1	0.228834	10	1.5e-06	3.7e-06	0.2336	0.0047619	chr13	69809881	69816094	+	Med10	0
chr5	50051106	50051457	1	-0.252831	10	1.3e-06	3.7e-06	0.58617	0.839	chr5	49959950	50058996	-	Adgra3	0
chr2	173584419	173584602	1	-0.265635	10	2.1e-07	3.7e-06	0.2948	0.56044	chr2	173568660	173578341	-	Ankrd60	6079
chr2	173584419	173584602	1	-0.265635	10	2.1e-07	3.7e-06	0.2948	0.56044	chr2	173572389	173578341	-	Ankrd60	6079
chr14	76332230	76332648	1	-0.344009	10	2.4e-06	3.7e-06	0.53449	0.8785	chr14	76414960	76507765	+	Tsc22d1	82313
chr6	35330118	35330354	1	-0.20477	10	5.8e-07	3.8e-06	0.73193	0.9367	chr6	35312745	35326141	-	Fam180a	3978
chr5	121951024	121951291	1	-0.20792	10	2.4e-06	3.8e-06	0.70705	0.91497	chr5	121860215	122047825	-	Cux2	0
chr5	121951024	121951291	1	-0.20792	10	2.4e-06	3.8e-06	0.70705	0.91497	chr5	121860215	122049851	-	Cux2	0
chr9	118557154	118557644	1	-0.226741	17	5.3e-07	3.9e-06	0.41208	0.63882	chr9	118506317	118582519	+	Golga4	0
chr5	118436448	118438309	1	-0.230078	27	4.7e-07	4.8e-06	0.38023	0.61031	chr5	118560718	118765437	+	Med13l	122410
chr5	150592640	150593422	1	-0.306996	20	1.4e-08	5e-06	0.23142	0.53841	chr5	150571642	150594525	-	N4bp2l1	0
chr18	54895117	54895386	1	-0.30967	10	1.1e-06	5.3e-06	0.57905	0.88872	chr18	54888044	54990180	-	Zfp608	0
chr15	58997833	58998475	1	-0.127938	12	2.2e-06	5.5e-06	0.83308	0.96102	chr15	58941233	59082026	-	Mtss1	0
chrY	90744436	90744532	1	0.151733	12	3.8e-07	5.6e-06	0.89149	0.73975	chrY	90785441	90816465	+	Erdr1	40910
chr2	91469443	91470986	1	-0.176068	22	3.4e-06	5.6e-06	0.60223	0.7783	chr2	91457530	91479287	+	Lrp4	0
chr2	91469443	91470986	1	-0.176068	22	3.4e-06	5.6e-06	0.60223	0.7783	chr2	91457530	91513901	+	Lrp4	0
chr6	28796140	28796828	1	-0.229637	10	3.7e-07	5.7e-06	0.68625	0.91589	chr6	28480347	28888832	+	Snd1	0
chr11	80488074	80488636	1	-0.266032	12	2.5e-07	5.7e-06	0.51576	0.78179	chr11	80482126	80780025	-	Myo1d	0
chr17	25566934	25567439	1	-0.335689	12	2.6e-07	5.8e-06	0.43444	0.77013	chr17	25565892	25570686	-	Sox8	0
chr11	113064576	113065876	1	-0.182609	15	7.4e-07	5.9e-06	0.69635	0.87896	chr11	113244854	113565815	-	Slc39a11	178979
chr14	121107053	121108354	1	-0.255682	16	4.4e-08	6.4e-06	0.62703	0.88271	chr14	121035573	121283726	+	Farp1	0
chr17	83178763	83179184	1	-0.334459	10	1.7e-07	6.4e-06	0.41724	0.7517	chr17	83215282	83225069	+	Pkdcc	36099
chr5	77088113	77088832	1	-0.104954	14	2.1e-06	6.5e-06	0.83667	0.94162	chr5	77086985	77095267	-	Hopx	0
chr5	77088113	77088832	1	-0.104954	14	2.1e-06	6.5e-06	0.83667	0.94162	chr5	77086985	77115123	-	Hopx	0
chr5	123239459	123240317	1	-0.177387	16	5.4e-07	6.5e-06	0.62262	0.80001	chr5	123228189	123250125	+	Psmd9	0
chr1	37060682	37061283	1	-0.318595	10	1.9e-07	6.6e-06	0.49999	0.81858	chr1	36792188	36939527	-	Tmem131	121156
chr9	63971005	63971957	1	-0.323918	10	1.8e-07	6.7e-06	0.39886	0.72278	chr9	63953075	64022059	-	Smad6	0
chr8	79391218	79391604	1	-0.268146	10	7.5e-06	6.8e-06	0.54902	0.81717	chr8	79338397	79399468	-	Smad1	0
chr2	35322083	35322786	1	-0.341629	10	4.1e-08	6.8e-06	0.49988	0.8415	chr2	35313989	35337009	-	Stom	0
chr4	151910500	151911039	1	-0.198789	10	1.3e-08	6.9e-06	0.76024	0.95903	chr4	151933719	151981959	+	Dnajc11	22681
chr10	81235169	81236185	1	-0.202515	10	6.3e-08	7e-06	0.71831	0.92083	chr10	81233162	81252123	+	Zfr2	0
chr15	86113426	86113832	1	-0.302269	10	1.7e-07	7e-06	0.22465	0.52692	chr15	86057694	86137636	+	Gramd4	0
chr15	86113426	86113832	1	-0.302269	10	1.7e-07	7e-06	0.22465	0.52692	chr15	86058726	86137636	+	Gramd4	0
chr16	94228908	94229437	1	-0.316873	10	2.7e-07	7e-06	0.47799	0.79487	chr16	94129305	94287856	-	Hlcs	0
chr5	35919352	35920330	1	-0.333779	10	3e-06	7e-06	0.40597	0.73975	chr5	35893318	36003922	+	Afap1	0
chr2	167568223	167568695	1	-0.332383	11	6e-08	8.5e-06	0.38405	0.71643	chr2	167538194	167542811	+	Snai1	25413
chr16	93770494	93770737	1	-0.28617	10	6.2e-05	8.7e-06	0.37264	0.65881	chr16	93711906	93810588	+	Dopey2	0
chr14	76254732	76255538	1	0.191496	24	6.4e-08	8.9e-06	0.38665	0.19515	chr14	76110890	76137379	+	Nufip1	117354
chr19	55870770	55871162	1	-0.311289	12	1.3e-07	8.9e-06	0.15681	0.4681	chr19	55741809	55933655	+	Tcf7l2	0
chr6	52259015	52259207	1	-0.245707	12	1.3e-06	9.2e-06	0.18634	0.43205	chr6	52258852	52260880	-	Hoxa13	0
chr2	174328464	174328781	1	0.173741	23	9.2e-07	9.3e-06	0.37295	0.19921	chr2	174284319	174346742	+	Gnas	0
chr2	174328464	174328781	1	0.173741	23	9.2e-07	9.3e-06	0.37295	0.19921	chr2	174284319	174338090	+	Gnas	0
chr2	174328464	174328781	1	0.173741	23	9.2e-07	9.3e-06	0.37295	0.19921	chr2	174297858	174346742	+	Gnas	0
chr2	174328464	174328781	1	0.173741	23	9.2e-07	9.3e-06	0.37295	0.19921	chr2	174327767	174346742	+	Gnas	0
chr14	33344230	33345115	1	-0.14652	12	3e-07	9.5e-06	0.79438	0.9409	chr14	33216822	33369936	+	Arhgap22	0
chr4	149743086	149743883	1	-0.165663	17	3.6e-07	9.6e-06	0.5964	0.76207	chr4	149744035	149774267	-	Slc25a33	153
chr8	79355649	79356400	1	-0.228544	14	5.7e-07	1e-05	0.16707	0.39562	chr8	79338397	79399468	-	Smad1	0
chr9	78521354	78521672	1	-0.212821	10	5.7e-06	1.1e-05	0.065387	0.27821	chr9	78536486	78588045	-	Slc17a5	14815
chr5	63967158	63967833	1	-0.249766	10	4.6e-06	1.1e-05	0.099804	0.34957	chr5	63908897	63968897	-	Rell1	0
chr12	102655363	102656139	1	-0.273711	10	3.4e-06	1.1e-05	0.61189	0.8856	chr12	102568582	102704869	-	Itpk1	0
chr7	80587532	80588127	1	-0.413172	10	2.4e-06	1.1e-05	0.17454	0.58771	chr7	80586631	80688877	-	Crtc3	0
chr5	122754570	122754749	1	0.213771	10	7.3e-07	1.2e-05	0.31332	0.099546	chr5	122731169	122779410	-	Camkk2	0
chr19	56697869	56698154	1	-0.155633	10	9.8e-06	1.2e-05	0.81078	0.96641	chr19	56722371	56724862	+	Adrb1	24218
chr18	50051717	50051929	1	-0.244984	10	3.3e-05	1.2e-05	0.32124	0.56623	chr18	49979426	50093229	+	Tnfaip8	0
chr4	135307170	135307801	1	-0.252391	10	1.7e-06	1.2e-05	0.35731	0.60971	chr4	135320483	135353214	-	Srrm1	12683
chr4	140580987	140581531	1	-0.286665	10	1.7e-06	1.2e-05	0.3614	0.64806	chr4	140514484	140648756	-	Arhgef10l	0
chr4	140580987	140581531	1	-0.286665	10	1.7e-06	1.2e-05	0.3614	0.64806	chr4	140514484	140665887	-	Arhgef10l	0
chr4	140580987	140581531	1	-0.286665	10	1.7e-06	1.2e-05	0.3614	0.64806	chr4	140514484	140665905	-	Arhgef10l	0
chr18	38574035	38574445	1	-0.31915	10	2.7e-05	1.2e-05	0.32412	0.64327	chr18	38586264	38601268	-	Spry4	11820
chr11	88460354	88461090	1	-0.331976	10	6.1e-06	1.2e-05	0.2525	0.58448	chr11	88339381	88718229	-	Msi2	0
chr13	29957706	29958357	1	-0.346265	10	5.8e-07	1.2e-05	0.12863	0.4749	chr13	29906574	29984391	-	E2f3	0
chr13	29957706	29958357	1	-0.346265	10	5.8e-07	1.2e-05	0.12863	0.4749	chr13	29906574	29986063	-	E2f3	0
chr4	98257563	98257895	1	0.286416	10	3.2e-06	1.3e-05	0.6472	0.36079	chr4	98355369	98383265	-	Tm2d1	97475
chr5	30745155	30746248	1	-0.121392	24	1.1e-06	1.3e-05	0.80568	0.92707	chr5	30711894	30799369	+	Dpysl5	0
chr12	33142671	33143147	1	-0.192343	11	1.4e-06	1.3e-05	0.72968	0.92202	chr12	33147685	33251157	+	Atxn7l1	4539
chr11	107704373	107704638	1	-0.197527	10	6.3e-08	1.3e-05	0.74982	0.94735	chr11	107703217	107716476	-	Cacng1	0
chr8	11575021	11575764	1	-0.265641	10	4e-06	1.3e-05	0.31505	0.58069	chr8	11555761	11563251	+	Ing1	11771
chr8	11575021	11575764	1	-0.265641	10	4e-06	1.3e-05	0.31505	0.58069	chr8	11556062	11563251	+	Ing1	11771
chr8	11575021	11575764	1	-0.265641	10	4e-06	1.3e-05	0.31505	0.58069	chr8	11556064	11563251	+	Ing1	11771
chr8	11575021	11575764	1	-0.265641	10	4e-06	1.3e-05	0.31505	0.58069	chr8	11556456	11563251	+	Ing1	11771
chr8	11575021	11575764	1	-0.265641	10	4e-06	1.3e-05	0.31505	0.58069	chr8	11558409	11563251	+	Ing1	11771
chr4	154638212	154638711	1	-0.408716	10	4.5e-08	1.3e-05	0.1494	0.55812	chr4	154316124	154636873	-	Prdm16	1340
chr1	91432700	91433708	1	-0.114186	16	1.1e-05	1.4e-05	0.83079	0.94497	chr1	91415981	91459328	-	Per2	0
chr14	8125251	8126229	1	-0.122889	29	7.1e-08	1.4e-05	0.76928	0.89217	chr14	8098212	8165111	+	Pxk	0
chr1	193090202	193091414	1	-0.173721	22	2.8e-07	1.6e-05	0.42783	0.60156	chr1	193104402	193130251	-	Diexf	12989
chr11	116101586	116102622	1	-0.187106	15	3.3e-05	1.6e-05	0.12034	0.30745	chr11	116105749	116110235	-	Trim47	3128
chr5	147893065	147893668	1	-0.243293	12	1.4e-06	1.6e-05	0.49709	0.74038	chr5	147878440	147894802	-	Slc46a3	0
chr11	117353532	117354164	1	-0.27424	12	4e-07	1.6e-05	0.43054	0.70478	chr11	117199660	117362325	+	Sept9	0
chr11	117353532	117354164	1	-0.27424	12	4e-07	1.6e-05	0.43054	0.70478	chr11	117266245	117362325	+	Sept9	0
chr11	117353532	117354164	1	-0.27424	12	4e-07	1.6e-05	0.43054	0.70478	chr11	117331714	117362325	+	Sept9	0
chr11	117353532	117354164	1	-0.27424	12	4e-07	1.6e-05	0.43054	0.70478	chr11	117332312	117362325	+	Sept9	0
chr9	60226162	60226497	1	-0.275953	12	2.5e-07	1.6e-05	0.50365	0.7796	chr9	59966930	60511035	-	Thsd4	0
chr2	35661569	35661794	1	-0.114305	13	3e-06	1.7e-05	0.0068376	0.12114	chr2	35558457	35730994	+	Dab2ip	0
chr2	35661569	35661794	1	-0.114305	13	3e-06	1.7e-05	0.0068376	0.12114	chr2	35582839	35730994	+	Dab2ip	0
chr2	35661569	35661794	1	-0.114305	13	3e-06	1.7e-05	0.0068376	0.12114	chr2	35621980	35730994	+	Dab2ip	0
chr17	45619040	45620315	1	-0.246663	18	1.8e-07	1.7e-05	0.14114	0.3878	chr17	45630203	45659309	-	Capn11	9889
chr11	80490611	80491174	1	-0.213578	13	3.9e-07	1.8e-05	0.68076	0.89433	chr11	80482126	80780025	-	Myo1d	0
chr8	122864752	122865040	1	-0.243047	14	2.8e-08	1.8e-05	0.476	0.71905	chr8	122848373	122867397	+	Cdh15	0
chr2	163715961	163716519	1	-0.295312	10	7.9e-05	1.8e-05	0.42716	0.72248	chr2	163658385	163726158	+	Pkig	0
chr2	163715961	163716519	1	-0.295312	10	7.9e-05	1.8e-05	0.42716	0.72248	chr2	163658457	163726158	+	Pkig	0
chr2	163715961	163716519	1	-0.295312	10	7.9e-05	1.8e-05	0.42716	0.72248	chr2	163694036	163726158	+	Pkig	0
chr1	91732710	91733081	1	0.243571	10	3e-06	2e-05	0.53121	0.28764	chr1	91801460	91848034	+	Twist2	68380
chr15	85606161	85606528	1	-0.273317	10	6.1e-06	2e-05	0.16729	0.4406	chr15	85535436	85581821	-	Wnt7b	24341
chr1	135835204	135836007	1	-0.320298	10	3.7e-06	2e-05	0.50338	0.82368	chr1	135836333	135852268	+	Tnnt2	327
chr14	104465971	104466052	1	-0.141289	10	1.7e-07	2.1e-05	0.022176	0.16347	chr14	104462324	104467999	-	Pou4f1	0
chr11	113747047	113747408	1	-0.177523	10	3.3e-05	2.1e-05	0.07717	0.25469	chr11	113726849	113751815	-	Cdc42ep4	0
chr11	113747047	113747408	1	-0.177523	10	3.3e-05	2.1e-05	0.07717	0.25469	chr11	113726849	113751160	-	Cdc42ep4	0
chr19	29960480	29960728	1	-0.200052	10	1.2e-06	2.1e-05	0.75908	0.95913	chr19	29925113	29960715	+	Il33	0
chr19	29960480	29960728	1	-0.200052	10	1.2e-06	2.1e-05	0.75908	0.95913	chr19	29945789	29960715	+	Il33	0
chr5	124916006	124916199	1	-0.202283	10	5.3e-06	2.1e-05	0.64623	0.84851	chr5	124862704	124888630	+	Zfp664	27377
chr7	35747808	35748615	1	-0.232852	15	1.5e-07	2.1e-05	0.56277	0.79562	chr7	35685499	35754454	-	Dpy19l3	0
chr5	138950092	138950738	1	-0.24052	10	5.4e-07	2.1e-05	0.67964	0.92016	chr5	138976971	138994953	-	Pdgfa	26234
chr7	139247493	139247571	1	-0.232007	10	4.3e-07	2.2e-05	0.065432	0.29744	chr7	139248481	139267253	+	Pwwp2b	911
chr9	43805492	43806266	1	-0.267483	10	1.1e-06	2.2e-05	0.57307	0.84055	chr9	43744575	43807461	+	Nectin1	0
chr17	12151782	12151969	1	-0.282943	10	0.00014	2.2e-05	0.42004	0.70298	chr17	12119283	12219640	+	Agpat4	0
chr16	96087082	96087432	1	-0.34601	10	1.8e-06	2.2e-05	0.32851	0.67452	chr16	95992091	96082428	-	Brwd1	4655
chr16	96087082	96087432	1	-0.34601	10	1.8e-06	2.2e-05	0.32851	0.67452	chr16	96001547	96082428	-	Brwd1	4655
chr16	96087082	96087432	1	-0.34601	10	1.8e-06	2.2e-05	0.32851	0.67452	chr16	96066667	96082428	-	Brwd1	4655
chr2	168613897	168614590	1	-0.217759	15	7.9e-06	2.3e-05	0.43853	0.65629	chr2	168476409	168601657	-	Nfatc2	12241
chr2	168613897	168614590	1	-0.217759	15	7.9e-06	2.3e-05	0.43853	0.65629	chr2	168518198	168601657	-	Nfatc2	12241
chr4	8839656	8840553	1	-0.225649	10	1.7e-06	2.3e-05	0.69579	0.92144	chr4	8690405	8868449	+	Chd7	0
chr2	4436393	4437277	1	-0.232412	10	6.8e-07	2.3e-05	0.17142	0.40383	chr2	4017682	4614043	+	Frmd4a	0
chr2	4436393	4437277	1	-0.232412	10	6.8e-07	2.3e-05	0.17142	0.40383	chr2	4152862	4614043	+	Frmd4a	0
chr2	4436393	4437277	1	-0.232412	10	6.8e-07	2.3e-05	0.17142	0.40383	chr2	4400975	4614043	+	Frmd4a	0
chr6	88889060	88889894	1	-0.274674	10	5.4e-07	2.3e-05	0.59194	0.86661	chr6	88883473	88898780	-	Mcm2	0
chr17	8799933	8800236	1	-0.289083	10	4e-07	2.3e-05	0.05975	0.34883	chr17	8526800	8986648	+	Pde10a	0
chr2	128345508	128345927	1	-0.296252	10	6.8e-07	2.3e-05	0.41674	0.71299	chr2	128126037	128162547	+	Bcl2l11	182962
chr12	102631858	102632604	1	-0.320484	10	2.1e-06	2.3e-05	0.34218	0.66267	chr12	102568582	102704869	-	Itpk1	0
chr11	117967635	117968115	1	-0.221196	12	7.6e-07	2.5e-05	0.12464	0.34584	chr11	117966086	117969366	-	Socs3	0
chr6	94760783	94761417	1	-0.234739	15	6e-07	2.5e-05	0.43629	0.67102	chr6	94604528	94700145	-	Lrig1	60639
chr4	152096755	152097258	1	-0.248641	16	1.1e-07	2.5e-05	0.33803	0.58667	chr4	152096718	152115404	+	Plekhg5	0
chr4	137918603	137919239	1	-0.255637	11	6.2e-06	2.5e-05	0.5792	0.83484	chr4	137862236	137965229	+	Ece1	0
chr4	120716474	120717811	1	-0.268442	21	3e-07	2.5e-05	0.24421	0.51265	chr4	120697472	120747176	-	Kcnq4	0
chr9	63960663	63961239	1	-0.322299	12	4.8e-07	2.5e-05	0.24597	0.56827	chr9	63953075	64022059	-	Smad6	0
chr13	83523366	83523735	1	-0.162101	12	3.1e-06	2.6e-05	0.014377	0.17648	chr13	83504033	83667079	+	Mef2c	0
chr13	83523366	83523735	1	-0.162101	12	3.1e-06	2.6e-05	0.014377	0.17648	chr13	83523655	83667079	+	Mef2c	0
chr17	85786361	85787352	1	-0.177544	11	1e-05	2.6e-05	0.74559	0.92313	chr17	85684267	85688254	-	Six2	98108
chr1	87640345	87640583	1	-0.226793	12	3e-06	2.6e-05	0.14826	0.37505	chr1	87620311	87720510	+	Inpp5d	0
chr17	87382601	87383180	1	-0.244479	12	6.6e-06	2.6e-05	0.59617	0.84065	chr17	87282885	87381770	+	Ttc7	832
chr2	93439278	93441039	1	-0.269334	19	1.1e-06	2.7e-05	0.35371	0.62304	chr2	93419101	93452672	-	Cd82	0
chr2	93439278	93441039	1	-0.269334	19	1.1e-06	2.7e-05	0.35371	0.62304	chr2	93419101	93461851	-	Cd82	0
chr2	93439278	93441039	1	-0.269334	19	1.1e-06	2.7e-05	0.35371	0.62304	chr2	93419101	93462502	-	Cd82	0
chr2	93439278	93441039	1	-0.269334	19	1.1e-06	2.7e-05	0.35371	0.62304	chr2	93419101	93462950	-	Cd82	0
chr13	51963927	51965198	1	-0.29296	15	1.2e-07	2.7e-05	0.2292	0.52216	chr13	51846674	51848474	+	Gadd45g	115454
chr19	25670731	25671261	1	-0.323691	13	1.5e-08	2.7e-05	0.27938	0.60307	chr19	25672410	25678991	+	Dmrt2	1150
chr8	126661932	126662631	1	-0.262859	12	7.2e-07	2.8e-05	0.51225	0.77511	chr8	126588295	126593436	-	Irf2bp2	68497
chr8	109232540	109232867	1	0.262335	12	2.5e-07	2.9e-05	0.50485	0.24252	chr8	109494026	109542642	+	Pmfbp1	261160
chr12	86114502	86115382	1	-0.275329	13	1.3e-06	2.9e-05	0.44353	0.71886	chr12	86082560	86162459	+	Ift43	0
chr9	121895146	121895589	1	-0.322539	10	1.5e-06	2.9e-05	0.47061	0.79315	chr9	121898354	121911071	+	Ackr2	2766
chr10	45128816	45129293	1	-0.39306	10	1.7e-07	3.2e-05	0.1604	0.55346	chr10	45067213	45158995	+	Prep	0
chr17	87313502	87313981	1	-0.219665	10	4.5e-05	3.3e-05	0.12729	0.34696	chr17	87282885	87381770	+	Ttc7	0
chr19	6839164	6839596	1	-0.170623	10	0.00026	3.5e-05	0.69664	0.86726	chr19	6829083	6840627	-	Rps6ka4	0
chr5	89135504	89135969	1	-0.204475	10	8e-06	3.5e-05	0.67681	0.88129	chr5	88887259	89239656	+	Slc4a4	0
chr6	121087922	121088069	1	0.219394	10	3.3e-05	3.6e-05	0.62534	0.40595	chr6	120931545	121131022	-	Mical3	0
chr3	121713285	121713927	1	-0.158834	17	6.7e-07	3.6e-05	0.67564	0.83448	chr3	121723536	121735052	+	F3	9610
chr5	128594153	128595255	1	-0.204611	10	8e-06	3.6e-05	0.64936	0.85397	chr5	128601105	128604093	+	Fzd10	5851
chr7	132749464	132750022	1	-0.219075	10	4e-06	3.6e-05	0.60918	0.82826	chr7	132712083	132813196	-	Fam53b	0
chr7	132749464	132750022	1	-0.219075	10	4e-06	3.6e-05	0.60918	0.82826	chr7	132712083	132786935	-	Fam53b	0
chr7	132749464	132750022	1	-0.219075	10	4e-06	3.6e-05	0.60918	0.82826	chr7	132712083	132776916	-	Fam53b	0
chr5	35925151	35925690	1	-0.296216	10	0.00075	3.6e-05	0.15544	0.45165	chr5	35893318	36003922	+	Afap1	0
chr16	18543608	18544118	1	-0.308176	10	3e-06	3.6e-05	0.50376	0.81194	chr16	18498712	18566680	+	Gnb1l	0
chr16	18543608	18544118	1	-0.308176	10	3e-06	3.6e-05	0.50376	0.81194	chr16	18498870	18566680	+	Gnb1l	0
chr12	104609856	104610346	1	0.24674	10	0.00021	3.7e-05	0.4755	0.22876	chr12	104687741	104751952	-	Dicer1	77396
chr5	111222215	111222464	1	-0.168521	10	9.8e-06	3.7e-05	0.74125	0.90978	chr5	110879802	111289779	+	Ttc28	0
chr9	102903076	102903282	1	-0.218309	10	1.1e-06	3.7e-05	0.69766	0.91597	chr9	102834919	102908307	+	Ryk	0
chr6	94652220	94652785	1	-0.289098	10	4e-07	3.7e-05	0.52301	0.81211	chr6	94604528	94700145	-	Lrig1	0
chr18	75278688	75279430	1	-0.333421	12	3.2e-07	3.7e-05	0.22892	0.56234	chr18	75018771	75286966	+	Dym	0
chr12	33244240	33244422	1	0.167051	10	0.0022	3.8e-05	0.56896	0.40191	chr12	33147685	33251157	+	Atxn7l1	0
chr17	29155190	29155796	1	-0.147433	10	2.4e-06	3.8e-05	0.80621	0.95364	chr17	29156520	29237790	-	Cpne5	725
chr13	101736607	101736895	1	-0.327294	10	1.3e-05	3.8e-05	0.10608	0.43338	chr13	101680760	101768217	-	Pik3r1	0
chr19	7156889	7157277	1	-0.374387	10	1.4e-07	3.8e-05	0.33131	0.7057	chr19	7056767	7198062	+	Macrod1	0
chr11	104072904	104072972	1	0.286989	10	3.4e-07	3.9e-05	0.62284	0.33585	chr11	104132780	104175523	+	Crhr1	59809
chr7	7278388	7278493	1	0.218298	10	1.2e-05	3.9e-05	0.52389	0.30559	chr7	7282308	7298836	-	Clcn4	3816
chr7	7278388	7278493	1	0.218298	10	1.2e-05	3.9e-05	0.52389	0.30559	chr7	7282308	7299557	-	Clcn4	3816
chr10	62665004	62665145	1	0.169125	10	4.9e-06	3.9e-05	0.37627	0.20715	chr10	62659421	62726099	-	Stox1	0
chr17	25025515	25026289	1	-0.111908	10	5.8e-05	3.9e-05	0.82417	0.93608	chr17	25016085	25099497	+	Ift140	0
chr8	72270697	72271096	1	-0.14454	10	4.2e-05	3.9e-05	0.7828	0.92734	chr8	72240017	72257386	+	Ap1m1	13312
chr7	36157408	36157595	1	-0.186139	10	5.3e-06	3.9e-05	0.6982	0.88434	chr7	35772345	35802989	-	Zfp507	354420
chr12	112920452	112920649	1	-0.254511	10	4.6e-06	3.9e-05	0.59384	0.84835	chr12	112908589	112929495	-	Jag2	0
chr12	105063476	105063695	1	0.224943	10	7.4e-05	4e-05	0.75758	0.53263	chr12	105032617	105040911	+	Glrx5	22566
chr6	114738426	114738489	1	0.181964	10	2.6e-06	4e-05	0.20243	0.020463	chr6	114643096	114860614	+	Atg7	0
chr4	8790593	8791457	1	-0.115743	10	3.5e-05	4e-05	0.82722	0.94296	chr4	8690405	8868449	+	Chd7	0
chr16	31012336	31012850	1	-0.239316	10	4.6e-06	4e-05	0.66684	0.90616	chr16	30955502	31081432	-	Xxylt1	0
chr14	76506264	76506607	1	-0.308805	10	1.1e-07	4e-05	0.051183	0.35999	chr14	76414960	76507765	+	Tsc22d1	0
chr14	76506264	76506607	1	-0.308805	10	1.1e-07	4e-05	0.051183	0.35999	chr14	76415820	76507765	+	Tsc22d1	0
chr14	76506264	76506607	1	-0.308805	10	1.1e-07	4e-05	0.051183	0.35999	chr14	76488435	76507765	+	Tsc22d1	0
chr14	76506264	76506607	1	-0.308805	10	1.1e-07	4e-05	0.051183	0.35999	chr14	76504225	76507765	+	Tsc22d1	0
chr14	76506264	76506607	1	-0.308805	10	1.1e-07	4e-05	0.051183	0.35999	chr14	76504509	76507765	+	Tsc22d1	0
chr12	84151757	84152201	1	-0.334131	10	3.7e-07	4e-05	0.4293	0.76343	chr12	84149173	84218881	-	Elmsan1	0
chr12	84151757	84152201	1	-0.334131	10	3.7e-07	4e-05	0.4293	0.76343	chr12	84149173	84194015	-	Elmsan1	0
chr15	95931260	95931717	1	-0.336016	10	2.8e-06	4e-05	0.18589	0.5219	chr15	95790842	95975472	+	Ano6	0
chr18	82520351	82521021	1	-0.171464	10	2.5e-05	4.1e-05	0.7729	0.94437	chr18	82475122	82585637	+	Mbp	0
chr18	82520351	82521021	1	-0.171464	10	2.5e-05	4.1e-05	0.7729	0.94437	chr18	82475122	82558703	+	Mbp	0
chr6	94597948	94598259	1	-0.188826	10	1.9e-05	4.1e-05	0.75669	0.94552	chr6	94500313	94604652	+	Slc25a26	0
chr11	95079024	95079783	1	-0.209544	10	4.3e-06	4.1e-05	0.41825	0.6278	chr11	95044474	95076811	-	Itga3	2214
chr6	120978089	120978426	1	-0.245606	12	2.4e-06	4.1e-05	0.16634	0.41194	chr6	120931545	121131022	-	Mical3	0
chr5	30917382	30917947	1	-0.249748	10	9.2e-06	4.1e-05	0.53073	0.78048	chr5	30913785	30921273	+	Emilin1	0
chr2	167667907	167668467	1	-0.260112	10	2.4e-05	4.1e-05	0.52763	0.78774	chr2	167643224	167661544	-	Tmem189	6364
chr8	120647741	120648317	1	-0.337729	10	3.4e-06	4.1e-05	0.35	0.68773	chr8	120608599	120668142	-	Gm27021	0
chr12	109512026	109512857	1	-0.340301	10	5.4e-07	4.1e-05	0.22751	0.56781	chr12	109453454	109463336	+	Dlk1	48691
chr4	149949437	149950179	1	-0.358423	10	2.8e-06	4.1e-05	0.28443	0.64285	chr4	149896283	149955006	-	Spsb1	0
chr12	80598031	80599048	1	-0.222529	15	1.2e-05	4.2e-05	0.32236	0.54489	chr12	80518989	80603896	+	Galnt16	0
chr6	72208650	72209794	1	-0.251024	13	2.1e-07	4.2e-05	0.59921	0.85023	chr6	72206176	72235577	-	Atoh8	0
chr4	137919836	137920888	1	-0.273081	15	1.7e-07	4.2e-05	0.18085	0.45393	chr4	137862236	137965229	+	Ece1	0
chr4	32562979	32563339	1	-0.173039	14	4.1e-07	4.3e-05	0.73869	0.91172	chr4	32417434	32586108	+	Bach2	0
chr8	119937823	119938378	1	-0.186837	11	1.8e-05	4.3e-05	0.66817	0.855	chr8	119910359	119957559	+	Usp10	0
chr8	126871785	126872302	1	-0.237784	12	5.4e-07	4.3e-05	0.5318	0.76958	chr8	126930663	126945921	-	Tomm20	58362
chr4	148951172	148951914	1	-0.262011	17	3.6e-06	4.3e-05	0.19934	0.46135	chr4	148804391	148954892	+	Casz1	0
chr2	173079156	173079460	1	-0.186878	11	5.5e-06	4.4e-05	0.6691	0.85598	chr2	173093608	173119525	-	Ctcfl	14149
chr13	70742760	70743583	1	-0.241784	12	8.3e-08	4.4e-05	0.63446	0.87624	chr13	70727807	70841811	-	Adamts16	0
chr8	10972236	10973592	1	-0.257271	18	2.3e-07	4.4e-05	0.42944	0.68671	chr8	10986963	11008430	-	Irs2	13372
chr1	133825732	133826231	1	-0.260127	14	6.5e-06	4.4e-05	0.52444	0.78456	chr1	133897193	133907999	-	Optc	70963
chr1	133825732	133826231	1	-0.260127	14	6.5e-06	4.4e-05	0.52444	0.78456	chr1	133897193	133907173	-	Optc	70963
chr12	111352664	111353630	1	-0.264641	23	5.6e-09	4.4e-05	0.14692	0.41156	chr12	111292971	111377718	-	Cdc42bpb	0
chr4	8750559	8751052	1	-0.333701	11	2.6e-07	4.4e-05	0.46074	0.79444	chr4	8690405	8868449	+	Chd7	0
chr4	95098250	95099747	1	-0.241085	14	2.2e-06	4.5e-05	0.45551	0.69659	chr4	95049035	95052222	-	Jun	46029
chr11	12038042	12038365	1	-0.283765	12	5.4e-06	4.5e-05	0.090404	0.37417	chr11	11930498	12037420	-	Grb10	623
chr5	113968960	113970085	1	-0.127272	14	8.6e-05	4.6e-05	0.76119	0.88847	chr5	113942218	113993757	-	Ssh1	0
chr19	23697997	23698650	1	-0.260986	13	1.4e-06	4.6e-05	0.12145	0.38244	chr19	23687399	23721129	+	Ptar1	0
chr13	58010463	58011187	1	-0.221256	12	4e-07	4.7e-05	0.70551	0.92677	chr13	58004956	58102428	-	Klhl3	0
chr9	105826203	105826850	1	-0.242982	12	2.5e-07	4.7e-05	0.60361	0.84659	chr9	105689416	105828085	-	Col6a6	0
chr11	102994117	102994581	1	-0.141037	12	5.8e-05	4.8e-05	0.79375	0.93479	chr11	102994055	103017147	-	Dcakd	0
chr16	31935046	31935566	1	-0.192998	20	1.4e-06	4.8e-05	0.1484	0.3414	chr16	31933850	31946046	+	Pigz	0
chr11	18875340	18875720	1	-0.281544	13	6.3e-08	4.8e-05	0.09935	0.38089	chr11	18880427	19018969	-	Meis1	4708
chr7	73382130	73383155	1	-0.307215	13	1.4e-07	4.8e-05	0.2839	0.59112	chr7	73375519	73419899	+	Rgma	0
chr11	120903310	120903641	1	-0.196232	16	3.3e-06	5.2e-05	0.59187	0.7881	chr11	120826541	120932872	-	Ccdc57	0
chr6	72206007	72207017	1	-0.160196	17	2.1e-06	5.3e-05	0.726	0.88619	chr6	72206176	72235577	-	Atoh8	0
chr13	49183161	49184048	1	-0.296451	10	3e-06	5.3e-05	0.25354	0.54999	chr13	49187546	49196251	+	Ninj1	3499
chr3	108020003	108020553	1	-0.280958	10	2.2e-06	5.5e-05	0.4767	0.75766	chr3	108012249	108017973	-	Gstm1	2031
chr17	65642024	65642953	1	-0.204494	12	1.8e-06	5.8e-05	0.66946	0.87395	chr17	65637504	65642204	-	Txndc2	0
chr2	166636591	166637641	1	-0.232515	16	4.6e-08	6e-05	0.58949	0.822	chr2	166566344	166713832	-	Prex1	0
chr17	30347010	30348068	1	-0.365701	10	9.2e-07	6e-05	0.28627	0.65198	chr17	30215523	30576287	-	Btbd9	0
chr10	75133998	75135119	1	-0.18741	16	8.4e-09	6.1e-05	0.73444	0.92185	chr10	75060895	75184923	+	Bcr	0
chr10	67004786	67005357	1	-0.190161	14	6.8e-06	6.1e-05	0.1775	0.36766	chr10	67009188	67096988	-	Reep3	3832
chr7	44640985	44641161	1	-0.266865	10	1.3e-07	6.1e-05	0.052011	0.31888	chr7	44605802	44670843	-	Myh14	0
chr7	44640985	44641161	1	-0.266865	10	1.3e-07	6.1e-05	0.052011	0.31888	chr7	44605802	44665503	-	Myh14	0
chr8	88298865	88300843	1	-0.169317	21	5.6e-06	6.2e-05	0.54517	0.71448	chr8	88272402	88329962	+	Adcy7	0
chr8	88298865	88300843	1	-0.169317	21	5.6e-06	6.2e-05	0.54517	0.71448	chr8	88282991	88329962	+	Adcy7	0
chr8	88298865	88300843	1	-0.169317	21	5.6e-06	6.2e-05	0.54517	0.71448	chr8	88289065	88329962	+	Adcy7	0
chr8	88298865	88300843	1	-0.169317	21	5.6e-06	6.2e-05	0.54517	0.71448	chr8	88294203	88329962	+	Adcy7	0
chr8	114604337	114604574	1	-0.264712	10	0.00033	6.2e-05	0.29133	0.55604	chr8	114439651	115352712	+	Wwox	0
chr5	117274200	117274262	1	-0.315871	10	2.4e-05	6.2e-05	0.38774	0.70361	chr5	117120128	117275098	+	Taok3	0
chr5	117274200	117274262	1	-0.315871	10	2.4e-05	6.2e-05	0.38774	0.70361	chr5	117133587	117275098	+	Taok3	0
chr5	52536100	52536727	1	-0.142984	13	7.1e-06	6.3e-05	0.78267	0.92565	chr5	52533516	52566306	-	Lgi2	0
chr1	75422960	75423332	1	-0.16076	23	3.6e-06	6.3e-05	0.027599	0.18836	chr1	75375296	75432306	+	Speg	0
chr1	75422960	75423332	1	-0.16076	23	3.6e-06	6.3e-05	0.027599	0.18836	chr1	75385609	75432304	+	Speg	0
chr11	79863296	79864027	1	-0.305547	10	1.7e-05	6.4e-05	0.53262	0.83817	chr11	79933955	79962387	-	Utp6	69929
chr11	44612914	44613325	1	0.129409	15	3.2e-06	6.5e-05	0.19025	0.060838	chr11	44618099	45008096	+	Ebf1	4775
chr2	31460093	31460489	1	-0.153029	10	9.5e-05	6.6e-05	0.051368	0.2044	chr2	31470269	31520670	+	Ass1	9781
chr3	69516287	69517698	1	-0.213102	15	7.7e-07	6.6e-05	0.61946	0.83256	chr3	69316917	69555396	+	Ppm1l	0
chr11	108980587	108980806	1	-0.329228	10	2.5e-08	6.6e-05	0.092774	0.422	chr11	108920348	108950781	+	Axin2	29807
chr1	91345519	91345697	1	-0.130072	18	5.9e-06	6.7e-05	0.048176	0.17825	chr1	91322074	91348303	+	Espnl	0
chr6	72549183	72549595	1	-0.278737	10	0.00015	6.7e-05	0.2517	0.53044	chr6	72544390	72562983	+	Capg	0
chr6	72549183	72549595	1	-0.278737	10	0.00015	6.7e-05	0.2517	0.53044	chr6	72544536	72562983	+	Capg	0
chr6	72549183	72549595	1	-0.278737	10	0.00015	6.7e-05	0.2517	0.53044	chr6	72549272	72562983	+	Capg	0
chr9	63740074	63740322	1	-0.187233	11	5.8e-06	6.8e-05	0.68718	0.87441	chr9	63646766	63757994	-	Smad3	0
chr17	86631476	86632005	1	-0.245944	10	2.5e-05	6.8e-05	0.49951	0.74546	chr17	86167784	86657919	+	Prkce	0
chr5	124215256	124215789	1	-0.317757	10	3.3e-05	6.8e-05	0.37236	0.69012	chr5	124118688	124249760	-	Pitpnm2	0
chr6	52215763	52216025	1	-0.340582	14	1.3e-08	6.8e-05	0.20542	0.546	chr6	52215623	52218573	-	Hoxa7	0
chr10	95774460	95774799	1	0.210527	10	3.2e-06	6.9e-05	0.52377	0.31325	chr10	95940662	96045518	+	Eea1	165864
chr4	127233535	127233798	1	-0.150725	10	4e-06	6.9e-05	0.81686	0.96759	chr4	127169203	127237022	+	Dlgap3	0
chr4	127233535	127233798	1	-0.150725	10	4e-06	6.9e-05	0.81686	0.96759	chr4	127172879	127237022	+	Dlgap3	0
chr9	44311230	44311964	1	-0.220878	10	6.6e-05	6.9e-05	0.19167	0.41255	chr9	44309236	44320282	-	C2cd2l	0
chr17	84098043	84098759	1	-0.265294	10	2.5e-05	6.9e-05	0.51988	0.78517	chr17	84183927	84187947	-	Zfp36l2	85169
chr5	123307457	123307910	1	-0.302448	10	6.5e-06	6.9e-05	0.56475	0.86719	chr5	123344447	123374083	+	Bcl7a	36538
chr17	35720714	35721048	1	-0.317005	10	1.4e-05	6.9e-05	0.17988	0.49689	chr17	35681566	35704139	-	Ddr1	16576
chr1	177447350	177448084	1	-0.247363	10	4.2e-05	7e-05	0.42961	0.67697	chr1	177444660	177450764	+	Zbtb18	0
chr1	177447350	177448084	1	-0.247363	10	4.2e-05	7e-05	0.42961	0.67697	chr1	177445820	177450764	+	Zbtb18	0
chr2	168480063	168480207	1	-0.252549	10	7e-06	7e-05	0.54428	0.79683	chr2	168476409	168601657	-	Nfatc2	0
chr2	168480063	168480207	1	-0.252549	10	7e-06	7e-05	0.54428	0.79683	chr2	168476409	168590365	-	Nfatc2	0
chr3	108187290	108187861	1	-0.293681	10	3.7e-06	7e-05	0.51042	0.8041	chr3	108186288	108192286	+	Amigo1	0
chr6	87897997	87898442	1	-0.127364	10	0.00018	7.1e-05	0.72222	0.84959	chr6	87887939	87913594	+	Copg1	0
chr9	57627352	57627740	1	-0.129022	10	7.9e-05	7.1e-05	0.7972	0.92622	chr9	57626645	57653631	-	Csk	0
chr9	57627352	57627740	1	-0.129022	10	7.9e-05	7.1e-05	0.7972	0.92622	chr9	57626645	57645653	-	Csk	0
chr1	133733121	133733780	1	-0.163285	12	2.5e-06	7.1e-05	0.74	0.90328	chr1	133702673	133753747	-	Atp2b4	0
chr5	121423481	121423850	1	-0.180401	10	3.3e-05	7.1e-05	0.66959	0.84999	chr5	121397981	121440113	+	Naa25	0
chr9	69218152	69218726	1	-0.218125	12	5.4e-07	7.1e-05	0.6744	0.89252	chr9	68653785	69388246	+	Rora	0
chr6	134708283	134709158	1	-0.218185	10	3.3e-05	7.1e-05	0.63944	0.85762	chr6	134639511	134711184	+	Borcs5	0
chr6	134708283	134709158	1	-0.218185	10	3.3e-05	7.1e-05	0.63944	0.85762	chr6	134640939	134711184	+	Borcs5	0
chr11	116814137	116814887	1	-0.225149	10	7.9e-07	7.1e-05	0.031859	0.25701	chr11	116803399	116828046	-	Mxra7	0
chr11	116814137	116814887	1	-0.225149	10	7.9e-07	7.1e-05	0.031859	0.25701	chr11	116806571	116828127	-	Mxra7	0
chr6	115941758	115942500	1	-0.256738	10	1.3e-05	7.1e-05	0.59665	0.85339	chr6	115944930	115950242	+	H1foo	2431
chr6	38352713	38353366	1	-0.283649	10	1.9e-06	7.1e-05	0.2384	0.52205	chr6	38305285	38354603	-	Zc3hav1	0
chr6	38352713	38353366	1	-0.283649	10	1.9e-06	7.1e-05	0.2384	0.52205	chr6	38310496	38354603	-	Zc3hav1	0
chr6	38352713	38353366	1	-0.283649	10	1.9e-06	7.1e-05	0.2384	0.52205	chr6	38315671	38354603	-	Zc3hav1	0
chr8	104374056	104374366	1	-0.327304	10	4.9e-06	7.1e-05	0.3538	0.68111	chr8	104348192	104395807	-	Cmtm4	0
chr17	50035991	50036588	1	-0.174742	10	7.5e-06	7.2e-05	0.76421	0.93895	chr17	49993306	50190497	-	Rftn1	0
chr11	55414310	55415636	1	-0.241717	10	4.6e-07	7.2e-05	0.061674	0.30339	chr11	55394158	55420080	-	Sparc	0
chr1	87010955	87011504	1	-0.281699	10	1.9e-06	7.2e-05	0.29384	0.57554	chr1	86703803	87050097	+	Dis3l2	0
chr5	116113846	116114215	1	-0.284608	10	3.4e-07	7.2e-05	0.50207	0.78667	chr5	116125580	116288985	-	Ccdc60	11366
chr19	43920935	43921051	1	-0.307472	10	1.2e-06	7.2e-05	0.17667	0.48414	chr19	43846814	43940198	-	Dnmbp	0
chr18	69409765	69410412	1	-0.313671	10	2.1e-06	7.2e-05	0.44251	0.75618	chr18	69344491	69687967	+	Tcf4	0
chr18	69409765	69410412	1	-0.313671	10	2.1e-06	7.2e-05	0.44251	0.75618	chr18	69345720	69687967	+	Tcf4	0
chr17	47523130	47523453	1	-0.251342	12	2.6e-06	7.5e-05	0.079986	0.33133	chr17	47505050	47599688	+	Ccnd3	0
chr3	137322175	137322584	1	-0.24725	12	1.8e-06	7.6e-05	0.38428	0.63153	chr3	137341077	137431069	+	Emcn	18494
chr16	94125316	94125515	1	-0.175107	13	5.8e-06	7.7e-05	0.071764	0.24687	chr16	94085259	94127032	+	Sim2	0
chr2	158772753	158773078	1	-0.176487	13	1.8e-06	7.7e-05	0.7385	0.91499	chr2	158768098	158786637	+	Fam83d	0
chr3	103422724	103423368	1	-0.208439	11	3.6e-06	7.8e-05	0.58627	0.79471	chr3	103279292	103358770	+	Trim33	63955
chr1	36554378	36555211	1	-0.2241	12	8.1e-05	7.8e-05	0.27321	0.49731	chr1	36548638	36558381	-	Sema4c	0
chr1	36554378	36555211	1	-0.2241	12	8.1e-05	7.8e-05	0.27321	0.49731	chr1	36548638	36557557	-	Sema4c	0
chr9	63800717	63801543	1	-0.139678	17	1.1e-07	8.1e-05	0.81045	0.95012	chr9	63646766	63757994	-	Smad3	42724
chr15	78794835	78795588	1	-0.134162	16	4.8e-06	8.7e-05	0.74321	0.87738	chr15	78775135	78803042	-	Card10	0
chr1	182091786	182092530	1	-0.101593	13	0.00016	9.1e-05	0.81719	0.91878	chr1	182124736	182132415	+	Srp9	32207
chr4	137472724	137474373	1	-0.165439	25	3.9e-07	9.2e-05	0.1647	0.33014	chr4	137468802	137570630	+	Hspg2	0
chr15	76295409	76296555	1	-0.268271	16	5e-08	9.2e-05	0.50236	0.77063	chr15	76294433	76296896	+	Smpd5	0
chr7	19808700	19809578	1	-0.213491	18	1.4e-05	9.6e-05	0.53906	0.75256	chr7	19808461	19822755	-	Bcl3	0
chr12	80223833	80224146	1	-0.342076	10	7.3e-07	9.7e-05	0.2489	0.59098	chr12	80167541	80260371	-	Actn1	0
chr12	80223833	80224146	1	-0.342076	10	7.3e-07	9.7e-05	0.2489	0.59098	chr12	80167541	80260381	-	Actn1	0
chr9	107951130	107951687	1	0.107543	13	8.4e-05	0.0001	0.15081	0.043272	chr9	107950962	107972268	+	Traip	0
chr5	122260171	122261714	1	-0.136676	18	1.2e-05	0.0001	0.73309	0.86976	chr5	122239494	122264460	-	Tctn1	0
chr8	36139500	36140180	1	-0.149896	10	5.8e-05	0.0001	0.78698	0.93687	chr8	36094827	36147787	+	Prag1	0
chr9	60139521	60140008	1	-0.16753	15	1.3e-05	0.0001	0.57403	0.74156	chr9	59966930	60141220	-	Thsd4	0
chr9	60139521	60140008	1	-0.16753	15	1.3e-05	0.0001	0.57403	0.74156	chr9	59966930	60511035	-	Thsd4	0
chr11	19007709	19008322	1	-0.20454	24	2.1e-05	0.0001	0.24842	0.45296	chr11	18880427	19018969	-	Meis1	0
chr3	84665102	84665895	1	-0.301124	10	4.2e-05	0.0001	0.14146	0.44259	chr3	84666191	84704575	+	Tmem154	297
chr7	126277582	126277949	1	-0.329901	14	1.8e-06	0.0001	0.3098	0.6397	chr7	126272618	126294999	+	Sbk1	0
chr15	31265856	31266388	1	0.269049	10	9.2e-07	0.00011	0.68593	0.41688	chr15	31224384	31274338	+	Dap	0
chr4	45081229	45082025	1	0.187697	12	0.00019	0.00011	0.6198	0.43211	chr4	45034247	45084604	-	Fbxo10	0
chr6	100499539	100500065	1	-0.101452	13	1.5e-05	0.00011	0.85175	0.9532	chr6	100571810	100671157	-	Shq1	71746
chr18	35859013	35859343	1	-0.156845	10	0.0001	0.00011	0.70468	0.86153	chr18	35829817	35861688	+	Cxxc5	0
chr8	102785656	102786296	1	-0.157202	17	1.3e-05	0.00011	0.10052	0.25773	chr8	102632094	102785111	-	Cdh11	546
chr4	152106075	152106918	1	-0.168452	18	1.9e-06	0.00011	0.65793	0.82638	chr4	152096718	152115404	+	Plekhg5	0
chr11	3495106	3495627	1	-0.171922	10	1.1e-05	0.00011	0.76491	0.93683	chr11	3494271	3504821	-	Inpp5j	0
chr5	121600081	121600913	1	-0.177726	10	0.00022	0.00011	0.68074	0.85847	chr5	121598280	121618938	-	Acad12	0
chr7	73921212	73921789	1	-0.185044	16	3.4e-06	0.00011	0.41663	0.60168	chr7	73939119	74013682	-	St8sia2	17331
chr9	99637653	99637921	1	-0.192015	13	0.00038	0.00011	0.53886	0.73087	chr9	99629530	99670075	+	Dzip1l	0
chr9	99637653	99637921	1	-0.192015	13	0.00038	0.00011	0.53886	0.73087	chr9	99629577	99670075	+	Dzip1l	0
chr15	83493923	83494780	1	-0.195813	11	9.4e-05	0.00011	0.66088	0.8567	chr15	83483768	83510907	-	Ttll1	0
chr18	75821248	75821547	1	-0.197712	12	2e-06	0.00011	0.10148	0.29919	chr18	75820177	76148564	+	Zbtb7c	0
chr9	27175025	27175832	1	-0.202551	10	7e-05	0.00011	0.64737	0.84993	chr9	27097383	27155421	-	Jam3	19605
chr17	12267454	12268267	1	-0.232264	11	6.5e-05	0.00011	0.58563	0.81789	chr17	12227620	12318660	-	Map3k4	0
chr2	33228261	33228970	1	-0.242179	14	2.8e-06	0.00011	0.56777	0.80995	chr2	33133418	33371494	-	Ralgps1	0
chr2	33228261	33228970	1	-0.242179	14	2.8e-06	0.00011	0.56777	0.80995	chr2	33215960	33247714	+	Angptl2	0
chr8	71580466	71580887	1	-0.248374	14	9.5e-07	0.00011	0.4795	0.72787	chr8	71568926	71586708	+	Slc27a1	0
chr4	149729026	149730057	1	-0.250013	16	8.2e-07	0.00011	0.47167	0.72168	chr4	149715374	149738068	-	Tmem201	0
chr4	149729026	149730057	1	-0.250013	16	8.2e-07	0.00011	0.47167	0.72168	chr4	149724862	149737770	-	Tmem201	0
chr4	149729026	149730057	1	-0.250013	16	8.2e-07	0.00011	0.47167	0.72168	chr4	149724862	149738068	-	Tmem201	0
chr18	13723010	13723818	1	-0.271021	10	4e-06	0.00011	0.48724	0.75827	chr18	13687013	13972733	-	Zfp521	0
chr6	146111296	146111814	1	-0.27455	10	3.1e-05	0.00011	0.4635	0.73805	chr6	146108298	146502223	-	Itpr2	0
chr2	91077966	91078376	1	-0.306409	10	6.5e-06	0.00011	0.23727	0.54368	chr2	91061780	91070315	-	Slc39a13	7652
chr11	5164075	5164508	1	-0.32683	10	1.1e-06	0.00011	0.42584	0.75267	chr11	5106265	5152222	-	Emid1	11854
chr14	76462352	76462811	1	-0.113993	10	7.9e-05	0.00012	0.80274	0.91673	chr14	76414960	76507765	+	Tsc22d1	0
chr14	76462352	76462811	1	-0.113993	10	7.9e-05	0.00012	0.80274	0.91673	chr14	76415820	76507765	+	Tsc22d1	0
chr11	68022116	68023291	1	-0.122624	13	9.9e-05	0.00012	0.74243	0.86506	chr11	67966482	68207148	+	Stx8	0
chr11	53220127	53220933	1	-0.123226	13	2e-06	0.00012	0.82668	0.94991	chr11	52764705	53187347	+	Fstl4	32781
chr12	16708706	16709390	1	-0.130255	10	9.8e-06	0.00012	0.81612	0.94637	chr12	16670614	16800886	-	Greb1	0
chr12	16708706	16709390	1	-0.130255	10	9.8e-06	0.00012	0.81612	0.94637	chr12	16670614	16757239	-	Greb1	0
chr3	84432640	84433365	1	-0.152588	10	4.3e-06	0.00012	0.78728	0.93986	chr3	84442195	84479491	-	Fhdc1	8831
chr3	84432640	84433365	1	-0.152588	10	4.3e-06	0.00012	0.78728	0.93986	chr3	84442195	84480439	-	Fhdc1	8831
chr4	100949425	100949775	1	-0.154258	10	0.00011	0.00012	0.7735	0.92776	chr4	100776678	101003748	+	Cachd1	0
chr6	147086755	147086970	1	-0.157536	10	1.8e-05	0.00012	0.050816	0.20835	chr6	147075061	147087032	-	Mansc4	0
chr7	49325249	49326274	1	-0.159642	10	8.6e-06	0.00012	0.77683	0.93647	chr7	48959072	49610088	+	Nav2	0
chr7	49325249	49326274	1	-0.159642	10	8.6e-06	0.00012	0.77683	0.93647	chr7	49246188	49610088	+	Nav2	0
chr9	71715351	71716754	1	-0.162484	17	2.8e-07	0.00012	0.72344	0.88593	chr9	71626506	71771602	-	Cgnl1	0
chr17	45881300	45881790	1	-0.164316	10	1.9e-05	0.00012	0.78769	0.952	chr17	46016992	46025163	-	Vegfa	135203
chr17	45881300	45881790	1	-0.164316	10	1.9e-05	0.00012	0.78769	0.952	chr17	46016992	46032377	-	Vegfa	135203
chr15	82106207	82106438	1	-0.168287	10	2.2e-05	0.00012	0.71361	0.88189	chr15	82070116	82126814	+	Mei1	0
chr15	82106207	82106438	1	-0.168287	10	2.2e-05	0.00012	0.71361	0.88189	chr15	82082475	82126811	+	Mei1	0
chr18	62045061	62046259	1	-0.175544	13	2.9e-05	0.00012	0.60168	0.77722	chr18	61953074	62015719	+	Sh3tc2	29343
chr1	33974465	33975124	1	-0.178268	13	8.1e-05	0.00012	0.57056	0.74882	chr1	33908224	34308662	+	Dst	0
chr5	146736391	146736693	1	-0.190196	13	9.1e-05	0.00012	0.62881	0.81901	chr5	146734811	146794956	-	Usp12	0
chr5	140507285	140507865	1	-0.196786	10	1.4e-05	0.00012	0.33815	0.53494	chr5	140505608	140525238	+	Chst12	0
chr2	173585776	173586011	1	-0.198864	10	0.0039	0.00012	0.12473	0.32359	chr2	173568660	173578341	-	Ankrd60	7436
chr2	173585776	173586011	1	-0.198864	10	0.0039	0.00012	0.12473	0.32359	chr2	173572389	173578341	-	Ankrd60	7436
chr15	81016603	81017044	1	-0.204168	10	1.8e-05	0.00012	0.64582	0.84998	chr15	81012280	81190757	-	Mkl1	0
chr15	81016603	81017044	1	-0.204168	10	1.8e-05	0.00012	0.64582	0.84998	chr15	81012280	81105047	-	Mkl1	0
chr5	118990665	118991005	1	-0.20623	13	5.3e-06	0.00012	0.64347	0.8497	chr5	118560718	118765437	+	Med13l	225229
chr7	118445838	118446650	1	-0.208287	10	0.00022	0.00012	0.54146	0.74974	chr7	118381855	118443552	-	Syt17	2287
chr7	67519684	67520678	1	-0.209658	13	3.1e-06	0.00012	0.62446	0.83412	chr7	67513409	67645236	-	Lrrc28	0
chr2	104681630	104681791	1	-0.216682	10	5.8e-05	0.00012	0.53193	0.74862	chr2	104679979	104712162	-	Tcp11l1	0
chr7	73269277	73270279	1	-0.21771	10	2.2e-05	0.00012	0.65105	0.86876	chr7	73375519	73419899	+	Rgma	105241
chr12	79326996	79327699	1	-0.224435	10	0.00012	0.00012	0.52744	0.75187	chr12	79297281	79814690	+	Rad51b	0
chr12	79326996	79327699	1	-0.224435	10	0.00012	0.00012	0.52744	0.75187	chr12	79297350	79508654	+	Rad51b	0
chr15	101128392	101128728	1	-0.22556	10	5.4e-05	0.00012	0.079162	0.30472	chr15	101128521	101145336	+	Acvrl1	0
chr17	8858584	8859001	1	-0.234008	12	4.1e-06	0.00012	0.40203	0.63604	chr17	8526800	8986648	+	Pde10a	0
chr17	8858584	8859001	1	-0.234008	12	4.1e-06	0.00012	0.40203	0.63604	chr17	8801744	8986648	+	Pde10a	0
chr17	8858584	8859001	1	-0.234008	12	4.1e-06	0.00012	0.40203	0.63604	chr17	8849984	8986648	+	Pde10a	0
chr2	30660874	30661582	1	-0.238102	13	7e-08	0.00012	0.65106	0.88916	chr2	30595043	30608945	+	Cstad	51930
chr4	155236673	155237512	1	-0.253062	10	1.5e-06	0.00012	0.66651	0.91957	chr4	155249965	155256687	+	Faap20	12454
chr4	149893492	149893881	1	-0.25999	10	3.5e-05	0.00012	0.18121	0.4412	chr4	149896283	149955006	-	Spsb1	2403
chr2	173270448	173270785	1	-0.261189	10	9.2e-07	0.00012	0.48444	0.74563	chr2	173224464	173276533	-	Pmepa1	0
chr13	99239212	99239993	1	-0.262136	10	9.9e-07	0.00012	0.080539	0.34267	chr13	99184822	99247032	+	Zfp366	0
chr1	118878439	118878868	1	-0.274399	10	1.4e-05	0.00012	0.35039	0.62479	chr1	118834060	119053619	-	Gli2	0
chr11	72067562	72068252	1	-0.278147	10	4.8e-05	0.00012	0.35355	0.6317	chr11	72047527	72135889	-	Pitpnm3	0
chr8	111471212	111471972	1	-0.281743	12	1.1e-05	0.00012	0.50016	0.7819	chr8	111448783	111522107	-	Wdr59	0
chr2	180200897	180201850	1	-0.282031	11	5.1e-06	0.00012	0.54821	0.83024	chr2	180176372	180225859	-	Lama5	0
chr11	86951716	86952282	1	-0.285813	10	2.8e-06	0.00012	0.34625	0.63206	chr11	86936424	86993762	-	Ypel2	0
chr7	107649250	107649755	1	-0.288544	10	6.1e-06	0.00012	0.37236	0.6609	chr7	107595050	107744896	+	Ppfibp2	0
chr7	107649250	107649755	1	-0.288544	10	6.1e-06	0.00012	0.37236	0.6609	chr7	107606843	107748583	+	Ppfibp2	0
chr18	68235411	68236246	1	-0.293432	10	1.9e-07	0.00012	0.59871	0.89214	chr18	67933256	68255549	+	Ldlrad4	0
chr5	136231704	136232047	1	-0.305304	10	2.9e-05	0.00012	0.40775	0.71306	chr5	136218148	136244940	-	Sh2b2	0
chr5	136231704	136232047	1	-0.305304	10	2.9e-05	0.00012	0.40775	0.71306	chr5	136223760	136244940	-	Sh2b2	0
chr3	89774513	89775074	1	-0.307283	10	5.7e-06	0.00012	0.16714	0.47442	chr3	89773608	89783997	+	Ube2q1	0
chr15	38406104	38406766	1	-0.309822	10	5.1e-05	0.00012	0.2459	0.55572	chr15	38487429	38519266	-	Azin1	80664
chr7	112467442	112468156	1	-0.314843	12	1.4e-06	0.00012	0.12275	0.43759	chr7	112427705	112591688	+	Parva	0
chr5	150068176	150068635	1	-0.123007	12	0.00012	0.00013	0.79607	0.91907	chr5	150018674	150082186	+	Rxfp2	0
chr11	119213645	119213944	1	-0.15534	11	0.00013	0.00013	0.75237	0.90771	chr11	119143042	119228499	-	Tbc1d16	0
chr11	119213645	119213944	1	-0.15534	11	0.00013	0.00013	0.75237	0.90771	chr11	119143044	119228499	-	Tbc1d16	0
chr12	31156215	31156649	1	-0.181232	10	6.2e-05	0.00013	0.58961	0.77084	chr12	31073967	31079940	+	Fam110c	76276
chr6	72162515	72162801	1	-0.205631	12	2.7e-05	0.00013	0.13697	0.3426	chr6	72097607	72154570	+	St3gal5	7946
chr10	117023614	117024163	1	-0.235704	12	2.4e-06	0.00013	0.10113	0.33684	chr10	116986313	117025040	+	Best3	0
chr7	73365658	73366512	1	-0.248198	11	1.1e-05	0.00013	0.26383	0.51203	chr7	73375519	73419899	+	Rgma	9008
chr15	57838517	57839305	1	-0.27627	12	1.3e-05	0.00013	0.22178	0.49805	chr15	57694666	57839832	+	Zhx2	0
chr14	74847482	74848117	1	-0.284741	10	4.9e-06	0.00013	0.37189	0.65663	chr14	74754672	74947877	-	Lrch1	0
chr1	90279996	90280650	1	-0.286333	12	5.1e-06	0.00013	0.39052	0.67685	chr1	90203979	90215722	+	Ackr3	64275
chr19	5937189	5937703	1	-0.295803	11	7.6e-05	0.00013	0.29332	0.58912	chr19	5940542	5964206	-	Pola2	2840
chr16	29837082	29837553	1	-0.299798	12	1.3e-07	0.00013	0.31925	0.61905	chr16	29579333	29654602	+	Opa1	182481
chr18	80692317	80693421	1	-0.192292	16	9.3e-06	0.00014	0.60642	0.79871	chr18	80606204	80713071	-	Nfatc1	0
chr18	80692317	80693421	1	-0.192292	16	9.3e-06	0.00014	0.60642	0.79871	chr18	80606204	80708173	-	Nfatc1	0
chr18	80692317	80693421	1	-0.192292	16	9.3e-06	0.00014	0.60642	0.79871	chr18	80647434	80713071	-	Nfatc1	0
chr18	80692317	80693421	1	-0.192292	16	9.3e-06	0.00014	0.60642	0.79871	chr18	80647434	80708173	-	Nfatc1	0
chr5	149127055	149127899	1	-0.197714	15	4.8e-05	0.00015	0.50609	0.70381	chr5	149184559	149215434	+	Uspl1	56661
chr10	67540659	67541246	1	-0.200945	20	1.9e-06	0.00015	0.55853	0.75948	chr10	67537868	67542188	+	Egr2	0
chr10	67540659	67541246	1	-0.200945	20	1.9e-06	0.00015	0.55853	0.75948	chr10	67537929	67542188	+	Egr2	0
chr12	40498158	40499163	1	-0.290505	15	4.3e-06	0.00015	0.27749	0.56799	chr12	40446052	40846488	+	Dock4	0
chr5	135276649	135277281	1	-0.146487	25	0.00034	0.00017	0.27569	0.42217	chr5	135291703	135350044	-	Fkbp6	14423
chr9	119475018	119475907	1	-0.180015	10	0.00033	0.00017	0.56637	0.74638	chr9	119483407	119579016	-	Scn5a	7501
chr9	119475018	119475907	1	-0.180015	10	0.00033	0.00017	0.56637	0.74638	chr9	119483407	119562678	-	Scn5a	7501
chr12	76072112	76072874	1	-0.206998	16	8.4e-06	0.00017	0.17934	0.38634	chr12	75818317	76110928	+	Syne2	0
chr19	46137401	46137796	1	-0.294024	10	1.5e-05	0.00017	0.224	0.51802	chr19	46135685	46148325	-	Pitx3	0
chr15	73703444	73704195	1	-0.299452	10	3.1e-05	0.00017	0.25217	0.55162	chr15	73694606	73707505	-	Gpr20	0
chr8	120150271	120151332	1	-0.30055	14	5e-07	0.00017	0.49088	0.79143	chr8	120114151	120165307	+	6430548M08Rik	0
chr8	120150271	120151332	1	-0.30055	14	5e-07	0.00017	0.49088	0.79143	chr8	120114151	120154574	+	6430548M08Rik	0
chr8	120150271	120151332	1	-0.30055	14	5e-07	0.00017	0.49088	0.79143	chr8	120144928	120165307	+	6430548M08Rik	0
chr4	149777123	149777612	1	0.231157	10	3.1e-05	0.00018	0.60152	0.37036	chr4	149744035	149774267	-	Slc25a33	2857
chr19	45588188	45589102	1	-0.113876	10	0.00041	0.00018	0.79966	0.91354	chr19	45578256	45660193	-	Fbxw4	0
chr2	173061933	173062764	1	-0.126438	20	7.8e-06	0.00018	0.75581	0.88225	chr2	173021901	173034731	+	Rbm38	27203
chr4	105337558	105338323	1	-0.127254	10	0.00051	0.00018	0.70412	0.83137	chr4	105157346	105232767	+	Plpp3	104792
chr6	31646521	31647223	1	-0.140244	10	0.0014	0.00018	0.64139	0.78163	chr6	31519492	31563937	-	Podxl	82585
chr15	73566991	73567472	1	-0.143665	10	0.00075	0.00018	0.71042	0.85408	chr15	73512559	73572242	+	Dennd3	0
chr19	57000754	57001521	1	-0.167774	10	0.00013	0.00018	0.73134	0.89912	chr19	56912353	57008575	-	Afap1l2	0
chr8	11044303	11045458	1	-0.188621	17	1.8e-05	0.00018	0.53217	0.72079	chr8	10986963	11008430	-	Irs2	35874
chr2	167656558	167657058	1	-0.221375	13	7.7e-05	0.00018	0.35244	0.57382	chr2	167643224	167661544	-	Tmem189	0
chr6	128069578	128069988	1	-0.252343	10	8e-06	0.00018	0.6592	0.91155	chr6	127961399	128143578	-	Tspan9	0
chr17	26605085	26605557	1	-0.11966	12	1.8e-05	0.00019	0.83263	0.95229	chr17	26561511	26656933	+	Ergic1	0
chr6	120210228	120210370	1	-0.130612	10	0.00067	0.00019	0.74985	0.88046	chr6	120203809	120294559	-	B4galnt3	0
chr7	125492349	125492532	1	-0.157572	10	0.00033	0.00019	0.64541	0.80298	chr7	125467639	125491542	-	Nsmce1	808
chr8	124305189	124306352	1	-0.182581	27	2.3e-06	0.00019	0.54352	0.7261	chr8	124231393	124345723	+	Galnt2	0
chr9	62767157	62767715	1	-0.187247	16	3.4e-05	0.00019	0.49382	0.68107	chr9	62677854	62783979	+	Itga11	0
chr19	6830703	6831875	1	-0.201414	13	0.0001	0.00019	0.59854	0.79995	chr19	6829083	6840627	-	Rps6ka4	0
chr9	121391273	121392127	1	-0.21613	10	0.00025	0.00019	0.5927	0.80883	chr9	121366957	121474918	+	Trak1	0
chr1	153052035	153052619	1	-0.231261	12	0.00012	0.00019	0.50648	0.73774	chr1	152955100	153119261	+	Nmnat2	0
chr11	117888099	117888935	1	-0.246117	16	2.1e-05	0.00019	0.28925	0.53536	chr11	117867948	117873526	-	Tha1	14574
chr10	61313657	61314690	1	-0.282906	12	8.6e-06	0.00019	0.37054	0.65345	chr10	61319656	61383523	-	Pald1	4967
chr8	11395547	11396466	1	-0.314467	13	2.1e-06	0.00019	0.24797	0.56244	chr8	11312804	11449287	+	Col4a2	0
chr18	60652254	60652885	1	-0.324984	10	0.00021	0.00019	0.12326	0.44824	chr18	60593989	60624305	-	Synpo	27950
chr8	120230016	120230189	1	-0.383214	10	6.3e-07	0.00019	0.26541	0.64863	chr8	120166396	120177469	-	Fam92b	52548
chr17	80255236	80255507	1	0.172092	10	5.3e-06	0.0002	0.28356	0.11147	chr17	80238303	80290476	-	Dhx57	0
chr9	78427643	78427746	1	0.169362	10	1.1e-05	0.0002	0.30071	0.13135	chr9	78430517	78443237	-	Mb21d1	2772
chr4	135755929	135756762	1	-0.100998	11	5.5e-05	0.0002	0.84142	0.94242	chr4	135728158	135755383	+	Il22ra1	547
chr10	76004679	76005168	1	-0.148624	10	3.1e-05	0.0002	0.75973	0.90836	chr10	75954513	76009589	+	Gm5134	0
chr11	46278758	46279017	1	-0.152618	10	0.00067	0.0002	0.71241	0.86502	chr11	46193848	46312358	-	Cyfip2	0
chr11	46278758	46279017	1	-0.152618	10	0.00067	0.0002	0.71241	0.86502	chr11	46193848	46312859	-	Cyfip2	0
chr12	80278934	80279373	1	-0.152672	11	8e-05	0.0002	0.73519	0.88786	chr12	80167541	80260381	-	Actn1	18554
chr5	148950188	148950402	1	-0.158797	10	0.0001	0.0002	0.021765	0.18056	chr5	148871583	148928647	-	Katnal1	21542
chr12	83493622	83494419	1	-0.193514	12	8.9e-05	0.0002	0.67236	0.86588	chr12	83213750	83487736	-	Dpf3	5887
chr12	83493622	83494419	1	-0.193514	12	8.9e-05	0.0002	0.67236	0.86588	chr12	83269010	83487736	-	Dpf3	5887
chr19	47321437	47322340	1	-0.198376	11	4e-06	0.0002	0.70395	0.90232	chr19	47260173	47464411	-	Sh3pxd2a	0
chr2	155639347	155639958	1	-0.204044	12	3.5e-06	0.0002	0.67906	0.88311	chr2	155634276	155692384	-	Trpc4ap	0
chr18	35855051	35855815	1	-0.211271	10	0.00011	0.0002	0.59454	0.80581	chr18	35829817	35861688	+	Cxxc5	0
chr16	93738820	93739380	1	-0.213429	10	1.9e-06	0.0002	0.72952	0.94295	chr16	93711906	93810588	+	Dopey2	0
chr16	93738820	93739380	1	-0.213429	10	1.9e-06	0.0002	0.72952	0.94295	chr16	93711906	93740278	+	Dopey2	0
chr11	55405924	55406546	1	-0.215352	10	9.5e-05	0.0002	0.081227	0.29658	chr11	55394158	55420080	-	Sparc	0
chr11	75434605	75435620	1	-0.218296	10	1.3e-05	0.0002	0.66331	0.88161	chr11	75431735	75439501	-	Serpinf2	0
chr4	124618665	124618886	1	-0.222887	10	8.4e-05	0.0002	0.1003	0.32319	chr4	124657645	124660655	+	Pou3f1	38760
chr6	90550285	90550528	1	-0.23737	12	8.1e-07	0.0002	0.10509	0.34246	chr6	90550847	90599171	+	Aldh1l1	320
chr11	107376265	107376996	1	-0.239446	10	1.7e-05	0.0002	0.064621	0.30407	chr11	107207891	107470720	-	Pitpnc1	0
chr15	95934933	95935413	1	-0.26178	10	4e-06	0.0002	0.64943	0.91121	chr15	95790842	95975472	+	Ano6	0
chr18	69506582	69506780	1	-0.262043	10	1.5e-05	0.0002	0.53753	0.79957	chr18	69344491	69687967	+	Tcf4	0
chr18	69506582	69506780	1	-0.262043	10	1.5e-05	0.0002	0.53753	0.79957	chr18	69345720	69687967	+	Tcf4	0
chr11	116822539	116822879	1	-0.304536	11	7.2e-07	0.0002	0.31761	0.62215	chr11	116803399	116828046	-	Mxra7	0
chr11	116822539	116822879	1	-0.304536	11	7.2e-07	0.0002	0.31761	0.62215	chr11	116806571	116828127	-	Mxra7	0
chr1	135740730	135741177	1	-0.361642	10	1.9e-06	0.0002	0.36879	0.73043	chr1	135729196	135752229	+	Csrp1	0
chr11	105166222	105166445	1	0.241703	10	2.4e-06	0.00021	0.71422	0.47252	chr11	105178806	105283959	+	Tlk2	12362
chr5	148341889	148342111	1	0.225323	11	0.0001	0.00021	0.58609	0.36077	chr5	148327409	148392815	-	Slc7a1	0
chr5	148341889	148342111	1	0.225323	11	0.0001	0.00021	0.58609	0.36077	chr5	148327409	148399904	-	Slc7a1	0
chr15	89068389	89068507	1	0.160743	10	3.1e-05	0.00021	0.24884	0.088096	chr15	89059725	89070907	+	Panx2	0
chr6	124999439	124999894	1	0.137317	10	0.0001	0.00021	0.29457	0.15725	chr6	124996719	125003097	+	Pianp	0
chr6	124999439	124999894	1	0.137317	10	0.0001	0.00021	0.29457	0.15725	chr6	124998436	125003097	+	Pianp	0
chr6	124999439	124999894	1	0.137317	10	0.0001	0.00021	0.29457	0.15725	chr6	124998609	125003097	+	Pianp	0
chr6	146304097	146304281	1	-0.119075	10	5.8e-05	0.00021	0.83033	0.9494	chr6	146108298	146502223	-	Itpr2	0
chr10	80808590	80808858	1	-0.124663	12	3.9e-05	0.00021	0.050593	0.17526	chr10	80808495	80813498	-	Jsrp1	0
chr3	131278160	131278407	1	-0.131027	10	1.6e-05	0.00021	0.81535	0.94638	chr3	131233419	131272101	-	Hadh	6060
chr2	167205282	167205985	1	-0.131468	11	0.0001	0.00021	0.74755	0.87902	chr2	167203195	167240537	-	Ptgis	0
chr18	84208478	84208990	1	-0.135784	11	4.9e-05	0.00021	0.78167	0.91745	chr18	84207701	84589504	-	Zfp407	0
chr19	57375778	57376149	1	-0.136368	10	0.00035	0.00021	0.76403	0.9004	chr19	57361008	57389594	+	Fam160b1	0
chr4	8904532	8905143	1	-0.142258	10	9.8e-06	0.00021	0.78817	0.93043	chr4	8690405	8868449	+	Chd7	36084
chr8	103749281	103749945	1	-0.167604	11	5.5e-05	0.00021	0.70228	0.86988	chr8	104101624	104144502	+	Cdh5	351680
chr2	155244653	155245465	1	-0.170871	10	3.7e-05	0.00021	0.74801	0.91888	chr2	155236532	155250277	+	Dynlrb1	0
chr2	155244653	155245465	1	-0.170871	10	3.7e-05	0.00021	0.74801	0.91888	chr2	155236607	155250277	+	Dynlrb1	0
chr18	46465594	46465700	1	-0.177757	10	0.00021	0.00021	0.056489	0.23425	chr18	46504605	46525971	-	Fem1c	38906
chr10	126809561	126809900	1	-0.18945	10	7.5e-06	0.00021	0.21283	0.40228	chr10	126868427	126901371	-	Atp23	58528
chr1	43260570	43261359	1	-0.192268	10	1.7e-05	0.00021	0.70182	0.89409	chr1	43123070	43196761	-	Fhl2	63810
chr17	28510465	28510728	1	-0.204233	10	2.2e-06	0.00021	0.1004	0.30464	chr17	28530860	28538975	+	Armc12	20133
chr6	30467362	30467615	1	-0.205511	10	2.4e-05	0.00021	0.62534	0.83085	chr6	30401854	30455174	+	Klhdc10	12189
chr6	135216195	135216742	1	-0.207861	10	3.3e-05	0.00021	0.63657	0.84443	chr6	135197986	135236240	+	Fam234b	0
chr3	129212990	129213387	1	-0.214209	10	2.2e-06	0.00021	0.060933	0.27514	chr3	129199877	129219594	+	Pitx2	0
chr14	75793662	75794965	1	-0.22006	10	2.2e-06	0.00021	0.68178	0.90184	chr14	75761998	75787037	-	Slc25a30	6626
chr17	80710324	80710570	1	-0.221708	10	7.9e-05	0.00021	0.12131	0.34302	chr17	80580512	80728025	-	Map4k3	0
chr17	85692523	85692830	1	-0.223127	10	7.4e-05	0.00021	0.11878	0.3419	chr17	85684267	85688254	-	Six2	4270
chr18	80565619	80566190	1	-0.232656	10	3.7e-06	0.00021	0.54783	0.78048	chr18	80606204	80713071	-	Nfatc1	40015
chr18	80565619	80566190	1	-0.232656	10	3.7e-06	0.00021	0.54783	0.78048	chr18	80606204	80708173	-	Nfatc1	40015
chr4	114901243	114901671	1	-0.234658	10	7e-05	0.00021	0.064503	0.29916	chr4	114906279	114908898	-	Foxd2	4609
chr14	28509176	28509370	1	-0.240208	11	8.2e-07	0.00021	0.15907	0.39927	chr14	28505472	28525515	+	Wnt5a	0
chr1	182063703	182064170	1	-0.243959	10	2.8e-06	0.00021	0.62468	0.86864	chr1	181896385	182019980	-	Enah	43724
chr3	95945941	95946241	1	-0.247767	10	1.5e-06	0.00021	0.39123	0.639	chr3	95929256	95947387	+	Anp32e	0
chr18	80567121	80567502	1	-0.248233	10	0.00037	0.00021	0.21508	0.46332	chr18	80606204	80713071	-	Nfatc1	38703
chr18	80567121	80567502	1	-0.248233	10	0.00037	0.00021	0.21508	0.46332	chr18	80606204	80708173	-	Nfatc1	38703
chr15	99807250	99807660	1	-0.260659	10	2.9e-05	0.00021	0.63775	0.89841	chr15	99778467	99820149	-	Lima1	0
chr15	99807250	99807660	1	-0.260659	10	2.9e-05	0.00021	0.63775	0.89841	chr15	99778467	99875456	-	Lima1	0
chr6	98990889	98991403	1	-0.266246	10	4.9e-06	0.00021	0.60113	0.86737	chr6	98925341	99435345	-	Foxp1	0
chr6	98990889	98991403	1	-0.266246	10	4.9e-06	0.00021	0.60113	0.86737	chr6	98925341	99520993	-	Foxp1	0
chr6	98990889	98991403	1	-0.266246	10	4.9e-06	0.00021	0.60113	0.86737	chr6	98925341	99266515	-	Foxp1	0
chr6	98990889	98991403	1	-0.266246	10	4.9e-06	0.00021	0.60113	0.86737	chr6	98925341	99028298	-	Foxp1	0
chr19	43882876	43883432	1	-0.271435	10	0.002	0.00021	0.25702	0.52845	chr19	43846814	43940198	-	Dnmbp	0
chr9	63772007	63772701	1	-0.273569	10	1.3e-05	0.00021	0.46916	0.74273	chr9	63646766	63757994	-	Smad3	14014
chr8	122520662	122521234	1	-0.276541	11	7.2e-07	0.00021	0.44752	0.72406	chr8	122481697	122551329	-	Piezo1	0
chr8	120072226	120072691	1	-0.2782	10	3.2e-06	0.00021	0.44954	0.72774	chr8	120081094	120101472	-	Zdhhc7	8404
chr18	60624905	60625171	1	-0.296555	10	2.9e-05	0.00021	0.26303	0.55958	chr18	60593989	60624305	-	Synpo	601
chr7	132260223	132261272	1	-0.300023	10	1.7e-06	0.00021	0.60477	0.90479	chr7	132236254	132317155	-	Chst15	0
chr3	31061067	31061378	1	-0.319087	10	4e-07	0.00021	0.17248	0.49157	chr3	30995770	31052740	+	Prkci	8328
chr4	155155569	155155911	1	-0.351707	10	3.2e-06	0.00021	0.40157	0.75327	chr4	155154074	155222535	-	Ski	0
chr10	61881282	61881923	1	-0.120026	15	9.2e-05	0.00022	0.79283	0.91285	chr10	61838233	61979108	-	Col13a1	0
chr7	139565651	139567171	1	-0.166866	17	6.4e-05	0.00022	0.66688	0.83375	chr7	139389108	139579652	+	Inpp5a	0
chr5	118260717	118261179	1	-0.10215	15	6.8e-06	0.00023	0.85597	0.95812	chr5	118245226	118263114	+	2410131K14Rik	0
chr8	14999211	15000033	1	-0.167902	15	2.7e-06	0.00023	0.66999	0.83789	chr8	14911662	15001085	+	Arhgef10	0
chr8	84659775	84660445	1	-0.175659	14	1.1e-05	0.00023	0.06956	0.24522	chr8	84661330	84662852	-	Ier2	886
chr1	34237195	34237838	1	-0.311605	13	7e-07	0.00023	0.45767	0.76928	chr1	33908224	34308662	+	Dst	0
chr1	34237195	34237838	1	-0.311605	13	7e-07	0.00023	0.45767	0.76928	chr1	34011824	34308662	+	Dst	0
chr11	99985193	99985483	1	0.20851	15	1e-05	0.00024	0.68655	0.47804	chr11	99984702	99986593	-	Krtap16-1	0
chr8	88020926	88021865	1	-0.12479	14	0.00013	0.00025	0.79352	0.91831	chr8	87661809	87959595	-	Zfp423	61332
chr8	114460605	114461882	1	-0.136707	21	1.4e-05	0.00026	0.71109	0.8478	chr8	114439651	115352712	+	Wwox	0
chr15	35299531	35300239	1	-0.193238	21	3e-05	0.00026	0.29058	0.48381	chr15	35296111	35303305	+	Osr2	0
chr3	83988355	83989249	1	-0.19838	14	6.6e-05	0.00026	0.54747	0.74585	chr3	83898286	84040161	-	D930015E06Rik	0
chr10	39541289	39542835	1	-0.268425	17	1.5e-06	0.00026	0.21501	0.48343	chr10	39369798	39565374	+	Fyn	0
chr5	25956864	25956945	1	0.119534	14	9.9e-06	0.00027	0.2238	0.10427	chr5	25949796	25954344	-	Gm21671	2521
chr8	70327442	70328145	1	-0.142757	14	1.9e-05	0.00027	0.72601	0.86877	chr8	70315774	70331588	+	Cers1	0
chr8	70327442	70328145	1	-0.142757	14	1.9e-05	0.00027	0.72601	0.86877	chr8	70315774	70331592	+	Gdf1	0
chr8	115684242	115684659	1	-0.149876	14	3.2e-05	0.00027	0.72572	0.8756	chr8	115703252	115706894	-	Maf	18594
chr4	136125503	136127557	1	-0.152246	26	3e-05	0.00027	0.59336	0.74561	chr4	136143821	136145392	+	Id3	16265
chr5	134142125	134142786	1	-0.167921	14	8e-05	0.00027	0.69883	0.86675	chr5	134099747	134141758	+	Gatsl2	368
chr1	90282910	90283769	1	-0.259406	13	1.8e-05	0.00027	0.49024	0.74964	chr1	90203979	90215722	+	Ackr3	67189
chr17	8928717	8929239	1	-0.206839	11	8e-05	0.00028	0.66227	0.86911	chr17	8526800	8986648	+	Pde10a	0
chr17	8928717	8929239	1	-0.206839	11	8e-05	0.00028	0.66227	0.86911	chr17	8801744	8986648	+	Pde10a	0
chr17	8928717	8929239	1	-0.206839	11	8e-05	0.00028	0.66227	0.86911	chr17	8849984	8986648	+	Pde10a	0
chr15	77767317	77767637	1	-0.231358	13	3.9e-05	0.00028	0.52108	0.75243	chr15	77760584	77842175	-	Myh9	0
chr8	79083425	79084078	1	-0.252241	10	0.00037	0.00028	0.11608	0.36832	chr8	79028436	79193766	+	Zfp827	0
chr7	127108545	127108909	1	0.2304	10	3.1e-05	0.00029	0.5484	0.318	chr7	127107769	127122029	-	Qprt	0
chr2	160377053	160378081	1	-0.162019	12	0.00064	0.00029	0.60092	0.76294	chr2	160363676	160367065	-	Mafb	9989
chr7	98115667	98116548	1	-0.189374	13	1.4e-05	0.00029	0.67507	0.86444	chr7	98051053	98119493	-	Myo7a	0
chr7	98115667	98116548	1	-0.189374	13	1.4e-05	0.00029	0.67507	0.86444	chr7	98051059	98119493	-	Myo7a	0
chr5	33224760	33225880	1	-0.203002	13	5.5e-05	0.00029	0.54914	0.75214	chr5	33213517	33218238	-	Spon2	6523
chr5	122447872	122448648	1	-0.21556	10	3.5e-05	0.00029	0.59306	0.80862	chr5	122422443	122444911	+	Anapc7	2962
chr11	69371798	69372550	1	-0.216415	12	0.00036	0.00029	0.44668	0.66309	chr11	69343272	69369426	-	Chd3	2373
chr17	24638646	24639509	1	-0.276517	13	7.4e-05	0.00029	0.4001	0.67662	chr17	24632681	24638838	+	Nthl1	0
chr17	24638646	24639509	1	-0.276517	13	7.4e-05	0.00029	0.4001	0.67662	chr17	24639281	24650305	-	Slc9a3r2	0
chr17	24638646	24639509	1	-0.276517	13	7.4e-05	0.00029	0.4001	0.67662	chr17	24639281	24644957	-	Slc9a3r2	0
chr11	116384036	116384454	1	-0.154557	10	0.00088	0.0003	0.43576	0.59031	chr11	116336344	116413032	-	Rnf157	0
chr10	127351910	127352488	1	-0.157739	16	8.1e-05	0.0003	0.65965	0.81739	chr10	127349401	127351848	-	Inhbe	63
chr5	98184318	98184760	1	-0.163425	16	0.00022	0.0003	0.21299	0.37641	chr5	98180868	98187448	+	Prdm8	0
chr7	45240973	45241245	1	-0.169986	13	1.2e-05	0.0003	0.059241	0.22923	chr7	45240752	45273365	+	Slc6a16	0
chr5	139439878	139441539	1	-0.180069	16	1.6e-05	0.0003	0.65486	0.83493	chr5	139359738	139460534	-	3110082I17Rik	0
chr19	38623861	38624516	1	-0.189991	13	5.3e-05	0.0003	0.41436	0.60435	chr19	38524196	38785100	+	Plce1	0
chr2	119897959	119898565	1	-0.216786	13	2.8e-06	0.0003	0.07388	0.29067	chr2	119897227	119969581	+	Mga	0
chr5	124951452	124951955	1	-0.232135	10	0.00019	0.0003	0.38439	0.61653	chr5	125003474	125012547	+	Rflna	51520
chr12	110203010	110203661	1	0.219487	10	0.00067	0.00031	0.47715	0.25766	chr12	110279229	110281097	+	Dio3	75569
chr16	11170727	11171744	1	-0.120808	10	0.00014	0.00031	0.75246	0.87327	chr16	11136593	11176393	-	Zc3h7a	0
chr9	66275363	66275813	1	-0.149407	12	0.00021	0.00031	0.023407	0.17281	chr9	66158225	66272242	+	Dapk2	3122
chr6	108402792	108403474	1	-0.175545	12	3.4e-05	0.00031	0.73398	0.90952	chr6	108213095	108551116	+	Itpr1	0
chr8	95109630	95110298	1	-0.183702	18	2.1e-07	0.00031	0.69144	0.87514	chr8	95099827	95113342	-	Kifc3	0
chr8	95109630	95110298	1	-0.183702	18	2.1e-07	0.00031	0.69144	0.87514	chr8	95099827	95142540	-	Kifc3	0
chr7	141611251	141613031	1	-0.205753	24	2.5e-06	0.00031	0.47923	0.68498	chr7	141562179	141633011	+	Ap2a2	0
chr10	42893973	42895019	1	-0.226213	12	0.00017	0.00031	0.49265	0.71887	chr10	42860511	42960782	+	Scml4	0
chr11	60731006	60731698	1	0.193277	19	9.3e-05	0.00032	0.60688	0.4136	chr11	60728397	60732951	+	Mief2	0
chr9	123215307	123216050	1	0.111045	12	0.00036	0.00032	0.226	0.11496	chr9	123172284	123216038	-	Cdcp1	0
chr2	120061761	120063211	1	-0.124425	20	2.8e-06	0.00032	0.76653	0.89095	chr2	120033432	120043032	+	Pla2g4b	18730
chr15	100301543	100301954	1	-0.12796	10	0.0006	0.00032	0.74047	0.86843	chr15	100304816	100314348	+	Mettl7a1	2863
chr8	93920305	93921028	1	-0.132897	12	4.6e-05	0.00032	0.79384	0.92673	chr8	93810837	93969388	+	Gnao1	0
chr8	93920305	93921028	1	-0.132897	12	4.6e-05	0.00032	0.79384	0.92673	chr8	93810837	93960694	+	Gnao1	0
chr1	179106594	179106861	1	-0.192071	10	3.1e-05	0.00032	0.65862	0.85069	chr1	178955038	179518003	-	Smyd3	0
chr4	135245685	135246080	1	-0.196976	10	4.9e-06	0.00032	0.7082	0.90517	chr4	135213969	135272760	-	Clic4	0
chr7	133014827	133015350	1	-0.21517	10	0.001	0.00032	0.57774	0.79291	chr7	132987010	133015247	-	Ctbp2	0
chr7	133014827	133015350	1	-0.21517	10	0.001	0.00032	0.57774	0.79291	chr7	132987010	133081860	-	Ctbp2	0
chr7	133014827	133015350	1	-0.21517	10	0.001	0.00032	0.57774	0.79291	chr7	132987010	133123483	-	Ctbp2	0
chr7	101409124	101409322	1	-0.219354	10	3.7e-05	0.00032	0.56845	0.7878	chr7	101348068	101412586	+	Arap1	0
chr7	101409124	101409322	1	-0.219354	10	3.7e-05	0.00032	0.56845	0.7878	chr7	101378121	101412586	+	Arap1	0
chr7	101409124	101409322	1	-0.219354	10	3.7e-05	0.00032	0.56845	0.7878	chr7	101385525	101412586	+	Arap1	0
chr7	101409124	101409322	1	-0.219354	10	3.7e-05	0.00032	0.56845	0.7878	chr7	101394387	101412586	+	Arap1	0
chr4	45446112	45447255	1	-0.220368	12	2.1e-06	0.00032	0.65872	0.87909	chr4	45423275	45530828	-	Shb	0
chr9	58324992	58325705	1	-0.222912	12	4.1e-05	0.00032	0.52713	0.75004	chr9	58287722	58313212	-	Loxl1	11781
chr2	156334653	156335448	1	-0.23267	11	3.9e-07	0.00032	0.65344	0.88611	chr2	156312472	156375638	+	Cnbd2	0
chr2	156334653	156335448	1	-0.23267	11	3.9e-07	0.00032	0.65344	0.88611	chr2	156312472	156357102	+	Cnbd2	0
chr8	115251064	115252246	1	-0.248433	11	6.6e-06	0.00032	0.68361	0.93204	chr8	114439651	115352712	+	Wwox	0
chr17	28019332	28020208	1	-0.250198	12	1.8e-05	0.00032	0.49777	0.74797	chr17	27909305	28062779	+	Anks1	0
chr11	76354561	76355290	1	-0.262336	10	2.1e-05	0.00032	0.59298	0.85531	chr11	76257225	76399141	-	Nxn	0
chr2	155902976	155903524	1	-0.266675	10	1.7e-05	0.00032	0.43506	0.70174	chr2	155846885	155930310	-	Uqcc1	0
chr13	94106401	94106948	1	-0.280058	10	6.6e-05	0.00032	0.29979	0.57985	chr13	94057795	94195409	+	Lhfpl2	0
chr18	39389251	39389755	1	0.204065	12	1.1e-05	0.00033	0.50808	0.30402	chr18	38993144	39376285	+	Arhgap26	12967
chr8	20297104	20297515	1	0.112899	23	1.8e-06	0.00033	0.15172	0.03882	chr8	20337663	20363202	-	Gm15319	40149
chr10	95273144	95273745	1	-0.108869	12	5.3e-05	0.00033	0.82537	0.93424	chr10	95174739	95323709	-	Cradd	0
chr10	95273144	95273745	1	-0.108869	12	5.3e-05	0.00033	0.82537	0.93424	chr10	95174739	95324137	-	Cradd	0
chr7	28866037	28866163	1	-0.115008	12	2.2e-05	0.00033	0.045937	0.16094	chr7	28864385	28866284	+	Lgals7	0
chr8	122713919	122715334	1	-0.144381	17	0.00032	0.00033	0.73722	0.8816	chr8	122625135	122699109	-	Cbfa2t3	14811
chr14	100286696	100287199	1	-0.182001	12	1.8e-05	0.00033	0.07288	0.25488	chr14	99870639	100149796	-	Klf12	136901
chr4	54327874	54328423	1	-0.19081	12	8.9e-05	0.00033	0.50925	0.70006	chr4	53826044	53862018	+	Tmem38b	465857
chr16	18459946	18460295	1	-0.196351	10	0.00029	0.00033	0.061045	0.2574	chr16	18426416	18479073	+	Txnrd2	0
chr18	77200033	77200748	1	-0.20814	12	1.2e-05	0.00033	0.65605	0.86419	chr18	77185846	77255450	+	St8sia5	0
chr19	10247801	10248740	1	-0.223989	11	0.00052	0.00033	0.46788	0.69187	chr19	10245264	10304877	-	Dagla	0
chr14	24207465	24207937	1	-0.226294	10	7.9e-05	0.00033	0.49791	0.72421	chr14	24133952	24245920	-	Dlg5	0
chr5	111217344	111217805	1	-0.22835	12	8.9e-05	0.00033	0.40065	0.629	chr5	110879802	111289779	+	Ttc28	0
chr5	137645072	137645176	1	-0.22917	10	1.8e-05	0.00033	0.1224	0.35158	chr5	137643031	137645714	-	Irs3	0
chr9	119430957	119431284	1	-0.261623	12	3.1e-06	0.00033	0.50372	0.76534	chr9	119402177	119442148	+	Acvr2b	0
chr4	148985571	148986377	1	-0.267128	12	0.00031	0.00033	0.27088	0.53801	chr4	148960534	149099812	-	Pex14	0
chr5	92843930	92844515	1	-0.27077	10	0.00016	0.00033	0.49203	0.7628	chr5	92683434	92965759	+	Shroom3	0
chr5	92843930	92844515	1	-0.27077	10	0.00016	0.00033	0.49203	0.7628	chr5	92809381	92965759	+	Shroom3	0
chr7	80386782	80386957	1	-0.272912	12	4e-07	0.00033	0.24397	0.51688	chr7	80377757	80387946	-	Fes	0
chr4	106949082	106950084	1	-0.297487	10	2.7e-05	0.00033	0.41264	0.71012	chr4	106911469	107049694	+	Ssbp3	0
chr4	149574548	149574974	1	-0.302188	12	6.8e-07	0.00033	0.2689	0.57109	chr4	149518240	149566437	+	Ctnnbip1	8112
chr4	149574548	149574974	1	-0.302188	12	6.8e-07	0.00033	0.2689	0.57109	chr4	149545116	149566437	+	Ctnnbip1	8112
chr9	67507311	67508266	1	-0.336063	10	5.7e-06	0.00033	0.4777	0.81376	chr9	67217084	67559703	-	Tln2	0
chr9	106338210	106339140	1	-0.339953	10	1.2e-05	0.00033	0.23336	0.57331	chr9	106281060	106349891	+	Poc1a	0
chr4	47049374	47049836	1	-0.132157	10	2.7e-05	0.00034	0.80372	0.93588	chr4	47015688	47057306	-	Anks6	0
chr12	76892810	76893630	1	-0.135615	10	0.00041	0.00034	0.79435	0.92996	chr12	76837466	76921412	+	Fntb	0
chr17	86809340	86809598	1	-0.144019	10	2.7e-05	0.00034	0.7959	0.93992	chr17	86753863	86833410	+	Epas1	0
chr9	103224760	103225986	1	-0.149528	10	0.00013	0.00034	0.75615	0.90568	chr9	103208875	103230286	-	Trf	0
chr7	98870874	98871150	1	-0.184921	10	2.4e-05	0.00034	0.20125	0.38618	chr7	98886742	99141144	-	Uvrag	15593
chr4	43532250	43532837	1	-0.189937	10	8.6e-06	0.00034	0.64093	0.83087	chr4	43531512	43562583	-	Tln1	0
chr8	123778173	123778801	1	-0.19947	10	5.4e-05	0.00034	0.6695	0.86897	chr8	123805995	123835291	+	Rab4a	27195
chr17	45703254	45703690	1	-0.201815	10	0.00025	0.00034	0.34561	0.54742	chr17	45686371	45698495	+	Mrpl14	4760
chr19	37689875	37690592	1	-0.224456	10	0.00028	0.00034	0.51557	0.74003	chr19	37685679	37693307	+	Cyp26c1	0
chr9	119082180	119082891	1	-0.240158	11	8.9e-05	0.00034	0.32813	0.56829	chr9	119071527	119088261	-	Plcd1	0
chr9	119082180	119082891	1	-0.240158	11	8.9e-05	0.00034	0.32813	0.56829	chr9	119071527	119093502	-	Plcd1	0
chr3	129203243	129203621	1	-0.246531	10	1.1e-05	0.00034	0.10415	0.35068	chr3	129199877	129219594	+	Pitx2	0
chr14	118922775	118923157	1	-0.24662	10	0.00021	0.00034	0.073073	0.31969	chr14	118875519	118925470	-	Dzip1	0
chr10	61359567	61360266	1	-0.250577	10	0.00016	0.00034	0.33498	0.58555	chr10	61319656	61383523	-	Pald1	0
chr19	40365028	40365585	1	-0.263871	10	2.7e-05	0.00034	0.30547	0.56935	chr19	40292039	40513812	-	Sorbs1	0
chr19	40365028	40365585	1	-0.263871	10	2.7e-05	0.00034	0.30547	0.56935	chr19	40292039	40513736	-	Sorbs1	0
chr19	40365028	40365585	1	-0.263871	10	2.7e-05	0.00034	0.30547	0.56935	chr19	40292039	40451398	-	Sorbs1	0
chr19	40365028	40365585	1	-0.263871	10	2.7e-05	0.00034	0.30547	0.56935	chr19	40292039	40402310	-	Sorbs1	0
chr18	80568483	80569281	1	-0.287026	10	4.3e-07	0.00034	0.60717	0.8942	chr18	80606204	80713071	-	Nfatc1	36924
chr18	80568483	80569281	1	-0.287026	10	4.3e-07	0.00034	0.60717	0.8942	chr18	80606204	80708173	-	Nfatc1	36924
chr16	20701470	20701897	1	-0.30081	10	1.9e-05	0.00034	0.40625	0.70706	chr16	20695056	20703036	+	Fam131a	0
chr15	77827238	77828079	1	-0.310225	10	5.3e-06	0.00034	0.15778	0.468	chr15	77760584	77842175	-	Myh9	0
chr4	54283009	54283275	1	0.232649	10	3.2e-06	0.00035	0.59995	0.36731	chr4	53826044	53862018	+	Tmem38b	420992
chr1	186189444	186189670	1	0.189398	10	0.00018	0.00035	0.41003	0.22063	chr1	186087731	186117310	-	Lyplal1	72135
chr18	37817088	37817637	1	-0.116114	11	0.00012	0.00035	0.82202	0.93813	chr18	36952647	37841872	+	Gm37013	0
chr18	37817088	37817637	1	-0.116114	11	0.00012	0.00035	0.82202	0.93813	chr18	36967630	37841872	+	Gm38666	0
chr18	37817088	37817637	1	-0.116114	11	0.00012	0.00035	0.82202	0.93813	chr18	36973801	37841872	+	Gm38667	0
chr18	37817088	37817637	1	-0.116114	11	0.00012	0.00035	0.82202	0.93813	chr18	37661944	37841870	+	Pcdhga1	0
chr18	37817088	37817637	1	-0.116114	11	0.00012	0.00035	0.82202	0.93813	chr18	37669104	37841870	+	Pcdhga2	0
chr18	37817088	37817637	1	-0.116114	11	0.00012	0.00035	0.82202	0.93813	chr18	37674334	37841872	+	Pcdhga3	0
chr18	37817088	37817637	1	-0.116114	11	0.00012	0.00035	0.82202	0.93813	chr18	37680457	37841870	+	Pcdhgb1	0
chr18	37817088	37817637	1	-0.116114	11	0.00012	0.00035	0.82202	0.93813	chr18	37685399	37841870	+	Pcdhga4	0
chr18	37817088	37817637	1	-0.116114	11	0.00012	0.00035	0.82202	0.93813	chr18	37689858	37841872	+	Pcdhgb2	0
chr18	37817088	37817637	1	-0.116114	11	0.00012	0.00035	0.82202	0.93813	chr18	37694500	37841870	+	Pcdhga5	0
chr18	37817088	37817637	1	-0.116114	11	0.00012	0.00035	0.82202	0.93813	chr18	37707228	37841870	+	Pcdhga6	0
chr18	37817088	37817637	1	-0.116114	11	0.00012	0.00035	0.82202	0.93813	chr18	37714833	37841872	+	Pcdhga7	0
chr18	37817088	37817637	1	-0.116114	11	0.00012	0.00035	0.82202	0.93813	chr18	37720553	37841870	+	Pcdhgb4	0
chr18	37817088	37817637	1	-0.116114	11	0.00012	0.00035	0.82202	0.93813	chr18	37725705	37841872	+	Pcdhga8	0
chr18	37817088	37817637	1	-0.116114	11	0.00012	0.00035	0.82202	0.93813	chr18	37731153	37841870	+	Pcdhgb5	0
chr18	37817088	37817637	1	-0.116114	11	0.00012	0.00035	0.82202	0.93813	chr18	37736935	37841863	+	Pcdhga9	0
chr18	37817088	37817637	1	-0.116114	11	0.00012	0.00035	0.82202	0.93813	chr18	37742093	37841872	+	Pcdhgb6	0
chr18	37817088	37817637	1	-0.116114	11	0.00012	0.00035	0.82202	0.93813	chr18	37747187	37841870	+	Pcdhga10	0
chr18	37817088	37817637	1	-0.116114	11	0.00012	0.00035	0.82202	0.93813	chr18	37751778	37841870	+	Pcdhgb7	0
chr18	37817088	37817637	1	-0.116114	11	0.00012	0.00035	0.82202	0.93813	chr18	37755772	37841872	+	Pcdhga11	0
chr18	37817088	37817637	1	-0.116114	11	0.00012	0.00035	0.82202	0.93813	chr18	37761800	37841872	+	Pcdhgb8	0
chr18	37817088	37817637	1	-0.116114	11	0.00012	0.00035	0.82202	0.93813	chr18	37765579	37841872	+	Pcdhga12	0
chr18	37817088	37817637	1	-0.116114	11	0.00012	0.00035	0.82202	0.93813	chr18	37806409	37841872	+	Pcdhgc3	0
chr18	37817088	37817637	1	-0.116114	11	0.00012	0.00035	0.82202	0.93813	chr18	37815078	37841872	+	Pcdhgc4	0
chr13	95629529	95630146	1	-0.132051	10	0.00013	0.00035	0.80175	0.9338	chr13	95627176	95891922	-	Iqgap2	0
chr4	149026377	149027270	1	-0.138992	10	0.00017	0.00035	0.7713	0.91029	chr4	148960534	149099812	-	Pex14	0
chr10	52027851	52027986	1	-0.142775	10	9.5e-05	0.00035	0.031898	0.17467	chr10	52022501	52028471	+	Vgll2	0
chr4	137939114	137940222	1	-0.144776	10	9.5e-05	0.00035	0.78408	0.92885	chr4	137862236	137965229	+	Ece1	0
chr11	94938072	94938422	1	-0.159988	10	1.2e-05	0.00035	0.04764	0.20763	chr11	94936223	94953042	+	Col1a1	0
chr7	65393927	65394185	1	-0.166363	10	0.00028	0.00035	0.064869	0.23123	chr7	65296164	65371244	-	Tjp1	22684
chr15	84492196	84492530	1	-0.180772	11	2.5e-05	0.00035	0.71103	0.8918	chr15	84379202	84447097	-	1810041L15Rik	45100
chr3	95172259	95172401	1	-0.18316	10	0.00014	0.00035	0.73232	0.91548	chr3	95160419	95174050	+	Sema6c	0
chr3	95172259	95172401	1	-0.18316	10	0.00014	0.00035	0.73232	0.91548	chr3	95164338	95174050	+	Sema6c	0
chr13	37506179	37506475	1	-0.183506	10	0.0033	0.00035	0.20847	0.39197	chr13	37345344	37419036	+	Ly86	87144
chr16	94248431	94248833	1	-0.183696	10	0.00019	0.00035	0.69285	0.87654	chr16	94129305	94287856	-	Hlcs	0
chr7	49497852	49498289	1	-0.183975	10	3.2e-06	0.00035	0.75183	0.9358	chr7	48959072	49610088	+	Nav2	0
chr7	49497852	49498289	1	-0.183975	10	3.2e-06	0.00035	0.75183	0.9358	chr7	49246188	49610088	+	Nav2	0
chr2	168721475	168722037	1	-0.189636	10	5.8e-05	0.00035	0.65806	0.84769	chr2	168634437	168742136	-	Atp9a	0
chr2	168721475	168722037	1	-0.189636	10	5.8e-05	0.00035	0.65806	0.84769	chr2	168634437	168741800	-	Atp9a	0
chr2	168721475	168722037	1	-0.189636	10	5.8e-05	0.00035	0.65806	0.84769	chr2	168634437	168734339	-	Atp9a	0
chr18	54974985	54975582	1	-0.194621	10	0.00014	0.00035	0.68997	0.88459	chr18	54888044	54990180	-	Zfp608	0
chr9	119028128	119029152	1	-0.197583	10	6.6e-05	0.00035	0.66025	0.85783	chr9	118926535	119044119	+	Ctdspl	0
chr15	78680342	78681073	1	-0.199734	19	1.2e-05	0.00035	0.47624	0.67597	chr15	78670006	78718113	-	Elfn2	0
chr18	35042135	35042796	1	-0.204019	10	0.00028	0.00035	0.57374	0.77776	chr18	35118911	35254775	+	Ctnna1	76116
chr8	108922798	108924424	1	-0.208824	17	1.6e-06	0.00035	0.67608	0.8849	chr8	108714643	108961636	+	Zfhx3	0
chr1	191481245	191482193	1	-0.210451	10	5.1e-05	0.00035	0.62985	0.84031	chr1	191537355	191575544	-	Dtl	55163
chr17	5171931	5173239	1	-0.220144	10	0.00012	0.00035	0.45282	0.67297	chr17	4995073	5347656	+	Arid1b	0
chr4	135970584	135971167	1	-0.220903	10	1.3e-05	0.00035	0.67428	0.89518	chr4	135968224	135972594	-	Lypla2	0
chr4	137923202	137923506	1	-0.222961	10	0.00018	0.00035	0.57806	0.80102	chr4	137862236	137965229	+	Ece1	0
chr4	141019007	141019791	1	-0.225978	10	4.5e-05	0.00035	0.59585	0.82183	chr4	141016636	141060545	-	Crocc	0
chr4	141019007	141019791	1	-0.225978	10	4.5e-05	0.00035	0.59585	0.82183	chr4	141016636	141053661	-	Crocc	0
chr2	145885069	145885670	1	-0.230512	11	5.8e-06	0.00035	0.1815	0.41202	chr2	145786115	145887616	+	Rin2	0
chr3	8737413	8738318	1	-0.235081	10	8e-06	0.00035	0.67452	0.90961	chr3	8802145	8923857	-	Mrps28	63828
chr5	130089229	130090058	1	-0.236118	10	4.5e-05	0.00035	0.23529	0.47141	chr5	130073325	130135733	+	Tpst1	0
chr5	130089229	130090058	1	-0.236118	10	4.5e-05	0.00035	0.23529	0.47141	chr5	130079369	130135733	+	Tpst1	0
chr10	69372480	69372918	1	-0.242782	10	2.8e-06	0.00035	0.63942	0.8822	chr10	69336634	69352912	-	Cdk1	19569
chr7	82722041	82722764	1	-0.257033	10	1.9e-06	0.00035	0.58093	0.83797	chr7	82648613	82777852	+	Efl1	0
chr3	94958021	94958876	1	-0.25978	10	7.4e-05	0.00035	0.47167	0.73145	chr3	94955014	94961561	+	Rfx5	0
chr15	86095916	86096424	1	-0.264905	10	5.8e-05	0.00035	0.52998	0.79489	chr15	86057694	86137636	+	Gramd4	0
chr15	86095916	86096424	1	-0.264905	10	5.8e-05	0.00035	0.52998	0.79489	chr15	86058726	86137636	+	Gramd4	0
chr12	100123203	100123796	1	-0.275344	10	1.3e-06	0.00035	0.36872	0.64407	chr12	100125449	100159653	-	Nrde2	1654
chr4	149874202	149875016	1	-0.281881	10	5.4e-07	0.00035	0.56944	0.85132	chr4	149896283	149955006	-	Spsb1	21268
chr9	59279220	59279988	1	-0.283239	10	4.2e-05	0.00035	0.52732	0.81056	chr9	59291571	59316200	+	Adpgk	11584
chr11	50675317	50675975	1	-0.327666	10	3.1e-05	0.00035	0.52231	0.84998	chr11	50602084	50807573	+	Adamts2	0
chr8	108699271	108700163	1	-0.329115	11	6.2e-06	0.00035	0.17042	0.49953	chr8	108714643	108961636	+	Zfhx3	14481
chr4	9843204	9843280	1	-0.34306	11	1.6e-06	0.00035	0.10829	0.45135	chr4	9844371	9862345	+	Gdf6	1092
chr14	25748812	25749409	1	-0.349441	10	9.8e-06	0.00035	0.26673	0.61617	chr14	25711639	25768856	-	Zcchc24	0
chr2	26500495	26501276	1	-0.377924	10	8e-06	0.00035	0.20332	0.58125	chr2	26457901	26503822	-	Notch1	0
chr19	47278234	47278524	1	-0.106695	10	0.0028	0.00036	0.78363	0.89032	chr19	47260173	47464411	-	Sh3pxd2a	0
chr11	102845545	102846745	1	-0.109907	21	0.00017	0.00036	0.73542	0.84532	chr11	102838471	102880975	-	Eftud2	0
chr13	40734916	40735101	1	-0.116098	10	8.4e-05	0.00036	0.0075	0.1236	chr13	40715302	40734920	-	Tfap2a	0
chr6	84135923	84136732	1	-0.146652	10	1.9e-05	0.00036	0.76509	0.91175	chr6	84008597	84211059	+	Dysf	0
chr6	84135923	84136732	1	-0.146652	10	1.9e-05	0.00036	0.76509	0.91175	chr6	84019385	84211059	+	Dysf	0
chr9	83194042	83194079	1	-0.153076	10	9.5e-05	0.00036	0.80966	0.96274	chr9	83109941	83146607	-	Hmgn3	47436
chr8	123700350	123701080	1	-0.240541	10	0.00021	0.00036	0.33629	0.57683	chr8	123653928	123663880	+	Rhou	36471
chr12	91685915	91686465	1	-0.242427	10	1.8e-05	0.00036	0.38463	0.62706	chr12	91633008	91786436	-	Ston2	0
chr1	164859979	164860620	1	-0.2684	10	5.4e-05	0.00036	0.56922	0.83762	chr1	164796731	164824266	+	Dpt	35714
chr4	147219597	147219844	1	0.158592	17	0.00028	0.00038	0.90851	0.74991	chr4	147175865	147513420	+	Zfp982	0
chr6	114692148	114693079	1	-0.125365	19	0.00015	0.00038	0.73084	0.8562	chr6	114643096	114860614	+	Atg7	0
chr8	122621363	122623924	1	-0.187427	19	8.8e-07	0.00038	0.67078	0.85821	chr8	122619470	122622735	-	Pabpn1l	0
chr11	118162034	118162574	1	-0.200924	14	0.00016	0.00038	0.38892	0.58985	chr11	118164165	118212742	-	Cyth1	1592
chr11	118162034	118162574	1	-0.200924	14	0.00016	0.00038	0.38892	0.58985	chr11	118164165	118248592	-	Cyth1	1592
chr12	113028243	113029618	1	-0.226069	17	1.9e-05	0.00039	0.34452	0.57059	chr12	113014507	113074401	+	Pacs2	0
chr15	79729919	79730354	1	-0.11318	12	0.00025	0.00041	0.81275	0.92593	chr15	79724067	79742536	-	Sun2	0
chr6	140467641	140468337	1	-0.167227	14	3.9e-05	0.00041	0.62445	0.79167	chr6	140424098	140594906	+	Plekha5	0
chr15	53340925	53341468	1	-0.327555	11	8.5e-05	0.00041	0.51104	0.83859	chr15	53068260	53346183	-	Ext1	0
chr1	36552870	36553638	1	-0.100473	14	0.00013	0.00042	0.80641	0.90688	chr1	36548638	36558381	-	Sema4c	0
chr1	36552870	36553638	1	-0.100473	14	0.00013	0.00042	0.80641	0.90688	chr1	36548638	36557557	-	Sema4c	0
chr7	132715098	132715954	1	-0.153904	16	0.00026	0.00042	0.66301	0.81691	chr7	132712083	132813196	-	Fam53b	0
chr7	132715098	132715954	1	-0.153904	16	0.00026	0.00042	0.66301	0.81691	chr7	132712083	132786935	-	Fam53b	0
chr7	132715098	132715954	1	-0.153904	16	0.00026	0.00042	0.66301	0.81691	chr7	132712083	132776916	-	Fam53b	0
chr5	125226353	125227084	1	-0.120168	18	0.0025	0.00043	0.1493	0.26947	chr5	125017152	125179214	-	Ncor2	47140
chr14	67232146	67233274	1	-0.165141	19	0.00016	0.00043	0.17989	0.34503	chr14	67233291	67430952	+	Ebf2	18
chr4	107458600	107459450	1	-0.170953	20	9e-06	0.00043	0.62831	0.79926	chr4	107434718	107635059	+	Glis1	0
chr18	33466124	33466355	1	-0.176568	10	0.00019	0.00043	0.71122	0.88779	chr18	33437018	33464029	-	Nrep	2096
chr10	76259551	76260770	1	-0.192486	23	2.6e-06	0.00043	0.55963	0.75212	chr10	76253835	76261319	+	S100b	0
chr12	112909337	112910373	1	-0.13368	13	0.00067	0.00044	0.69561	0.82929	chr12	112908589	112929495	-	Jag2	0
chr5	142981967	142982370	1	-0.20019	13	1.9e-05	0.00044	0.43621	0.63639	chr5	142990892	143113020	-	Rnf216	8523
chr8	94323748	94324642	1	-0.226317	18	4.4e-06	0.00044	0.39169	0.618	chr8	94329207	94366221	+	Slc12a3	4566
chr2	180203078	180203391	1	-0.223364	10	7.9e-05	0.00045	0.47653	0.6999	chr2	180176372	180225859	-	Lama5	0
chr1	189807087	189807719	1	-0.262866	16	6.3e-07	0.00045	0.32548	0.58835	chr1	189728267	189876693	+	Ptpn14	0
chr11	115318820	115318924	1	-0.101542	13	6.3e-05	0.00046	0.020956	0.1225	chr11	115307162	115332303	+	Otop2	0
chr11	115318820	115318924	1	-0.101542	13	6.3e-05	0.00046	0.020956	0.1225	chr11	115315191	115321918	-	Ush1g	0
chr15	80364448	80365541	1	-0.116979	16	5.6e-05	0.00046	0.7547	0.87168	chr15	80287237	80398292	+	Cacna1i	0
chr12	73034753	73035249	1	-0.131534	13	0.00035	0.00046	0.088388	0.21992	chr12	73041826	73046712	-	Six1	6578
chr10	83620736	83621660	1	-0.162882	18	4.2e-06	0.00046	0.70362	0.8665	chr10	83600033	83648664	-	Appl2	0
chr6	94604997	94605793	1	-0.246673	13	9.5e-07	0.00046	0.54545	0.79213	chr6	94604528	94700145	-	Lrig1	0
chr17	28333139	28333904	1	-0.262474	18	2.3e-06	0.00046	0.38867	0.65115	chr17	28331672	28350805	-	Tead3	0
chr17	28333139	28333904	1	-0.262474	18	2.3e-06	0.00046	0.38867	0.65115	chr17	28331672	28350600	-	Tead3	0
chr17	28333139	28333904	1	-0.262474	18	2.3e-06	0.00046	0.38867	0.65115	chr17	28331672	28350346	-	Tead3	0
chr2	154549022	154549501	1	-0.284773	10	6.2e-05	0.00046	0.11694	0.40171	chr2	154544404	154558853	-	Necab3	0
chr2	154549022	154549501	1	-0.284773	10	6.2e-05	0.00046	0.11694	0.40171	chr2	154548903	154550048	+	1700003F12Rik	0
chr11	46095219	46095922	1	-0.350952	10	5.1e-05	0.00046	0.343	0.69395	chr11	46054501	46147347	+	Adam19	0
chr11	46095219	46095922	1	-0.350952	10	5.1e-05	0.00046	0.343	0.69395	chr11	46055983	46147347	+	Adam19	0
chr12	83716156	83716792	1	-0.130235	12	0.001	0.00047	0.44488	0.57512	chr12	83688562	83735199	+	Psen1	0
chr12	84152451	84153022	1	-0.155767	10	0.0016	0.00047	0.68163	0.83739	chr12	84149173	84218881	-	Elmsan1	0
chr12	84152451	84153022	1	-0.155767	10	0.0016	0.00047	0.68163	0.83739	chr12	84149173	84194015	-	Elmsan1	0
chr14	63944002	63944340	1	-0.219152	15	1.7e-05	0.00047	0.10757	0.32672	chr14	63943705	63950732	+	Sox7	0
chr2	60804012	60804896	1	-0.285919	12	4.3e-06	0.00047	0.29721	0.58313	chr2	60751952	60881438	-	Rbms1	0
chr2	60804012	60804896	1	-0.285919	12	4.3e-06	0.00047	0.29721	0.58313	chr2	60751952	60963204	-	Rbms1	0
chr14	25755970	25757110	1	-0.286922	13	1.4e-06	0.00047	0.39675	0.68367	chr14	25711639	25768856	-	Zcchc24	0
chr15	96735905	96736950	1	-0.150717	12	2.5e-05	0.00048	0.74191	0.89263	chr15	96687391	96699698	-	Slc38a2	36208
chr15	75885430	75885716	1	-0.155612	12	0.00026	0.00048	0.67798	0.83359	chr15	75882933	75888723	-	Mroh6	0
chr10	45314683	45315135	1	-0.302282	10	2.2e-06	0.00048	0.43294	0.73522	chr10	45289304	45318450	+	Popdc3	0
chr16	94156063	94156875	1	-0.189608	12	6.7e-05	0.00049	0.69574	0.88535	chr16	94129305	94287856	-	Hlcs	0
chr2	59718756	59719485	1	-0.238339	12	6e-06	0.0005	0.49747	0.73581	chr2	59612041	59846213	+	Tanc1	0
chr2	59718756	59719485	1	-0.238339	12	6e-06	0.0005	0.49747	0.73581	chr2	59646768	59846213	+	Tanc1	0
chr3	138643877	138644109	1	-0.299327	11	8e-05	0.0005	0.40628	0.70561	chr3	138526190	138559696	+	Eif4e	84182
chr3	138643877	138644109	1	-0.299327	11	8e-05	0.0005	0.40628	0.70561	chr3	138527267	138559696	+	Eif4e	84182
chr12	16875488	16876139	1	-0.350361	10	1.2e-05	0.0005	0.1717	0.52206	chr12	16894977	16988274	+	Rock2	18839
chr7	45415732	45416067	1	-0.110745	11	0.00084	0.00051	0.16844	0.27918	chr7	45413694	45417179	+	Ntf5	0
chr9	119428310	119428764	1	-0.186253	11	0.0021	0.00051	0.6131	0.79936	chr9	119402177	119442148	+	Acvr2b	0
chr10	117418784	117419067	1	-0.193413	12	7.4e-06	0.00051	0.15275	0.34616	chr10	117344666	117376973	-	Cpsf6	41812
chr10	117418784	117419067	1	-0.193413	12	7.4e-06	0.00051	0.15275	0.34616	chr10	117344667	117376973	-	Cpsf6	41812
chr1	189730085	189730770	1	-0.207937	12	0.00016	0.00051	0.62779	0.83573	chr1	189728267	189876693	+	Ptpn14	0
chr4	154346655	154347125	1	-0.240621	12	2.2e-05	0.00051	0.47698	0.7176	chr4	154316124	154636873	-	Prdm16	0
chr19	55829836	55831179	1	-0.245162	15	7.9e-06	0.00051	0.48972	0.73488	chr19	55741809	55933655	+	Tcf7l2	0
chr9	64045027	64045932	1	-0.253722	12	4.1e-06	0.00051	0.17758	0.43131	chr9	63953075	64022059	-	Smad6	22969
chr2	168553540	168553962	1	-0.266202	12	3.5e-06	0.00051	0.29859	0.5648	chr2	168476409	168601657	-	Nfatc2	0
chr2	168553540	168553962	1	-0.266202	12	3.5e-06	0.00051	0.29859	0.5648	chr2	168476409	168590365	-	Nfatc2	0
chr2	168553540	168553962	1	-0.266202	12	3.5e-06	0.00051	0.29859	0.5648	chr2	168518198	168590365	-	Nfatc2	0
chr2	168553540	168553962	1	-0.266202	12	3.5e-06	0.00051	0.29859	0.5648	chr2	168518198	168601657	-	Nfatc2	0
chr1	135017428	135018844	1	-0.280932	12	1.7e-05	0.00051	0.48065	0.76158	chr1	134986352	135105276	-	Lgr6	0
chr6	114883109	114883680	1	-0.290415	10	5.4e-05	0.00051	0.13682	0.42724	chr6	114862091	114921752	-	Vgll4	0
chr10	119339271	119340473	1	-0.135999	15	1.8e-05	0.00052	0.76646	0.90246	chr10	119198811	119240055	-	Cand1	99217
chr8	125138522	125139070	1	-0.136428	11	0.00041	0.00052	0.74469	0.88112	chr8	125054194	125261151	+	Disc1	0
chr18	84299589	84300292	1	-0.155925	12	8.1e-05	0.00052	0.66861	0.82453	chr18	84207701	84589504	-	Zfp407	0
chr11	104290399	104291377	1	-0.162876	12	4.8e-05	0.00052	0.72329	0.88617	chr11	104231435	104332089	+	Mapt	0
chr4	129294106	129294337	1	-0.167644	10	0.0031	0.00052	0.58829	0.75594	chr4	129287620	129308559	+	Sync	0
chr15	77795134	77795615	1	-0.227514	10	1.7e-05	0.00052	0.63724	0.86475	chr15	77760584	77842175	-	Myh9	0
chr2	165851151	165852057	1	-0.229932	12	4.3e-05	0.00052	0.58644	0.81637	chr2	165784151	165858173	-	Zmynd8	0
chr2	165851151	165852057	1	-0.229932	12	4.3e-05	0.00052	0.58644	0.81637	chr2	165784151	165878437	-	Zmynd8	0
chr2	165851151	165852057	1	-0.229932	12	4.3e-05	0.00052	0.58644	0.81637	chr2	165784151	165882278	-	Zmynd8	0
chr2	165851151	165852057	1	-0.229932	12	4.3e-05	0.00052	0.58644	0.81637	chr2	165784151	165884838	-	Zmynd8	0
chr2	165851151	165852057	1	-0.229932	12	4.3e-05	0.00052	0.58644	0.81637	chr2	165827123	165884838	-	Zmynd8	0
chr9	56223693	56223761	1	0.143195	10	2.7e-05	0.00053	0.34285	0.19966	chr9	56201128	56418050	-	Peak1	0
chr11	68298765	68299443	1	-0.128465	10	0.00079	0.00053	0.82677	0.95524	chr11	68209363	68386826	-	Ntn1	0
chr17	35220291	35221351	1	-0.163197	25	6.3e-05	0.00053	0.28504	0.44823	chr17	35220174	35235815	-	Nfkbil1	0
chr7	68193848	68195060	1	-0.176694	15	4.7e-05	0.00053	0.60807	0.78477	chr7	67952256	68233667	+	Igf1r	0
chr15	11903433	11903874	1	-0.213115	10	0.00043	0.00053	0.18244	0.39555	chr15	11839895	11907371	-	Npr3	0
chr15	11903433	11903874	1	-0.213115	10	0.00043	0.00053	0.18244	0.39555	chr15	11839896	11905674	-	Npr3	0
chr13	94165912	94166844	1	-0.220509	10	3.1e-05	0.00053	0.68334	0.90385	chr13	94057795	94195409	+	Lhfpl2	0
chr2	92945489	92946363	1	-0.147863	19	2.1e-06	0.00054	0.74295	0.89082	chr2	92915100	92956051	+	Syt13	0
chr8	120262878	120263607	1	-0.173717	10	3.1e-05	0.00054	0.77195	0.94567	chr8	120166396	120177469	-	Fam92b	85410
chr14	31177122	31177906	1	-0.181817	15	7.1e-06	0.00054	0.65074	0.83256	chr14	31170927	31206826	-	Nisch	0
chr6	24571232	24571822	1	-0.205986	11	7.2e-05	0.00054	0.40607	0.61206	chr6	24528143	24573164	+	Asb15	0
chr12	75868871	75869684	1	-0.255468	10	2.2e-05	0.00054	0.276	0.53147	chr12	75818317	76110928	+	Syne2	0
chr7	45685853	45686762	1	-0.296911	10	5.7e-06	0.00054	0.39928	0.69619	chr7	45677685	45694402	-	Sec1	0
chr7	45685853	45686762	1	-0.296911	10	5.7e-06	0.00054	0.39928	0.69619	chr7	45684021	45694556	+	Ntn5	0
chr9	103119519	103120205	1	-0.100494	10	0.00075	0.00055	0.81348	0.91398	chr9	103112073	103185270	+	Rab6b	0
chr9	62156538	62157137	1	-0.15968	10	0.00037	0.00055	0.76457	0.92425	chr9	62057248	62070606	-	Glce	85933
chr19	45040454	45040736	1	-0.198979	10	0.0021	0.00055	0.3299	0.52888	chr19	45026906	45045772	-	Pdzd7	0
chr11	19706408	19707280	1	-0.216066	10	3.3e-05	0.00055	0.62307	0.83914	chr11	19924441	20022597	+	Spred2	217162
chr9	61455418	61456098	1	-0.226415	11	7.2e-05	0.00055	0.50583	0.73225	chr9	61372365	61418497	+	Tle3	36922
chr4	139675617	139676207	1	-0.229332	11	1.1e-05	0.00055	0.37718	0.60651	chr4	139653537	139670279	+	Tas1r2	5339
chr14	65646832	65647212	1	-0.243114	10	2.5e-05	0.00055	0.55585	0.79896	chr14	65605266	65648443	+	Nuggc	0
chr15	27793294	27793867	1	-0.244621	10	3.7e-06	0.00055	0.61339	0.85801	chr15	27730648	28025848	-	Trio	0
chr15	80001246	80002124	1	-0.261057	11	7e-06	0.00055	0.53582	0.79688	chr15	79995875	80014808	-	Pdgfb	0
chr17	78386106	78388068	1	-0.137412	23	6.6e-06	0.00056	0.68429	0.8217	chr17	78369211	78418152	-	Fez2	0
chr17	78386106	78388068	1	-0.137412	23	6.6e-06	0.00056	0.68429	0.8217	chr17	78377877	78418152	-	Fez2	0
chr7	44854416	44854646	1	-0.151398	10	0.0019	0.00056	0.020714	0.17211	chr7	44849223	44855421	+	Akt1s1	0
chr7	44854416	44854646	1	-0.151398	10	0.0019	0.00056	0.020714	0.17211	chr7	44849634	44855421	+	Akt1s1	0
chr7	44854416	44854646	1	-0.151398	10	0.0019	0.00056	0.020714	0.17211	chr7	44850006	44855421	+	Akt1s1	0
chr18	37839800	37840107	1	-0.152679	10	0.0014	0.00056	0.67135	0.82403	chr18	36952647	37841872	+	Gm37013	0
chr18	37839800	37840107	1	-0.152679	10	0.0014	0.00056	0.67135	0.82403	chr18	36967630	37841872	+	Gm38666	0
chr18	37839800	37840107	1	-0.152679	10	0.0014	0.00056	0.67135	0.82403	chr18	36973801	37841872	+	Gm38667	0
chr18	37839800	37840107	1	-0.152679	10	0.0014	0.00056	0.67135	0.82403	chr18	37661944	37841870	+	Pcdhga1	0
chr18	37839800	37840107	1	-0.152679	10	0.0014	0.00056	0.67135	0.82403	chr18	37669104	37841870	+	Pcdhga2	0
chr18	37839800	37840107	1	-0.152679	10	0.0014	0.00056	0.67135	0.82403	chr18	37674334	37841872	+	Pcdhga3	0
chr18	37839800	37840107	1	-0.152679	10	0.0014	0.00056	0.67135	0.82403	chr18	37680457	37841870	+	Pcdhgb1	0
chr18	37839800	37840107	1	-0.152679	10	0.0014	0.00056	0.67135	0.82403	chr18	37685399	37841870	+	Pcdhga4	0
chr18	37839800	37840107	1	-0.152679	10	0.0014	0.00056	0.67135	0.82403	chr18	37689858	37841872	+	Pcdhgb2	0
chr18	37839800	37840107	1	-0.152679	10	0.0014	0.00056	0.67135	0.82403	chr18	37694500	37841870	+	Pcdhga5	0
chr18	37839800	37840107	1	-0.152679	10	0.0014	0.00056	0.67135	0.82403	chr18	37707228	37841870	+	Pcdhga6	0
chr18	37839800	37840107	1	-0.152679	10	0.0014	0.00056	0.67135	0.82403	chr18	37714833	37841872	+	Pcdhga7	0
chr18	37839800	37840107	1	-0.152679	10	0.0014	0.00056	0.67135	0.82403	chr18	37720553	37841870	+	Pcdhgb4	0
chr18	37839800	37840107	1	-0.152679	10	0.0014	0.00056	0.67135	0.82403	chr18	37725705	37841872	+	Pcdhga8	0
chr18	37839800	37840107	1	-0.152679	10	0.0014	0.00056	0.67135	0.82403	chr18	37731153	37841870	+	Pcdhgb5	0
chr18	37839800	37840107	1	-0.152679	10	0.0014	0.00056	0.67135	0.82403	chr18	37736935	37841863	+	Pcdhga9	0
chr18	37839800	37840107	1	-0.152679	10	0.0014	0.00056	0.67135	0.82403	chr18	37742093	37841872	+	Pcdhgb6	0
chr18	37839800	37840107	1	-0.152679	10	0.0014	0.00056	0.67135	0.82403	chr18	37747187	37841870	+	Pcdhga10	0
chr18	37839800	37840107	1	-0.152679	10	0.0014	0.00056	0.67135	0.82403	chr18	37751778	37841870	+	Pcdhgb7	0
chr18	37839800	37840107	1	-0.152679	10	0.0014	0.00056	0.67135	0.82403	chr18	37755772	37841872	+	Pcdhga11	0
chr18	37839800	37840107	1	-0.152679	10	0.0014	0.00056	0.67135	0.82403	chr18	37761800	37841872	+	Pcdhgb8	0
chr18	37839800	37840107	1	-0.152679	10	0.0014	0.00056	0.67135	0.82403	chr18	37765579	37841872	+	Pcdhga12	0
chr18	37839800	37840107	1	-0.152679	10	0.0014	0.00056	0.67135	0.82403	chr18	37806409	37841872	+	Pcdhgc3	0
chr18	37839800	37840107	1	-0.152679	10	0.0014	0.00056	0.67135	0.82403	chr18	37815078	37841872	+	Pcdhgc4	0
chr18	37839800	37840107	1	-0.152679	10	0.0014	0.00056	0.67135	0.82403	chr18	37819545	37841872	+	Pcdhgc5	0
chr10	42177923	42178356	1	-0.159366	10	1.7e-05	0.00056	0.28539	0.44476	chr10	42185785	42276742	-	Foxo3	7430
chr19	41585822	41586519	1	-0.182468	10	9.5e-05	0.00056	0.68479	0.86726	chr19	41600256	41743856	-	Slit1	13738
chr10	99127009	99127402	1	-0.189568	10	0.00019	0.00056	0.64295	0.83252	chr10	99107170	99197988	+	Poc1b	0
chr2	35586169	35586749	1	-0.195263	10	1.2e-05	0.00056	0.63071	0.82597	chr2	35558457	35730994	+	Dab2ip	0
chr2	35586169	35586749	1	-0.195263	10	1.2e-05	0.00056	0.63071	0.82597	chr2	35582839	35730994	+	Dab2ip	0
chr4	139276903	139277672	1	-0.200192	11	7.8e-06	0.00056	0.70644	0.90663	chr4	139192898	139291820	+	Capzb	0
chr4	139276903	139277672	1	-0.200192	11	7.8e-06	0.00056	0.70644	0.90663	chr4	139194110	139291820	+	Capzb	0
chr13	46807624	46808185	1	-0.209864	10	2.7e-05	0.00056	0.49787	0.70773	chr13	46749087	46929718	-	Kif13a	0
chr7	67770688	67771241	1	-0.228062	10	3.7e-05	0.00056	0.54378	0.77185	chr7	67730160	67759742	-	Synm	10947
chr4	143296978	143297227	1	-0.23022	10	1.5e-05	0.00056	0.099405	0.32962	chr4	143267408	143299564	-	Pdpn	0
chr5	134152000	134152487	1	-0.231614	10	1.8e-05	0.00056	0.45195	0.68357	chr5	134148057	134176767	-	Rcc1l	0
chr13	9701127	9701709	1	-0.238351	10	0.00028	0.00056	0.46428	0.70263	chr13	9684835	9763810	-	Zmynd11	0
chr13	9701127	9701709	1	-0.238351	10	0.00028	0.00056	0.46428	0.70263	chr13	9684835	9764470	-	Zmynd11	0
chr13	9701127	9701709	1	-0.238351	10	0.00028	0.00056	0.46428	0.70263	chr13	9684835	9764956	-	Zmynd11	0
chr13	9701127	9701709	1	-0.238351	10	0.00028	0.00056	0.46428	0.70263	chr13	9684835	9765321	-	Zmynd11	0
chr12	84181853	84182147	1	-0.249908	10	3.1e-05	0.00056	0.51919	0.7691	chr12	84149173	84218881	-	Elmsan1	0
chr12	84181853	84182147	1	-0.249908	10	3.1e-05	0.00056	0.51919	0.7691	chr12	84149173	84194015	-	Elmsan1	0
chr12	104605958	104606189	1	-0.253616	11	6.8e-05	0.00056	0.3617	0.61531	chr12	104687741	104751952	-	Dicer1	81553
chr5	131279191	131279865	1	-0.256524	11	0.00021	0.00056	0.41468	0.6712	chr5	130874950	131307522	-	Wbscr17	0
chr11	114474928	114475339	1	-0.25985	10	6.1e-06	0.00056	0.57724	0.83709	chr11	114668542	114672331	+	Rpl38	193204
chr11	75846605	75847212	1	-0.269437	10	9.2e-06	0.00056	0.62101	0.89045	chr11	75830991	75911059	-	Rph3al	0
chr7	44614044	44614399	1	-0.293166	10	0.00011	0.00056	0.05534	0.34851	chr7	44605802	44670843	-	Myh14	0
chr7	44614044	44614399	1	-0.293166	10	0.00011	0.00056	0.05534	0.34851	chr7	44605802	44665503	-	Myh14	0
chr17	83110540	83110791	1	-0.31342	10	1.3e-06	0.00056	0.33736	0.65078	chr17	83215282	83225069	+	Pkdcc	104492
chr1	76001286	76001587	1	0.196481	10	3.7e-05	0.00057	0.80801	0.61153	chr1	75546265	75559431	+	Slc4a3	441856
chr17	7772850	7773108	1	-0.103536	10	0.00031	0.00057	0.82287	0.92641	chr17	7738567	7804974	-	Fndc1	0
chr16	95861052	95861679	1	-0.154787	10	0.0013	0.00057	0.24317	0.39795	chr16	95979932	95990960	-	Psmg1	118254
chr8	103810538	103811078	1	-0.160275	10	0.006	0.00057	0.56935	0.72962	chr8	104101624	104144502	+	Cdh5	290547
chr8	77506752	77507444	1	-0.170675	10	0.00031	0.00057	0.58743	0.7581	chr8	77250365	77517907	-	Arhgap10	0
chr6	135541550	135542443	1	-0.179371	10	0.00098	0.00057	0.65427	0.83365	chr6	135362930	135383173	+	Emp1	158378
chr6	135541550	135542443	1	-0.179371	10	0.00098	0.00057	0.65427	0.83365	chr6	135367492	135383173	+	Emp1	158378
chr9	121639208	121640184	1	-0.186496	18	6.7e-05	0.00057	0.58373	0.77023	chr9	121577842	121641566	-	Lyzl4	0
chr11	117157131	117157531	1	-0.201375	10	0.00014	0.00057	0.69847	0.89984	chr11	117115171	117159268	+	Sec14l1	0
chr13	55004883	55005315	1	-0.225967	10	4.5e-05	0.00057	0.35174	0.5777	chr13	54949410	55006018	+	Unc5a	0
chr13	55004883	55005315	1	-0.225967	10	4.5e-05	0.00057	0.35174	0.5777	chr13	54949431	55006018	+	Unc5a	0
chr2	155641847	155642735	1	-0.228019	10	5.3e-06	0.00057	0.52994	0.75796	chr2	155634276	155692384	-	Trpc4ap	0
chr11	68924428	68924815	1	-0.233967	10	3.3e-05	0.00057	0.40495	0.63891	chr11	68921834	68927081	-	Odf4	0
chr16	30190836	30191508	1	-0.240876	10	4.5e-05	0.00057	0.53893	0.77981	chr16	30256378	30267532	-	Cpn2	64871
chr8	119702177	119702430	1	0.171465	10	0.00026	0.00058	0.46552	0.29406	chr8	119700008	119757718	+	Atp2c2	0
chr17	46346667	46347166	1	0.164502	10	0.0011	0.00058	0.61908	0.45458	chr17	46303219	46328023	-	Abcc10	18645
chr17	46346667	46347166	1	0.164502	10	0.0011	0.00058	0.61908	0.45458	chr17	46303229	46328023	-	Abcc10	18645
chr8	124028728	124029406	1	-0.12832	10	0.0001	0.00058	0.81571	0.94403	chr8	124023472	124048504	+	Urb2	0
chr16	94496044	94496493	1	-0.128771	10	8.9e-05	0.00058	0.79189	0.92066	chr16	94497723	94526629	-	Dscr3	1231
chr1	72163056	72163966	1	-0.131761	10	0.0011	0.00058	0.7418	0.87356	chr1	72159232	72212307	-	Mreg	0
chr12	73039710	73040024	1	-0.133293	10	0.00025	0.00058	0.097448	0.23074	chr12	73041826	73046712	-	Six1	1803
chr16	93792719	93793005	1	-0.137607	10	0.00071	0.00058	0.68204	0.81964	chr16	93711906	93810588	+	Dopey2	0
chr15	102110932	102111351	1	-0.158825	10	0.00021	0.00058	0.7195	0.87833	chr15	102102987	102116401	+	Tns2	0
chr4	141035819	141036796	1	-0.163687	10	6.6e-05	0.00058	0.75806	0.92175	chr4	141016636	141060545	-	Crocc	0
chr4	141035819	141036796	1	-0.163687	10	6.6e-05	0.00058	0.75806	0.92175	chr4	141016636	141053661	-	Crocc	0
chr4	154655675	154656544	1	-0.172259	14	0.00012	0.00058	0.7165	0.88876	chr4	154666427	154667867	-	Actrt2	9884
chr9	61515071	61516357	1	-0.175989	10	0.00048	0.00058	0.72621	0.9022	chr9	61372365	61418497	+	Tle3	96575
chr7	99825106	99825793	1	-0.179251	10	9.5e-05	0.00058	0.76195	0.9412	chr7	99811438	99828417	-	Neu3	0
chr19	7146427	7146794	1	-0.216781	10	0.00014	0.00058	0.4923	0.70908	chr19	7056767	7198062	+	Macrod1	0
chr7	34988734	34989302	1	-0.218859	10	0.00071	0.00058	0.49295	0.71181	chr7	34912406	35044708	+	Pepd	0
chr2	31900304	31901135	1	-0.219038	10	0.00039	0.00058	0.54009	0.75913	chr2	31887280	31946535	+	Lamc3	0
chr8	120161001	120161562	1	-0.248547	10	6.6e-05	0.00058	0.43214	0.68069	chr8	120114151	120165307	+	6430548M08Rik	0
chr8	120161001	120161562	1	-0.248547	10	6.6e-05	0.00058	0.43214	0.68069	chr8	120144928	120165307	+	6430548M08Rik	0
chr16	92423132	92423849	1	-0.253939	10	0.00028	0.00058	0.24291	0.49685	chr16	92391950	92466169	-	Rcan1	0
chr15	97180928	97181851	1	-0.261575	10	1.8e-05	0.00058	0.65238	0.91395	chr15	97244073	97247287	-	Amigo2	62223
chr17	45866139	45866735	1	-0.261771	10	4.9e-06	0.00058	0.15691	0.41868	chr17	45732863	45733844	-	1600014C23Rik	132296
chr18	34049113	34049625	1	-0.267088	10	3.5e-05	0.00058	0.56119	0.82828	chr18	33796326	34007206	-	Epb41l4a	41908
chr13	60481061	60481380	1	-0.317479	10	1.4e-05	0.00058	0.075471	0.39295	chr13	60601946	60763191	+	Dapk1	120567
chr4	155177142	155177589	1	-0.317873	10	4.3e-06	0.00058	0.28241	0.60028	chr4	155154074	155222535	-	Ski	0
chr2	26121477	26121966	1	-0.32787	10	1.2e-05	0.00058	0.28934	0.61721	chr2	26055535	26122811	-	Nacc2	0
chr2	157559961	157560340	1	0.205185	10	6.2e-05	0.00059	0.56287	0.35769	chr2	157556361	157566361	-	Blcap	0
chr2	157559961	157560340	1	0.205185	10	6.2e-05	0.00059	0.56287	0.35769	chr2	157560077	157562525	+	Nnat	0
chr19	41616576	41617009	1	-0.104644	10	0.00064	0.00059	0.81604	0.92068	chr19	41600256	41743856	-	Slit1	0
chr1	168288982	168289574	1	-0.130903	10	0.00046	0.00059	0.75719	0.88809	chr1	168119363	168432169	-	Pbx1	0
chr1	168288982	168289574	1	-0.130903	10	0.00046	0.00059	0.75719	0.88809	chr1	168153526	168432169	-	Pbx1	0
chr6	108565412	108565675	1	-0.130978	10	0.0017	0.00059	0.67553	0.8065	chr6	108213095	108551116	+	Itpr1	14297
chr13	45516725	45517202	1	-0.207259	10	0.00026	0.00059	0.062311	0.26957	chr13	45507443	45546386	+	Gmpr	0
chr16	18590467	18590573	1	-0.275178	10	4.8e-05	0.00059	0.14614	0.42132	chr16	18581703	18590671	-	Tbx1	0
chr2	36102609	36103629	1	-0.134276	30	2.4e-05	0.00061	0.111	0.24528	chr2	36081952	36104060	-	Lhx6	0
chr2	36102609	36103629	1	-0.134276	30	2.4e-05	0.00061	0.111	0.24528	chr2	36081952	36105408	-	Lhx6	0
chr6	52252437	52252840	1	-0.196614	14	1.9e-06	0.00061	0.24561	0.44223	chr6	52258852	52260880	-	Hoxa13	6013
chr19	56600673	56601584	1	-0.229794	14	5.2e-07	0.00061	0.58911	0.8189	chr19	56548260	56598846	+	Nhlrc2	1828
chr16	18551995	18552852	1	-0.123276	14	4.9e-05	0.00062	0.80738	0.93066	chr16	18498712	18566680	+	Gnb1l	0
chr16	18551995	18552852	1	-0.123276	14	4.9e-05	0.00062	0.80738	0.93066	chr16	18498870	18566680	+	Gnb1l	0
chr9	107598523	107598923	1	-0.18925	15	2.5e-05	0.00064	0.62837	0.81762	chr9	107597673	107605402	-	Sema3b	0
chr9	107598523	107598923	1	-0.18925	15	2.5e-05	0.00064	0.62837	0.81762	chr9	107597673	107607092	-	Sema3b	0
chr9	107598523	107598923	1	-0.18925	15	2.5e-05	0.00064	0.62837	0.81762	chr9	107597673	107609241	-	Sema3b	0
chr9	23204235	23205144	1	-0.226525	13	0.00014	0.00064	0.22396	0.45048	chr9	23223075	23485215	+	Bmper	17932
chr2	128173389	128174406	1	-0.151835	13	1.7e-05	0.00066	0.75335	0.90519	chr2	128126037	128162547	+	Bcl2l11	10843
chr10	71381472	71381798	1	-0.128943	21	2.5e-05	0.00067	0.67718	0.80612	chr10	71347762	71385885	+	Ipmk	0
chr16	94112930	94113923	1	-0.15591	16	0.00012	0.00067	0.56378	0.71969	chr16	94085259	94127032	+	Sim2	0
chr14	60756039	60756546	1	-0.220874	13	1.1e-05	0.00067	0.58635	0.80723	chr14	60634704	60764556	+	Spata13	0
chr14	60756039	60756546	1	-0.220874	13	1.1e-05	0.00067	0.58635	0.80723	chr14	60732903	60764556	+	Spata13	0
chr7	116298448	116299822	1	-0.125489	15	0.00021	0.0007	0.75968	0.88517	chr7	116123484	116308376	-	Plekha7	0
chr12	8786336	8787128	1	-0.174319	13	0.00018	0.0007	0.63302	0.80734	chr12	8771395	8793687	+	Sdc1	0
chr19	47439996	47440785	1	-0.199099	13	8.5e-06	0.0007	0.63567	0.83477	chr19	47260173	47464411	-	Sh3pxd2a	0
chr10	126961848	126962392	1	-0.24134	10	0.002	0.0007	0.33483	0.57617	chr10	126978716	126999975	+	Ctdsp2	16325
chr5	35926619	35927568	1	-0.304049	13	4.2e-06	0.0007	0.43127	0.73532	chr5	35893318	36003922	+	Afap1	0
chr4	134659992	134660281	1	-0.13885	13	0.0005	0.00071	0.37172	0.51057	chr4	134561689	134704290	-	Man1c1	0
chr17	86302154	86302720	1	-0.201218	13	9.1e-05	0.00071	0.20375	0.40497	chr17	86167784	86657919	+	Prkce	0
chr8	70469088	70469706	1	-0.203822	10	7.9e-05	0.00071	0.11122	0.31504	chr8	70450227	70476943	-	Klhl26	0
chr18	84049012	84049478	1	-0.149875	13	6e-05	0.00072	0.7194	0.86927	chr18	84011626	84086562	-	Tshz1	0
chr12	69418323	69418986	1	-0.108865	19	0.00013	0.00073	0.79382	0.90268	chr12	69372149	69375980	+	Arf6	42344
chr8	47967271	47967907	1	-0.160676	12	0.018	0.00073	0.43823	0.5989	chr8	47827605	47990551	-	Wwc2	0
chr3	101497032	101498077	1	-0.179589	12	5.8e-05	0.00073	0.51438	0.69397	chr3	101377124	101463060	+	Igsf3	33973
chr1	190173096	190173457	1	-0.306376	12	0.0001	0.00073	0.19566	0.50204	chr1	190121776	190170680	-	Prox1	2417
chr19	3638602	3639368	1	-0.149694	10	0.00067	0.00074	0.16626	0.31595	chr19	3584824	3686564	-	Lrp5	0
chr12	110649680	110650371	1	-0.100079	12	8.1e-05	0.00075	0.84011	0.94019	chr12	110601394	110666944	+	Dync1h1	0
chr7	48859486	48860465	1	-0.126947	12	0.00048	0.00075	0.70086	0.82781	chr7	48866428	48881041	-	E2f8	5964
chr17	29463748	29464721	1	-0.238211	17	0.00053	0.00075	0.22002	0.45823	chr17	29491044	29495459	+	Pim1	26324
chr12	80213479	80214311	1	-0.286762	10	0.00018	0.00075	0.40399	0.69076	chr12	80167541	80260371	-	Actn1	0
chr12	80213479	80214311	1	-0.286762	10	0.00018	0.00075	0.40399	0.69076	chr12	80167541	80260381	-	Actn1	0
chr15	85678179	85679141	1	-0.216416	19	3.3e-05	0.00076	0.19967	0.41609	chr15	85735563	85806851	+	Ppara	56423
chr17	33818832	33819968	1	-0.130308	17	6.4e-05	0.00077	0.71786	0.84817	chr17	33810522	33822914	+	Kank3	0
chr8	95100972	95101943	1	-0.133684	15	0.00011	0.00077	0.73012	0.8638	chr8	95099827	95113342	-	Kifc3	0
chr8	95100972	95101943	1	-0.133684	15	0.00011	0.00077	0.73012	0.8638	chr8	95099827	95142540	-	Kifc3	0
chr3	129203941	129204226	1	-0.159469	12	1.7e-05	0.00077	0.069262	0.22873	chr3	129199877	129219594	+	Pitx2	0
chr5	139085528	139086305	1	-0.12431	10	0.0015	0.00078	0.7827	0.90701	chr5	139017303	139129752	-	Prkar1b	0
chr5	139085528	139086305	1	-0.12431	10	0.0015	0.00078	0.7827	0.90701	chr5	139017303	139130386	-	Prkar1b	0
chr12	107957355	107958761	1	-0.174093	15	9.6e-06	0.00078	0.69335	0.86744	chr12	107910402	108003414	-	Bcl11b	0
chr11	113749703	113750324	1	-0.182248	12	0.0021	0.00078	0.096775	0.27902	chr11	113726849	113751815	-	Cdc42ep4	0
chr11	113749703	113750324	1	-0.182248	12	0.0021	0.00078	0.096775	0.27902	chr11	113726849	113751160	-	Cdc42ep4	0
chr6	4748396	4748716	1	0.210368	12	0.00015	0.00079	0.49414	0.28377	chr6	4747305	4760516	+	Peg10	0
chr12	70055837	70056240	1	-0.161431	12	4.8e-05	0.00079	0.76052	0.92195	chr12	70011434	70102854	-	Nin	0
chr12	70055837	70056240	1	-0.161431	12	4.8e-05	0.00079	0.76052	0.92195	chr12	70018739	70112035	-	Nin	0
chr2	173246213	173247207	1	-0.177315	15	2.2e-05	0.00079	0.71023	0.88755	chr2	173224464	173276533	-	Pmepa1	0
chr19	57523477	57523754	1	-0.203005	12	9.3e-05	0.00079	0.36321	0.56621	chr19	57452905	57491005	+	Trub1	32473
chr16	21664510	21665528	1	-0.235422	17	1.6e-06	0.00079	0.54268	0.77811	chr16	21649044	21694665	-	2510009E07Rik	0
chr17	57003608	57003853	1	-0.24569	10	0.00041	0.00079	0.48599	0.73168	chr17	57003401	57011288	-	Gtf2f1	0
chr13	51962241	51962963	1	-0.250738	12	2.3e-05	0.00079	0.2127	0.46344	chr13	51846674	51848474	+	Gadd45g	113768
chr2	157065294	157065960	1	-0.280137	10	0.0013	0.00079	0.2359	0.51603	chr2	157010441	157079265	-	Soga1	0
chr2	33153086	33154219	1	-0.108843	12	4.8e-05	0.0008	0.82821	0.93705	chr2	33133418	33371494	-	Ralgps1	0
chr5	118786065	118787517	1	-0.124614	12	0.00021	0.0008	0.76591	0.89053	chr5	118560718	118765437	+	Med13l	20629
chr1	167236206	167236640	1	-0.222475	12	1e-05	0.0008	0.67103	0.8935	chr1	167226083	167285127	-	Uck2	0
chr15	75657604	75658056	1	-0.243263	12	2.1e-06	0.0008	0.59168	0.83495	chr15	75657032	75678790	-	Top1mt	0
chr13	37701826	37702649	1	-0.111877	12	9.3e-05	0.00081	0.82551	0.93738	chr13	37826037	37935534	+	Rreb1	123389
chr1	120603829	120604042	1	-0.168398	12	1.7e-05	0.00081	0.14947	0.31786	chr1	120602486	120607991	+	En1	0
chr19	44247135	44247788	1	-0.248532	12	7.7e-05	0.00081	0.086085	0.33462	chr19	44203287	44244016	+	Scd3	3120
chr8	87857411	87858421	1	-0.17583	10	0.0017	0.00082	0.67962	0.85545	chr8	87661809	87959595	-	Zfp423	0
chr15	102747456	102747692	1	-0.225613	10	4.8e-05	0.00082	0.077508	0.30312	chr15	102706776	102722178	-	Calcoco1	25279
chr8	60640097	60640805	1	-0.13452	20	8.3e-06	0.00083	0.79434	0.92886	chr8	60632824	60676731	+	Mfap3l	0
chr6	50591603	50592185	1	-0.178434	11	9.9e-05	0.00083	0.70889	0.88732	chr6	50573303	50596590	-	4921507P07Rik	0
chr1	192805104	192806207	1	-0.218167	16	6.4e-06	0.00083	0.6123	0.83047	chr1	192512827	192771219	-	Hhat	33886
chr12	108982026	108982815	1	-0.251734	11	1.3e-05	0.00083	0.53725	0.78898	chr12	108894271	109028452	+	Wdr25	0
chr6	85386445	85386971	1	-0.200177	11	0.00039	0.00084	0.22236	0.42253	chr6	85334961	85374634	-	Rab11fip5	11812
chr1	133294158	133294732	1	-0.256346	10	3.7e-05	0.00084	0.57674	0.83309	chr1	133246096	133303435	+	Plekha6	0
chr2	33162540	33163213	1	-0.281777	10	5.3e-06	0.00084	0.46554	0.74732	chr2	33133418	33371494	-	Ralgps1	0
chr9	43750875	43751305	1	-0.292176	10	8.9e-05	0.00084	0.38377	0.67595	chr9	43744575	43807461	+	Nectin1	0
chr4	137289149	137289443	1	-0.127688	11	0.00018	0.00085	0.74904	0.87673	chr4	137277634	137299501	+	Wnt4	0
chr7	65872202	65873333	1	-0.165374	11	0.00084	0.00085	0.63549	0.80087	chr7	65862135	66050386	+	Pcsk6	0
chr7	49260317	49260757	1	-0.203139	11	0.00076	0.00085	0.52181	0.72495	chr7	48959072	49610088	+	Nav2	0
chr7	49260317	49260757	1	-0.203139	11	0.00076	0.00085	0.52181	0.72495	chr7	49246188	49610088	+	Nav2	0
chr10	61736585	61736767	1	-0.215152	10	0.00015	0.00085	0.54441	0.75956	chr10	61715262	61739260	+	Aifm2	0
chr10	61736585	61736767	1	-0.215152	10	0.00015	0.00085	0.54441	0.75956	chr10	61715262	61738652	+	Aifm2	0
chr10	61736585	61736767	1	-0.215152	10	0.00015	0.00085	0.54441	0.75956	chr10	61720648	61738652	+	Aifm2	0
chr9	117905033	117905442	1	-0.249932	10	5.4e-05	0.00085	0.56407	0.814	chr9	118040521	118060484	+	Azi2	135080
chr9	117905033	117905442	1	-0.249932	10	5.4e-05	0.00085	0.56407	0.814	chr9	118040521	118065096	+	Azi2	135080
chr9	117905033	117905442	1	-0.249932	10	5.4e-05	0.00085	0.56407	0.814	chr9	118040521	118069794	+	Azi2	135080
chr10	59736226	59736868	1	-0.146739	11	0.00026	0.00086	0.63322	0.77996	chr10	59702562	59864134	+	Micu1	0
chr3	90038493	90038919	1	-0.200542	10	0.00014	0.00086	0.71047	0.91101	chr3	89999588	90052475	-	Ubap2l	0
chr3	90038493	90038919	1	-0.200542	10	0.00014	0.00086	0.71047	0.91101	chr3	90000287	90052475	-	Ubap2l	0
chr3	90038493	90038919	1	-0.200542	10	0.00014	0.00086	0.71047	0.91101	chr3	90000287	90052515	-	Ubap2l	0
chr3	90038493	90038919	1	-0.200542	10	0.00014	0.00086	0.71047	0.91101	chr3	90005993	90052475	-	Ubap2l	0
chr3	90038493	90038919	1	-0.200542	10	0.00014	0.00086	0.71047	0.91101	chr3	90005993	90052515	-	Ubap2l	0
chr1	167230401	167231365	1	-0.213968	16	0.00017	0.00086	0.49696	0.71093	chr1	167226083	167285127	-	Uck2	0
chr9	119035833	119036733	1	-0.232594	10	8.9e-05	0.00086	0.19651	0.42911	chr9	118926535	119044119	+	Ctdspl	0
chr1	58277958	58278872	1	-0.275325	10	0.00046	0.00086	0.41572	0.69105	chr1	58278325	58379264	+	Aox2	0
chr1	187630601	187630842	1	-0.27899	10	7.5e-06	0.00086	0.54448	0.82347	chr1	187609005	188214884	+	Esrrg	0
chr9	44250015	44250346	1	-0.158467	14	3.6e-05	0.00087	0.63244	0.79091	chr9	44247311	44251464	-	Pdzd3	0
chr4	154503393	154504003	1	-0.204401	11	4e-05	0.00087	0.66329	0.86769	chr4	154316124	154636873	-	Prdm16	0
chr15	12216453	12217129	1	-0.207425	11	0.00015	0.00087	0.51245	0.71987	chr15	12205093	12272240	+	Mtmr12	0
chr18	60653869	60654299	1	-0.290739	10	1.2e-05	0.00087	0.52198	0.81272	chr18	60593989	60624305	-	Synpo	29565
chr5	53437108	53438229	1	-0.143286	11	0.0021	0.00088	0.64068	0.78397	chr5	53555778	53657445	+	Rbpj	117550
chr11	120700573	120701409	1	-0.193895	10	2.5e-05	0.00088	0.69559	0.88948	chr11	120672972	120709446	+	Aspscr1	0
chr11	120700573	120701409	1	-0.193895	10	2.5e-05	0.00088	0.69559	0.88948	chr11	120676660	120709446	+	Aspscr1	0
chr7	98887385	98888270	1	-0.200864	10	0.00098	0.00088	0.62615	0.82701	chr7	98886742	99141144	-	Uvrag	0
chr17	85920433	85921608	1	-0.215811	16	3.6e-05	0.00088	0.37941	0.59522	chr17	85984664	86145175	-	Srbd1	63057
chr18	75332428	75332862	1	-0.251449	10	0.00014	0.00088	0.53934	0.79079	chr18	75367364	75395934	+	Smad7	34503
chr1	91344346	91344649	1	-0.252108	10	0.00022	0.00088	0.39439	0.6465	chr1	91322074	91348303	+	Espnl	0
chr9	67181797	67182613	1	-0.330813	10	5.3e-06	0.00088	0.19408	0.52489	chr9	67217084	67559703	-	Tln2	34472
chr19	36356481	36357166	1	-0.133007	11	0.00015	0.00089	0.78699	0.92	chr19	36379066	36456204	+	Pcgf5	21901
chr18	61690754	61691263	1	-0.145274	11	6.1e-05	0.00089	0.73408	0.87935	chr18	61687934	61692537	+	Il17b	0
chr13	30793386	30794440	1	-0.152849	11	0.00055	0.00089	0.64435	0.7972	chr13	30813917	30974047	-	Exoc2	19478
chr19	57236410	57236973	1	-0.190179	11	4.7e-05	0.00089	0.74841	0.93859	chr19	57033263	57216032	-	Ablim1	20379
chr7	127814673	127814959	1	-0.192122	10	8.9e-05	0.00089	0.29294	0.48506	chr7	127806843	127824531	-	Stx1b	0
chr14	119346944	119347678	1	-0.209968	10	0.00014	0.00089	0.50695	0.71691	chr14	119138264	119869815	+	Hs6st3	0
chr14	21669543	21670487	1	-0.216098	10	0.00018	0.00089	0.56002	0.77612	chr14	21499769	21672478	+	Kat6b	0
chr14	21669543	21670487	1	-0.216098	10	0.00018	0.00089	0.56002	0.77612	chr14	21499784	21672478	+	Kat6b	0
chr11	72960545	72960862	1	-0.233342	10	0.00083	0.00089	0.28579	0.51913	chr11	72961168	72993043	+	Atp2a3	307
chr5	134454549	134455285	1	-0.253366	10	1.5e-05	0.00089	0.13849	0.39186	chr5	134357660	134456716	-	Gtf2ird1	0
chr5	134454549	134455285	1	-0.253366	10	1.5e-05	0.00089	0.13849	0.39186	chr5	134357660	134456262	-	Gtf2ird1	0
chr4	147443227	147443346	1	0.102277	10	7.4e-05	0.0009	0.13061	0.02833	chr4	147175865	147513420	+	Zfp982	0
chr10	88605047	88605245	1	0.101557	10	0.00026	0.0009	0.14437	0.042809	chr10	88518278	88605152	-	Mybpc1	0
chr16	94204147	94204715	1	-0.125947	10	0.00037	0.0009	0.81263	0.93858	chr16	94129305	94287856	-	Hlcs	0
chr3	145653645	145653813	1	-0.191409	10	0.00031	0.0009	0.023284	0.21469	chr3	145646970	145649985	-	Cyr61	3661
chr12	103325171	103325574	1	-0.213964	14	1.2e-05	0.0009	0.10626	0.32022	chr12	103321141	103356001	-	Asb2	0
chr1	151943102	151944461	1	-0.241077	10	0.0012	0.0009	0.47672	0.71779	chr1	151884523	152090320	-	1700025G04Rik	0
chr1	89414277	89414737	1	-0.248925	10	6.2e-05	0.0009	0.57153	0.82046	chr1	89454810	89895282	+	Agap1	40074
chr11	74867647	74868101	1	0.19217	10	0.016	0.00091	0.57492	0.38275	chr11	74849263	74897080	-	Sgsm2	0
chr15	86417763	86418499	1	-0.14519	10	0.00028	0.00091	0.76273	0.90792	chr15	86214458	86498503	+	Tbc1d22a	0
chr12	76589612	76590363	1	-0.14779	10	0.0006	0.00091	0.15875	0.30654	chr12	76580487	76710547	-	Sptb	0
chr15	93242370	93243041	1	-0.163732	10	0.00011	0.00091	0.72997	0.89371	chr15	93239729	93275179	-	Gxylt1	0
chr15	93242370	93243041	1	-0.163732	10	0.00011	0.00091	0.72997	0.89371	chr15	93239741	93275084	-	Gxylt1	0
chr2	181696840	181697650	1	-0.170959	21	3.1e-06	0.00091	0.64418	0.81514	chr2	181696794	181698442	-	Lkaaear1	0
chr17	46598292	46598727	1	-0.188096	10	5.1e-05	0.00091	0.66355	0.85165	chr17	46564450	46629504	-	Ptk7	0
chr9	52047262	52047464	1	-0.189945	10	8.9e-05	0.00091	0.10249	0.29243	chr9	52047149	52088738	+	Rdx	0
chr6	148354583	148354686	1	-0.208268	10	0.00028	0.00091	0.19666	0.40493	chr6	148232429	148444352	-	Tmtc1	0
chr2	27414396	27414852	1	-0.221648	10	0.00028	0.00091	0.29491	0.51656	chr2	27262103	27427608	-	Vav2	0
chr11	120028311	120028788	1	-0.230894	10	0.00046	0.00091	0.52047	0.75136	chr11	120007315	120041781	-	Aatk	0
chr11	120028311	120028788	1	-0.230894	10	0.00046	0.00091	0.52047	0.75136	chr11	120007315	120047145	-	Aatk	0
chr4	141562103	141562738	1	-0.24949	10	0.00016	0.00091	0.44075	0.69024	chr4	141576061	141606052	-	Fblim1	13324
chr4	141562103	141562738	1	-0.24949	10	0.00016	0.00091	0.44075	0.69024	chr4	141576061	141599924	-	Fblim1	13324
chr8	121904009	121904782	1	-0.279513	10	1.1e-05	0.00091	0.6403	0.91981	chr8	121881145	121907686	-	Slc7a5	0
chr1	134070528	134071641	1	-0.298194	15	2.3e-06	0.00091	0.44853	0.74672	chr1	134074864	134079155	-	Btg2	3224
chr9	21337842	21338444	1	0.17907	10	0.00033	0.00092	0.32304	0.14397	chr9	21320718	21355028	+	Slc44a2	0
chr9	21337842	21338444	1	0.17907	10	0.00033	0.00092	0.32304	0.14397	chr9	21337827	21355028	+	Slc44a2	0
chr8	124316553	124317019	1	0.156784	10	8.4e-05	0.00092	0.38854	0.23176	chr8	124231393	124345723	+	Galnt2	0
chr8	47233233	47233663	1	-0.110102	10	0.00075	0.00092	0.81442	0.92452	chr8	47180047	47352348	-	Stox2	0
chr8	47233233	47233663	1	-0.110102	10	0.00075	0.00092	0.81442	0.92452	chr8	47180047	47289402	-	Stox2	0
chr2	49350326	49350972	1	-0.110357	10	0.00098	0.00092	0.78379	0.89415	chr2	48949507	49317069	+	Mbd5	33258
chr2	49350326	49350972	1	-0.110357	10	0.00098	0.00092	0.78379	0.89415	chr2	49245899	49317069	+	Mbd5	33258
chr9	62514744	62515332	1	-0.134516	14	9.5e-06	0.00092	0.77651	0.91103	chr9	62419491	62537044	-	Coro2b	0
chr2	173158434	173158740	1	-0.143109	10	0.00023	0.00092	0.80483	0.94794	chr2	173153072	173159253	+	Pck1	0
chr14	51985680	51985992	1	-0.157216	10	5.4e-05	0.00092	0.030726	0.18794	chr14	51984832	52006247	+	Arhgef40	0
chr13	97245520	97245823	1	-0.157517	10	1.4e-05	0.00092	0.76862	0.92614	chr13	97241104	97253040	+	Enc1	0
chr13	99503491	99503746	1	-0.179318	10	0.00029	0.00092	0.43384	0.61316	chr13	99421463	99516602	-	Map1b	0
chr1	38263799	38264420	1	-0.219938	10	0.00041	0.00092	0.5692	0.78914	chr1	38175990	38627244	-	Aff3	0
chr7	81313023	81314055	1	-0.228226	10	8.9e-05	0.00092	0.30985	0.53808	chr7	81213803	81333622	+	Pde8a	0
chr1	56975914	56976210	1	-0.236613	10	0.00033	0.00092	0.13674	0.37335	chr1	56793980	56971334	-	Satb2	4581
chr11	114489952	114490734	1	-0.243599	10	1.7e-05	0.00092	0.62306	0.86666	chr11	114668542	114672331	+	Rpl38	177809
chr4	33549651	33550595	1	-0.245106	13	0.0002	0.00092	0.37832	0.62343	chr4	33310310	33502614	+	Rngtt	47038
chr4	136118301	136119339	1	-0.249263	10	0.00033	0.00092	0.5439	0.79316	chr4	136143821	136145392	+	Id3	24483
chr3	66970670	66971176	1	0.111898	10	8.4e-05	0.00093	0.18558	0.073677	chr3	66971722	66978811	-	Shox2	547
chr3	66970670	66971176	1	0.111898	10	8.4e-05	0.00093	0.18558	0.073677	chr3	66971722	66981771	-	Shox2	547
chr6	120568598	120569600	1	-0.113094	10	0.0011	0.00093	0.80032	0.91341	chr6	120509493	120531299	-	Cecr5	37300
chr16	92516486	92517056	1	-0.13211	10	8.9e-05	0.00093	0.82504	0.95715	chr16	92498146	92541241	+	Clic6	0
chr9	108125286	108126761	1	-0.133215	14	7.1e-05	0.00093	0.74502	0.87823	chr9	108096021	108190383	-	Bsn	0
chr18	80723637	80723956	1	-0.165126	10	2.9e-05	0.00093	0.76699	0.93212	chr18	80734140	80934058	-	Atp9b	10185
chr2	174455592	174456003	1	-0.168346	10	0.0071	0.00093	0.50459	0.67294	chr2	174450594	174458380	+	Tubb1	0
chr14	74867291	74867694	1	-0.171764	10	0.00017	0.00093	0.047216	0.21898	chr14	74754672	74947877	-	Lrch1	0
chr6	121130698	121131375	1	-0.183458	10	0.0014	0.00093	0.029243	0.2127	chr6	120931545	121131022	-	Mical3	0
chr8	114792602	114793032	1	-0.18557	10	4e-05	0.00093	0.72408	0.90965	chr8	114439651	115352712	+	Wwox	0
chr4	54601831	54602658	1	-0.18908	12	0.00046	0.00093	0.36808	0.55716	chr4	54947944	55083563	+	Zfp462	345287
chr1	168475659	168476264	1	-0.190162	10	0.00046	0.00093	0.45109	0.64125	chr1	168119363	168432169	-	Pbx1	43491
chr1	168475659	168476264	1	-0.190162	10	0.00046	0.00093	0.45109	0.64125	chr1	168153526	168432169	-	Pbx1	43491
chr7	29792789	29793167	1	-0.221386	14	9.3e-05	0.00093	0.3961	0.61749	chr7	29784789	29794540	+	Zfp30	0
chr16	17803053	17803322	1	-0.225758	18	0.0025	0.00093	0.11226	0.33802	chr16	17797281	17808293	+	Scarf2	0
chr13	46443871	46444428	1	-0.254023	10	1.6e-05	0.00093	0.5544	0.80842	chr13	46418299	46431099	+	Rbm24	12773
chr12	25240060	25240409	1	-0.255621	10	2.5e-05	0.00093	0.2406	0.49622	chr12	25093798	25096092	-	Id2	143969
chr10	80051146	80051839	1	-0.302889	10	1.4e-05	0.00093	0.27192	0.57481	chr10	80053487	80056439	+	Gpx4	1649
chr12	104545952	104546238	1	0.10913	10	0.0093	0.00094	0.5445	0.43537	chr12	104471208	104473236	-	Gsc	72717
chr1	37357699	37358173	1	-0.10596	10	0.0001	0.00094	0.81981	0.92577	chr1	37299837	37410740	+	Inpp4a	0
chr17	23835052	23835358	1	-0.106533	10	0.00019	0.00094	0.84344	0.94997	chr17	23833360	23835767	-	Prss33	0
chr8	92366527	92366904	1	-0.108606	10	0.0016	0.00094	0.058781	0.16739	chr8	92357795	92361456	+	Irx5	5072
chr11	94392753	94392861	1	-0.110385	10	0.00075	0.00094	0.0076313	0.11802	chr11	94343294	94392976	-	Abcc3	0
chr5	101900194	101900499	1	-0.119794	10	0.0006	0.00094	0.80635	0.92615	chr5	101832952	102069921	-	Wdfy3	0
chr9	21830943	21831579	1	-0.12138	10	0.00014	0.00094	0.81653	0.93791	chr9	21800179	21852635	-	Dock6	0
chr4	154571351	154571796	1	-0.122514	10	0.00071	0.00094	0.76807	0.89059	chr4	154316124	154636873	-	Prdm16	0
chr13	52014287	52014922	1	-0.130384	10	0.00018	0.00094	0.77548	0.90587	chr13	51846674	51848474	+	Gadd45g	165814
chr8	109008572	109009079	1	-0.156604	10	0.00023	0.00094	0.77165	0.92825	chr8	108714643	108961636	+	Zfhx3	46937
chr4	41622169	41622374	1	-0.157647	10	0.00016	0.00094	0.71303	0.87068	chr4	41569793	41638158	+	Dnaic1	0
chr11	103080300	103080620	1	-0.171524	16	3.3e-05	0.00094	0.17628	0.34781	chr11	103070295	103101658	-	Plcd3	0
chr15	84280058	84280528	1	-0.177012	10	0.00023	0.00094	0.65166	0.82867	chr15	84232042	84315609	+	Parvb	0
chr11	104319103	104319679	1	-0.195241	10	9.5e-05	0.00094	0.016391	0.21163	chr11	104231435	104332089	+	Mapt	0
chr13	41421979	41422849	1	-0.195593	10	0.00026	0.00094	0.5079	0.7035	chr13	41309915	41487360	-	Nedd9	0
chr9	122177622	122178395	1	-0.205331	10	9.5e-05	0.00094	0.25455	0.45989	chr9	122175873	122294423	-	Ano10	0
chr12	53312849	53313568	1	-0.207229	10	0.00015	0.00094	0.64311	0.85034	chr12	53248676	54072175	+	Npas3	0
chr4	154270484	154271252	1	-0.207859	10	3.5e-05	0.00094	0.58251	0.79037	chr4	154170712	154275721	+	Megf6	0
chr4	118024448	118025336	1	-0.217648	10	7e-05	0.00094	0.64918	0.86683	chr4	117932152	118134946	-	St3gal3	0
chr6	77537164	77537581	1	-0.222003	10	3.5e-05	0.00094	0.48285	0.70486	chr6	76881636	77979667	-	Ctnna2	0
chr13	55898969	55899859	1	-0.253285	10	4.8e-05	0.00094	0.14382	0.39711	chr13	55825053	55831425	-	Pitx1	67545
chr1	36793745	36794907	1	-0.257569	16	2.9e-07	0.00094	0.441	0.69856	chr1	36792188	36939527	-	Tmem131	0
chr2	64461808	64462188	1	0.251808	10	0.00014	0.00095	0.75504	0.50323	chr2	63971507	64098038	-	Fign	363771
chr7	83882291	83882511	1	0.226067	10	2.4e-05	0.00095	0.59545	0.36938	chr7	83880494	83884341	-	Mesdc1	0
chr6	98222154	98222427	1	0.13527	10	0.00025	0.00095	0.29886	0.16359	chr6	98238013	98342754	-	Gm765	15587
chr9	96536946	96537041	1	-0.110099	10	0.00041	0.00095	0.016177	0.12628	chr9	96539299	96631503	-	Rasa2	2259
chr4	135070941	135071717	1	-0.120575	10	0.00088	0.00095	0.7562	0.87677	chr4	135120644	135177990	+	Runx3	48928
chr12	16672033	16672486	1	-0.126658	10	0.00017	0.00095	0.75696	0.88362	chr12	16670614	16800886	-	Greb1	0
chr12	16672033	16672486	1	-0.126658	10	0.00017	0.00095	0.75696	0.88362	chr12	16670614	16757239	-	Greb1	0
chr13	54252989	54253799	1	-0.129204	10	0.00043	0.00095	0.76403	0.89324	chr13	54192128	54222432	+	Hrh2	30558
chr6	125174148	125175388	1	-0.139179	10	6.2e-05	0.00095	0.77893	0.91811	chr6	125168006	125191586	-	Ncapd2	0
chr15	77761653	77762014	1	-0.14449	10	0.017	0.00095	0.62873	0.77322	chr15	77760584	77842175	-	Myh9	0
chr4	107217595	107218396	1	-0.166994	10	0.00013	0.00095	0.70497	0.87197	chr4	107209179	107217914	+	Ldlrad1	0
chr17	4402584	4403271	1	-0.176901	10	0.00017	0.00095	0.63096	0.80786	chr17	4995073	5347656	+	Arid1b	591803
chr12	109610585	109611189	1	-0.179185	10	0.00054	0.00095	0.46142	0.6406	chr12	109590168	109595403	-	Rtl1	15183
chr8	120257852	120258258	1	-0.183817	10	5.4e-05	0.00095	0.69779	0.88161	chr8	120166396	120177469	-	Fam92b	80384
chr2	59755163	59755517	1	-0.184464	10	2.7e-05	0.00095	0.69828	0.88275	chr2	59612041	59846213	+	Tanc1	0
chr2	59755163	59755517	1	-0.184464	10	2.7e-05	0.00095	0.69828	0.88275	chr2	59646768	59846213	+	Tanc1	0
chr4	63219797	63220615	1	-0.185966	10	0.00093	0.00095	0.59191	0.77788	chr4	63215411	63334990	+	Col27a1	0
chr8	107114677	107115111	1	-0.202457	10	0.0019	0.00095	0.122	0.32446	chr8	107069401	107096545	-	Terf2	18133
chr8	107114677	107115111	1	-0.202457	10	0.0019	0.00095	0.122	0.32446	chr8	107075516	107096545	-	Terf2	18133
chr16	62717535	62718015	1	-0.209109	10	2.4e-05	0.00095	0.60459	0.8137	chr16	62734851	62786716	-	Nsun3	16837
chr17	26613432	26614310	1	-0.21121	10	0.00014	0.00095	0.57976	0.79097	chr17	26561511	26656933	+	Ergic1	0
chr16	8763887	8764707	1	-0.212538	10	0.00023	0.00095	0.56132	0.77386	chr16	8688721	8738342	-	Usp7	25546
chr9	20829943	20830791	1	-0.22336	10	0.00029	0.00095	0.56005	0.78341	chr9	20818503	20826163	+	Rdh8	3781
chr12	80043207	80043964	1	-0.229351	10	9.5e-05	0.00095	0.59359	0.82294	chr12	80107759	80113013	-	Zfp36l1	63796
chr17	44724426	44724747	1	-0.238547	10	9.5e-05	0.00095	0.44982	0.68837	chr17	44603988	44736176	-	Runx2	0
chr17	44724426	44724747	1	-0.238547	10	9.5e-05	0.00095	0.44982	0.68837	chr17	44603988	44736648	-	Runx2	0
chr17	44724426	44724747	1	-0.238547	10	9.5e-05	0.00095	0.44982	0.68837	chr17	44603988	44814627	-	Runx2	0
chr12	33345256	33346257	1	-0.246967	21	1e-06	0.00095	0.42692	0.67388	chr12	33302514	33368277	+	Atxn7l1	0
chr2	165866976	165867205	1	-0.2566	10	5.8e-05	0.00095	0.37705	0.63365	chr2	165784151	165878437	-	Zmynd8	0
chr2	165866976	165867205	1	-0.2566	10	5.8e-05	0.00095	0.37705	0.63365	chr2	165784151	165882278	-	Zmynd8	0
chr2	165866976	165867205	1	-0.2566	10	5.8e-05	0.00095	0.37705	0.63365	chr2	165784151	165884838	-	Zmynd8	0
chr2	165866976	165867205	1	-0.2566	10	5.8e-05	0.00095	0.37705	0.63365	chr2	165827123	165884838	-	Zmynd8	0
chr5	111227652	111228280	1	-0.289865	10	8.9e-05	0.00095	0.098747	0.38861	chr5	110879802	111289779	+	Ttc28	0
chr7	16869525	16869963	1	-0.199178	16	6.5e-05	0.00096	0.51191	0.71108	chr7	16842901	16870461	+	Prkd2	0
chr7	16869525	16869963	1	-0.199178	16	6.5e-05	0.00096	0.51191	0.71108	chr7	16843064	16870461	+	Prkd2	0
chr2	59683496	59684128	1	-0.209697	15	1.4e-05	0.00096	0.58542	0.79512	chr2	59612041	59846213	+	Tanc1	0
chr2	59683496	59684128	1	-0.209697	15	1.4e-05	0.00096	0.58542	0.79512	chr2	59646768	59846213	+	Tanc1	0
chr5	92809433	92809965	1	-0.20943	17	1.3e-05	0.00098	0.29048	0.49991	chr5	92683434	92965759	+	Shroom3	0
chr5	92809433	92809965	1	-0.20943	17	1.3e-05	0.00098	0.29048	0.49991	chr5	92809381	92965759	+	Shroom3	0
chr3	89671550	89671906	1	-0.253531	13	7.7e-06	0.00098	0.37536	0.62889	chr3	89520163	89672494	+	Kcnn3	0
chr2	35827795	35829350	1	-0.143866	13	0.00012	0.001	0.77187	0.91573	chr2	35751225	35979624	-	Ttll11	0
chr2	165898747	165899401	1	-0.144219	13	5.8e-05	0.001	0.71505	0.85927	chr2	165784151	165884838	-	Zmynd8	13910
chr2	165898747	165899401	1	-0.144219	13	5.8e-05	0.001	0.71505	0.85927	chr2	165827123	165884838	-	Zmynd8	13910
chr5	125236957	125238579	1	-0.163186	13	3.3e-05	0.001	0.72783	0.89102	chr5	125277086	125341094	-	Scarb1	38508
chr7	49400668	49401189	1	-0.243598	13	1.5e-06	0.001	0.62875	0.87235	chr7	48959072	49610088	+	Nav2	0
chr7	49400668	49401189	1	-0.243598	13	1.5e-06	0.001	0.62875	0.87235	chr7	49246188	49610088	+	Nav2	0
chr11	95673029	95673676	1	-0.105822	13	3.3e-05	0.0011	0.83291	0.93873	chr11	95666956	95680773	+	Phb	0
chr7	114034163	114034404	1	-0.1509	12	0.00017	0.0011	0.75097	0.90187	chr7	113765997	114043375	+	Spon1	0
chr6	92405145	92405807	1	-0.153091	15	0.0056	0.0011	0.56222	0.71532	chr6	92370891	92481392	-	Prickle2	0
chr6	92405145	92405807	1	-0.153091	15	0.0056	0.0011	0.56222	0.71532	chr6	92370891	92534861	-	Prickle2	0
chr6	92405145	92405807	1	-0.153091	15	0.0056	0.0011	0.56222	0.71532	chr6	92370891	92567366	-	Prickle2	0
chr6	92405145	92405807	1	-0.153091	15	0.0056	0.0011	0.56222	0.71532	chr6	92370891	92706184	-	Prickle2	0
chr2	167263491	167264613	1	-0.156882	20	7.8e-06	0.0011	0.68644	0.84333	chr2	167203195	167240537	-	Ptgis	22955
chr3	68617467	68618419	1	-0.172707	13	1.5e-05	0.0011	0.66841	0.84112	chr3	67892219	68626482	+	Gm21949	0
chr3	68617467	68618419	1	-0.172707	13	1.5e-05	0.0011	0.66841	0.84112	chr3	68064801	68626482	+	Schip1	0
chr3	68617467	68618419	1	-0.172707	13	1.5e-05	0.0011	0.66841	0.84112	chr3	68468182	68626482	+	Schip1	0
chr3	68617467	68618419	1	-0.172707	13	1.5e-05	0.0011	0.66841	0.84112	chr3	68494180	68626482	+	Schip1	0
chr3	68617467	68618419	1	-0.172707	13	1.5e-05	0.0011	0.66841	0.84112	chr3	68572367	68626482	+	Schip1	0
chr10	61576471	61577319	1	-0.175131	15	0.00031	0.0011	0.56864	0.74377	chr10	61475832	61582228	+	Lrrc20	0
chr15	83987713	83988951	1	-0.196309	15	0.001	0.0011	0.42871	0.62502	chr15	83866711	84065349	-	Efcab6	0
chr11	60140646	60140862	1	-0.199702	15	7.1e-06	0.0011	0.079103	0.27881	chr11	60105012	60199195	+	Rai1	0
chr11	60140646	60140862	1	-0.199702	15	7.1e-06	0.0011	0.079103	0.27881	chr11	60140081	60199195	+	Rai1	0
chr5	24490643	24491780	1	-0.202837	12	8.1e-05	0.0011	0.60057	0.80341	chr5	24452176	24502047	+	Agap3	0
chr3	152287784	152288682	1	-0.205484	13	3.3e-05	0.0011	0.5993	0.80478	chr3	152273459	152340407	-	Miga1	0
chr11	80511575	80512581	1	-0.207674	12	0.00044	0.0011	0.53191	0.73958	chr11	80482126	80780025	-	Myo1d	0
chr9	98425477	98425933	1	-0.208804	12	0.0013	0.0011	0.21021	0.41901	chr9	98422960	98446550	+	Rbp1	0
chr15	77792252	77793679	1	-0.209308	18	2.1e-05	0.0011	0.4396	0.64891	chr15	77760584	77842175	-	Myh9	0
chr17	85958041	85958625	1	-0.21201	12	0.00024	0.0011	0.54176	0.75377	chr17	85984664	86145175	-	Srbd1	26040
chr12	112926632	112927149	1	-0.212177	14	6.5e-06	0.0011	0.62222	0.8344	chr12	112908589	112929495	-	Jag2	0
chr12	111472981	111473824	1	-0.218268	11	4.2e-05	0.0011	0.66607	0.88434	chr12	111484608	111485823	-	Gm266	10785
chr14	70584046	70584822	1	-0.224807	13	5.1e-05	0.0011	0.43909	0.6639	chr14	70583294	70599835	-	Fam160b2	0
chr1	119033453	119034775	1	-0.226362	15	2.2e-05	0.0011	0.24282	0.46918	chr1	118834060	119053619	-	Gli2	0
chr11	11821850	11822542	1	-0.247621	13	3.5e-06	0.0011	0.24602	0.49364	chr11	11814100	11898144	-	Ddc	0
chr11	11821850	11822542	1	-0.247621	13	3.5e-06	0.0011	0.24602	0.49364	chr11	11814100	11890408	-	Ddc	0
chr13	40826032	40826651	1	0.217494	14	0.00018	0.0012	0.72354	0.50604	chr13	40859767	40960892	+	Gcnt2	33117
chr2	174295058	174295902	1	0.160864	12	0.00086	0.0012	0.56515	0.40429	chr2	174284319	174346742	+	Gnas	0
chr2	174295058	174295902	1	0.160864	12	0.00086	0.0012	0.56515	0.40429	chr2	174284319	174338090	+	Gnas	0
chr2	74739992	74740474	1	0.151593	15	1.8e-05	0.0012	0.24604	0.094443	chr2	74711992	74748271	+	Hoxd3	0
chr15	76622279	76622873	1	-0.104318	12	0.00067	0.0012	0.77988	0.8842	chr15	76622085	76626084	-	Vps28	0
chr6	100205508	100206341	1	-0.125034	12	0.0014	0.0012	0.75602	0.88105	chr6	100228564	100287358	-	Rybp	22224
chr1	73952428	73953906	1	-0.140906	24	4.3e-05	0.0012	0.64076	0.78167	chr1	73910230	74124447	-	Tns1	0
chr1	73952428	73953906	1	-0.140906	24	4.3e-05	0.0012	0.64076	0.78167	chr1	73910230	74124449	-	Tns1	0
chr8	105890386	105890643	1	-0.160862	12	5.8e-05	0.0012	0.65053	0.8114	chr8	105880880	105893225	+	Edc4	0
chr5	148554354	148555056	1	-0.162746	16	0.00032	0.0012	0.15574	0.31849	chr5	148504630	148552788	-	Ubl3	1567
chr19	60467617	60467861	1	-0.166985	12	0.0047	0.0012	0.11603	0.28301	chr19	60466732	60468304	-	Prlhr	0
chr1	190403437	190404862	1	-0.179383	16	2.4e-05	0.0012	0.67859	0.85797	chr1	190121776	190170680	-	Prox1	232758
chr9	21121566	21121729	1	-0.179465	12	1.3e-05	0.0012	0.6849	0.86436	chr9	21104067	21131275	-	Tyk2	0
chr17	26401940	26402921	1	-0.179961	12	2.4e-05	0.0012	0.7272	0.90716	chr17	26414964	26446342	+	Neurl1b	12044
chr15	97658241	97658939	1	-0.189565	12	0.00052	0.0012	0.49686	0.68643	chr15	97675104	97705822	-	Rpap3	16166
chr15	76851769	76853471	1	-0.193036	16	5.4e-05	0.0012	0.56527	0.75831	chr15	76852140	76871435	-	Zfp251	0
chr7	3333361	3333804	1	-0.198055	12	7.4e-05	0.0012	0.073547	0.2716	chr7	3303531	3331097	+	Prkcg	2265
chr2	160761028	160761881	1	-0.199202	12	0.00039	0.0012	0.58663	0.78583	chr2	160731309	160775760	+	Plcg1	0
chr5	111180212	111181180	1	-0.206145	13	0.00053	0.0012	0.5283	0.73445	chr5	110879802	111289779	+	Ttc28	0
chr12	104813763	104814813	1	-0.211268	14	7.1e-05	0.0012	0.59361	0.80487	chr12	104763113	104865076	-	Clmn	0
chr5	124637221	124637823	1	-0.216987	14	0.00057	0.0012	0.48881	0.7058	chr5	124629051	124724455	+	Atp6v0a2	0
chr13	49366706	49367302	1	-0.224339	12	6.7e-05	0.0012	0.43189	0.65623	chr13	49341548	49387026	+	Bicd2	0
chr14	70623775	70624886	1	-0.225223	12	6.4e-05	0.0012	0.55864	0.78387	chr14	70602183	70627065	-	Dmtn	0
chr14	70623775	70624886	1	-0.225223	12	6.4e-05	0.0012	0.55864	0.78387	chr14	70602183	70629047	-	Dmtn	0
chr14	70623775	70624886	1	-0.225223	12	6.4e-05	0.0012	0.55864	0.78387	chr14	70602183	70630154	-	Dmtn	0
chr14	70623775	70624886	1	-0.225223	12	6.4e-05	0.0012	0.55864	0.78387	chr14	70602183	70636048	-	Dmtn	0
chr12	80208318	80208885	1	-0.301314	11	0.00022	0.0012	0.11083	0.41214	chr12	80167541	80260371	-	Actn1	0
chr12	80208318	80208885	1	-0.301314	11	0.00022	0.0012	0.11083	0.41214	chr12	80167541	80260381	-	Actn1	0
chr16	96673581	96674003	1	0.282724	11	6.5e-05	0.0013	0.76968	0.48696	chr16	96592078	97170735	-	Dscam	0
chr15	82299206	82299514	1	0.149518	10	0.0062	0.0013	0.49066	0.34114	chr15	82298983	82314558	+	Wbp2nl	0
chr18	47151463	47151919	1	0.141115	10	0.00041	0.0013	0.35505	0.21393	chr18	46958875	47087994	+	Commd10	63470
chr5	143002444	143003018	1	-0.100367	11	0.0024	0.0013	0.73364	0.834	chr5	142990892	143113020	-	Rnf216	0
chr11	110266144	110266908	1	-0.10121	13	0.00072	0.0013	0.78031	0.88152	chr11	110269368	110337716	-	Abca5	2461
chr9	43749300	43750450	1	-0.123605	21	0.00021	0.0013	0.69889	0.82249	chr9	43744575	43807461	+	Nectin1	0
chr4	47237362	47237942	1	-0.148313	12	0.00097	0.0013	0.14515	0.29346	chr4	47208011	47313165	+	Col15a1	0
chr15	25855181	25856035	1	-0.180113	11	0.00017	0.0013	0.70949	0.88961	chr15	25843297	25973696	+	Fam134b	0
chr15	103171073	103172018	1	-0.18147	14	6.4e-05	0.0013	0.4282	0.60967	chr15	103153289	103163284	-	Smug1	7790
chr6	127984894	127985540	1	-0.196739	11	5.8e-05	0.0013	0.65166	0.8484	chr6	127961399	128143578	-	Tspan9	0
chr11	73084510	73085047	1	-0.205601	10	0.00046	0.0013	0.11586	0.32146	chr11	73047866	73083579	+	Ncbp3	932
chr16	30539946	30540837	1	-0.210557	14	6e-06	0.0013	0.6429	0.85345	chr16	30511854	30550578	-	Tmem44	0
chr11	75731610	75732403	1	-0.21148	10	0.00014	0.0013	0.66894	0.88042	chr11	75732886	75765841	+	Ywhae	484
chr8	117372358	117372937	1	-0.214102	10	0.00017	0.0013	0.61927	0.83337	chr8	117257018	117461505	+	Cmip	0
chr8	117372358	117372937	1	-0.214102	10	0.00017	0.0013	0.61927	0.83337	chr8	117349169	117461505	+	Cmip	0
chr8	120205844	120206351	1	-0.215988	11	0.00035	0.0013	0.47421	0.69019	chr8	120166396	120177469	-	Fam92b	28376
chr19	58339870	58340615	1	-0.220293	10	0.00022	0.0013	0.59451	0.8148	chr19	58235580	58455398	-	Gfra1	0
chr9	60507009	60507641	1	-0.23466	11	3.2e-05	0.0013	0.58696	0.82162	chr9	59966930	60511035	-	Thsd4	0
chr11	46096460	46097477	1	-0.235625	10	5.1e-05	0.0013	0.50289	0.73852	chr11	46054501	46147347	+	Adam19	0
chr11	46096460	46097477	1	-0.235625	10	5.1e-05	0.0013	0.50289	0.73852	chr11	46055983	46147347	+	Adam19	0
chr7	73183777	73184406	1	-0.238178	10	0.00071	0.0013	0.45937	0.69754	chr7	73375519	73419899	+	Rgma	191114
chr18	80637336	80638059	1	-0.241496	11	1.6e-05	0.0013	0.47283	0.71433	chr18	80606204	80713071	-	Nfatc1	0
chr18	80637336	80638059	1	-0.241496	11	1.6e-05	0.0013	0.47283	0.71433	chr18	80606204	80708173	-	Nfatc1	0
chr17	45867271	45867922	1	-0.251503	11	0.00022	0.0013	0.1808	0.4323	chr17	45732863	45733844	-	1600014C23Rik	133428
chr5	112748169	112748511	1	-0.255814	10	1.6e-05	0.0013	0.10222	0.35803	chr5	112688875	112896362	-	Myo18b	0
chr11	115177983	115178473	1	-0.256387	11	1.1e-05	0.0013	0.60416	0.86055	chr11	115163340	115181178	+	Slc9a3r1	0
chr6	84228526	84229269	1	-0.256808	10	0.00021	0.0013	0.53945	0.79626	chr6	84008597	84211059	+	Dysf	17468
chr6	84228526	84229269	1	-0.256808	10	0.00021	0.0013	0.53945	0.79626	chr6	84019385	84211059	+	Dysf	17468
chr5	118801795	118802194	1	-0.272476	10	8.4e-05	0.0013	0.56919	0.84167	chr5	118560718	118765437	+	Med13l	36359
chr11	117285246	117285988	1	-0.305005	10	1.1e-05	0.0013	0.36954	0.67454	chr11	117199660	117362325	+	Sept9	0
chr11	117285246	117285988	1	-0.305005	10	1.1e-05	0.0013	0.36954	0.67454	chr11	117266245	117362325	+	Sept9	0
chr8	121753160	121753542	1	0.207864	19	6e-06	0.0014	0.65865	0.45079	chr8	121730558	121791083	+	Jph3	0
chr11	69517092	69517828	1	0.202049	10	0.0022	0.0014	0.677	0.47495	chr11	69420808	69549108	-	Dnah2	0
chr6	145576465	145577243	1	-0.103928	11	0.00047	0.0014	0.83869	0.94262	chr6	145615962	145621477	+	Tuba3b	38720
chr7	116139726	116140337	1	-0.12654	10	0.0019	0.0014	0.67483	0.80137	chr7	116123484	116189841	-	Plekha7	0
chr7	116139726	116140337	1	-0.12654	10	0.0019	0.0014	0.67483	0.80137	chr7	116123484	116237776	-	Plekha7	0
chr7	116139726	116140337	1	-0.12654	10	0.0019	0.0014	0.67483	0.80137	chr7	116123484	116308376	-	Plekha7	0
chr7	116139726	116140337	1	-0.12654	10	0.0019	0.0014	0.67483	0.80137	chr7	116133790	116189604	-	Plekha7	0
chr7	116139726	116140337	1	-0.12654	10	0.0019	0.0014	0.67483	0.80137	chr7	116133790	116198561	-	Plekha7	0
chr8	26816037	26816720	1	-0.140642	11	0.00069	0.0014	0.72949	0.87014	chr8	26977335	26981462	+	Zfp703	160616
chr14	64029693	64029944	1	-0.144809	10	0.00079	0.0014	0.77201	0.91682	chr14	63992430	64033506	+	Rp1l1	0
chr4	117996004	117996991	1	-0.161501	10	0.00033	0.0014	0.79137	0.95287	chr4	117932152	118134946	-	St3gal3	0
chr5	125229782	125230433	1	-0.166264	12	0.0007	0.0014	0.61157	0.77783	chr5	125277086	125341094	-	Scarb1	46654
chr16	29785767	29786708	1	-0.170004	11	0.00096	0.0014	0.57701	0.74702	chr16	29579333	29654602	+	Opa1	131166
chr6	89358306	89359255	1	-0.171321	10	0.005	0.0014	0.63324	0.80456	chr6	89316313	89362613	-	Plxna1	0
chr7	70697463	70697880	1	-0.186962	10	0.00079	0.0014	0.65658	0.84354	chr7	70351949	70366746	-	Nr2f2	330718
chr9	108404792	108405452	1	-0.187314	10	0.00031	0.0014	0.66953	0.85684	chr9	108403632	108428482	-	Ccdc36	0
chr16	37854259	37854601	1	-0.188338	10	0.00039	0.0014	0.60158	0.78992	chr16	37868399	37888857	+	Lrrc58	13799
chr15	75890944	75891305	1	-0.188677	10	0.00019	0.0014	0.53173	0.72041	chr15	75890963	75894481	-	Naprt	0
chr8	90849327	90850225	1	-0.194628	11	8.5e-05	0.0014	0.68196	0.87659	chr8	90828834	91054508	+	Chd9	0
chr11	19009205	19010091	1	-0.194784	11	0.00025	0.0014	0.53404	0.72883	chr11	18880427	19018969	-	Meis1	0
chr6	22189717	22190203	1	-0.195096	10	0.00016	0.0014	0.57434	0.76944	chr6	21985909	22255606	+	Cped1	0
chr18	38281114	38281792	1	-0.202733	11	8.9e-05	0.0014	0.5702	0.77294	chr18	38267091	38284401	-	Pcdh12	0
chr3	97033258	97034143	1	-0.203631	10	0.00083	0.0014	0.62504	0.82867	chr3	97032401	97053634	+	Gja5	0
chr11	101148923	101149365	1	-0.207436	10	0.00037	0.0014	0.28195	0.48939	chr11	101155883	101161787	+	Tubg2	6519
chr11	102265886	102266364	1	-0.211489	10	0.00026	0.0014	0.51056	0.72205	chr11	102248881	102265183	+	BC030867	704
chr13	40736099	40736566	1	-0.213647	11	8.9e-05	0.0014	0.37239	0.58603	chr13	40715302	40734920	-	Tfap2a	1180
chr17	70969407	70969896	1	-0.214383	10	0.0013	0.0014	0.49455	0.70893	chr17	70973962	70990516	-	Myl12b	4067
chr4	32479918	32480303	1	-0.215206	10	5.4e-05	0.0014	0.69838	0.91359	chr4	32417434	32586108	+	Bach2	0
chr13	52001543	52002352	1	-0.225052	14	3.2e-05	0.0014	0.37552	0.60057	chr13	51846674	51848474	+	Gadd45g	153070
chr5	36204961	36205406	1	-0.227012	10	0.00022	0.0014	0.55996	0.78697	chr5	36017180	36398139	-	Sorcs2	0
chr5	36204961	36205406	1	-0.227012	10	0.00022	0.0014	0.55996	0.78697	chr5	36204020	36206567	+	Psapl1	0
chr17	29130962	29131546	1	-0.236335	11	3.7e-05	0.0014	0.53948	0.77581	chr17	29135055	29148976	+	Rab44	3510
chr19	7116983	7117444	1	-0.242167	10	0.00012	0.0014	0.25023	0.4924	chr19	7056767	7198062	+	Macrod1	0
chr16	18591209	18591673	1	-0.243192	10	0.00023	0.0014	0.19473	0.43792	chr16	18581703	18590671	-	Tbx1	539
chr18	35295658	35296363	1	-0.25426	10	4.8e-05	0.0014	0.40188	0.65614	chr18	35266395	35498925	-	Sil1	0
chr13	99150386	99151269	1	-0.267782	10	5.1e-05	0.0014	0.52473	0.79251	chr13	99184822	99247032	+	Zfp366	33554
chr5	150221708	150222151	1	-0.293953	10	2.1e-05	0.0014	0.539	0.83295	chr5	150259929	150497753	+	Fry	37779
chr7	68152468	68153087	1	-0.346823	10	6.2e-05	0.0014	0.35829	0.70511	chr7	67952256	68233667	+	Igf1r	0
chr14	33932067	33932397	1	0.209339	13	2e-05	0.0015	0.50093	0.29159	chr14	33923586	33936514	+	Gdf10	0
chr10	116834517	116834901	1	0.187821	10	3.7e-05	0.0015	0.58228	0.39446	chr10	116776544	116896879	-	Myrfl	0
chr1	171259008	171259320	1	0.175764	10	0.00054	0.0015	0.74922	0.57346	chr1	171250128	171262267	+	Adamts4	0
chr11	3533222	3533775	1	0.165195	13	0.0048	0.0015	0.70876	0.54356	chr11	3517521	3539292	-	Smtn	0
chr11	121014913	121015187	1	0.124283	10	0.002	0.0015	0.28449	0.16021	chr11	121036748	121039478	-	Cd7	21562
chr19	55342615	55343438	1	-0.105002	10	0.00054	0.0015	0.83167	0.93667	chr19	55316056	55627461	+	Vti1a	0
chr11	115622840	115623144	1	-0.106578	10	0.00064	0.0015	0.85274	0.95932	chr11	115614180	115628295	-	Slc25a19	0
chr11	119679769	119680398	1	-0.109443	10	5.4e-05	0.0015	0.83002	0.93946	chr11	119602904	119899591	+	Rptor	0
chr9	68843897	68844568	1	-0.110164	10	0.00015	0.0015	0.82538	0.93555	chr9	68653785	69388246	+	Rora	0
chr6	100923272	100923523	1	-0.112576	10	0.0039	0.0015	0.74461	0.85718	chr6	100833637	100868717	+	Ppp4r2	54556
chr17	86573802	86574117	1	-0.114066	10	0.0021	0.0015	0.73394	0.848	chr17	86167784	86657919	+	Prkce	0
chr18	69846653	69847032	1	-0.116526	10	0.00046	0.0015	0.79046	0.90698	chr18	69925558	69969484	+	Ccdc68	78527
chr18	77508548	77509593	1	-0.120724	10	0.011	0.0015	0.67243	0.79315	chr18	77456109	77565136	-	Rnf165	0
chr5	125498963	125499671	1	-0.126437	10	0.00048	0.0015	0.78035	0.90679	chr5	125475872	125517403	+	Aacs	0
chr10	94578931	94579138	1	-0.129538	10	0.00011	0.0015	0.77959	0.90913	chr10	94514856	94590954	+	Tmcc3	0
chr10	94578931	94579138	1	-0.129538	10	0.00011	0.0015	0.77959	0.90913	chr10	94575256	94590954	+	Tmcc3	0
chr10	94578931	94579138	1	-0.129538	10	0.00011	0.0015	0.77959	0.90913	chr10	94576262	94590954	+	Tmcc3	0
chr15	82937787	82938274	1	-0.135477	10	0.00088	0.0015	0.16723	0.30271	chr15	82808625	82912134	-	Tcf20	25654
chr12	109460830	109461251	1	-0.137004	10	0.0065	0.0015	0.65065	0.78765	chr12	109453454	109463336	+	Dlk1	0
chr10	82989701	82989979	1	-0.139717	10	0.00025	0.0015	0.76284	0.90256	chr10	82985496	83195891	+	Chst11	0
chr1	157043787	157044412	1	-0.141418	10	0.00011	0.0015	0.73479	0.87621	chr1	157099146	157108680	-	Tex35	54735
chr1	157043787	157044412	1	-0.141418	10	0.00011	0.0015	0.73479	0.87621	chr1	157099146	157108650	-	Tex35	54735
chr11	100781866	100782755	1	-0.143527	15	0.00011	0.0015	0.65161	0.79514	chr11	100780730	100822570	-	Stat5b	0
chr11	100781866	100782755	1	-0.143527	15	0.00011	0.0015	0.65161	0.79514	chr11	100780730	100850585	-	Stat5b	0
chr19	30202266	30202833	1	-0.147266	10	0.00021	0.0015	0.65205	0.79932	chr19	30098440	30175441	-	Gldc	26826
chr11	96928684	96929477	1	-0.150127	10	0.00028	0.0015	0.10274	0.25286	chr11	96929323	96935647	+	Prr15l	0
chr8	124667979	124668376	1	-0.150702	10	0.00093	0.0015	0.66605	0.81675	chr8	124671326	124721975	-	Ttc13	2951
chr9	110628189	110628609	1	-0.151727	10	0.00011	0.0015	0.74419	0.89591	chr9	110624788	110654161	-	Nbeal2	0
chr1	156993875	156994326	1	-0.152167	10	0.003	0.0015	0.65886	0.81102	chr1	156804165	156939626	-	Ralgps2	54250
chr6	99283288	99283429	1	-0.153095	10	0.0054	0.0015	0.45106	0.60415	chr6	98925341	99435345	-	Foxp1	0
chr6	99283288	99283429	1	-0.153095	10	0.0054	0.0015	0.45106	0.60415	chr6	98925341	99520993	-	Foxp1	0
chr15	84267143	84267724	1	-0.154726	10	5.4e-05	0.0015	0.74999	0.90472	chr15	84232042	84315609	+	Parvb	0
chr11	116234404	116234982	1	-0.155784	10	0.0018	0.0015	0.68753	0.84332	chr11	116220558	116238091	-	Evpl	0
chr14	120473536	120473974	1	-0.163103	10	2.7e-05	0.0015	0.69644	0.85954	chr14	120478460	120507192	+	Rap2a	4487
chr15	91075664	91076257	1	-0.164865	10	0.0013	0.0015	0.39413	0.55899	chr15	90933274	91049951	-	Kif21a	25714
chr4	119178389	119178701	1	-0.166059	10	0.00088	0.0015	0.30305	0.46911	chr4	119175456	119190011	-	Ermap	0
chr10	128517119	128517553	1	-0.181021	10	0.0006	0.0015	0.64393	0.82495	chr10	128510249	128525859	-	Esyt1	0
chr14	21982390	21982755	1	-0.183709	10	0.00039	0.0015	0.45481	0.63852	chr14	21983961	21989601	-	Zfp503	1207
chr4	57601586	57602225	1	-0.184874	10	0.0016	0.0015	0.4049	0.58977	chr4	57568247	57896984	+	Pakap	0
chr4	57601586	57602225	1	-0.184874	10	0.0016	0.0015	0.4049	0.58977	chr4	57568247	57717128	+	Palm2	0
chr3	135688355	135689081	1	-0.187095	10	0.0028	0.0015	0.6034	0.79049	chr3	135584654	135691547	-	Nfkb1	0
chr12	110932469	110933298	1	-0.187682	10	5.8e-05	0.0015	0.6453	0.83298	chr12	110889263	110972394	+	Tecpr2	0
chr12	110932469	110933298	1	-0.187682	10	5.8e-05	0.0015	0.6453	0.83298	chr12	110889263	110972396	+	Tecpr2	0
chr4	152123282	152124047	1	-0.190747	10	0.00033	0.0015	0.52156	0.71231	chr4	152120875	152152207	-	Espn	0
chr4	152123282	152124047	1	-0.190747	10	0.00033	0.0015	0.52156	0.71231	chr4	152120875	152136325	-	Espn	0
chr4	152123282	152124047	1	-0.190747	10	0.00033	0.0015	0.52156	0.71231	chr4	152120875	152128925	-	Espn	0
chr17	35064098	35064649	1	-0.193015	10	0.0027	0.0015	0.50474	0.69776	chr17	35062692	35066184	-	G6b	0
chr19	41747056	41747599	1	-0.195575	10	0.00083	0.0015	0.60814	0.80372	chr19	41600256	41743856	-	Slit1	3201
chr18	82714117	82714895	1	-0.198159	13	0.0001	0.0015	0.5818	0.77996	chr18	82593596	82692734	-	Zfp236	21384
chr10	76632596	76632983	1	-0.199326	10	9.5e-05	0.0015	0.40752	0.60685	chr10	76597834	76623630	-	Col6a2	8967
chr12	54454448	54454864	1	-0.200153	10	6.6e-05	0.0015	0.64057	0.84072	chr12	54645373	54656572	-	Sptssa	190510
chr17	26509407	26509798	1	-0.20197	13	0.0013	0.0015	0.48232	0.68429	chr17	26505590	26508472	-	Dusp1	936
chr12	109396016	109396755	1	-0.202562	10	0.00017	0.0015	0.57136	0.77392	chr12	109453454	109463336	+	Dlk1	56700
chr6	54332473	54332843	1	-0.204657	10	0.00031	0.0015	0.50958	0.71423	chr6	54327011	54330200	+	Prr15	2274
chr14	27171192	27171664	1	-0.205845	10	1.5e-05	0.0015	0.14757	0.35341	chr14	27143992	27403911	+	Arhgef3	0
chr1	39256134	39256548	1	-0.207129	10	0.00075	0.0015	0.57862	0.78575	chr1	39194271	39363240	+	Npas2	0
chr16	91557794	91558232	1	-0.208385	10	0.00023	0.0015	0.50611	0.71449	chr16	91547093	91564007	+	Ifngr2	0
chr18	35653618	35653938	1	-0.212409	10	0.00028	0.0015	0.076735	0.28914	chr18	35650350	35655199	-	Prob1	0
chr2	167589110	167589574	1	-0.21478	10	0.00014	0.0015	0.27065	0.48543	chr2	167607638	167632005	-	Ube2v1	18065
chr8	79248277	79248661	1	-0.216905	10	6.2e-05	0.0015	0.53533	0.75223	chr8	79210429	79248583	-	1700011L22Rik	0
chr6	124915039	124916026	1	-0.219801	13	0.00021	0.0015	0.23168	0.45148	chr6	124913674	124917946	-	Ptms	0
chr1	153229793	153230241	1	-0.223515	10	0.00054	0.0015	0.58791	0.81142	chr1	153218921	153332786	-	Lamc1	0
chr6	100432305	100433237	1	-0.225556	10	0.00016	0.0015	0.58631	0.81187	chr6	100571810	100671157	-	Shq1	138574
chr4	134744000	134744592	1	-0.227449	10	0.00039	0.0015	0.43691	0.66436	chr4	134745411	134768004	-	Ldlrap1	820
chr2	29522832	29523196	1	-0.232441	10	0.00017	0.0015	0.63606	0.8685	chr2	29346809	29524790	+	Med27	0
chr2	29522832	29523196	1	-0.232441	10	0.00017	0.0015	0.63606	0.8685	chr2	29378513	29524790	+	Med27	0
chr18	21422976	21423651	1	-0.238233	10	0.0027	0.0015	0.45968	0.69791	chr18	21127341	21300139	-	Garem1	122838
chr8	79082222	79082803	1	-0.244421	10	0.00028	0.0015	0.39461	0.63903	chr8	79028436	79193766	+	Zfp827	0
chr7	101497581	101498084	1	-0.251345	10	2.7e-05	0.0015	0.50071	0.75205	chr7	101421690	101512829	+	Pde2a	0
chr7	101497581	101498084	1	-0.251345	10	2.7e-05	0.0015	0.50071	0.75205	chr7	101450519	101512829	+	Pde2a	0
chr7	101497581	101498084	1	-0.251345	10	2.7e-05	0.0015	0.50071	0.75205	chr7	101451251	101512829	+	Pde2a	0
chr4	117272268	117272710	1	-0.252666	13	5.3e-05	0.0015	0.3025	0.55516	chr4	117271462	117375461	-	Rnf220	0
chr4	117272268	117272710	1	-0.252666	13	5.3e-05	0.0015	0.3025	0.55516	chr4	117271462	117289455	-	Rnf220	0
chr4	117272268	117272710	1	-0.252666	13	5.3e-05	0.0015	0.3025	0.55516	chr4	117271462	117497052	-	Rnf220	0
chr8	120559604	120559909	1	-0.254159	10	0.00051	0.0015	0.57473	0.82888	chr8	120488865	120581383	+	Gse1	0
chr8	120559604	120559909	1	-0.254159	10	0.00051	0.0015	0.57473	0.82888	chr8	120535856	120581383	+	Gse1	0
chr8	120559604	120559909	1	-0.254159	10	0.00051	0.0015	0.57473	0.82888	chr8	120537408	120581383	+	Gse1	0
chr17	10491430	10492065	1	-0.2546	10	0.00029	0.0015	0.47964	0.73424	chr17	10403011	10840191	-	Pacrg	0
chr11	69120686	69121155	1	-0.260538	10	2.9e-05	0.0015	0.20755	0.46808	chr11	69120452	69123259	+	Hes7	0
chr8	78630535	78630912	1	-0.261886	10	1.6e-05	0.0015	0.25364	0.51552	chr8	78509327	78734012	+	Slc10a7	0
chr2	91930891	91931294	1	-0.266171	10	2.4e-05	0.0015	0.17563	0.4418	chr2	91929804	91931702	-	Mdk	0
chr2	91930891	91931294	1	-0.266171	10	2.4e-05	0.0015	0.17563	0.4418	chr2	91929804	91931859	-	Mdk	0
chr2	91930891	91931294	1	-0.266171	10	2.4e-05	0.0015	0.17563	0.4418	chr2	91929804	91932297	-	Mdk	0
chr2	156331452	156332094	1	-0.267608	10	8.4e-05	0.0015	0.50344	0.77105	chr2	156312472	156375638	+	Cnbd2	0
chr2	156331452	156332094	1	-0.267608	10	8.4e-05	0.0015	0.50344	0.77105	chr2	156312472	156357102	+	Cnbd2	0
chr5	141886310	141886616	1	-0.274277	10	0.00046	0.0015	0.45083	0.72511	chr5	141241533	142213791	+	Sdk1	0
chr9	63719935	63720353	1	-0.288979	10	5.4e-05	0.0015	0.34614	0.63512	chr9	63646766	63757994	-	Smad3	0
chr8	87690522	87690945	1	-0.292138	10	4.2e-05	0.0015	0.23634	0.52848	chr8	87661809	87804439	-	Zfp423	0
chr8	87690522	87690945	1	-0.292138	10	4.2e-05	0.0015	0.23634	0.52848	chr8	87661809	87959595	-	Zfp423	0
chr2	167595458	167596212	1	-0.292354	10	5.3e-06	0.0015	0.26447	0.55682	chr2	167607638	167632005	-	Ube2v1	11427
chr15	103147447	103148354	1	-0.30338	10	2.4e-06	0.0015	0.5321	0.83548	chr15	103153289	103163284	-	Smug1	4936
chr12	108457780	108458449	1	-0.10021	13	0.0002	0.0016	0.84532	0.94553	chr12	108371152	108539564	+	Eml1	0
chr12	108457780	108458449	1	-0.10021	13	0.0002	0.0016	0.84532	0.94553	chr12	108410632	108539564	+	Eml1	0
chr12	108457780	108458449	1	-0.10021	13	0.0002	0.0016	0.84532	0.94553	chr12	108422815	108539564	+	Eml1	0
chr15	79432928	79433500	1	-0.103915	13	0.011	0.0016	0.22248	0.3264	chr15	79417851	79442057	-	Csnk1e	0
chr15	79432928	79433500	1	-0.103915	13	0.011	0.0016	0.22248	0.3264	chr15	79422480	79441818	-	Csnk1e	0
chr2	59807557	59808873	1	-0.107771	13	0.00089	0.0016	0.78557	0.89334	chr2	59612041	59846213	+	Tanc1	0
chr2	59807557	59808873	1	-0.107771	13	0.00089	0.0016	0.78557	0.89334	chr2	59646768	59846213	+	Tanc1	0
chr2	68378105	68378963	1	-0.119515	13	0.00014	0.0016	0.79721	0.91672	chr2	68210446	68471981	-	Stk39	0
chr2	167785216	167786032	1	-0.141877	13	0.00033	0.0016	0.72256	0.86443	chr2	167688914	167690432	+	Cebpb	94785
chr3	96685021	96685147	1	-0.143265	13	8.1e-05	0.0016	0.16119	0.30445	chr3	96670130	96691034	+	Ankrd35	0
chr11	97676888	97678057	1	-0.165966	25	2.8e-05	0.0016	0.52844	0.6944	chr11	97663411	97685458	+	Mllt6	0
chr3	108433157	108434176	1	-0.178748	24	9.9e-06	0.0016	0.5688	0.74755	chr3	108424863	108445259	-	Sars	0
chr3	52998639	52999253	1	-0.180563	13	4.3e-05	0.0016	0.64517	0.82573	chr3	52982122	53017223	-	Cog6	0
chr16	30513116	30514078	1	-0.213576	13	5.5e-05	0.0016	0.38702	0.6006	chr16	30511854	30550578	-	Tmem44	0
chr17	29799640	29800014	1	-0.231844	12	0.0002	0.0016	0.41301	0.64485	chr17	29827957	29887882	-	Mdga1	27944
chr7	29988803	29989335	1	-0.258201	13	8.1e-06	0.0016	0.44294	0.70114	chr7	29983954	30028282	+	Zfp568	0
chr6	124694105	124694951	1	-0.2585	13	1.6e-05	0.0016	0.46606	0.72456	chr6	124663103	124704716	+	Lpcat3	0
chr11	75571634	75573058	1	-0.272008	13	0.00011	0.0016	0.30682	0.57883	chr11	75531693	75577572	+	Slc43a2	0
chr11	75571634	75573058	1	-0.272008	13	0.00011	0.0016	0.30682	0.57883	chr11	75532111	75577572	+	Slc43a2	0
chr9	115932353	115933317	1	-0.104575	12	0.002	0.0017	0.7565	0.86107	chr9	115909454	116076176	+	Gadl1	0
chr11	97977697	97979028	1	-0.126852	18	8.6e-05	0.0017	0.70963	0.83648	chr11	97923236	97986446	-	Plxdc1	0
chr4	54534407	54535297	1	-0.155563	12	8.1e-05	0.0017	0.73889	0.89446	chr4	54947944	55083563	+	Zfp462	412648
chr6	22205850	22206636	1	-0.188716	14	0.00079	0.0017	0.2714	0.46011	chr6	21985909	22255606	+	Cped1	0
chr17	28039900	28041041	1	-0.226936	16	0.00026	0.0017	0.45729	0.68423	chr17	27909305	28062779	+	Anks1	0
chr12	108526579	108527188	1	-0.236937	12	1.2e-05	0.0017	0.55208	0.78902	chr12	108371152	108539564	+	Eml1	0
chr12	108526579	108527188	1	-0.236937	12	1.2e-05	0.0017	0.55208	0.78902	chr12	108410632	108539564	+	Eml1	0
chr12	108526579	108527188	1	-0.236937	12	1.2e-05	0.0017	0.55208	0.78902	chr12	108422815	108539564	+	Eml1	0
chr2	31953442	31954354	1	-0.274799	11	9.4e-05	0.0017	0.46657	0.74137	chr2	31950302	31973442	+	Aif1l	0
chr11	107655951	107656835	1	-0.295819	12	5.4e-06	0.0017	0.54986	0.84568	chr11	107547959	107686943	+	Helz	0
chr5	117153380	117154209	1	0.114892	12	0.1	0.0018	0.7022	0.5873	chr5	117120128	117275098	+	Taok3	0
chr5	117153380	117154209	1	0.114892	12	0.1	0.0018	0.7022	0.5873	chr5	117133587	117275098	+	Taok3	0
chr5	72796226	72796506	1	-0.102561	14	0.00047	0.0018	0.098734	0.20129	chr5	72755717	72868448	-	Tec	0
chr7	113144650	113145235	1	-0.10665	12	0.00021	0.0018	0.80355	0.9102	chr7	113207464	113314126	+	Arntl	62230
chr10	84394008	84395031	1	-0.113092	12	0.0045	0.0018	0.73993	0.85303	chr10	84371318	84440471	-	Nuak1	0
chr2	168679276	168679593	1	-0.119318	18	3.7e-05	0.0018	0.72262	0.84194	chr2	168634437	168742136	-	Atp9a	0
chr2	168679276	168679593	1	-0.119318	18	3.7e-05	0.0018	0.72262	0.84194	chr2	168634437	168741800	-	Atp9a	0
chr2	168679276	168679593	1	-0.119318	18	3.7e-05	0.0018	0.72262	0.84194	chr2	168634437	168734339	-	Atp9a	0
chr7	111301649	111302058	1	-0.129016	16	0.00021	0.0018	0.65476	0.78378	chr7	111471660	111779977	-	Galnt18	169603
chr13	48848175	48848915	1	-0.130798	12	0.00022	0.0018	0.74632	0.87712	chr13	48801749	48870885	-	Phf2	0
chr6	145815207	145815834	1	-0.141912	22	0.00017	0.0018	0.53473	0.67665	chr6	145808382	145817584	+	Rassf8	0
chr12	85441429	85442615	1	-0.143939	12	0.00017	0.0018	0.75785	0.90179	chr12	85473900	85477270	+	Fos	31286
chr10	128515754	128516259	1	-0.145825	12	0.0024	0.0018	0.64266	0.78849	chr10	128510249	128525859	-	Esyt1	0
chr7	24614849	24615188	1	-0.164579	12	0.00018	0.0018	0.68505	0.84962	chr7	24611327	24629297	+	Phldb3	0
chr9	99384500	99385378	1	-0.177688	12	0.0038	0.0018	0.5541	0.73179	chr9	99385419	99436712	-	Mras	42
chr11	69563365	69563729	1	-0.198434	12	0.00025	0.0018	0.57632	0.77476	chr11	69561753	69579324	-	Wrap53	0
chr15	103015088	103015668	1	-0.204452	22	9.1e-06	0.0018	0.35702	0.56147	chr15	103014007	103017429	+	Hoxc5	0
chr11	3521429	3521999	1	-0.211086	14	0.00018	0.0018	0.51673	0.72782	chr11	3517521	3539292	-	Smtn	0
chr4	138943755	138944758	1	-0.236062	14	0.00011	0.0018	0.29027	0.52633	chr4	138967111	138968366	+	Rnf186	22354
chr11	117599784	117600990	1	-0.257076	13	0.0002	0.0018	0.29764	0.55471	chr11	117654288	117763441	+	Tnrc6c	53299
chr11	120215597	120216674	1	-0.27971	12	9.7e-05	0.0018	0.26114	0.54085	chr11	120232946	120292297	+	Bahcc1	16273
chr15	62054643	62055468	1	-0.101782	12	7.7e-05	0.0019	0.82206	0.92384	chr15	61985340	61990361	+	Myc	64283
chr9	121975959	121976639	1	-0.107264	12	0.0003	0.0019	0.80314	0.9104	chr9	121950987	121980208	+	Fam198a	0
chr9	121975959	121976639	1	-0.107264	12	0.0003	0.0019	0.80314	0.9104	chr9	121951019	121980208	+	Fam198a	0
chr1	72848692	72849687	1	-0.120973	14	0.00074	0.0019	0.76486	0.88583	chr1	72824479	72852471	+	Igfbp2	0
chr1	72848692	72849687	1	-0.120973	14	0.00074	0.0019	0.76486	0.88583	chr1	72825386	72852471	+	Igfbp2	0
chr17	26527325	26528177	1	-0.121765	11	0.00096	0.0019	0.79256	0.91433	chr17	26505590	26508472	-	Dusp1	18854
chr2	180085975	180087100	1	-0.126359	16	0.00017	0.0019	0.71654	0.8429	chr2	180070592	180085902	+	Mtg2	74
chr10	111625813	111626380	1	-0.1415	12	0.00076	0.0019	0.75399	0.89549	chr10	111506285	111508649	+	Phlda1	117165
chr13	49179051	49179454	1	-0.143135	10	0.0093	0.0019	0.25593	0.39906	chr13	49187546	49196251	+	Ninj1	8093
chr18	12782222	12783113	1	-0.150987	12	0.00033	0.0019	0.66661	0.8176	chr18	12755311	12941841	-	Osbpl1a	0
chr18	12782222	12783113	1	-0.150987	12	0.00033	0.0019	0.66661	0.8176	chr18	12755311	12879979	-	Osbpl1a	0
chr18	12782222	12783113	1	-0.150987	12	0.00033	0.0019	0.66661	0.8176	chr18	12755311	12863380	-	Osbpl1a	0
chr18	12782222	12783113	1	-0.150987	12	0.00033	0.0019	0.66661	0.8176	chr18	12755311	12862713	-	Osbpl1a	0
chr6	121042119	121042473	1	-0.165126	12	2.8e-05	0.0019	0.72201	0.88713	chr6	120931545	121131022	-	Mical3	0
chr6	121042119	121042473	1	-0.165126	12	2.8e-05	0.0019	0.72201	0.88713	chr6	121007222	121081627	-	Mical3	0
chr8	125418872	125419473	1	-0.16741	12	0.00033	0.0019	0.68725	0.85466	chr8	125418062	125492710	-	Sipa1l2	0
chr13	99320039	99320339	1	-0.176539	12	0.00039	0.0019	0.37259	0.54913	chr13	99319648	99344678	-	Ptcd2	0
chr1	133418179	133418639	1	-0.178158	12	0.00012	0.0019	0.13876	0.31692	chr1	133382299	133424212	-	Sox13	0
chr11	63919348	63919904	1	-0.182742	12	0.0002	0.0019	0.17803	0.36077	chr11	63884692	63922284	-	Hs3st3b1	0
chr14	25782286	25783822	1	-0.184753	16	0.00017	0.0019	0.49699	0.68174	chr14	25711639	25768856	-	Zcchc24	13431
chr13	101470542	101471071	1	-0.186384	11	0.0045	0.0019	0.45786	0.64425	chr13	101680760	101768217	-	Pik3r1	209690
chr13	101470542	101471071	1	-0.186384	11	0.0045	0.0019	0.45786	0.64425	chr13	101680760	101692630	-	Pik3r1	209690
chr13	91378079	91378403	1	-0.192944	10	0.0022	0.0019	0.46257	0.65551	chr13	91461096	91706175	+	Ssbp2	82694
chr3	79725985	79727037	1	-0.193125	12	0.00011	0.0019	0.4796	0.67273	chr3	79644715	79737794	-	Rxfp1	0
chr3	122048656	122049932	1	-0.196997	13	0.0016	0.0019	0.54861	0.74561	chr3	122044459	122180061	+	Abca4	0
chr2	174855575	174856465	1	-0.19735	12	0.0003	0.0019	0.4717	0.66905	chr2	174760618	174784042	+	Edn3	71534
chr2	27934605	27935249	1	-0.201995	11	0.0008	0.0019	0.57557	0.77756	chr2	27886424	28039510	+	Col5a1	0
chr18	69521391	69522489	1	-0.206371	20	1e-05	0.0019	0.17874	0.38512	chr18	69344491	69687967	+	Tcf4	0
chr18	69521391	69522489	1	-0.206371	20	1e-05	0.0019	0.17874	0.38512	chr18	69345720	69687967	+	Tcf4	0
chr5	111243046	111244062	1	-0.234217	13	0.0016	0.0019	0.37434	0.60856	chr5	110879802	111289779	+	Ttc28	0
chr8	87716162	87716524	1	-0.243955	12	8.9e-05	0.0019	0.32121	0.56517	chr8	87661809	87804439	-	Zfp423	0
chr8	87716162	87716524	1	-0.243955	12	8.9e-05	0.0019	0.32121	0.56517	chr8	87661809	87959595	-	Zfp423	0
chr8	70929339	70930226	1	-0.247103	12	4.8e-05	0.0019	0.52541	0.77252	chr8	70905973	70917529	+	Map1s	11811
chr3	133341404	133341811	1	-0.254499	12	6.4e-07	0.0019	0.55484	0.80934	chr3	133310109	133378235	+	Ppa2	0
chr7	123107872	123108581	1	-0.254764	10	0.0036	0.0019	0.47493	0.72969	chr7	123123884	123195296	+	Tnrc6a	15304
chr12	73014463	73015287	1	-0.107904	10	0.0011	0.002	0.81654	0.92444	chr12	73041826	73046712	-	Six1	26540
chr7	96770152	96771489	1	-0.117411	14	5.3e-05	0.002	0.8272	0.94461	chr7	96171243	96911092	+	Tenm4	0
chr7	96770152	96771489	1	-0.117411	14	5.3e-05	0.002	0.8272	0.94461	chr7	96210636	96911092	+	Tenm4	0
chr7	96770152	96771489	1	-0.117411	14	5.3e-05	0.002	0.8272	0.94461	chr7	96211670	96911092	+	Tenm4	0
chr10	4612366	4612615	1	-0.129715	13	0.00018	0.002	0.13759	0.26731	chr10	4611988	5005633	+	Esr1	0
chr11	116994989	116995802	1	-0.135061	10	0.0043	0.002	0.6316	0.76666	chr11	116918862	116986944	+	Mgat5b	8046
chr1	89889189	89889529	1	-0.13538	11	0.00066	0.002	0.78507	0.92045	chr1	89454810	89895282	+	Agap1	0
chr19	10269178	10270554	1	-0.184576	14	1.1e-05	0.002	0.62942	0.814	chr19	10245264	10304877	-	Dagla	0
chr3	38283601	38284294	1	-0.190906	14	0.001	0.002	0.15625	0.34716	chr3	38449260	38484816	-	Ankrd50	164967
chr9	60235999	60236448	1	-0.191559	13	0.0016	0.002	0.37775	0.56931	chr9	59966930	60511035	-	Thsd4	0
chr19	7189450	7189919	1	-0.193417	13	0.0004	0.002	0.55749	0.75091	chr19	7056767	7198062	+	Macrod1	0
chr7	101501819	101502916	1	-0.19488	11	5.8e-05	0.002	0.68165	0.87653	chr7	101421690	101512829	+	Pde2a	0
chr7	101501819	101502916	1	-0.19488	11	5.8e-05	0.002	0.68165	0.87653	chr7	101450519	101512829	+	Pde2a	0
chr7	101501819	101502916	1	-0.19488	11	5.8e-05	0.002	0.68165	0.87653	chr7	101451251	101512829	+	Pde2a	0
chr18	67990408	67990789	1	-0.206289	14	2.4e-05	0.002	0.38956	0.59585	chr18	67933256	68255549	+	Ldlrad4	0
chr5	91873951	91874633	1	-0.218018	10	0.00022	0.002	0.50192	0.71993	chr5	91948841	91963068	-	Rchy1	74209
chr1	154205506	154205773	1	-0.237794	10	0.0012	0.002	0.18467	0.42246	chr1	154201186	154205674	+	Zfp648	0
chr4	43730376	43730975	1	-0.256723	11	4.9e-05	0.002	0.3325	0.58923	chr4	43730033	43734534	+	5430416O09Rik	0
chr19	47252912	47253123	1	-0.266555	10	0.00079	0.002	0.095509	0.36206	chr19	47178819	47259441	+	Neurl1a	0
chr19	47252912	47253123	1	-0.266555	10	0.00079	0.002	0.095509	0.36206	chr19	47228842	47259441	+	Neurl1a	0
chr1	157015208	157015567	1	-0.322469	10	0.00048	0.002	0.43017	0.75264	chr1	156804165	156939626	-	Ralgps2	75583
chr12	80517913	80518253	1	-0.338859	10	0.00011	0.002	0.26888	0.60774	chr12	80518989	80603896	+	Galnt16	737
chr17	87826262	87826974	1	0.140876	11	0.00019	0.0021	0.23321	0.092329	chr17	87745820	87797994	-	Kcnk12	28269
chr17	47602404	47602772	1	-0.102018	11	0.00045	0.0021	0.80346	0.90548	chr17	47599330	47611492	-	Bysl	0
chr6	72651120	72652514	1	-0.102189	11	0.0024	0.0021	0.77153	0.87372	chr6	72626370	72789045	-	Tcf7l1	0
chr5	24956705	24957410	1	-0.102896	11	0.00024	0.0021	0.83459	0.93749	chr5	24862734	25100642	-	Prkag2	0
chr5	24956705	24957410	1	-0.102896	11	0.00024	0.0021	0.83459	0.93749	chr5	24862734	24995753	-	Prkag2	0
chr7	130260860	130261359	1	-0.119217	11	0.011	0.0021	0.53927	0.65849	chr7	130162450	130266808	-	Fgfr2	0
chr17	5336080	5336821	1	-0.128838	13	0.00037	0.0021	0.75067	0.87951	chr17	4995073	5347656	+	Arid1b	0
chr4	138333963	138334371	1	-0.130491	10	0.00057	0.0021	0.76867	0.89916	chr4	138338527	138367955	-	Cda	4157
chr4	149546445	149546893	1	-0.149189	10	0.00083	0.0021	0.67795	0.82714	chr4	149518240	149566437	+	Ctnnbip1	0
chr4	149546445	149546893	1	-0.149189	10	0.00083	0.0021	0.67795	0.82714	chr4	149545116	149566437	+	Ctnnbip1	0
chr11	100783622	100784415	1	-0.151871	11	0.0019	0.0021	0.64637	0.79824	chr11	100780730	100822570	-	Stat5b	0
chr11	100783622	100784415	1	-0.151871	11	0.0019	0.0021	0.64637	0.79824	chr11	100780730	100850585	-	Stat5b	0
chr13	44564574	44564922	1	-0.157821	11	0.00073	0.0021	0.48965	0.64748	chr13	44730773	44921643	+	Jarid2	165852
chr13	112031013	112031356	1	-0.160736	11	0.0016	0.0021	0.7473	0.90803	chr13	111746434	111808983	-	Map3k1	222031
chr13	101855404	101856212	1	-0.166673	11	0.0047	0.0021	0.42557	0.59224	chr13	101680760	101768217	-	Pik3r1	87188
chr6	84119648	84120373	1	-0.181465	11	0.0006	0.0021	0.27167	0.45313	chr6	84008597	84211059	+	Dysf	0
chr6	84119648	84120373	1	-0.181465	11	0.0006	0.0021	0.27167	0.45313	chr6	84019385	84211059	+	Dysf	0
chr1	189756248	189757688	1	-0.183377	28	6.8e-05	0.0021	0.34372	0.5271	chr1	189728267	189876693	+	Ptpn14	0
chr8	70408841	70409895	1	-0.186158	15	0.00065	0.0021	0.34869	0.53485	chr8	70382357	70439573	-	Crtc1	0
chr3	87972378	87973154	1	-0.191251	11	0.00052	0.0021	0.16812	0.35937	chr3	87971092	87980451	+	Nes	0
chr7	48890465	48891505	1	-0.191316	13	0.00021	0.0021	0.57389	0.76521	chr7	48866428	48881041	-	E2f8	9425
chr11	68186697	68187636	1	-0.191786	11	0.00025	0.0021	0.62133	0.81312	chr11	67966482	68207148	+	Stx8	0
chr2	154969481	154970156	1	-0.192108	10	0.0019	0.0021	0.59667	0.78878	chr2	155013569	155051012	+	a	43414
chr8	120283571	120284512	1	-0.192346	10	0.00035	0.0021	0.63846	0.8308	chr8	120166396	120177469	-	Fam92b	106103
chr2	178788924	178789772	1	-0.193732	11	0.00019	0.0021	0.69198	0.88571	chr2	178430514	178487366	+	Cdh26	301559
chr6	127361102	127362101	1	-0.194686	13	0.00011	0.0021	0.60222	0.79691	chr6	127446839	127494261	+	Parp11	84739
chr8	122564885	122565211	1	-0.198671	10	0.00079	0.0021	0.24928	0.44795	chr8	122568014	122573130	+	Cdt1	2804
chr6	72729222	72729803	1	-0.211259	11	0.00013	0.0021	0.66008	0.87134	chr6	72626370	72789045	-	Tcf7l1	0
chr10	95610115	95610817	1	-0.211699	10	0.0016	0.0021	0.55305	0.76475	chr10	95547006	95564167	-	Nudt4	45949
chr3	101407307	101407781	1	-0.216523	10	0.0027	0.0021	0.45635	0.67287	chr3	101377124	101463060	+	Igsf3	0
chr11	76418501	76418917	1	-0.216701	11	9.4e-05	0.0021	0.43686	0.65357	chr11	76416731	76571384	-	Abr	0
chr11	76418501	76418917	1	-0.216701	11	9.4e-05	0.0021	0.43686	0.65357	chr11	76416731	76577739	-	Abr	0
chr11	76418501	76418917	1	-0.216701	11	9.4e-05	0.0021	0.43686	0.65357	chr11	76416731	76509419	-	Abr	0
chr11	76418501	76418917	1	-0.216701	11	9.4e-05	0.0021	0.43686	0.65357	chr11	76416731	76468465	-	Abr	0
chr11	76418501	76418917	1	-0.216701	11	9.4e-05	0.0021	0.43686	0.65357	chr11	76416791	76494495	-	Abr	0
chr14	60987185	60988035	1	-0.22138	11	0.00066	0.0021	0.4739	0.69528	chr14	60963833	61046855	-	Tnfrsf19	0
chr14	60987185	60988035	1	-0.22138	11	0.00066	0.0021	0.4739	0.69528	chr14	60963833	61037987	-	Tnfrsf19	0
chr8	124088020	124089034	1	-0.221385	10	0.00029	0.0021	0.59245	0.81383	chr8	124023472	124048504	+	Urb2	39517
chr12	84823227	84823676	1	-0.223245	10	0.00022	0.0021	0.60918	0.83243	chr12	84783211	84876495	-	Ltbp2	0
chr11	70513171	70513743	1	-0.241238	10	0.00064	0.0021	0.26246	0.5037	chr11	70513515	70514616	-	Vmo1	0
chr7	132661600	132662107	1	-0.285428	10	3.1e-05	0.0021	0.44465	0.73008	chr7	132610642	132706419	+	Lhpp	0
chr15	88315100	88315533	1	0.147743	10	0.0093	0.0022	0.51938	0.37164	chr15	88600301	88601669	+	Zdhhc25	284769
chr4	139648902	139650316	1	-0.111669	15	0.0016	0.0022	0.78613	0.8978	chr4	139622893	139649691	+	Aldh4a1	0
chr18	6187502	6187875	1	-0.114567	15	0.00073	0.0022	0.7647	0.87927	chr18	6201004	6241524	-	Kif5b	13130
chr2	157817768	157818383	1	-0.127417	10	0.00083	0.0022	0.71599	0.8434	chr2	157737400	157891903	+	Ctnnbl1	0
chr14	34153538	34154399	1	-0.130409	10	0.0011	0.0022	0.77018	0.90059	chr14	34145645	34152419	-	Npy4r	1120
chr7	49582636	49583501	1	-0.132361	10	0.00064	0.0022	0.72095	0.85331	chr7	48959072	49610088	+	Nav2	0
chr7	49582636	49583501	1	-0.132361	10	0.00064	0.0022	0.72095	0.85331	chr7	49246188	49610088	+	Nav2	0
chr17	46521450	46522122	1	-0.137107	10	0.003	0.0022	0.74381	0.88092	chr17	46500608	46546388	-	Cul9	0
chr6	134210435	134211161	1	-0.150821	10	0.00022	0.0022	0.76543	0.91625	chr6	134035699	134270147	+	Etv6	0
chr8	48373089	48373762	1	-0.152064	10	0.00057	0.0022	0.76587	0.91793	chr8	48225664	48674690	-	Tenm3	0
chr10	80197076	80197564	1	-0.164769	10	0.0015	0.0022	0.64035	0.80512	chr10	80179481	80190010	+	Efna2	7067
chr15	79368428	79368796	1	-0.165527	10	0.00051	0.0022	0.16614	0.33167	chr15	79360683	79403303	-	Tmem184b	0
chr15	79368428	79368796	1	-0.165527	10	0.00051	0.0022	0.16614	0.33167	chr15	79360683	79403278	-	Tmem184b	0
chr15	79368428	79368796	1	-0.165527	10	0.00051	0.0022	0.16614	0.33167	chr15	79360683	79403239	-	Tmem184b	0
chr15	79368428	79368796	1	-0.165527	10	0.00051	0.0022	0.16614	0.33167	chr15	79360683	79402919	-	Tmem184b	0
chr13	53068994	53069540	1	-0.168799	10	0.0011	0.0022	0.4087	0.5775	chr13	53109316	53286109	-	Ror2	39777
chr12	99611481	99611773	1	-0.17231	10	0.0011	0.0022	0.69565	0.86796	chr12	99717530	99883442	-	Efcab11	105758
chr8	125302242	125302752	1	-0.173581	10	0.00017	0.0022	0.68599	0.85957	chr8	125054194	125261151	+	Disc1	41092
chr16	21627506	21628244	1	-0.179044	15	0.00015	0.0022	0.57326	0.7523	chr16	21423117	21644681	+	Vps8	0
chr9	107657634	107658004	1	-0.181946	10	0.0024	0.0022	0.50498	0.68693	chr9	107651154	107668968	-	Slc38a3	0
chr9	107657634	107658004	1	-0.181946	10	0.0024	0.0022	0.50498	0.68693	chr9	107651154	107667399	-	Slc38a3	0
chr4	142059413	142059950	1	-0.185251	10	0.0021	0.0022	0.49358	0.67883	chr4	142030992	142084304	-	Tmem51	0
chr7	98903069	98903637	1	-0.186664	10	0.0014	0.0022	0.55222	0.73888	chr7	98886742	99141144	-	Uvrag	0
chr6	30736606	30736974	1	-0.19428	10	0.0054	0.0022	0.35493	0.54921	chr6	30733505	30748466	+	Mest	0
chr8	11710716	11711565	1	-0.200277	10	0.00035	0.0022	0.47443	0.67471	chr8	11728104	11827152	+	Arhgef7	16540
chr12	108436171	108436386	1	-0.201028	10	0.00098	0.0022	0.25449	0.45552	chr12	108371152	108539564	+	Eml1	0
chr12	108436171	108436386	1	-0.201028	10	0.00098	0.0022	0.25449	0.45552	chr12	108410632	108539564	+	Eml1	0
chr12	108436171	108436386	1	-0.201028	10	0.00098	0.0022	0.25449	0.45552	chr12	108422815	108539564	+	Eml1	0
chr5	122166476	122166917	1	-0.20834	10	0.02	0.0022	0.21274	0.42108	chr5	122158278	122175269	+	Ppp1cc	0
chr5	118082834	118083395	1	-0.212772	12	0.00052	0.0022	0.53096	0.74374	chr5	118064980	118155458	-	Fbxw8	0
chr6	87204303	87204768	1	-0.217792	10	0.00021	0.0022	0.4572	0.675	chr6	87133852	87335775	-	Antxr1	0
chr4	32561380	32562239	1	-0.223833	10	0.00023	0.0022	0.3235	0.54734	chr4	32417434	32586108	+	Bach2	0
chr11	68372479	68373973	1	-0.233694	17	0.00011	0.0022	0.43599	0.66968	chr11	68209363	68386826	-	Ntn1	0
chr2	26482987	26483805	1	-0.234234	10	0.00033	0.0022	0.29595	0.53018	chr2	26457901	26503822	-	Notch1	0
chr18	39235848	39236183	1	-0.239409	10	0.00014	0.0022	0.53054	0.76995	chr18	38993144	39376285	+	Arhgap26	0
chr5	140208871	140209485	1	-0.315497	10	1.4e-05	0.0022	0.19564	0.51114	chr5	140008688	140321552	-	Mad1l1	0
chr18	61344612	61344849	1	-0.316511	10	8.6e-06	0.0022	0.5051	0.82161	chr18	61298135	61400431	-	Ppargc1b	0
chr12	83733793	83734303	1	0.196233	10	0.00021	0.0023	0.6486	0.45237	chr12	83688562	83735199	+	Psen1	0
chr15	101320271	101321188	1	0.17858	10	0.00079	0.0023	0.36581	0.18723	chr15	101349570	101370125	-	Krt80	28383
chr18	76005060	76005671	1	0.176011	10	0.00083	0.0023	0.51822	0.34221	chr18	75820177	76148564	+	Zbtb7c	0
chr2	172787714	172787809	1	0.173198	10	4.2e-05	0.0023	0.33331	0.16011	chr2	172868011	172940321	-	Bmp7	80203
chr5	111420590	111420944	1	0.165857	10	0.0065	0.0023	0.52804	0.36218	chr5	111418165	111457025	+	Mn1	0
chr4	82498444	82498690	1	0.157522	10	0.0012	0.0023	0.57981	0.42229	chr4	82290172	82505779	-	Nfib	0
chr19	25677671	25678502	1	-0.106004	16	0.0056	0.0023	0.63826	0.74427	chr19	25672410	25678991	+	Dmrt2	0
chr19	53001247	53002692	1	-0.111077	21	0.00028	0.0023	0.76251	0.87359	chr19	52991179	53038654	-	Xpnpep1	0
chr17	62759449	62760097	1	-0.115552	10	0.0011	0.0023	0.81397	0.92953	chr17	62602956	62881317	-	Efna5	0
chr13	102786995	102787534	1	-0.115701	10	0.011	0.0023	0.62013	0.73584	chr13	102732488	103334492	-	Mast4	0
chr15	57798541	57799417	1	-0.123463	10	0.0068	0.0023	0.69686	0.82032	chr15	57694666	57839832	+	Zhx2	0
chr6	145754981	145755429	1	-0.125111	10	0.0019	0.0023	0.75125	0.87636	chr6	145808382	145817584	+	Rassf8	52954
chr9	58247062	58247642	1	-0.12877	10	0.00016	0.0023	0.043161	0.17193	chr9	58217179	58249786	-	Pml	0
chr15	8284361	8284796	1	-0.134646	10	0.00083	0.0023	0.73399	0.86864	chr15	8289823	8444463	-	Nipbl	5028
chr11	117860807	117860883	1	-0.147439	10	0.00098	0.0023	0.037607	0.18505	chr11	117860751	117865543	+	Tmem235	0
chr8	77241953	77242625	1	-0.150562	10	0.00026	0.0023	0.77464	0.9252	chr8	76902507	77243639	+	Nr3c2	0
chr2	93245878	93246715	1	-0.154181	10	0.00048	0.0023	0.75805	0.91223	chr2	93201759	93334487	-	Tspan18	0
chr5	150293919	150294651	1	-0.156963	13	0.00096	0.0023	0.26653	0.4235	chr5	150259929	150497753	+	Fry	0
chr4	55171009	55171538	1	-0.157549	10	0.0013	0.0023	0.6401	0.79765	chr4	54947944	55083563	+	Zfp462	87447
chr16	92811878	92812665	1	-0.158235	10	0.0011	0.0023	0.75057	0.90881	chr16	92601465	92826074	-	Runx1	0
chr6	55118131	55118422	1	-0.158927	10	5.4e-05	0.0023	0.078435	0.23736	chr6	55090048	55133016	-	Crhr2	0
chr5	121366563	121367408	1	-0.160566	15	0.0033	0.0023	0.48948	0.65005	chr5	121220218	121368577	+	Gm15800	0
chr6	134083304	134084271	1	-0.16067	10	0.001	0.0023	0.67065	0.83132	chr6	134035699	134270147	+	Etv6	0
chr2	33438009	33438663	1	-0.163258	10	0.00071	0.0023	0.62235	0.78561	chr2	33406107	33431324	-	Zbtb34	6686
chr12	99943817	99944390	1	-0.164754	10	0.00031	0.0023	0.74812	0.91288	chr12	99884514	99955216	+	Tdp1	0
chr9	60460082	60461301	1	-0.165481	10	0.0001	0.0023	0.67809	0.84357	chr9	59966930	60511035	-	Thsd4	0
chr19	55815000	55815691	1	-0.166016	10	0.018	0.0023	0.44699	0.613	chr19	55741809	55933655	+	Tcf7l2	0
chr4	133584743	133584926	1	-0.166921	10	0.0081	0.0023	0.037193	0.20411	chr4	133584372	133591735	+	Gpn2	0
chr10	110931916	110932037	1	-0.169834	10	0.00098	0.0023	0.16132	0.33115	chr10	110920175	110939514	+	Csrp2	0
chr4	141680970	141681222	1	-0.171907	10	0.012	0.0023	0.42952	0.60143	chr4	141683562	141685716	-	Rsc1a1	2341
chr4	141680970	141681222	1	-0.171907	10	0.012	0.0023	0.42952	0.60143	chr4	141683562	141723419	-	Ddi2	2341
chr19	43920498	43920762	1	-0.174873	10	0.002	0.0023	0.26538	0.44025	chr19	43846814	43940198	-	Dnmbp	0
chr9	91353692	91354034	1	-0.176136	13	0.0003	0.0023	0.174	0.35013	chr9	91360344	91365799	-	Zic1	6311
chr6	72702392	72702908	1	-0.178895	10	0.00041	0.0023	0.62104	0.79994	chr6	72626370	72789045	-	Tcf7l1	0
chr8	122665095	122665511	1	-0.1809	10	0.00028	0.0023	0.082962	0.26386	chr8	122625135	122699109	-	Cbfa2t3	0
chr8	122665095	122665511	1	-0.1809	10	0.00028	0.0023	0.082962	0.26386	chr8	122625135	122678175	-	Cbfa2t3	0
chr2	165857287	165857859	1	-0.181824	10	0.0045	0.0023	0.11328	0.2951	chr2	165784151	165858173	-	Zmynd8	0
chr2	165857287	165857859	1	-0.181824	10	0.0045	0.0023	0.11328	0.2951	chr2	165784151	165878437	-	Zmynd8	0
chr2	165857287	165857859	1	-0.181824	10	0.0045	0.0023	0.11328	0.2951	chr2	165784151	165882278	-	Zmynd8	0
chr2	165857287	165857859	1	-0.181824	10	0.0045	0.0023	0.11328	0.2951	chr2	165784151	165884838	-	Zmynd8	0
chr2	165857287	165857859	1	-0.181824	10	0.0045	0.0023	0.11328	0.2951	chr2	165827123	165884838	-	Zmynd8	0
chr8	11277968	11279059	1	-0.183305	13	0.00074	0.0023	0.12889	0.31219	chr8	11198422	11312826	-	Col4a1	0
chr19	53128140	53128841	1	-0.184203	10	0.00022	0.0023	0.14482	0.32903	chr19	53140442	53247326	+	Add3	11602
chr5	118445291	118446004	1	-0.191292	10	0.00011	0.0023	0.64646	0.83775	chr5	118560718	118765437	+	Med13l	114715
chr5	148342446	148342947	1	-0.191489	10	0.015	0.0023	0.17935	0.37084	chr5	148327409	148392815	-	Slc7a1	0
chr5	148342446	148342947	1	-0.191489	10	0.015	0.0023	0.17935	0.37084	chr5	148327409	148399904	-	Slc7a1	0
chr11	121513028	121513866	1	-0.192559	10	0.0013	0.0023	0.57271	0.76527	chr11	121451948	121617170	+	Tbcd	0
chr11	121513028	121513866	1	-0.192559	10	0.0013	0.0023	0.57271	0.76527	chr11	121510975	121519342	-	Zfp750	0
chr2	91259804	91260533	1	-0.192781	10	0.0018	0.0023	0.48366	0.67644	chr2	91256164	91264680	+	Pacsin3	0
chr2	91259804	91260533	1	-0.192781	10	0.0018	0.0023	0.48366	0.67644	chr2	91256812	91264680	+	Pacsin3	0
chr2	91259804	91260533	1	-0.192781	10	0.0018	0.0023	0.48366	0.67644	chr2	91257328	91264680	+	Pacsin3	0
chr6	99904888	99905515	1	-0.199258	10	0.00016	0.0023	0.46004	0.6593	chr6	99711298	99726392	-	Prok2	178497
chr10	39543584	39544080	1	-0.205244	10	0.00022	0.0023	0.5903	0.79554	chr10	39369798	39565374	+	Fyn	0
chr12	99510496	99511179	1	-0.205508	10	0.00051	0.0023	0.58562	0.79113	chr12	99195093	99450074	-	Foxn3	60423
chr5	97278379	97278918	1	-0.209284	10	0.0019	0.0023	0.4166	0.62589	chr5	97382208	97392330	-	Naa11	103291
chr2	168545590	168546463	1	-0.213509	10	0.0027	0.0023	0.53951	0.75302	chr2	168476409	168601657	-	Nfatc2	0
chr2	168545590	168546463	1	-0.213509	10	0.0027	0.0023	0.53951	0.75302	chr2	168476409	168590365	-	Nfatc2	0
chr2	168545590	168546463	1	-0.213509	10	0.0027	0.0023	0.53951	0.75302	chr2	168518198	168590365	-	Nfatc2	0
chr2	168545590	168546463	1	-0.213509	10	0.0027	0.0023	0.53951	0.75302	chr2	168518198	168601657	-	Nfatc2	0
chr14	28532196	28533133	1	-0.213854	10	0.00046	0.0023	0.35864	0.57249	chr14	28505472	28525515	+	Wnt5a	6682
chr14	28532196	28533133	1	-0.213854	10	0.00046	0.0023	0.35864	0.57249	chr14	28511404	28525515	+	Wnt5a	6682
chr4	107435634	107435949	1	-0.214328	10	0.00031	0.0023	0.1156	0.32993	chr4	107434718	107635059	+	Glis1	0
chr2	35811788	35812546	1	-0.214883	13	0.00062	0.0023	0.44592	0.66081	chr2	35751225	35979624	-	Ttll11	0
chr2	148406307	148406747	1	-0.216157	10	0.0065	0.0023	0.18761	0.40377	chr2	148404470	148408188	-	Thbd	0
chr2	172889331	172889754	1	-0.217161	10	7e-05	0.0023	0.36265	0.57981	chr2	172868011	172940321	-	Bmp7	0
chr16	94094584	94094897	1	-0.2257	10	5.8e-05	0.0023	0.17641	0.40211	chr16	94085259	94127032	+	Sim2	0
chr4	140421452	140422161	1	-0.235241	10	0.00051	0.0023	0.50108	0.73632	chr4	140514484	140648756	-	Arhgef10l	92324
chr4	140421452	140422161	1	-0.235241	10	0.00051	0.0023	0.50108	0.73632	chr4	140514484	140665887	-	Arhgef10l	92324
chr4	140421452	140422161	1	-0.235241	10	0.00051	0.0023	0.50108	0.73632	chr4	140514484	140665905	-	Arhgef10l	92324
chr9	62362768	62363381	1	-0.246145	10	4.2e-05	0.0023	0.19588	0.44203	chr9	62341342	62378805	+	Anp32a	0
chr15	84365428	84365986	1	-0.262589	10	0.00014	0.0023	0.38682	0.64941	chr15	84379202	84446610	-	1810041L15Rik	13217
chr15	84365428	84365986	1	-0.262589	10	0.00014	0.0023	0.38682	0.64941	chr15	84379202	84447097	-	1810041L15Rik	13217
chr4	137898947	137899495	1	-0.265472	10	7.9e-05	0.0023	0.53034	0.79581	chr4	137862236	137965229	+	Ece1	0
chr1	80018270	80018919	1	-0.274504	10	0.00021	0.0023	0.29024	0.56474	chr1	79794320	79858665	-	Serpine2	159606
chr17	34672725	34672880	1	0.243465	13	4.7e-05	0.0024	0.64196	0.39849	chr17	34670534	34719815	+	Tnxb	0
chr15	97164652	97164860	1	0.20174	10	9.5e-05	0.0024	0.4763	0.27456	chr15	97244073	97247287	-	Amigo2	79214
chr4	131174156	131174420	1	0.193313	10	0.00067	0.0024	0.70379	0.51048	chr4	130944384	130955476	+	Matn1	218681
chr12	76152603	76152731	1	0.175288	10	7.9e-05	0.0024	0.29845	0.12316	chr12	76120418	76177259	-	Esr2	0
chr2	174327074	174327773	1	0.15978	13	4.9e-05	0.0024	0.43896	0.27918	chr2	174284319	174346742	+	Gnas	0
chr2	174327074	174327773	1	0.15978	13	4.9e-05	0.0024	0.43896	0.27918	chr2	174284319	174338090	+	Gnas	0
chr2	174327074	174327773	1	0.15978	13	4.9e-05	0.0024	0.43896	0.27918	chr2	174297858	174346742	+	Gnas	0
chr2	174327074	174327773	1	0.15978	13	4.9e-05	0.0024	0.43896	0.27918	chr2	174327767	174346742	+	Gnas	0
chr16	91984729	91985213	1	0.153342	13	0.0029	0.0024	0.93034	0.77699	chr16	91925222	91931630	-	Atp5o	53100
chr11	49169266	49169626	1	0.141143	10	5.1e-05	0.0024	0.20764	0.066495	chr11	49168324	49187089	-	Btnl9	0
chr12	3235577	3235795	1	0.13881	10	0.00013	0.0024	0.16525	0.026443	chr12	3247427	3309969	-	Rab10	11633
chr12	73025471	73025899	1	0.135525	10	0.0023	0.0024	0.33416	0.19864	chr12	73041826	73046712	-	Six1	15928
chr8	107150780	107150859	1	0.133426	10	0.0015	0.0024	0.42118	0.28776	chr8	107150660	107187470	+	Cyb5b	0
chr6	52253781	52254170	1	0.110055	10	0.00054	0.0024	0.18727	0.077215	chr6	52258852	52260880	-	Hoxa13	4683
chr15	75997870	75998040	1	0.101171	10	0.00067	0.0024	0.11062	0.0094444	chr15	75993768	75999153	+	Mapk15	0
chr5	135729375	135729851	1	-0.102364	13	9.5e-05	0.0024	0.83197	0.93433	chr5	135689144	135735326	+	Por	0
chr7	65931005	65932031	1	-0.103041	13	0.00021	0.0024	0.80851	0.91155	chr7	65862135	66050386	+	Pcsk6	0
chr2	174887780	174888625	1	-0.107399	10	0.0028	0.0024	0.79767	0.90507	chr2	174760618	174784042	+	Edn3	103739
chr4	132741279	132741609	1	-0.107651	10	0.00033	0.0024	0.837	0.94465	chr4	132732965	132757171	-	Smpdl3b	0
chr1	133614822	133615167	1	-0.110182	10	0.00067	0.0024	0.81964	0.92982	chr1	133603870	133610280	-	Snrpe	4543
chr9	114065368	114065644	1	-0.111272	10	0.00048	0.0024	0.82921	0.94048	chr9	114057353	114098733	+	Susd5	0
chr11	69515336	69515882	1	-0.111402	10	0.00025	0.0024	0.82115	0.93255	chr11	69420808	69549108	-	Dnah2	0
chr2	32558051	32558861	1	-0.111874	10	0.00015	0.0024	0.84221	0.95408	chr2	32535358	32569750	+	Fam102a	0
chr15	75772089	75773019	1	-0.111936	10	0.0013	0.0024	0.7797	0.89164	chr15	75754446	75841908	-	Zc3h3	0
chr15	27579295	27579806	1	-0.112395	10	0.00083	0.0024	0.79891	0.9113	chr15	27466676	27594907	+	Ank	0
chr17	53746254	53746490	1	-0.117595	10	0.0017	0.0024	0.80829	0.92589	chr17	53674786	53689315	-	Sgol1	56940
chr13	60230499	60230989	1	-0.119626	10	0.00039	0.0024	0.83759	0.95722	chr13	60174404	60177535	-	Gas1	52965
chr5	77250096	77250562	1	-0.120626	10	0.0041	0.0024	0.73424	0.85487	chr5	77265493	77283697	+	Rest	14932
chr7	80658858	80660047	1	-0.122558	10	0.002	0.0024	0.79237	0.91493	chr7	80586631	80688877	-	Crtc3	0
chr11	117245324	117246012	1	-0.124413	10	0.0015	0.0024	0.7547	0.87911	chr11	117199660	117362325	+	Sept9	0
chr9	102198445	102199148	1	-0.126009	10	7e-05	0.0024	0.77838	0.90439	chr9	101922127	102354693	-	Ephb1	0
chr1	52136777	52137366	1	-0.12686	10	0.00037	0.0024	0.74309	0.86995	chr1	52119437	52161865	+	Stat1	0
chr1	52136777	52137366	1	-0.12686	10	0.00037	0.0024	0.74309	0.86995	chr1	52119621	52161865	+	Stat1	0
chr19	25605083	25605256	1	-0.127111	10	0.0047	0.0024	0.031538	0.15865	chr19	25505705	25604328	+	Dmrt1	756
chr11	99145018	99145352	1	-0.127468	15	3.4e-05	0.0024	0.78974	0.91721	chr11	99144198	99155077	-	Ccr7	0
chr11	115208867	115209551	1	-0.127827	10	0.00075	0.0024	0.74463	0.87246	chr11	115187486	115247025	+	Tmem104	0
chr18	61639596	61639855	1	-0.129877	10	0.00023	0.0024	0.061637	0.19151	chr18	61687934	61692537	+	Il17b	48080
chr4	140607803	140608386	1	-0.131258	10	0.00029	0.0024	0.76289	0.89414	chr4	140514484	140648756	-	Arhgef10l	0
chr4	140607803	140608386	1	-0.131258	10	0.00029	0.0024	0.76289	0.89414	chr4	140514484	140665887	-	Arhgef10l	0
chr4	140607803	140608386	1	-0.131258	10	0.00029	0.0024	0.76289	0.89414	chr4	140514484	140665905	-	Arhgef10l	0
chr6	52265478	52265937	1	-0.133228	10	0.0043	0.0024	0.053774	0.187	chr6	52258852	52260880	-	Hoxa13	4599
chr9	107966686	107967052	1	-0.134528	10	0.00083	0.0024	0.59529	0.72982	chr9	107950962	107972268	+	Traip	0
chr11	117911087	117912304	1	-0.136353	10	0.00015	0.0024	0.81173	0.94809	chr11	117867948	117873526	-	Tha1	37562
chr8	120553727	120554489	1	-0.136473	10	0.001	0.0024	0.76222	0.89869	chr8	120488865	120581383	+	Gse1	0
chr8	120553727	120554489	1	-0.136473	10	0.001	0.0024	0.76222	0.89869	chr8	120535856	120581383	+	Gse1	0
chr8	120553727	120554489	1	-0.136473	10	0.001	0.0024	0.76222	0.89869	chr8	120537408	120581383	+	Gse1	0
chr3	41374298	41375030	1	-0.13875	10	0.00016	0.0024	0.7123	0.85105	chr3	41555733	41616864	+	Jade1	180704
chr17	27384141	27384720	1	-0.14047	10	0.00067	0.0024	0.76366	0.90413	chr17	27422387	27503533	-	Grm4	37668
chr17	66008045	66008676	1	-0.141097	13	0.00077	0.0024	0.65227	0.79336	chr17	65967500	66077046	-	Ankrd12	0
chr17	45907033	45907700	1	-0.143249	10	0.0019	0.0024	0.74757	0.89082	chr17	46016992	46025163	-	Vegfa	109293
chr17	45907033	45907700	1	-0.143249	10	0.0019	0.0024	0.74757	0.89082	chr17	46016992	46032377	-	Vegfa	109293
chr18	80738365	80739032	1	-0.145937	10	0.00064	0.0024	0.6929	0.83884	chr18	80734140	80934058	-	Atp9b	0
chr17	29677323	29677993	1	-0.149043	10	0.0016	0.0024	0.71255	0.86159	chr17	29660594	29705979	+	Cmtr1	0
chr6	35348706	35349170	1	-0.149433	10	0.00037	0.0024	0.70561	0.85504	chr6	35312745	35326141	-	Fam180a	22566
chr18	11840826	11840887	1	-0.152229	10	0.00057	0.0024	0.010833	0.16306	chr18	11839273	11945627	+	Cables1	0
chr11	102276557	102276722	1	-0.153097	10	0.00026	0.0024	0.02062	0.17372	chr11	102268822	102278061	+	Asb16	0
chr1	190260790	190261381	1	-0.153384	10	0.00035	0.0024	0.70008	0.85346	chr1	190121776	190170680	-	Prox1	90111
chr14	57548456	57549217	1	-0.155081	10	0.00016	0.0024	0.72475	0.87983	chr14	57549597	57571569	-	Eef1akmt1	381
chr18	68491917	68492285	1	-0.156131	10	0.00013	0.0024	0.77215	0.92828	chr18	68406898	68429320	-	Mc2r	62598
chr1	157078712	157079097	1	-0.15702	10	4.8e-05	0.0024	0.72951	0.88653	chr1	157099146	157108680	-	Tex35	20050
chr1	157078712	157079097	1	-0.15702	10	4.8e-05	0.0024	0.72951	0.88653	chr1	157099146	157108650	-	Tex35	20050
chr12	8333205	8333409	1	-0.158694	10	3.7e-05	0.0024	0.78405	0.94274	chr12	8313432	8343824	+	Hs1bp3	0
chr4	100127952	100128679	1	-0.159786	10	5.8e-05	0.0024	0.72109	0.88087	chr4	100095790	100335761	+	Ror1	0
chr4	100127952	100128679	1	-0.159786	10	5.8e-05	0.0024	0.72109	0.88087	chr4	100095790	100444806	+	Ror1	0
chr9	44139313	44140265	1	-0.160723	10	8.9e-05	0.0024	0.77514	0.93587	chr9	44134657	44142726	+	Mcam	0
chr1	93724986	93725991	1	-0.165438	10	0.00021	0.0024	0.70129	0.86673	chr1	93705390	93731926	-	Thap4	0
chr1	93724986	93725991	1	-0.165438	10	0.00021	0.0024	0.70129	0.86673	chr1	93705390	93754838	-	Thap4	0
chr5	122802185	122802593	1	-0.165909	10	0.00018	0.0024	0.75802	0.92393	chr5	122787460	122821342	-	Anapc5	0
chr4	106783958	106784700	1	-0.166124	10	0.0016	0.0024	0.66723	0.83335	chr4	106744554	106805007	-	Acot11	0
chr4	106783958	106784700	1	-0.166124	10	0.0016	0.0024	0.66723	0.83335	chr4	106744560	106799831	-	Acot11	0
chr13	56463526	56465105	1	-0.168471	19	0.00075	0.0024	0.50464	0.67311	chr13	56438354	56472363	+	Slc25a48	0
chr2	72168678	72169298	1	-0.172956	10	0.0011	0.0024	0.59547	0.76843	chr2	71981214	72257474	+	Rapgef4	0
chr2	72168678	72169298	1	-0.172956	10	0.0011	0.0024	0.59547	0.76843	chr2	72054616	72257474	+	Rapgef4	0
chr12	54165665	54166432	1	-0.176493	10	9.5e-05	0.0024	0.7231	0.89959	chr12	54178980	54203874	-	Egln3	12549
chr7	126066901	126067147	1	-0.176515	10	0.0031	0.0024	0.26839	0.44491	chr7	125878418	126082411	-	Gsg1l	0
chr3	122445741	122446136	1	-0.17713	10	0.00029	0.0024	0.6738	0.85093	chr3	122419779	122530182	+	Bcar3	0
chr6	84094394	84094862	1	-0.178892	10	0.00026	0.0024	0.71408	0.89297	chr6	84008597	84211059	+	Dysf	0
chr6	84094394	84094862	1	-0.178892	10	0.00026	0.0024	0.71408	0.89297	chr6	84019385	84211059	+	Dysf	0
chr15	102208069	102208667	1	-0.180095	10	0.0011	0.0024	0.62283	0.80292	chr15	102203644	102215610	+	Zfp740	0
chr15	102208069	102208667	1	-0.180095	10	0.0011	0.0024	0.62283	0.80292	chr15	102204570	102215610	+	Zfp740	0
chr13	30264146	30264655	1	-0.186329	10	0.0027	0.0024	0.6064	0.79273	chr13	30136489	30246694	+	Mboat1	17453
chr17	65666225	65666638	1	-0.190399	10	0.00015	0.0024	0.42613	0.61653	chr17	65651725	65772752	-	Rab31	0
chr2	158138469	158139405	1	-0.19344	10	0.00015	0.0024	0.65009	0.84353	chr2	158116404	158146392	-	Tgm2	0
chr14	63694933	63695440	1	-0.199837	10	0.0016	0.0024	0.51916	0.71899	chr14	63606529	63820410	+	Xkr6	0
chr17	29852146	29852612	1	-0.199995	10	0.00043	0.0024	0.61845	0.81844	chr17	29827957	29887882	-	Mdga1	0
chr13	94076409	94077561	1	-0.202033	15	3.8e-05	0.0024	0.31193	0.51397	chr13	94057795	94195409	+	Lhfpl2	0
chr13	95336140	95336299	1	-0.204465	10	0.00017	0.0024	0.65661	0.86108	chr13	95323604	95337842	+	Zbed3	0
chr13	95336140	95336299	1	-0.204465	10	0.00017	0.0024	0.65661	0.86108	chr13	95324824	95337842	+	Zbed3	0
chr13	95336140	95336299	1	-0.204465	10	0.00017	0.0024	0.65661	0.86108	chr13	95326766	95337842	+	Zbed3	0
chr4	45450691	45451249	1	-0.214863	10	2.7e-05	0.0024	0.5782	0.79307	chr4	45423275	45530828	-	Shb	0
chr12	71889608	71890026	1	-0.215819	10	0.00014	0.0024	0.58635	0.80217	chr12	71831067	71992376	+	Daam1	0
chr12	71889608	71890026	1	-0.215819	10	0.00014	0.0024	0.58635	0.80217	chr12	71889542	71992376	+	Daam1	0
chr18	13850480	13850950	1	-0.21726	10	2.7e-05	0.0024	0.14228	0.35954	chr18	13687013	13972733	-	Zfp521	0
chr4	155217989	155218621	1	-0.221165	10	0.00031	0.0024	0.066492	0.28766	chr4	155154074	155222535	-	Ski	0
chr5	33688575	33689549	1	-0.223052	10	0.00011	0.0024	0.36495	0.588	chr5	33658127	33672202	+	Tacc3	16374
chr15	74722999	74723986	1	-0.226795	10	7.9e-05	0.0024	0.65737	0.88417	chr15	74721233	74724373	+	Them6	0
chr11	5187569	5188437	1	-0.227346	10	0.00013	0.0024	0.51215	0.73949	chr11	5191552	5261610	-	Kremen1	3116
chr4	82000648	82001014	1	-0.228954	10	1.1e-05	0.0024	0.36058	0.58953	chr4	82290172	82505779	-	Nfib	289159
chr5	146733698	146734017	1	-0.229125	10	0.00048	0.0024	0.50655	0.73567	chr5	146734811	146794956	-	Usp12	795
chr9	121666806	121667305	1	-0.241758	10	0.00012	0.0024	0.2431	0.48485	chr9	121642715	121672954	+	Vipr1	0
chr12	107960598	107961121	1	-0.243296	10	0.00064	0.0024	0.39302	0.63631	chr12	107910402	108003414	-	Bcl11b	0
chr2	163697822	163698278	1	-0.245116	10	0.00014	0.0024	0.025014	0.27013	chr2	163658385	163726158	+	Pkig	0
chr2	163697822	163698278	1	-0.245116	10	0.00014	0.0024	0.025014	0.27013	chr2	163658457	163726158	+	Pkig	0
chr2	163697822	163698278	1	-0.245116	10	0.00014	0.0024	0.025014	0.27013	chr2	163694036	163726158	+	Pkig	0
chr15	80452538	80452880	1	-0.246025	10	4e-05	0.0024	0.40893	0.65496	chr15	80452239	80560470	-	Enthd1	0
chr5	92375416	92375777	1	-0.246774	10	3.7e-05	0.0024	0.41534	0.66211	chr5	92331826	92414627	+	Art3	0
chr11	76353312	76353698	1	-0.246899	10	0.00016	0.0024	0.34085	0.58775	chr11	76257225	76399141	-	Nxn	0
chr8	84772079	84772276	1	-0.251049	15	3.3e-06	0.0024	0.21502	0.46607	chr8	84704711	84774369	-	Nfix	0
chr8	84772079	84772276	1	-0.251049	15	3.3e-06	0.0024	0.21502	0.46607	chr8	84704711	84800338	-	Nfix	0
chr3	153692578	153692940	1	-0.251929	10	5.4e-05	0.0024	0.10264	0.35457	chr3	153202508	153725133	-	St6galnac3	0
chr11	32423285	32424239	1	-0.277219	13	2.3e-05	0.0024	0.34019	0.6174	chr11	32347810	32428183	+	Sh3pxd2b	0
chr2	77334378	77334986	1	-0.280199	11	2.8e-05	0.0024	0.4691	0.7493	chr2	77180339	77280592	-	Sestd1	53787
chr13	59188584	59189503	1	-0.10505	18	4.5e-05	0.0025	0.77613	0.88118	chr13	58806568	59133970	+	Ntrk2	54615
chr13	59188584	59189503	1	-0.10505	18	4.5e-05	0.0025	0.77613	0.88118	chr13	58807696	59133970	+	Ntrk2	54615
chr12	100967272	100968274	1	-0.124147	16	0.00098	0.0025	0.69735	0.8215	chr12	100912699	101028983	-	Ccdc88c	0
chr16	33889159	33889841	1	-0.159946	12	0.0071	0.0025	0.68387	0.84382	chr16	33829664	33949338	+	Itgb5	0
chr12	85475615	85476482	1	-0.162321	20	0.00062	0.0025	0.44837	0.6107	chr12	85473900	85477270	+	Fos	0
chr6	121108546	121109178	1	-0.182906	12	0.0017	0.0025	0.19382	0.37673	chr6	120931545	121131022	-	Mical3	0
chr11	85830417	85831337	1	-0.195964	24	5.4e-06	0.0025	0.22083	0.4168	chr11	85832614	85841948	+	Tbx2	1278
chr15	77762349	77763325	1	-0.134926	18	0.00023	0.0026	0.70372	0.83864	chr15	77760584	77842175	-	Myh9	0
chr6	91587789	91588710	1	-0.142484	12	0.00024	0.0026	0.69459	0.83707	chr6	91516034	91522620	+	Lsm3	65170
chr5	123114139	123115228	1	-0.158366	25	0.00028	0.0026	0.45914	0.6175	chr5	123076274	123117445	+	Tmem120b	0
chr15	57816605	57817246	1	-0.168476	12	0.001	0.0026	0.5633	0.73177	chr15	57694666	57839832	+	Zhx2	0
chr13	58103104	58104062	1	-0.1689	14	0.00057	0.0026	0.56819	0.73709	chr13	58004956	58102428	-	Klhl3	677
chr2	104070323	104070659	1	-0.215101	12	0.0003	0.0026	0.52846	0.74356	chr2	104071009	104084957	+	Cd59b	351
chr1	64440425	64440816	1	0.185203	12	0.00052	0.0027	0.78066	0.59545	chr1	64532803	64604548	+	Creb1	91988
chr15	97173379	97173555	1	-0.109039	12	0.00021	0.0027	0.79484	0.90388	chr15	97244073	97247287	-	Amigo2	70519
chr15	76240100	76240754	1	-0.111704	12	0.00093	0.0027	0.76853	0.88023	chr15	76232994	76243440	-	Parp10	0
chr12	8324289	8325047	1	-0.140923	14	8.9e-05	0.0027	0.7306	0.87152	chr12	8313432	8343824	+	Hs1bp3	0
chr3	148805252	148806028	1	-0.1456	12	0.00097	0.0027	0.61946	0.76506	chr3	148815585	148954635	-	Adgrl2	9558
chr15	37346946	37347624	1	-0.17153	12	0.00017	0.0027	0.70354	0.87507	chr15	37233035	37363568	+	Grhl2	0
chr15	101228876	101229837	1	-0.180959	16	0.00031	0.0027	0.39816	0.57912	chr15	101224206	101232756	+	Grasp	0
chr19	10461914	10462516	1	-0.187378	12	0.0024	0.0027	0.16275	0.35013	chr19	10455370	10457447	-	Lrrc10b	4468
chr11	117332613	117332922	1	-0.199303	12	0.00018	0.0027	0.16362	0.36292	chr11	117199660	117362325	+	Sept9	0
chr11	117332613	117332922	1	-0.199303	12	0.00018	0.0027	0.16362	0.36292	chr11	117266245	117362325	+	Sept9	0
chr11	117332613	117332922	1	-0.199303	12	0.00018	0.0027	0.16362	0.36292	chr11	117331714	117362325	+	Sept9	0
chr11	117332613	117332922	1	-0.199303	12	0.00018	0.0027	0.16362	0.36292	chr11	117332312	117362325	+	Sept9	0
chr9	119559651	119561179	1	-0.206661	19	3.6e-06	0.0027	0.59824	0.8049	chr9	119483407	119579016	-	Scn5a	0
chr9	119559651	119561179	1	-0.206661	19	3.6e-06	0.0027	0.59824	0.8049	chr9	119483407	119562678	-	Scn5a	0
chr7	29462085	29463244	1	-0.214705	13	0.00072	0.0027	0.50034	0.71505	chr7	29320377	29505460	-	Sipa1l3	0
chr11	108215592	108216146	1	-0.267761	10	0.0022	0.0027	0.27301	0.54077	chr11	107933386	108343888	-	Prkca	0
chr7	33453419	33453843	1	0.108264	12	0.0014	0.0028	0.93239	0.82413	chr7	33518487	33520455	-	Scgb2b21	64645
chr18	68091726	68092540	1	-0.10476	12	0.0014	0.0028	0.77643	0.88119	chr18	67933256	68255549	+	Ldlrad4	0
chr8	87730810	87731447	1	-0.105148	12	0.001	0.0028	0.7895	0.89465	chr8	87661809	87804439	-	Zfp423	0
chr8	87730810	87731447	1	-0.105148	12	0.001	0.0028	0.7895	0.89465	chr8	87661809	87959595	-	Zfp423	0
chr10	21430238	21430696	1	-0.118557	12	2.7e-05	0.0028	0.83189	0.95045	chr10	21377299	21396578	+	Aldh8a1	33661
chr8	79223677	79224868	1	-0.118817	12	0.0007	0.0028	0.74115	0.85997	chr8	79210429	79248583	-	1700011L22Rik	0
chr11	59806975	59807445	1	-0.126335	12	0.00016	0.0028	0.75929	0.88563	chr11	59791407	59810039	-	Flcn	0
chr11	59806975	59807445	1	-0.126335	12	0.00016	0.0028	0.75929	0.88563	chr11	59791407	59809601	-	Flcn	0
chr8	11824270	11825010	1	-0.129349	12	0.0013	0.0028	0.74678	0.87613	chr8	11728104	11827152	+	Arhgef7	0
chr8	11824270	11825010	1	-0.129349	12	0.0013	0.0028	0.74678	0.87613	chr8	11758329	11835217	+	Arhgef7	0
chr11	120064949	120066872	1	-0.131148	28	0.00011	0.0028	0.60009	0.73123	chr11	120064429	120086827	-	Cep131	0
chr14	121224076	121225492	1	-0.133068	14	0.0005	0.0028	0.74212	0.87518	chr14	121035573	121283726	+	Farp1	0
chr13	41207763	41208200	1	-0.135132	12	0.0013	0.0028	0.72759	0.86272	chr13	41182381	41220162	-	Elovl2	0
chr13	41207763	41208200	1	-0.135132	12	0.0013	0.0028	0.72759	0.86272	chr13	41182381	41220403	-	Elovl2	0
chr11	75432442	75433299	1	-0.140607	14	0.00014	0.0028	0.72797	0.86858	chr11	75431735	75439501	-	Serpinf2	0
chr11	72050726	72051434	1	-0.141841	12	0.0023	0.0028	0.10253	0.24438	chr11	72047527	72135889	-	Pitpnm3	0
chr10	22673638	22674429	1	-0.146512	12	0.00052	0.0028	0.73686	0.88337	chr10	22645010	22703880	+	Slc2a12	0
chr1	74376635	74377179	1	-0.17123	12	0.00057	0.0028	0.47127	0.6425	chr1	74375202	74386051	+	Slc11a1	0
chr2	93744292	93745529	1	-0.234102	14	2.1e-05	0.0028	0.49339	0.72749	chr2	93695630	93822568	-	Ext2	0
chr12	109613202	109613813	1	-0.27168	14	4.5e-05	0.0028	0.40105	0.67273	chr12	109590168	109595403	-	Rtl1	17800
chr11	22000203	22000732	1	-0.163773	14	0.00031	0.0029	0.21143	0.3752	chr11	21994763	22001651	-	Otx1	0
chr4	152226249	152227288	1	-0.166585	15	0.0016	0.0029	0.56845	0.73503	chr4	152178099	152271855	+	Acot7	0
chr4	152226249	152227288	1	-0.166585	15	0.0016	0.0029	0.56845	0.73503	chr4	152186133	152271855	+	Acot7	0
chr4	152226249	152227288	1	-0.166585	15	0.0016	0.0029	0.56845	0.73503	chr4	152199843	152271855	+	Acot7	0
chr9	118860998	118861585	1	-0.171439	14	0.00017	0.0029	0.63422	0.80566	chr9	118606708	118901003	+	Itga9	0
chr9	118860998	118861585	1	-0.171439	14	0.00017	0.0029	0.63422	0.80566	chr9	118711691	118901003	+	Itga9	0
chr9	40782367	40782576	1	-0.173395	14	0.00027	0.0029	0.20272	0.37612	chr9	40685963	40784046	+	Clmp	0
chr1	11177906	11178395	1	0.120924	10	0.019	0.003	0.53744	0.41651	chr1	10993464	11303682	+	Prex2	0
chr17	80564698	80565524	1	-0.105522	13	0.0075	0.003	0.75216	0.85768	chr17	80523549	80563834	-	Cdkl4	865
chr9	61414575	61416649	1	-0.109903	17	0.0019	0.003	0.71642	0.82633	chr9	61372365	61418497	+	Tle3	0
chr8	120280316	120280853	1	-0.143369	11	0.00045	0.003	0.74609	0.88946	chr8	120166396	120177469	-	Fam92b	102848
chr9	44044485	44044928	1	-0.240789	10	0.0011	0.003	0.39026	0.63104	chr9	44043383	44048579	+	Thy1	0
chr11	102759532	102760868	1	-0.13994	11	0.00092	0.0031	0.71477	0.85471	chr11	102761434	102780262	+	Adam11	567
chr16	13868070	13868246	1	-0.153117	21	0.0072	0.0031	0.42666	0.57978	chr16	13833572	13903145	-	Pdxdc1	0
chr16	13868070	13868246	1	-0.153117	21	0.0072	0.0031	0.42666	0.57978	chr16	13835699	13903145	-	Pdxdc1	0
chr11	62269193	62269644	1	-0.169198	10	0.0024	0.0031	0.56885	0.73804	chr11	62267223	62281395	-	Zswim7	0
chr12	111663905	111664901	1	-0.180807	17	0.00063	0.0031	0.3777	0.5585	chr12	111669354	111672338	-	Ckb	4454
chr4	41527784	41528170	1	-0.187492	10	0.0036	0.0031	0.27248	0.45997	chr4	41518928	41569527	-	Fam219a	0
chr11	82928646	82929498	1	-0.205132	18	2.8e-05	0.0031	0.47492	0.68005	chr11	82911252	82943406	+	Unc45b	0
chr4	62741747	62742368	1	-0.225799	10	0.00041	0.0031	0.56662	0.79241	chr4	62619671	62703019	+	Rgs3	38729
chr4	62741747	62742368	1	-0.225799	10	0.00041	0.0031	0.56662	0.79241	chr4	62673973	62703019	+	Rgs3	38729
chr7	96551708	96553093	1	-0.23231	17	2.3e-06	0.0031	0.51943	0.75174	chr7	96171243	96911092	+	Tenm4	0
chr7	96551708	96553093	1	-0.23231	17	2.3e-06	0.0031	0.51943	0.75174	chr7	96210636	96911092	+	Tenm4	0
chr7	96551708	96553093	1	-0.23231	17	2.3e-06	0.0031	0.51943	0.75174	chr7	96211670	96911092	+	Tenm4	0
chr8	26872920	26873417	1	-0.236288	10	0.00043	0.0031	0.43716	0.67344	chr8	26977335	26981462	+	Zfp703	103919
chr11	4729817	4730194	1	-0.323674	10	0.00011	0.0031	0.29417	0.61784	chr11	4704677	4737666	+	Zmat5	0
chr7	29453222	29453949	1	-0.131158	11	0.00047	0.0032	0.044771	0.17593	chr7	29320377	29505460	-	Sipa1l3	0
chr14	69855554	69856214	1	-0.156942	11	0.0013	0.0032	0.64936	0.8063	chr14	69840406	70059918	+	Pebp4	0
chr2	31944818	31946085	1	-0.163109	11	0.0025	0.0032	0.47604	0.63915	chr2	31887280	31946535	+	Lamc3	0
chr8	70330212	70331005	1	-0.176482	22	0.00066	0.0032	0.32613	0.50261	chr8	70315774	70331588	+	Cers1	0
chr8	70330212	70331005	1	-0.176482	22	0.00066	0.0032	0.32613	0.50261	chr8	70315774	70331592	+	Gdf1	0
chr8	70330212	70331005	1	-0.176482	22	0.00066	0.0032	0.32613	0.50261	chr8	70329764	70331588	+	Gdf1	0
chr17	88635953	88636325	1	-0.180011	10	0.0019	0.0032	0.34106	0.52107	chr17	88626554	88645724	+	Ston1	0
chr11	116287822	116288761	1	-0.180334	13	0.00053	0.0032	0.57766	0.75799	chr11	116286255	116306750	-	Exoc7	0
chr11	116287822	116288761	1	-0.180334	13	0.00053	0.0032	0.57766	0.75799	chr11	116287997	116306738	-	Exoc7	0
chr16	91539680	91540079	1	-0.213224	10	0.00011	0.0032	0.66048	0.87371	chr16	91547093	91564007	+	Ifngr2	7015
chr11	117155464	117156456	1	-0.215245	10	0.00098	0.0032	0.57841	0.79365	chr11	117115171	117159268	+	Sec14l1	0
chr2	104218061	104219043	1	-0.22325	15	5.6e-05	0.0032	0.45674	0.67999	chr2	104143074	104410334	-	D430041D05Rik	0
chr4	117847150	117848240	1	-0.232496	10	0.00043	0.0032	0.58102	0.81351	chr4	117835257	117869305	+	Slc6a9	0
chr14	20661595	20662211	1	-0.234361	10	0.00067	0.0032	0.1439	0.37826	chr14	20658947	20664574	-	Synpo2l	0
chr14	20661595	20662211	1	-0.234361	10	0.00067	0.0032	0.1439	0.37826	chr14	20658947	20668354	-	Synpo2l	0
chr17	84181400	84182364	1	-0.259776	11	3.5e-05	0.0032	0.26336	0.52314	chr17	84183927	84187947	-	Zfp36l2	1564
chr11	88766088	88766692	1	-0.111015	12	0.0015	0.0033	0.74733	0.85834	chr11	88685953	88718267	-	Msi2	47822
chr12	76282554	76283571	1	-0.11516	11	0.0013	0.0033	0.79508	0.91024	chr12	76255231	76319820	+	Mthfd1	0
chr2	166635459	166636260	1	-0.131173	11	0.0006	0.0033	0.78899	0.92016	chr2	166566344	166713832	-	Prex1	0
chr4	142043047	142043488	1	-0.132921	10	0.00013	0.0033	0.79665	0.92957	chr4	142030992	142084304	-	Tmem51	0
chr15	81691678	81693584	1	-0.135961	22	0.00076	0.0033	0.59605	0.70289	chr15	81686166	81697287	-	Chadl	0
chr16	95809172	95809629	1	-0.137578	13	0.00014	0.0033	0.68493	0.8225	chr16	95702406	95721049	+	Ets2	88124
chr8	11201667	11202196	1	-0.157763	11	0.00024	0.0033	0.67884	0.8366	chr8	11198422	11312826	-	Col4a1	0
chr8	25187370	25187524	1	-0.168818	10	0.0026	0.0033	0.60146	0.77027	chr8	25154551	25201542	-	Tacc1	0
chr5	124014881	124015266	1	-0.170596	10	0.001	0.0033	0.012315	0.18291	chr5	124004640	124032260	-	Vps37b	0
chr11	115811815	115812525	1	-0.178894	12	0.00093	0.0033	0.24687	0.42576	chr11	115799351	115813592	-	Caskin2	0
chr5	114412852	114413248	1	-0.181752	15	2.7e-05	0.0033	0.63222	0.81398	chr5	114380619	114421169	+	Ube3b	0
chr10	75173176	75173811	1	-0.194728	11	0.00029	0.0033	0.24432	0.43904	chr10	75060895	75184923	+	Bcr	0
chr10	61419274	61419337	1	-0.219576	10	2.7e-05	0.0033	0.088157	0.30773	chr10	61417971	61425338	+	Nodal	0
chr19	42041650	42042048	1	-0.259683	10	0.00022	0.0033	0.49041	0.7501	chr19	42036037	42045110	+	Ankrd2	0
chr19	41617161	41617566	1	-0.259889	10	0.00039	0.0033	0.61165	0.87154	chr19	41600256	41743856	-	Slit1	0
chr8	122186425	122186841	1	0.231948	10	8.9e-05	0.0034	0.52985	0.2979	chr8	122282140	122337862	+	Zfpm1	95300
chr19	53178637	53178857	1	0.203936	10	0.00011	0.0034	0.82885	0.62492	chr19	53140442	53247326	+	Add3	0
chr19	53178637	53178857	1	0.203936	10	0.00011	0.0034	0.82885	0.62492	chr19	53142755	53247326	+	Add3	0
chr19	53178637	53178857	1	0.203936	10	0.00011	0.0034	0.82885	0.62492	chr19	53143996	53247326	+	Add3	0
chr5	110023162	110023664	1	0.165214	10	0.0011	0.0034	0.40684	0.24162	chr5	109996526	110010411	+	Zfp932	12752
chr10	44402302	44403047	1	-0.120956	10	0.0089	0.0034	0.56556	0.68652	chr10	44437173	44458748	-	Prdm1	34127
chr6	90231981	90232514	1	-0.132983	13	0.00022	0.0034	0.55154	0.68452	chr6	90223316	90224438	-	Vmn1r53	7544
chr5	24364381	24365168	1	-0.144943	13	0.0065	0.0034	0.46675	0.61169	chr5	24364818	24384474	+	Nos3	0
chr19	10469762	10470550	1	-0.146251	10	0.0065	0.0034	0.64703	0.79328	chr19	10474256	10482897	-	Ppp1r32	3707
chr15	83495909	83496394	1	-0.164143	15	2.6e-05	0.0034	0.68162	0.84576	chr15	83483768	83510907	-	Ttll1	0
chr2	156067467	156068349	1	-0.175551	13	0.00033	0.0034	0.64061	0.81616	chr2	156065212	156069499	+	Spag4	0
chr1	73823222	73823940	1	-0.177047	10	0.0043	0.0034	0.49849	0.67554	chr1	73910230	74124447	-	Tns1	86291
chr1	73823222	73823940	1	-0.177047	10	0.0043	0.0034	0.49849	0.67554	chr1	73910230	74124449	-	Tns1	86291
chr2	73277289	73277564	1	-0.177613	13	1.4e-05	0.0034	0.13074	0.30836	chr2	73271925	73275771	+	Sp9	1519
chr18	68043324	68044412	1	-0.178586	13	0.00025	0.0034	0.69811	0.87669	chr18	67933256	68255549	+	Ldlrad4	0
chr12	108273322	108274397	1	-0.183396	19	0.00072	0.0034	0.22234	0.40573	chr12	108206344	108275417	-	Ccdc85c	0
chr4	152554087	152554502	1	-0.187236	10	0.0028	0.0034	0.50652	0.69375	chr4	152478141	152563184	+	Nphp4	0
chr7	79772410	79773432	1	-0.19025	10	0.00046	0.0034	0.65821	0.84846	chr7	79743162	79785950	+	Wdr93	0
chr18	54953521	54954164	1	-0.193999	10	0.0085	0.0034	0.67044	0.86443	chr18	54888044	54990180	-	Zfp608	0
chr17	31853643	31854189	1	-0.198152	10	0.0016	0.0034	0.19703	0.39519	chr17	31844247	31855804	-	Sik1	0
chr8	95164771	95165070	1	-0.220327	10	0.00067	0.0034	0.43063	0.65095	chr8	95099827	95142540	-	Kifc3	22232
chr16	93733017	93733487	1	-0.22348	10	8.4e-05	0.0034	0.36822	0.5917	chr16	93711906	93810588	+	Dopey2	0
chr16	93733017	93733487	1	-0.22348	10	8.4e-05	0.0034	0.36822	0.5917	chr16	93711906	93740278	+	Dopey2	0
chr12	76095127	76095573	1	-0.226713	10	0.0013	0.0034	0.29848	0.52519	chr12	75818317	76110928	+	Syne2	0
chr15	100666880	100667270	1	-0.240947	10	0.0013	0.0034	0.36994	0.61089	chr15	100641081	100669500	-	Bin2	0
chr2	168167104	168167379	1	-0.241288	10	0.0016	0.0034	0.26587	0.50716	chr2	168180964	168207112	-	Adnp	13586
chr2	33816652	33818334	1	-0.243998	16	5.6e-05	0.0034	0.47278	0.71678	chr2	33729955	33887946	-	Mvb12b	0
chr8	94184538	94185099	1	-0.291147	10	0.00021	0.0034	0.42064	0.71179	chr8	94179088	94180327	+	Mt1	4212
chr15	76456149	76456603	1	0.107783	10	0.0018	0.0035	0.61769	0.5099	chr15	76452995	76477269	-	Bop1	0
chr11	107349097	107349700	1	-0.120824	10	0.0019	0.0035	0.79013	0.91096	chr11	107207891	107470720	-	Pitpnc1	0
chr4	59718395	59719165	1	-0.127094	10	0.00031	0.0035	0.78094	0.90803	chr4	59626210	59721401	+	E130308A19Rik	0
chr4	59718395	59719165	1	-0.127094	10	0.00031	0.0035	0.78094	0.90803	chr4	59626210	59754303	+	E130308A19Rik	0
chr5	146987546	146988250	1	-0.145137	13	0.00048	0.0035	0.57847	0.7236	chr5	146951572	146963797	-	Mtif3	23750
chr12	103168318	103169184	1	-0.152285	10	0.00033	0.0035	0.66064	0.81292	chr12	102948858	103183997	+	Unc79	0
chr8	79389234	79389540	1	-0.156301	13	3.6e-05	0.0035	0.34755	0.50385	chr8	79338397	79399468	-	Smad1	0
chr1	39446433	39447637	1	-0.166031	17	0.0003	0.0035	0.64806	0.81409	chr1	39371495	39478747	-	Tbc1d8	0
chr3	121336637	121337594	1	-0.168077	10	0.0016	0.0035	0.63529	0.80337	chr3	121291816	121362011	+	Alg14	0
chr4	53806592	53807194	1	-0.169296	10	0.00013	0.0035	0.60475	0.77404	chr4	53826044	53862018	+	Tmem38b	18851
chr1	179866204	179866990	1	-0.170085	10	0.011	0.0035	0.37922	0.54931	chr1	179744903	179804015	-	Ahctf1	62190
chr2	90890414	90890578	1	-0.17138	10	0.0016	0.0035	0.1448	0.31618	chr2	90885785	90890526	+	C1qtnf4	0
chr15	83915247	83915519	1	-0.181264	10	0.002	0.0035	0.53208	0.71335	chr15	83866711	83936095	-	Efcab6	0
[truncated: 6,948 more rows]

## Sheet: FigureS15C left
Names	total	elements
KO_Down Tg_Up	184	Prrc2a
		Pcdhgb1
		Gxylt1
		Ppm1l
		Sspn
		Ebf3
		Prkag2
		Ctdspl
		Mpp2
		Pcdhga2
		Dock6
		Macf1
		Gse1
		Klf12
		Dab2ip
		Gm38667
		Ppm1h
		Fos
		Prdm1
		Zfp36l2
		Zfhx3
		Katnal1
		1700001O22Rik
		Nfix
		Lpcat3
		Zmym5
		Nav2
		Ppargc1b
		Cpn2
		Rrm2
		1700018B08Rik
		Pcdhga6
		Eml1
		Phldb3
		En1
		Pcdhga3
		Wwc2
		Zbtb40
		Slc14a2
		Npas3
		Rai1
		Slc6a9
		Tbkbp1
		Wbp1l
		Zc3h7a
		Prdm16
		Ypel2
		Gm37013
		Cradd
		Barhl1
		Lgals7
		Setd4
		Fn1
		Zcchc3
		Ccng2
		Tram2
		Msi1
		Cmip
		Ccdc91
		Prss23
		Ankrd60
		Myh9
		Pcdhgb5
		Zfp503
		Tgm2
		Osbpl3
		Prep
		Pcdhgb4
		Myo1c
		Fto
		Tctn1
		Pard6g
		Mtss1
		Egln3
		St3gal2
		Pbx1
		Ptpn1
		Gm38666
		Cux2
		Csrp1
		Mki67
		Hs3st3b1
		Asap2
		Aldh8a1
		Rora
		Tacc1
		Pou3f1
		Col26a1
		Mns1
		Ccdc85c
		Tcf4
		Nr2f2
		Tbx15
		Gm829
		Tcf7l1
		Gdf6
		Sox2
		Robo1
		Bach1
		Ntf5
		Pcdhga8
		Cd247
		Rps6ka2
		Psmd7
		Pax3
		Slc9a9
		Trim80
		Grb7
		Tns1
		Phlda1
		Sec14l1
		Ccdc88c
		Arhgef4
		Scrt2
		Igdcc4
		Scube3
		Pgpep1l
		Ski
		Pcdhga5
		App
		Ctif
		Gabbr2
		Pcdhga1
		C530008M17Rik
		Nkx2-3
		Tbcd
		Pcdhgb2
		Ccnd3
		Lypd6
		Slc7a7
		Pcdhga9
		Spry4
		Grasp
		Tmcc3
		Zfp516
		Fam160b1
		Alox5ap
		Erdr1
		Osbpl8
		Erfe
		Sema5b
		Spred2
		Cd83
		Plekha7
		Ccdc121
		Pitx1
		Pcdhga7
		Klhl3
		Uck2
		Kremen1
		Ankrd50
		Prkcb
		Fgf8
		Epb41l1
		Clvs1
		Rplp1
		Ptk7
		Foxc1
		Shroom3
		Palld
		Pde4dip
		Dapk1
		Myocd
		Sim2
		Gmds
		Trak1
		Nes
		Fbln2
		Satb1
		Stox2
		Bcl2l11
		Abca7
		Tnrc18
		Klhdc8a
		Fblim1
		2210011C24Rik
		Pcdhga4
		Ank
		Enc1
		Hunk
		Zcchc14
		Acp5
		Bahcc1
		Srsf10
Tg_Up	348	Prosc
		Spdya
		Elf5
		Herc3
		4930467E23Rik
		Zfp932
		Gtf2e2
		Tmem53
		Tmem33
		Tmed8
		Il20rb
		Ncoa4
		Camk1d
		Bdkrb1
		Krt23
		Ptger3
		Polr2i
		Tspan17
		Foxe1
		Prc1
		Tal1
		Ldb3
		Carns1
		Kif26a
		Esco1
		Tfpi
		H2-Q8
		Nup210l
		Rbm19
		Arhgef5
		Lars2
		Arhgap40
		Trappc6b
		Prss36
		Mocos
		Procr
		Cfap46
		Vps13c
		Gdnf
		Brk1
		Tmem101
		Taf1b
		Vax2
		Cacnb3
		Alas1
		Tex14
		Kcnk6
		Slc24a3
		Mtmr9
		Ccnd1
		Ncaph
		Eid2
		Bicc1
		Prelid2
		Dhcr7
		Dhx37
		Spata7
		Kcnq1
		Esp38
		Lhx4
		Oasl1
		S1pr5
		Emx2
		Btn1a1
		Adcy4
		Bmi1
		Rabgap1
		Plscr1
		Pon3
		Crygn
		Arhgap21
		Slc7a10
		Gatm
		Cldn10
		Tcf12
		Gpm6a
		Smarcd3
		Rhof
		Brf2
		Guca1a
		Men1
		Them7
		Pdzd8
		C1ql3
		Tubb4a
		Gp1bb
		Gm13212
		Kcna3
		Fat2
		Adam22
		Mfsd7b
		Kidins220
		Rfx8
		Nyap2
		Twist1
		Zfp992
		Pcdh7
		Nedd4
		Glp1r
		Cnfn
		Ldlrad2
		Ftmt
		Enpep
		Gsc2
		Arl2bp
		Rabif
		Gfra2
		Pcdh17
		Aebp2
		Nxpe2
		Upp1
		Slc24a1
		Lamb1
		Igfbp5
		Mrps34
		Nkx6-2
		Tulp1
		Plcb2
		Tcp10c
		Atad3a
		Asf1b
		Ttc29
		Catsperd
		Fev
		Kdm7a
		Nap1l5
		Mroh2a
		Glb1l
		Amph
		Elmod1
		Chst2
		Foxd4
		Gata4
		Creb3l1
		Hoxd12
		Irgq
		Rrs1
		Negr1
		Xdh
		Gm572
		Tpbg
		Jakmip2
		Zfp575
		Fbxl12
		Pde5a
		Exosc6
		Tlx3
		Vmn2r114
		Zfp982
		Cisd1
		Trmt2a
		Zswim6
		Adprhl2
		Gm996
		Arid2
		Pax5
		Rgcc
		Ckm
		Hjurp
		Rin3
		Alox5
		Gipr
		Lmx1a
		Arhgap20
		Actrt3
		Gstt2
		Spag6
		Zc3h12d
		Stx11
		Cthrc1
		Ethe1
		Klhl33
		Svil
		Ajap1
		Sun5
		Pde11a
		Wdr81
		Kcnd3
		Btbd11
		Fam107b
		Samd9l
		Dnlz
		Pla2g2c
		Islr2
		D930020B18Rik
		Zfp148
		Neurod2
		Sco1
		Slc6a4
		Tapbp
		Fcgbp
		Carmil1
		Sgcd
		Tbc1d7
		Mtcl1
		Hoxa10
		Ubxn10
		Ulk4
		Bnc2
		Cdrt4
		Usp29
		Gbx1
		Gdf15
		Adra1b
		Rilpl2
		Peak1
		Trim50
		Moxd1
		Neurog1
		Tmem150c
		Cpm
		Sall1
		Loxl3
		Acoxl
		Rnf144a
		Art4
		Lmnb1
		Eno1
		Duoxa2
		Rpp25
		Itih5
		Arid5a
		Sphk1
		Hip1
		Slc26a11
		Cap2
		Trim75
		Gpr137c
		Rfx6
		Rpgrip1
		Mcub
		Syde2
		Lamb2
		1700016C15Rik
		Dennd4b
		Sox5
		Colec12
		Dsg2
		Tmem267
		Map3k6
		Elf2
		Ckmt1
		Smarcal1
		Olfr1373
		Lgals3
		Ttn
		Gfpt2
		Pamr1
		H2-Q6
		Podn
		Usp25
		Cxadr
		Evc
		Ipo7
		Spdye4c
		Gm21119
		Mapkap1
		Gata3
		Foxd3
		Sfxn3
		Zcchc4
		Fcgr3
		Ccdc40
		Eln
		Sema4a
		Vmn1r223
		Atp8b1
		Il31ra
		Ftcd
		Col4a3
		Zadh2
		Baz2b
		Btaf1
		Llgl2
		Zfp867
		Dhrs1
		Tagln3
		Prl2c3
		L3mbtl3
		Arfgef2
		Zdbf2
		Mpnd
		Trib1
		Znfx1
		Cdh20
		Myl9
		Slc9a3
		Txndc12
		Lrp10
		Ephx3
		Adcy5
		Tm4sf1
		Ttll10
		Tmem17
		Dalrd3
		Prdm9
		Bcl9
		Dusp5
		Rnf219
		Atp12a
		Sgcg
		Crhr1
		Siglec15
		Pde4a
		Tlx1
		Npffr1
		2024-03-01
		Rnf126
		Bicd1
		Sdhaf1
		Abcc12
		B3gnt9
		Vrk1
		Sptbn1
		Efhd1
		Cfap70
		Nceh1
		Tfap2c
		Cyp4f14
		Srsf1
		Adam32
		Slc24a2
		H2afj
		Gm525
		Sp100
		4930505A04Rik
		Arhgap8
		Nrn1
		Echdc3
		B3gnt2
		Cfap100
		Pde4c
		Psd3
		Adgrl1
		Dnajc6
		Scaf8
		Rnf31
		Tes
		Rpl11
		Nfkbid
		Lrig3
		Dusp4
		Meox1
		Tceanc2
		Pde12
		Draxin
		Abcc6
		Rnf207
KO_Down	2429	Tmem30b
		Syt13
		Rab4a
		Sergef
		Sorbs3
		Srrm1
		Scn5a
		Hebp2
		Vps28
		Gldc
		Mcu
		Gstm2
		Lrch4
		Rdh8
		Bcl7a
		Capzb
		Rybp
		Cachd1
		Cyb5r3
		Myrfl
		Spock2
		Dysf
		Tmem38b
		Sall4
		Hmgn3
		Dhrs2
		Ret
		Atp13a4
		Ttll11
		Tmco4
		St5
		Nkain1
		Actn4
		Myrip
		Adrb1
		Nsg1
		Glo1
		Ntrk2
		Cep57l1
		Steap3
		Grm4
		Loxl1
		Slc38a1
		Gm5134
		Klhl40
		Nek6
		Frem1
		Spon1
		Otop2
		Ldlrad1
		Chst12
		Lzts1
		C1qtnf4
		Pitpnm3
		Zfpm1
		Slc39a13
		Pqlc2
		Maf
		Tmem104
		Qsox2
		Zfp423
		S100a2
		Usp2
		Dnajc11
		Ppp4r2
		Ptprb
		Nrep
		Tmem88b
		Mtmr12
		Utrn
		Ahctf1
		Arhgap29
		Necab2
		Dnah17
		Txndc5
		Cerk
		Tmem174
		Mbd5
		Dnaic1
		Inhbb
		BC030867
		Nos1
		Snrk
		Sync
		Ier2
		Dlgap3
		Mad1l1
		Col8a2
		Pick1
		Akap1
		Sgk1
		Cbfa2t3
		Mafg
		Meis1
		Myzap
		Disp1
		Sufu
		Txnrd2
		Grid1
		Synpo2l
		Il1r1
		Neb
		Hs1bp3
		Golt1a
		Kcnc1
		Ermap
		Chd3
		Itpk1
		Lrrc8d
		Zcchc24
		Oxgr1
		Pitx2
		Mst1r
		Cdh11
		Taf5l
		D7Ertd443e
		Rcc1l
		Clint1
		Vgll4
		Clec16a
		Nid2
		Olfml2b
		Stx8
		Cfap45
		Txndc11
		Eftud2
		Asic3
		Armc2
		Xxylt1
		Adgre5
		Adam33
		Adamts17
		Cxcl13
		Miga1
		Wdr93
		Efl1
		Phospho1
		Lrrc29
		Cyp26c1
		Ntn1
		Ywhae
		Ankrd53
		Kat6b
		Myc
		Zfp703
		Magi1
		Fam207a
		Itpkb
		Ctbp2
		Itpripl2
		Rnaset2b
		Btg2
		Ankmy1
		Fez2
		Fat1
		Manbal
		Bcl2l1
		Mapk1ip1l
		Zmat5
		Pcdhgb6
		Eif3h
		Ptprg
		Rasa2
		Setbp1
		Klf14
		Cemip
		Szrd1
		Iqsec1
		Plce1
		Rgl1
		Nudcd3
		Klc4
		N4bp2l1
		Ipo5
		Kcnk5
		Slc25a33
		Wrap53
		Stn1
		Gpam
		Trmt1
		Cpeb4
		Hlcs
		Rock2
		Sectm1a
		Ckb
		Med9
		Gpr20
		Espnl
		Pcdhga11
		Thap12
		Vezt
		Ccdc138
		Capn11
		Zbtb38
		Nos3
		Ttll6
		Tacc3
		Gatsl2
		Tmc8
		Scarb1
		Nthl1
		C1qtnf1
		Vipr1
		Ctnna2
		Rnf166
		Tmem235
		Galr1
		Cables1
		Tpst1
		Dst
		Bcat1
		Hoxa2
		Cartpt
		Parp8
		Zfp839
		Tshz2
		Bicd2
		Cnih3
		Tead1
		Zic1
		Cadm1
		Slc45a1
		Plxna1
		Reep3
		Rgmb
		Acbd6
		Mrpl14
		Ttc22
		Ttc7b
		Thbd
		Mboat1
		Map2k5
		Coro2b
		Zfp326
		Timeless
		Grik3
		Sec24b
		Sdk1
		Sh2b2
		Hrh2
		Ppm1a
		Ccdc68
		Fbn1
		Mt1
		St3gal5
		Mark2
		Thpo
		Dpt
		Zfp521
		Zap70
		Sardh
		Evpl
		Mlycd
		Anks6
		Zfp385b
		Rcc2
		Runx2
		Adamts16
		Hand2
		Npw
		Hey1
		Prickle2
		Mab21l3
		Cldn14
		Dlgap4
		Kctd15
		Adcy7
		Pmp22
		Arhgap24
		Cd82
		Sh3glb1
		Vps18
		Fancl
		Rab17
		Poc1b
		Mthfd1l
		Fam222a
		Sil1
		Pola2
		Kdm2b
		Ptpn14
		Cd59b
		Dlx2
		Gm5148
		Nxnl2
		Sema4d
		Ahdc1
		Kcna5
		Ldlrad4
		Mob3b
		Npr3
		Galnt12
		Sipa1l3
		9030617O03Rik
		Atxn1
		Fgf2
		Serpina3n
		Stard13
		Fbxl18
		Top1mt
		Six1
		Ext1
		Vmn2r28
		Tfeb
		Pgm2
		Homer3
		Afap1l2
		Necab3
		Noct
		Rorb
		Dusp7
		Dusp1
		Gpr146
		Trpc4ap
		Mrps6
		Cdyl
		Fut10
		Srbd1
		Sorcs2
		Vegfa
		Ankrd2
		Cysltr2
		Grm8
		Lrrc20
		Pla2g4a
		Mylip
		Tango6
		4932443I19Rik
		Foxa2
		Pag1
		Poll
		Mchr1
		Ehbp1l1
		Osbpl1a
		Mrps27
		Prkci
		Prr15
		Slc7a5
		Wfikkn2
		Slc25a19
		Zfp64
		Asap3
		Sox10
		Sort1
		Unk
		Nrxn2
		Sash1
		Smad4
		C77080
		Morn1
		Naa11
		Lrrn2
		Pou2f2
		Gas2l1
		Enox1
		Syt17
		Plekha2
		Carmil2
		Mtmr3
		Pcbp4
		Cldn24
		Cdk1
		Fem1c
		Diaph3
		Fbxw7
		Chst15
		Tox2
		Prokr2
		Cyr61
		Psen1
		Rtl1
		Sox8
		Gadd45g
		Mfsd12
		Tbc1d4
		Poc1a
		Rbm15
		Atp1a2
		Mapre3
		Btbd18
		Lmntd1
		Lrp4
		Ackr3
		Fam53b
		Card9
		2024-03-03
		Capn5
		Tinagl1
		Col18a1
		Pakap
		Lrp8
		Spata20
		Gnb1l
		Cuedc1
		Adgrl2
		Asprv1
		Eif4g3
		Nup214
		Camta1
		Nodal
		Ddit4l
		Haao
		Creb3l2
		Smyd3
		Ssfa2
		Nmbr
		Ninj2
		Rps6ka4
		Gm266
		Erg
		Gpx4
		Rptor
		Sp4
		Itgax
		Syne1
		Sptbn4
		Ubr4
		Nfatc2
		Pdgfa
		Gpr161
		Mest
		Calcoco1
		Ctcfl
		Rabl2
		Rad54l2
		Rbpj
		Col5a3
		Dpysl5
		Ankrd63
		Cdk15
		4921507P07Rik
		Armc12
		Ece1
		Fam35a
		Phf2
		Dnah2
		Nkd1
		Samhd1
		Fcgrt
		Pde4d
		Pptc7
		Slc25a25
		Tbc1d22a
		Efna2
		Chmp4b
		Usp12
		Lama5
		Glis2
		Arhgef17
		Zfp236
		Lrrc10b
		Mthfd1
		Lamc1
		Gpt2
		Rassf3
		Dcakd
		Ano6
		Fbxo42
		Fkbp6
		Rapgef3
		Sec1
		Kcnt2
		Fscn2
		Rab22a
		Rab3ip
		Syk
		Mogat1
		Os9
		Dcp1b
		Dzip1
		Cpne2
		Alpl
		Parva
		AI464131
		Habp2
		Nedd4l
		Odf3l1
		Htatip2
		Dyrk1b
		Ctdsp2
		H2afy
		Cebpb
		Gm14393
		Mroh6
		Sctr
		Hlf
		Dtx4
		Atp11a
		Snn
		Fhl2
		Acsf3
		Vgll3
		Shank2
		Arhgef2
		Cyfip2
		Fhad1
		Olig1
		Trib2
		Rell1
		Prkcdbp
		Map4k2
		Tln1
		Urb1
		Tob1
		Nipbl
		Espn
		Cmtm4
		Fyn
		Kirrel3
		Rnf165
		Neurl1b
		Auts2
		Tpcn1
		Prr5
		Fgd2
		Csdc2
		Creb5
		Sox13
		Plcd3
		Alg14
		Jade1
		Tdgf1
		Pik3r1
		Fabp5
		Crtc3
		Lrrc36
		Pde8a
		Adck5
		Nisch
		Rcan1
		Gns
		Galnt15
		Slc6a12
		Galc
		Srgn
		Heg1
		Fam83d
		Tigd3
		Prkg1
		Tnfaip8
		Bcl2l10
		Slc38a10
		Osbpl7
		Pigz
		Odf2
		Id2
		Trabd2b
		Palm2
		Ampd3
		Tprkb
		Ephb4
		Rbfox3
		Cda
		Prkcz
		B4galt5
		Napepld
		Lima1
		Slc27a1
		Plekhm2
		Tas1r1
		Piezo1
		Tbx1
		Frmd8
		Fam219a
		Tubg2
		Eps8
		Pacs2
		Plekho1
		Mrpl33
		6430548M08Rik
		Esyt1
		Ccdc36
		Slc37a1
		Actn1
		Ift27
		Rfx4
		Pafah2
		Osmr
		Rrp15
		Appl2
		Dbx1
		Slc25a48
		Wwc1
		Efna5
		Iah1
		Man1c1
		1700003F12Rik
		Cdh5
		Tead3
		Ltbp1
		Dapp1
		Fam110a
		Snapc4
		Snd1
		Nacc2
		Cand1
		Popdc3
		Pxn
		Dlgap2
		Arsj
		Sbk1
		Slc25a10
		Tff3
		Slc2a12
		Med27
		Clrn3
		Ptpn20
		Apopt1
		Tfap2a
		Prr15l
		Hes1
		Fibcd1
		Gmip
		Otoa
		Mapt
		Col16a1
		Elovl2
		Zbtb7c
		Palm
		Atl1
		Rere
		Pacsin3
		Brpf3
		Nat8f4
		Npvf
		Tbc1d8
		Runx1
		a
		Cpvl
		Agpat4
		Capn8
		Tet3
		Ppa2
		Txnrd1
		Slc1a3
		Abcc4
		Lrrc28
		Grhl1
		Tomm20
		Aktip
		Esr1
		Csl
		Tmem44
		Asic4
		Blm
		Naa25
		Olfml2a
		Capg
		Eri3
		Emilin1
		Zfp36l1
		Mpp3
		Banp
		Slc9a1
		Atp6v1e2
		Zmiz1
		Rbms3
		Pomgnt2
		Tmcc2
		Pxylp1
		Zdhhc1
		Dmrt1
		Galm
		B4galnt3
		Stat1
		Adamtsl2
		Fam178b
		Unc79
		Psmg1
		Nrp2
		Dagla
		Rab6b
		Fcnb
		Ptgis
		Lsm3
		Clmn
		Fosl1
		Mrps23
		Ccnt1
		Creb1
		Tmem63b
		Pabpn1l
		Chd9
		Nfkb1
		Scd3
		Akna
		Gpr62
		Rdx
		Slc10a7
		Hoxa13
		Csad
		Azi2
		Myo7a
		Zfyve27
		Gpn2
		Fgfr4
		Copg1
		Kcnb1
		Tmtc1
		Arrdc3
		Dennd3
		Zfp750
		Lgi2
		Kif21a
		Sp9
		Sult4a1
		Sqle
		Traip
		Tmem89
		Slc38a2
		Gas7
		Npepl1
		Kdm1b
		Cers1
		Mc2r
		Disc1
		Tec
		Sh3pxd2a
		Nt5dc2
		Rest
		Ankrd12
		Hoxa7
		Mark1
		Adamts13
		Ttll12
		Col6a2
		Spon2
		Tmem154
		Col13a1
		Guca2b
		Gltpd2
		Mcoln2
		Tjp1
		Pcdhgb8
		Rgs9
		Fbrsl1
		Mcm2
		Svop
		Phlda3
		Mical3
		Alk
		Efnb2
		Khsrp
		Dnaic2
		Trp53inp2
		Tigd5
		Plekha5
		Sh2b3
		Adgra1
		Garem1
		Terf2
		Tgfb2
		Pcgf5
		P2rx4
		Ccdc182
		Ccdc85b
		Ldlrad3
		Ddx27
		Fgfr1
		Pitx3
		Optc
		Cyld
		Lats2
		Wasf2
		Socs3
		Rtn4rl1
		Pemt
		Tecpr2
		Hs6st1
		Hhat
		Jsrp1
		Sox9
		Ppp1r36
		Gpr157
		Irf2
		Id1
		Slco2a1
		Plekho2
		Padi6
		Mapre2
		Wnt7b
		Cpt2
		Fam134b
		Matr3
		Lemd2
		Kcnk13
		Asb2
		Podxl
		Rsc1a1
		Ccdc60
		Mllt6
		Hnrnpll
		Nhlrc2
		Cacna1c
		Rgs7bp
		Rhoq
		Nedd9
		Dpys
		Plagl1
		Micall2
		Caskin2
		Hrh3
		Qk
		Elk3
		Pip5k1c
		Hspb8
		Arrb1
		Smug1
		Pja2
		Ass1
		Pstpip1
		Amigo2
		Ppp1r3b
		Fbxw4
		Pm20d2
		Nudt14
		Afap1
		Fntb
		Clip4
		Wdr70
		Vps8
		Pcdh12
		Rbp1
		Gata5
		Ccdc102a
		Htra4
		Gnas
		Shox2
		Tnnt2
		Trp53bp1
		Dgke
		Rsph9
		Ebf2
		Pik3c2b
		Dio3
		3110082I17Rik
		Gli2
		Limk1
		Cdh15
		Gsc
		Gxylt2
		Foxo6
		Lancl1
		Gde1
		Tmem51
		Fermt2
		Tbx2
		Aacs
		Celf2
		Angel1
		Rad52
		Ppp2r5c
		Rbm38
		Helz2
		Spock1
		Frmd4b
		Rp1l1
		Nr2f1
		Tgfbi
		Slc6a6
		Nol9
		Ift140
		Myl12b
		Tns2
		Tmem40
		Lamc3
		Klf13
		Tmem189
		Rnf157
		Mlh3
		Adgrf1
		Pkn3
		Pla2g6
		Prmt8
		Tacc2
		Irx5
		Hpcal1
		Dlg5
		Sh3pxd2b
		Apba1
		Ap1m2
		Cgnl1
		Tbc1d16
		Dicer1
		Prkcg
		Lyplal1
		Tex2
		Krt80
		Ank1
		Prkd2
		Pqlc1
		Pck1
		Vsig10
		Btbd17
		Ube3b
		Ackr2
		Ninj1
		Nsun3
		Myh13
		Dscam
		Amotl2
		Akt1s1
		Ets2
		Hivep3
		Mapk1
		Rae1
		Nin
		Gucy1b2
		Cd80
		Aspscr1
		Foxp4
		Aldh3a2
		Tshz1
		Foxf1
		Diexf
		Lrmp
		Ift172
		Anpep
		Dock7
		Arap1
		Tpd52
		Cspg4
		Slc29a3
		Elfn2
		Lkaaear1
		Ephb2
		Clic4
		S100b
		Chd7
		Osr1
		Prex1
		Arntl
		Cd2
		Tgfb1i1
		Pdgfb
		Zfp507
		Cep131
		Dym
		Asb16
		Ccdc177
		Lipe
		Zfp704
		Abr
		Chrd
		Igf2
		Fam198a
		Cnbd2
		Fbxo46
		Smg9
		Jarid2
		Anapc5
		Dlk1
		Adam11
		Mafb
		Fgf6
		Phc2
		Thbs2
		Slc25a26
		Zmynd8
		Tnip1
		Ttc28
		Slc44a1
		Per2
		Nubpl
		Crocc
		Itga9
		Mef2c
		Zfr2
		Sipa1l2
		Btbd9
		Blcap
		Ppp1r32
		Lifr
		Sftpb
		Stoml1
		Ext2
		Mroh5
		Igf1r
		Tenm3
		Tmx1
		Afap1l1
		Furin
		Pla2g4b
		Bmper
		Arhgef40
		Alx4
		Kifc3
		Slmap
		Plxnc1
		Sestd1
		Cacng7
		H1foo
		Mn1
		Ddx1
		Mmp24
		St6galnac5
		Map4k3
		Arhgap17
		1600014C23Rik
		St8sia2
		Stat5b
		Ston2
		Atg10
		Rnf225
		Gm15816
		Chrna1
		Abca5
		Trub1
		Msi2
		Ak5
		Ing1
		Akap12
		Zfr
		Ptar1
		Atoh8
		Tll2
		Ablim1
		Tanc1
		Acpt
		Cdt1
		Acvrl1
		Dync1h1
		Chn2
		Fam169b
		Fbxw8
		Tiam2
		St6galnac1
		Rap2a
		Ezr
		Satb2
		Mpdz
		Cacng1
		Lrig1
		Tnrc6a
		Fam92b
		Ifngr2
		Ralgps2
		Pdzd3
		Nfil3
		Ggta1
		Inhbe
		Ppara
		Kif13a
		Acad10
		Usp7
		Eea1
		Mpp7
		Camkk2
		Tkt
		Npas2
		Cpa2
		Slc8a3
		Il17b
		Ephb3
		Shq1
		Eef1akmt1
		Pum1
		Mgat5
		Pde2a
		Ccdc115
		Notch1
		Api5
		Wapl
		Cacna1g
		Fndc3b
		Utf1
		Macrod1
		Itga11
		Cd9
		Smpdl3b
		Crlf1
		Kbtbd12
		Entpd7
		Tmem204
		Nckap5l
		Smpd5
		Cfap77
		Chadl
		Camkmt
		Sema6c
		Git1
		Acsl6
		Uvssa
		Nuak1
		Parp11
		Ehd2
		Opa1
		Sec61a1
		Smad1
		Ctbp1
		Krr1
		Mfap3l
		Pou4f1
		Cfap61
		Ryr1
		Myh8
		Reck
		Msh2
		Adnp
		Notch3
		Tcf7
		Txn2
		Dip2b
		Zfp608
		Fanci
		Mcph1
		Lrpap1
		Cpsf6
		Ranbp3l
		Banf2
		Nsmce1
		Rftn1
		Dmbx1
		Lingo4
		Fabp3
		Mettl7a1
		Aff3
		Parvb
		Prdm8
		Ak8
		Gcnt2
		D430041D05Rik
		Fam20b
		Slc6a1
		Tcirg1
		Brip1
		Rapgef4
		Rad51b
		Tbr1
		Fam102a
		Adora2b
		Gsg1
		1700129C05Rik
		Skil
		Dzip1l
		Zbtb34
		Rbpms
		Pomt1
		Lmna
		Slc13a4
		Impact
		Pim1
		Sec14l4
		Sema7a
		Cyp4a12a
		Prlhr
		Padi2
		Brsk1
		Jph2
		Irf2bp2
		Sec22c
		Capn2
		Commd7
		Elovl6
		St6gal1
		Btrc
		Zhx2
		Hoxc5
		Slc41a1
		Galnt2
		Crocc2
		Cit
		Myo18b
		Ctnnb1
		Tnk1
		Farp1
		Azin2
		Aldh1l1
		Jam3
		Pitpnc1
		Tdp1
		Acvr1b
		Dpf3
		Pitpnm2
		Csnk1e
		Tsc22d2
		Plpp3
		Sfxn5
		Copz2
		Col15a1
		Ago2
		Pcsk6
		Eif4e
		Siglec1
		Icam4
		Esm1
		Pxk
		Cacna2d2
		Cdhr5
		Tmem120b
		Cacna1i
		Ncln
		Abl1
		Gm7325
		Atp23
		Plxnb2
		Fam19a5
		Slc26a9
		Tulp2
		Cbx7
		Mcam
		Foxp1
		Pabpc1
		Nfatc4
		Dis3l2
		Tyk2
		Sytl3
		Mdk
		Bcas3
		Hspa12a
		L3mbtl2
		Cdk18
		Cryaa
		Micu1
		Inpp5j
		Eps8l3
		Rngtt
		Pwwp2b
		Inpp5a
		Prrx1
		Ikbke
		Npr1
		Cyth1
		Gatb
		Apobec3
		Egln1
		Ngef
		Tmem206
		Zfp462
		Tha1
		Gpr179
		Elf3
		Tmem248
		Cd24a
		Rps12
		2024-09-04
		Slk
		Rapgef5
		Atp2a3
		Pde10a
		Pcdhgc3
		Casz1
		Bcr
		Pdgfrb
		Tab1
		Cmtm3
		Rfc2
		Iffo1
		Rfx5
		Snrpe
		Pla2g5
		Camk2b
		Inpp4a
		Akt1
		Gm21949
		Lrp1
		Cox10
		Gnmt
		Jund
		Prkch
		Synpo
		Ssbp3
		Tchp
		Tbc1d9b
		1810041L15Rik
		Clic5
		Cd6
		Galnt9
		Mfap4
		Arf1
		Gdf1
		Med13l
		Hadh
		Syne3
		Pepd
		Acad12
		Fut2
		Lgals2
		Plekha6
		Irx4
		Fam131c
		E2f3
		Ncbp3
		Hhipl2
		Ttc17
		Uqcc1
		Col4a2
		Add3
		Caskin1
		Ttc32
		Ccr7
		Sema3f
		Ifi27l2b
		Tmem65
		Klf10
		C2cd2l
		Foxd2
		Smurf1
		Il4ra
		Dscr3
		Mxra7
		Zfp251
		Dclk2
		Itpr1
		Npcd
		Atp2b1
		Ubl3
		Recql5
		Anks1
		Cirbp
		Atxn10
		Hal
		Arl4d
		Impg2
		Dtl
		Ssbp2
		Glce
		Ppp2r2b
		Slc9a3r2
		Tiam1
		Srek1
		Sipa1l1
		Rhou
		Rnf220
		Tbx3
		Crtc1
		Mfsd13a
		Wbscr17
		Hspg2
		Pi16
		Atp9a
		Rpl14
		2510009E07Rik
		Smtn
		Obsl1
		Rab20
		Cdh4
		Tubb1
		Ermard
		Gm1661
		Ncs1
		Kctd1
		Olfml3
		Tspan5
		Dlx4
		Dopey2
		Lgr6
		Tenm4
		Ubac2
		Map1b
		Nuggc
		Por
		Wdtc1
		Tspan15
		Tnnt1
		Prss33
		Clasp1
		Tnrc6c
		Cog7
		Pax7
		Axin2
		Myo1d
		Triobp
		Rchy1
		Sox1
		Bsn
		Apc2
		Pfkfb3
		Oplah
		Rhobtb1
		Lhfpl2
		Ap2a2
		Cables2
		Ksr2
		Fes
		Neurl1a
		Mrps28
		Desi1
		Fam13c
		Rplp0
		Suds3
		Diras2
		Pebp4
		Smad6
		Tmem117
		Ttc8
		Adnp2
		Swap70
		Itgav
		Lyzl4
		Csf3r
		Frmd4a
		Tas1r2
		Agap3
		Dcaf17
		Ror1
		Flnb
		Rpap3
		Mfsd11
		Gpr15
		Tekt3
		Limch1
		Kif6
		Mvb12b
		Lzts3
		Slc38a3
		Ncf2
		Plxdc1
		Crhr2
		Ccdc171
		1300017J02Rik
		Upp2
		Dusp10
		Zfp316
		Slc8b1
		Prkar1b
		Agap1
		Acot11
		D130040H23Rik
		Klhl26
		Daam1
		Hspb9
		Tmem211
		Spata13
		Dtnb
		Gfra1
		Xpr1
		Vav2
		Mgat5b
		Sox11
		Rgs3
		Arhgef7
		Rnft2
		Laptm4b
		Lgmn
		Tmem184b
		Foxk1
		Hspa4
		Eloa
		Fut11
		Cabin1
		Gas1
		Wdr59
		Sulf2
		Glrx5
		Calr4
		Slc10a6
		Enthd1
		Extl3
		Arhgef19
		Bcl11b
		St8sia5
		Ado
		Serpinf2
		D430019H16Rik
		Aym1
		Pdzd7
		Orai1
		Ankfn1
		Epb41l4a
		Speg
		H2afy2
		Gpr149
		Colgalt2
		Flcn
		Ankrd35
		Slc5a10
[truncated: 962 more rows]

## Sheet: FigureS15C right
Names	total	elements
KO_Down Tg_Up	22	Ctdspl
		Tcf7l1
		Pitx1
		Gse1
		Ankrd60
		Zfhx3
		Ptk7
		Nfix
		Lpcat3
		Dapk1
		Sec14l1
		Nav2
		Ski
		Ctif
		Cpn2
		Eml1
		Pbx1
		Cux2
		Enc1
		Prdm16
		Zfp516
		Rora
Tg_Up	143	Tacc1
		Zcchc4
		Btbd11
		Ccdc40
		Spdya
		Alox5ap
		Sema4a
		Herc3
		Col26a1
		Atp8b1
		Il31ra
		Dnlz
		Btaf1
		Ebf3
		Ccdc85c
		Cd83
		Neurod2
		Plekha7
		Zfp148
		Ncoa4
		Fat2
		Zfp867
		Sco1
		Prkag2
		Rfx8
		Setd4
		Tagln3
		Bdkrb1
		Nedd4
		Krt23
		Gm829
		Tbc1d7
		Cnfn
		Trib1
		Zcchc3
		Hoxa10
		Ldlrad2
		Ftmt
		Gfra2
		Aebp2
		Cdrt4
		Prc1
		Gbx1
		Klf12
		Adra1b
		Rilpl2
		Lrp10
		Prss23
		Tm4sf1
		Igfbp5
		Prkcb
		Nup210l
		Rbm19
		Sall1
		Epb41l1
		Tulp1
		Arhgap40
		Prdm1
		Trappc6b
		Mocos
		Prdm9
		Bcl9
		Atad3a
		Psmd7
		Dusp5
		Ttc29
		Pax3
		Sgcg
		Catsperd
		Brk1
		Tmem101
		Palld
		Vax2
		Cacnb3
		Nap1l5
		Kdm7a
		Siglec15
		Glb1l
		Itih5
		Tex14
		Chst2
		Creb3l1
		Ccnd1
		Sdhaf1
		Ccdc88c
		Scrt2
		Gmds
		Igdcc4
		Irgq
		Hip1
		Pgpep1l
		Dhx37
		Efhd1
		Kcnq1
		C530008M17Rik
		Trim75
		Btn1a1
		Fto
		Syde2
		Lamb2
		Gm525
		1700018B08Rik
		Pard6g
		Egln3
		St3gal2
		Plscr1
		Slc7a7
		Pde5a
		Lypd6
		Colec12
		Dsg2
		Tmem267
		Tnrc18
		Map3k6
		Ptpn1
		Elf2
		Ckmt1
		Pde4c
		Smarcal1
		Rgcc
		Ckm
		Tcf12
		Alox5
		Scaf8
		Tmcc3
		Tes
		Actrt3
		Rpl11
		Cxadr
		Stx11
		Dusp4
		Ipo7
		Tceanc2
		Hunk
		Rai1
		Klhl33
		Acp5
		Tbkbp1
		Wbp1l
		Srsf10
		Sun5
		Pde11a
		Gata3
KO_Down	734	1700003F12Rik
		Ltbp1
		Tead3
		Fam110a
		Pou3f1
		Prkce
		Snd1
		Atp23
		Srrm1
		Scn5a
		Nacc2
		Psapl1
		Popdc3
		Hs6st3
		Adgra3
		Sbk1
		Foxp1
		Rdh8
		Nfatc4
		Ppcdc
		Dis3l2
		Bcl7a
		1700025G04Rik
		Capzb
		Med27
		Mdk
		Cryaa
		Tfap2a
		Rngtt
		Dysf
		Pwwp2b
		Nmnat2
		Pald1
		Npr1
		Uvrag
		Cyth1
		Col16a1
		Ttll11
		Kazald1
		Atl1
		Stom
		Tha1
		Mga
		Npvf
		Klhdc10
		Map3k4
		Atp2a3
		Agpat4
		Pde10a
		Nectin1
		Casz1
		Map1s
		Ppa2
		Ksr1
		Tsc22d1
		Loxl1
		Lrrc28
		Nufip1
		Nek6
		Tomm20
		Rfx5
		Art3
		Foxn3
		Ppm1l
		Tmem44
		Asic4
		Pitpnm3
		Scarf2
		Capg
		Zfpm1
		Synpo
		Spred2
		Slc39a13
		Emilin1
		Ssbp3
		Zfp36l1
		Zfp423
		Usp2
		1810041L15Rik
		Tcf4
		Pip4k2a
		Zmiz1
		Nr2f2
		Mfap4
		Mtmr12
		Tcp11l1
		Sparcl1
		Med13l
		Tmcc2
		Tbx15
		Pepd
		Adamtsl2
		BC030867
		Nos1
		Plekha6
		Megf6
		Mad1l1
		Spsb4
		Fam131c
		Dagla
		Snai1
		E2f3
		Ncbp3
		Lsm3
		Sgk1
		Clmn
		Fn1
		Cbfa2t3
		Uqcc1
		Col4a2
		Meis1
		Cxxc5
		Myzap
		Tmem65
		Utp6
		Scd3
		C2cd2l
		Akna
		Txnrd2
		Foxd2
		Slc10a7
		Hoxa13
		Mxra7
		Azi2
		Ppfibp2
		Synpo2l
		Bach2
		Itpr1
		Tmtc1
		Chd3
		Itpk1
		Zcchc24
		Pitx2
		Anks1
		Fscn1
		Dtl
		Zfp366
		Ctnnbip1
		Rcc1l
		Slc9a3r2
		Rnf220
		Rhou
		Gdf6
		Vgll4
		Wbscr17
		Clec16a
		Nt5dc2
		Nrde2
		Hoxa7
		Atp9a
		Nfib
		Xxylt1
		2510009E07Rik
		Smtn
		Spon2
		Tmem154
		Miga1
		Aif1l
		Efl1
		Sema6a
		Cyp26c1
		2024-09-11
		Atp6v0a2
		Ntn1
		Rbm24
		Ywhae
		Tspan5
		Gtf2ird1
		Mcm2
		Kat6b
		Dopey2
		Tenm4
		Zfp703
		Lgr6
		Mical3
		Ctbp2
		Btg2
		Nuggc
		Tspan15
		Faap20
		Slit1
		Zmat5
		Prkcq
		Adgra1
		Garem1
		Terf2
		Tnrc6c
		Klhl3
		Igfn1
		Ptprg
		Mdga1
		Uck2
		Triobp
		Myo1d
		Axin2
		Rchy1
		Bsn
		Optc
		Pitx3
		Lats2
		Szrd1
		Sox12
		Iqsec1
		Socs3
		Rtn4rl1
		Rhobtb1
		Ap2a2
		Lhfpl2
		N4bp2l1
		Hhat
		Kremen1
		Kcnk5
		Ergic1
		Adcyap1r1
		Dmtn
		Fes
		Neurl1a
		Trio
		Sox9
		Nfatc1
		Ppp1r36
		Anp32e
		Mrps28
		Dock4
		Abca4
		Hlcs
		Slc43a2
		Rock2
		Lypla2
		Gpr20
		Espnl
		Wnt7b
		Egf
		Smad6
		Mrpl39
		Fam234b
		Capn11
		Lemd2
		Asb2
		Csf3r
		Tacc3
		Agap3
		Tas1r2
		Frmd4a
		Ccdc60
		Nhlrc2
		Cmip
		Nedd9
		Nthl1
		Limch1
		Vipr1
		Mvb12b
		Ctnna2
		Dpys
		Tle3
		Elk3
		Hspb8
		Arrb1
		Smug1
		Arhgap26
		Ralgps1
		Tpst1
		Dst
		Amigo2
		Bicd2
		Afap1
		Slc8b1
		Mkl1
		Itga3
		Angptl2
		Agap1
		Pcdh12
		Rbp1
		Asb15
		Mrpl14
		Klhl26
		Tmem201
		Wipf1
		Daam1
		Thbd
		Ubtd2
		Map2k5
		Ccdc102a
		Spata13
		Sec24b
		Gfra1
		Sdk1
		Sh2b2
		Tnnt2
		Slc9a3r1
		Fam131a
		Vav2
		Mt1
		Myh9
		St3gal5
		Mark2
		Pik3c2b
		Uncx
		3110082I17Rik
		Arhgef7
		Rgs3
		Dpt
		Plekhg5
		Zfp521
		Laptm4b
		Elmsan1
		Gsc
		Cdh15
		Gli2
		Gxylt2
		Foxo6
		Ubap2l
		Runx2
		Hspa4
		Adamts16
		Zfp36l2
		Rpl38
		Zbed3
		Ppp1cc
		Wdr59
		Pkdcc
		Slc4a4
		Myl12b
		Wdr25
		Lamc3
		Enthd1
		Cd82
		Tmem189
		St8sia5
		Bcl11b
		Rab17
		Synm
		Serpinf2
		Sil1
		Pola2
		Rnf186
		Glis1
		Ttc7
		Katnal1
		Ptpn14
		Cd59b
		Nudt4
		Gm5148
		Soga1
		Pex14
		Dlg5
		Epb41l4a
		Trim2
		Sh3pxd2b
		Dicer1
		Shroom3
		Ldlrad4
		Npr3
		Galnt12
		Sipa1l3
		Tex2
		Pacrg
		Mtmr4
		Adcy6
		Tspan9
		Slc4a8
		Zfp30
		Top1mt
		Ext1
		Adora1
		Ackr2
		Necab3
		Noct
		Ninj1
		Nsun3
		Atxn7l1
		Dusp1
		Id3
		Aifm2
		Gpr146
		Traf5
		Gramd4
		Fzd10
		Amotl2
		Trpc4ap
		Aatk
		Srbd1
		Sorcs2
		Ets2
		Thy1
		Prkca
		Vegfa
		Ankrd2
		Slc28a1
		Myh14
		Pigp
		Pag1
		Bdh1
		Foxp4
		Rab11fip5
		Shb
		Prkci
		Prr15
		Slc7a5
		Wfikkn2
		Rab44
		Egfl7
		Cstad
		Arap1
		Tpd52
		Zdhhc7
		Sash1
		Gm27021
		Osr1
		Chd7
		Ddr1
		Prep
		Prex1
		Tcf7l2
		Pdgfb
		Rgma
		Naa11
		Dym
		Fam160b2
		Unc5a
		Foxo3
		Adam19
		Kank1
		Gnb3
		Abr
		Syt17
		Lmln
		Plcg1
		H13
		Plekha2
		Mgarp
		Mtmr3
		Ehd4
		Thsd4
		Cdk1
		Cnbd2
		Runx3
		Chst15
		Prokr2
		Dlk1
		Klc1
		Prox1
		Rtl1
		Gmpr
		Hes7
		Urb2
		Sim2
		Sox8
		Gadd45g
		Zmynd8
		Slc12a3
		Tnfrsf19
		Ttc28
		Smad3
		Crocc
		Poc1a
		N4bp3
		Itga9
		Plcd1
		Zfr2
		Galnt16
		Sipa1l2
		Mapre3
		Ddc
		Ackr3
		Fam53b
		Btbd9
		Best3
		Kcng2
		Zc3hav1
		Ext2
		Bmp7
		Ppargc1b
		Igf1r
		Gnb1l
		Grb10
		Cuedc1
		St3gal3
		Zbtb4
		Serpine2
		Bmper
		Eif4g3
		Spsb1
		Nodal
		Kifc3
		Haao
		Creb3l2
		Trpm4
		Lrch1
		Cxcl12
		Sestd1
		Trak1
		Adpgk
		Rps6ka4
		Gm266
		Fry
		Atp2b4
		H1foo
		Gpx4
		Gtf2f1
		Emcn
		Map4k3
		Bin2
		Gstm1
		Rph3al
		1600014C23Rik
		Ank3
		Ntn5
		Rbms1
		Zfp648
		Ston2
		Nfatc2
		Pdgfa
		Calcoco1
		Trub1
		Msi2
		Kcnn3
		Arhgef3
		Dpysl5
		Ing1
		1700011L22Rik
		Ptar1
		Ankrd63
		Inpp5d
		Atoh8
		Dnmbp
		Itpr2
		Tanc1
		Acvrl1
		Armc12
		Ece1
		Sema4c
		Fam35a
		Fbxw8
		St6galnac1
		Samhd1
		Tmem131
		Usp31
		Odf4
		Satb2
		Usp12
		Lama5
		Mpdz
		Trim33
		Ctnna1
		Glis2
		Lrig1
		Tnrc6a
		Fam92b
		Ifngr2
		Ralgps2
		Zfp568
		Brwd1
		Txndc2
		Lamc1
		Amigo1
		Rassf3
		Ppara
		Col6a6
		Kif13a
		Ano6
		Helz
		Usp7
		Rapgef3
		Sec1
		Trim54
		Lbx1
		Npas2
		Rab22a
		Syne2
		Il33
		Col5a1
		Anapc7
		Dmrt2
		Tcof1
		Arid1b
		Gja5
		Ube2v1
		Sorbs1
		Nxn
		Shq1
		Aox2
		Ccnd3
		Ldlrap1
		Dzip1
		Adamts2
		Taok3
		Pde2a
		Parva
		AI464131
		Notch1
		Habp2
		Kcnab2
		Bcl2l11
		Pdpn
		Emid1
		Sptssa
		Htatip2
		Macrod1
		Irs2
		Ctdsp2
		Unc45b
		Sptb
		Zfp827
		Myo16
		Azin1
		Slc44a2
		Borcs5
		Golga4
		Dtx4
		Igsf3
		Zfp664
		Ano10
		Smpd5
		En1
		Cdc42bpb
		Rell1
		Tgfbr2
		Prkcdbp
		Jag2
		Map4k2
		Rflna
		Ube2q1
		Ptms
		Esrrg
		Tob1
		Opa1
		Them6
		Smad1
		Cmtm4
		Fyn
		Arhgef10l
		Kcnq4
		Tpcn1
		Jun
		Osbp2
		Creb5
		Adnp
		Tcf7
		Dip2b
		Zfp608
		Gnai2
		Dpy19l3
		Wwox
		Ift43
		Zmynd11
		Fblim1
		Ruvbl1
		Prob1
		Slc25a30
		Slc46a3
		Pik3r1
		Pde9a
		Cdh13
		Bcl3
		Ltbp2
		Spry4
		Crtc3
		Aff3
		Npas3
		Egr2
		Zbtb18
		Pde8a
		Csrp1
		D430041D05Rik
		Rcan1
		2700081O15Rik
		Enah
		Rad51b
		Wnt5a
		Smad7
		Psma6
		Dnajc16
		Anp32a
		Tnfaip8
		Rbpms
		Spata18
		Foxo1
		Efcab6
		Odf2
		Pim1
		Id2
		Lhpp
		Sparc
		Six2
		Antxr1
		Irf2bp2
		Commd7
		E2f2
		Spryd3
		5430416O09Rik
		Pmepa1
		Lima1
		Zhx2
		Slc27a1
		Ankrd55
		Hoxc5
		Vmo1
		Piezo1
		Tbx1
		Myo18b
		Tubg2
		Etnk1
		Slc6a9
		St6galnac3
		Farp1
		Azin2
		Pacs2
		Aldh1l1
		Jam3
		Pitpnc1
		Sox7
		Ddo
		Pitpnm2
		Bahcc1
		Slc17a5
		6430548M08Rik
		Col4a1
		Tln2
		Pkig
		Dgkh
		Eif4e
		Ypel2
		Irs3
		Actn1
		Bcar1
		Rin2
		Rnf216
		Scml4
		Fam180a
		Ryk
		2024-09-09
		Acvr2b
		Tprg
